# Supplementary material for: Differential regulation of OCT4 targets facilitates reacquisition of pluripotency
Source: Nat Commun. 2019 Sep 30;10:4444. doi: 10.1038/s41467-019-11741-5 (PMC6768871; doi:10.1038/s41467-019-11741-5)
Supplement: Supplementary file 5 — Supplementary Data 1 [file 41467_2019_11741_MOESM5_ESM.txt]

Gene	RNA_0h	RNA_24h	RNA_36h	RNA_48h	RNA_60h	RNA_72h	RNA_96h	RNA_0h_minusDox	RNA_24h_minusDox	RNA_48h_minusDox	RNA_96h_minusDox	RNA_0h_plusDox	RNA_24h_plusDox	RNA_48h_plusDox	RNA_96h_plusDox	resp_at0h	resp_at 24h	resp_at 48h	resp_at 96h	resp_Cluster
0610005C13Rik	0.6819	2.9476	1.2326	0.5795	0.2228	0.2008	0.0419	1.0082	0.665	0.182	0	0.3298	0.1818	0.2863	0.0812	Unresponsive	Unresponsive	Unresponsive	Unresponsive	None
0610007P14Rik	73.9546	83.2815	84.0712	75.1475	59.2786	58.3391	55.7377	40.364	38.2548	46.1766	55.8028	62.1788	44.6082	40.5039	54.1526	Unresponsive	Unresponsive	Unresponsive	Unresponsive	None
0610009B22Rik	42.6607	49.2928	50.4379	44.6274	45.2604	34.0185	29.4634	30.113	33.0774	28.9801	26.9183	22.0229	36.183	40.7087	31.0374	Unresponsive	Unresponsive	Unresponsive	Unresponsive	None
0610009E02Rik	0.5267	0.2493	0.3516	0.7267	1.1687	0.5201	1.2117	0.5389	0.5224	0.5961	0.6465	0.2715	0.6784	1.2617	0.4715	Unresponsive	Unresponsive	Unresponsive	Unresponsive	None
0610009L18Rik	1.3616	2.5504	1.1341	1.1107	0.7353	0.9311	1.4774	1.6395	1.5461	1.0945	1.5284	3.1981	1.2921	2.028	2.2851	Unresponsive	Unresponsive	Unresponsive	Unresponsive	None
0610009O20Rik	16.821	15.5362	20.3395	20.4356	21.0746	25.4305	27.0122	32.803	28.0388	25.6844	26.8658	37.6327	28.3769	25.3653	34.2686	Unresponsive	Unresponsive	Unresponsive	Unresponsive	None
0610010F05Rik	3.9817	4.4053	4.7548	5.1891	6.6911	7.6221	6.5317	5.9905	6.2703	5.616	5.3857	5.585	7.037	5.4961	6.4075	Unresponsive	Unresponsive	Unresponsive	Unresponsive	None
0610010K14Rik	79.9884	87.8752	93.2348	94.7582	117.03	111.106	137.158	87.8091	98.457	118.56	74.6843	95.8141	118.496	105.526	85.3184	Unresponsive	Unresponsive	Unresponsive	Unresponsive	None
0610011F06Rik	20.5115	10.4663	11.8564	12.0836	20.3702	19.4255	24.1683	20.426	16.1328	22.5846	42.7634	29.4662	17.6676	19.9302	40.5471	Unresponsive	Unresponsive	Unresponsive	Unresponsive	None
0610012D04Rik	0	0	0.2152	0	0.1703	0.1901	0.1658	0	0	0	0.3568	0	0	0	0.2108	Unresponsive	Unresponsive	Unresponsive	Unresponsive	None
0610025J13Rik	0	0	0	0	0	0	0	0	0.0437	0	0	0	0	0	0	Unresponsive	Unresponsive	Unresponsive	Unresponsive	None
0610030E20Rik	5.8393	4.0804	4.2807	4.8202	6.9157	8.0001	9.3398	6.7933	6.3356	7.5694	7.5441	7.7637	5.5336	6.6654	9.5345	Unresponsive	Unresponsive	Unresponsive	Unresponsive	Gained
0610037L13Rik	60.9912	59.0722	63.6514	62.0663	72.509	46.0325	57.9158	57.8481	53.8452	62.1987	48.4732	64.2525	59.8643	55.4807	59.6335	Unresponsive	Unresponsive	Unresponsive	Unresponsive	None
0610038B21Rik	0.1751	0.8404	0.4461	0.5454	0.5468	1.486	1.7662	0.6239	1.0882	0.8701	3.9514	0.737	1.1057	0.58	1.8678	Unresponsive	Unresponsive	Unresponsive	Unresponsive	None
0610039K10Rik	1.2201	5.8393	6.6917	6.1787	5.1408	2.3011	3.4404	0.3309	1.1338	1.6431	0.6124	0.9053	0.8298	1.299	0.7365	Unresponsive	Unresponsive	Unresponsive	Unresponsive	None
0610040B10Rik	1.709	1.0449	0.6932	2.4062	1.1254	2.8439	1.7897	1.0864	3.427	4.1267	4.5136	0.1583	2.3058	2.4104	3.4243	Unresponsive	Unresponsive	Unresponsive	Unresponsive	None
0610040F04Rik	0.0388	0	0.0417	0	0.0722	0.0388	0.0351	0.5837	0.1117	0.1677	0	0.4275	0.0554	0.5885	0	Unresponsive	Unresponsive	Unresponsive	Unresponsive	None
0610040J01Rik	0.0356	0	0.0399	0.4446	0.6369	0.3364	0.5291	0.1847	1.3574	1.1747	1.5338	0.096	0.989	0.7421	0.058	Unresponsive	Unresponsive	Unresponsive	Unresponsive	None
0610043K17Rik	0	0	0.588	0.1512	0	0.1607	0.2012	1.0501	0.0952	0.1518	0.9933	0.9697	0.1662	0	0.1208	Unresponsive	Unresponsive	Unresponsive	Unresponsive	None
1010001B22Rik	0.2293	0.3008	0	0	0	0.1602	0.1074	0.8869	0.2713	0	0.1485	0.3795	0.6258	0.5092	0.1782	Unresponsive	Unresponsive	Unresponsive	Unresponsive	None
1010001N08Rik	0.2289	0	0	0.0395	0	0	0	0.0348	0.125	0	0	0.0124	0	0	0	Unresponsive	Unresponsive	Unresponsive	Unresponsive	None
1110001J03Rik	158.921	97.9537	119.249	118.332	131.514	100.523	92.3487	97.5984	97.5336	134.822	70.5412	118.033	128.102	143.48	68.3978	Unresponsive	Unresponsive	Unresponsive	Unresponsive	None
1110002E22Rik	0	0	0	0	0.0058	0.0067	0	0	0.044	0.0133	0.0415	0	0.0068	0	0.005	Unresponsive	Unresponsive	Unresponsive	Unresponsive	None
1110002J07Rik	2.1003	0.2989	0.0652	0.196	0.3672	0.3521	0.2095	2.3211	0.6285	0.3145	0.1671	1.9848	0.5703	0.3412	0.2495	Unresponsive	Unresponsive	Unresponsive	Unresponsive	None
1110002L01Rik	2.6853	5.3999	6.0619	5.4947	6.1556	6.1801	2.4266	2.7148	4.6913	3.5506	2.306	2.3366	4.2026	2.4995	2.0955	Unresponsive	Unresponsive	Unresponsive	Unresponsive	None
1110004E09Rik	58.8101	63.4782	61.4372	65.2315	70.5983	58.4915	68.5602	51.6312	57.8392	55.5187	41.704	79.4861	68.781	70.0795	80.681	Unresponsive	Unresponsive	Unresponsive	Unresponsive	None
1110004F10Rik	85.242	100.06	98.7588	104.346	89.7655	72.928	101.712	58.5021	91.2247	120.686	132.26	74.8857	75.3219	89.3596	108.11	Unresponsive	Unresponsive	Unresponsive	Unresponsive	None
1110007C09Rik	16.2343	11.2318	42.0257	34.431	39.0278	53.7872	53.8194	16.8762	25.0326	28.6914	22.9345	14.3402	31.9363	35.3695	40.6827	Unresponsive	Unresponsive	Unresponsive	Unresponsive	Gained
1110008E08Rik	0	0.1271	0	0	0	0	0	0	0	0	0	0	0	0	0	Unresponsive	Unresponsive	Unresponsive	Unresponsive	None
1110008F13Rik	14.9143	21.147	21.2504	16.5632	18.3873	14.1325	10.8504	26.1589	30.4361	15.5271	10.5898	30.6711	25.7243	10.5682	13.654	Unresponsive	Unresponsive	Unresponsive	Unresponsive	None
1110008L16Rik	39.6273	37.8682	48.0561	43.9599	44.4833	26.8798	29.1224	42.9915	29.9477	28.1777	18.3346	34.1801	33.6346	28.0024	26.1683	Unresponsive	Unresponsive	Unresponsive	Unresponsive	None
1110008P14Rik	40.5292	46.0029	42.869	47.402	34.4874	20.8119	26.2563	29.4181	27.8174	27.543	39.6192	49.2947	36.7364	28.3567	35.1845	Unresponsive	Unresponsive	Unresponsive	Unresponsive	None
1110012L19Rik	15.4016	13.2697	13.3188	15.1947	15.1263	12.9193	17.2373	15.0899	17.778	44.5192	18.3823	20.6255	16.7048	23.7149	21.7135	Unresponsive	Unresponsive	Unresponsive	Unresponsive	None
1110017D15Rik	0.1341	0.1274	0.228	0.2759	0.4611	0	0.7253	0	0	0.9576	0	0.2175	0.1731	0.2885	0	Unresponsive	Unresponsive	Unresponsive	Unresponsive	None
1110018N20Rik	0	0.1621	0.0667	0	0.3377	0.0678	0	0.2731	0.227	0.0641	0	0.184	0.2853	0.1973	0	Unresponsive	Unresponsive	Unresponsive	Unresponsive	None
1110019D14Rik	5.2756	5.0746	4.0746	3.7594	3.8844	4.0463	4.9441	3.4542	4.1189	3.7534	3.0688	2.4422	2.8098	2.7483	2.5979	Unresponsive	Unresponsive	Unresponsive	Unresponsive	None
1110020A21Rik	0.6791	0.2782	0.5058	0.5792	0.9349	0.1937	0.8734	0.5136	0.2535	0.5107	0.0877	0.4716	0.4185	0.9315	0.3016	Unresponsive	Unresponsive	Unresponsive	Unresponsive	None
1110028F18Rik	0	0	0.0588	0	0	0.0524	0	0.0656	0	0.0595	0	0	0.13	0.063	0	Unresponsive	Unresponsive	Unresponsive	Unresponsive	None
1110032A03Rik	7.9706	4.1469	3.7797	8.5173	9.5598	9.1361	12.8812	6.3582	5.8119	16.5543	21.0137	5.5514	5.3025	11.6815	15.0188	Unresponsive	Unresponsive	Unresponsive	Unresponsive	None
1110032F04Rik	0.3305	0.355	0.3005	0.7726	0.6571	0.6294	0.2701	0.1722	0.6519	0.4324	0.239	0.3395	0.5808	0.5404	0.1042	Unresponsive	Unresponsive	Unresponsive	Unresponsive	None
1110034G24Rik	7.6535	5.1334	3.7567	5.1409	6.0459	5.4264	6.5693	6.7468	6.535	6.2291	5.7704	5.6194	6.6459	4.3281	6.4426	Unresponsive	Unresponsive	Unresponsive	Unresponsive	None
1110035H17Rik	0.85	0.9809	1.1485	1.6259	1.8096	1.1293	1.4615	2.6197	1.4033	0.6357	0.2749	1.7974	1.762	1.4602	1.1832	Unresponsive	Unresponsive	Unresponsive	Unresponsive	None
1110037F02Rik	14.0089	16.3217	14.5563	13.3937	11.9603	13.8406	13.2375	9.6955	10.873	12.12	19.5427	7.1026	9.4269	10.1542	17.7288	Unresponsive	Unresponsive	Unresponsive	Unresponsive	None
1110038B12Rik	268.866	263.278	248.234	242.038	170.526	161.906	138.613	278.71	226.516	231.671	133.81	289.191	224.923	234.422	230.733	Unresponsive	Unresponsive	Unresponsive	Unresponsive	None
1110038F14Rik	36.1505	40.7108	43.9289	41.4802	41.0031	30.3392	41.8236	28.3336	34.0449	37.852	35.9876	29.3598	28.3332	26.7799	31.0849	Unresponsive	Unresponsive	Unresponsive	Unresponsive	None
1110046J04Rik	0.7399	0.4791	0.7238	0.761	0.8869	1.096	0.8223	0.5956	0.6981	1.4215	3.1071	0.7876	0.8943	1.0323	1.7053	Unresponsive	Unresponsive	Unresponsive	Unresponsive	None
1110051M20Rik	20.5836	16.5322	17.5351	19.2049	21.5162	19.3065	27.7681	17.3938	22.2974	27.3416	39.0283	20.9733	19.27	23.3529	32.9161	Unresponsive	Unresponsive	Unresponsive	Unresponsive	None
1110054M08Rik	0.7325	0.6191	0.6052	1.0219	1.4269	0.9724	1.2151	1.98	1.1384	1.3254	1.2596	2.0475	1.4023	1.6969	1.043	Unresponsive	Unresponsive	Unresponsive	Unresponsive	None
1110057K04Rik	16.2476	18.7462	17.5051	16.9431	14.3713	15.3327	18.8342	13.9702	20.4609	19.0509	18.478	12.1193	16.4699	18.6472	18.138	Unresponsive	Unresponsive	Unresponsive	Unresponsive	None
1110058L19Rik	43.2387	35.1448	33.345	36.9697	39.7084	26.0875	31.8063	33.041	38.2223	34.9773	41.0531	28.0226	39.5111	52.2668	28.0934	Unresponsive	Unresponsive	Unresponsive	Unresponsive	None
1110059E24Rik	29.2289	34.8475	33.34	29.0248	23.6244	19.7815	19.0653	23.1673	19.8801	20.7443	21.8315	24.5637	21.3888	23.8322	23.2323	Unresponsive	Unresponsive	Unresponsive	Unresponsive	None
1110059G10Rik	11.1748	12.2914	15.7759	10.6962	10.4034	7.4558	8.9072	6.9121	6.7745	11.4368	12.854	6.4879	6.7202	9.7876	10.9885	Unresponsive	Unresponsive	Unresponsive	Unresponsive	None
1110065P20Rik	26.9429	20.8764	22.982	32.0038	37.9423	32.433	34.9278	22.9144	28.9237	44.9339	51.8451	25.7796	26.388	39.5202	43.0289	Unresponsive	Unresponsive	Unresponsive	Unresponsive	None
1190002F15Rik	23.9331	16.0616	24.7837	30.633	25.6389	16.5109	17.3417	49.1271	21.2877	35.3271	13.8831	83.6048	24.111	46.2963	17.6863	Unresponsive	Unresponsive	Unresponsive	Unresponsive	None
1190002N15Rik	9.9041	9.4502	7.919	6.3961	6.7732	5.2262	5.1359	3.8808	4.0725	3.6397	7.0814	4.7677	5.549	4.1709	2.2993	Unresponsive	Unresponsive	Unresponsive	Repressed	None
1190005I06Rik	4.7045	46.1755	72.3161	69.8352	63.1472	55.2279	40.3193	46.5851	65.6289	78.5417	10.7414	40.3902	60.9611	208.803	29.0629	Unresponsive	Unresponsive	Unresponsive	Unresponsive	None
1190007I07Rik	99.9748	83.4156	102.631	96.7368	74.1224	57.0117	43.0288	63.9185	60.3914	49.4881	23.5972	85.7421	79.5656	75.1286	34.2309	Unresponsive	Unresponsive	Unresponsive	Unresponsive	Transient
1200007C13Rik	0	0	0	0	0	0	0	0	0	0.0296	0	0	0	0	0	Unresponsive	Unresponsive	Unresponsive	Unresponsive	None
1200014J11Rik	31.3725	83.8228	76.685	53.4927	22.5696	19.7689	19.0389	22.6107	18.3394	18.2984	16.305	24.2769	20.5129	18.5212	18.8418	Unresponsive	Unresponsive	Unresponsive	Unresponsive	Transient
1300002E11Rik	12.1497	11.3261	10.9649	9.3645	8.5652	2.6938	4.6138	5.3098	5.0696	3.8033	3.5387	3.6419	5.5062	3.712	3.3024	Unresponsive	Unresponsive	Unresponsive	Unresponsive	Transient
1300017J02Rik	1.0573	0.3721	0.5514	0.2286	0.2476	1.8357	0.1801	0.7038	0.7072	0.6094	0.8508	0.5593	0.2785	0.1053	0.1367	Unresponsive	Unresponsive	Unresponsive	Unresponsive	None
1500002C15Rik	32.2709	29.9522	33.4161	33.3524	33.3897	23.9446	34.8989	14.1201	19.0444	40.062	36.4568	20.1419	20.0511	38.2795	43.0537	Unresponsive	Unresponsive	Unresponsive	Unresponsive	None
1500004A13Rik	2.5491	2.9434	3.5283	3.714	4.8772	4.6851	4.5367	4.1021	4.7223	3.2917	2.9261	3.6172	3.6514	3.3451	3.1346	Unresponsive	Unresponsive	Unresponsive	Unresponsive	None
1500009C09Rik	1.271	0.5098	0.5768	0.5558	0.3662	0.234	0.0303	0.6803	0.114	0	0	1.0971	0.307	0.0466	0.0366	Unresponsive	Unresponsive	Unresponsive	Unresponsive	None
1500009L16Rik	7.4678	16.2616	19.3607	23.7598	19.9133	19.6022	20.4299	19.7532	18.2578	36.091	15.3342	43.2635	27.7182	41.5325	17.2474	Induced	Unresponsive	Unresponsive	Unresponsive	Gained
1500011B03Rik	20.2453	62.5123	52.3169	55.392	40.5289	25.3402	19.7153	25.1418	29.8012	18.1409	18.5195	24.6895	26.986	16.2237	13.8713	Unresponsive	Unresponsive	Unresponsive	Unresponsive	Transient
1500011K16Rik	40.0218	41.2317	53.3476	44.5247	41.1469	26.1278	28.1482	27.4873	22.8872	20.3261	12.5052	45.7317	37.7918	36.3754	39.5872	Unresponsive	Unresponsive	Unresponsive	Induced	Transient
1500012F01Rik	122.38	77.0921	82.8698	86.0099	77.5101	89.5727	81.9901	178.996	148.127	128.949	68.4263	191.453	101.627	168.271	117.714	Unresponsive	Unresponsive	Unresponsive	Unresponsive	None
1500012K07Rik	0	0	0	0	0	0	0.0251	0	0.0211	0	0	0	0	0	0	Unresponsive	Unresponsive	Unresponsive	Unresponsive	None
1500015A07Rik	2.653	2.953	3.4779	3.4913	4.8981	3.6399	4.3356	4.0905	5.4418	3.746	2.9168	4.6292	5.8313	3.7892	3.2671	Unresponsive	Unresponsive	Unresponsive	Unresponsive	None
1500015O10Rik	0	0.0936	0.1889	0.7523	0.3299	0.5395	0.1932	0.1057	0.6024	0	0	0.1461	0.2998	0.1032	0.0967	Unresponsive	Unresponsive	Unresponsive	Unresponsive	None
1500017E21Rik	0.6896	0.219	0.4512	0.3796	1.1763	2.053	2.0595	0.8026	1.548	2.1485	0.7293	0.599	1.876	3.6986	1.0474	Unresponsive	Unresponsive	Unresponsive	Unresponsive	None
1500026H17Rik	0	0.0455	0.0226	0	0	0.0228	0.033	0.0668	0.0375	0.0216	0.0402	0.0488	0.0151	0.0252	0.0405	Unresponsive	Unresponsive	Unresponsive	Unresponsive	None
1500035N22Rik	0	0	0	0	0.0971	0	0	0	0	0	0	0	0	0	0	Unresponsive	Unresponsive	Unresponsive	Unresponsive	None
1520401A03Rik	1.3191	0.2513	1.8411	0.7683	0.6776	0.9794	0.8471	1.0956	1.0371	2.5279	0.0161	2.3027	2.4985	1.9103	0.2304	Unresponsive	Unresponsive	Unresponsive	Unresponsive	None
1600002D24Rik	0.2835	0.2574	0	0	0	0	0	0.1041	0.3077	0	0	0	0	0	0	Unresponsive	Unresponsive	Unresponsive	Unresponsive	None
1600002H07Rik	12.9011	11.6946	12.6754	12.2326	14.2391	14.4694	14.1378	20.2221	14.7266	10.0237	12.971	20.2082	16.6491	12.669	17.4172	Unresponsive	Unresponsive	Unresponsive	Unresponsive	None
1600002K03Rik	12.4951	13.7205	15.339	12.237	8.7656	5.4504	8.4256	6.0619	9.8952	8.4657	10.0686	10.9432	7.7058	9.6998	10.0949	Unresponsive	Unresponsive	Unresponsive	Unresponsive	Transient
1600010M07Rik	0	0	0	0	0.0553	0	0	0	0	0	0	0	0	0	0	Unresponsive	Unresponsive	Unresponsive	Unresponsive	None
1600012H06Rik	11.239	10.7628	9.1214	9.267	9.1823	7.6659	8.1847	7.838	7.3722	8.8973	14.6482	6.7193	7.7132	7.2649	11.3708	Unresponsive	Unresponsive	Unresponsive	Unresponsive	None
1600012P17Rik	0	0	0	0	0	0	0	0	0	0	0.0535	0	0	0	0	Unresponsive	Unresponsive	Unresponsive	Unresponsive	None
1600014C10Rik	3.8632	4.7845	2.9574	2.4696	1.8302	2.4651	3.2016	2.8519	2.108	2.0944	5.2937	3.029	1.8124	1.6972	2.959	Unresponsive	Unresponsive	Unresponsive	Unresponsive	Lost
1600014C23Rik	0.1921	0	0	0.1992	0	0.1984	0	0.1133	0.1225	0.3979	0	0.0657	0	0	0	Unresponsive	Unresponsive	Unresponsive	Unresponsive	None
1600014K23Rik	0.0948	0.0787	0.8315	1.1923	2.1733	4.0105	7.7112	0.9989	5.5891	6.6661	60.2827	0.7338	2.8685	1.9321	12.0815	Unresponsive	Unresponsive	Unresponsive	Repressed	Gained
1600015I10Rik	0	0	0	0	0	0	0	0.0221	0	0.0292	0.0993	0	0	0	0	Unresponsive	Unresponsive	Unresponsive	Unresponsive	None
1600020E01Rik	6.0536	6.4727	6.0426	4.403	5.2295	2.4773	3.4611	13.0031	5.7216	3.7764	4.3912	10.4425	4.5476	4.3553	3.7829	Unresponsive	Unresponsive	Unresponsive	Unresponsive	None
1600025M17Rik	0	0	0	0	0	0	0.158	0.0522	0.3262	0.4246	12.9203	0.0604	0	0.1923	0	Unresponsive	Unresponsive	Unresponsive	Unresponsive	None
1700001C19Rik	0.2568	0.2823	0.3389	0.6335	0.1865	0.3718	0.3301	0.3538	0.5535	0.1505	1.1328	0.2831	0.1629	0.2642	0.2879	Unresponsive	Unresponsive	Unresponsive	Unresponsive	None
1700001G11Rik	1.008	1.2355	0.5804	0.6748	1.4344	0.94	1.7706	1.9537	0.7678	0.6111	1.1653	1.3947	1.2743	1.6695	0.7944	Unresponsive	Unresponsive	Unresponsive	Unresponsive	None
1700001J03Rik	0	0	0.248	0	0	0	0.6253	0.7601	0.5011	0.2121	0	0	0.3247	0.1239	0.1683	Unresponsive	Unresponsive	Unresponsive	Unresponsive	None
1700001K19Rik	0	0	0.0902	0	0	0.0869	0.0718	0.1624	0.053	0.1643	0.3814	0	0.0279	0	0.1301	Unresponsive	Unresponsive	Unresponsive	Unresponsive	None
1700001L05Rik	14.3751	14.6181	15.1153	13.1658	7.9343	4.1276	1.9694	10.1225	7.706	2.7279	0.9455	6.4219	7.7239	5.7145	0.5729	Unresponsive	Unresponsive	Unresponsive	Unresponsive	Transient
1700001L19Rik	0.457	0.1336	0.2039	0.2369	0.1773	0.1546	0.0249	0.2667	0.1412	0.0763	0.0353	0.1269	0.1497	0.1211	0.0602	Unresponsive	Unresponsive	Unresponsive	Unresponsive	None
1700001O22Rik	2.2752	0.676	1.3972	2.3468	2.2661	2.6065	2.1651	2.6571	1.9853	1.3767	0.4068	2.3485	2.2894	3.0154	0.4057	Unresponsive	Unresponsive	Unresponsive	Unresponsive	None
1700001P01Rik	2.3271	1.8108	1.1443	0.6331	0.7264	0.5851	0	1.1463	0.4981	0.1703	0.2721	0.3872	1.4077	0.3277	0	Unresponsive	Unresponsive	Unresponsive	Unresponsive	None
1700003D09Rik	0	0	0	0	0	0	0.0453	0.0158	0	0	0	0	0	0	0	Unresponsive	Unresponsive	Unresponsive	Unresponsive	None
1700003E16Rik	0.1751	0.24	0.1783	0.2056	0.1885	0.4433	0.0722	0.2622	0.3568	0.5785	0.1234	0.3936	0.315	0.2156	0.0721	Unresponsive	Unresponsive	Unresponsive	Unresponsive	None
1700003E24Rik	0.1615	0	0	0	0	0	0	0	0	0	0	0	0	0	0	Unresponsive	Unresponsive	Unresponsive	Unresponsive	None
1700003F12Rik	0	0.3343	0.9572	0.5173	3.4299	3.5405	7.0752	1.0463	1.1181	1.7486	2.8593	0.8643	2.421	1.9877	3.0265	Unresponsive	Unresponsive	Unresponsive	Unresponsive	None
1700003G13Rik	0	0	0	0	0	0	0	0.0542	0	0	0	0	0	0	0	Unresponsive	Unresponsive	Unresponsive	Unresponsive	None
1700003G18Rik	0.2139	0	0	0.1504	0.135	0	0	0.2582	0	0.7279	0.1387	0.1676	0	0.1765	0	Unresponsive	Unresponsive	Unresponsive	Unresponsive	None
1700003M02Rik	2.2911	1.3608	0.2341	0.4789	0.2431	0.1272	0.1454	0.5124	0.1156	0.0299	0	0.5989	0.4121	0.3186	0.1014	Unresponsive	Unresponsive	Unresponsive	Unresponsive	None
1700003M07Rik	0.5368	4.0903	2.6235	2.6843	1.9828	1.6697	1.1018	0.372	0.8575	0.4017	0.346	0.3688	1.6713	0.5945	1.4606	Unresponsive	Unresponsive	Unresponsive	Unresponsive	None
1700003P14Rik	0	0	0	0	0	0	0	0.0798	0	0	0	0	0	0	0	Unresponsive	Unresponsive	Unresponsive	Unresponsive	None
1700006E09Rik	0	0	0	0	0	0	0	0.0447	0.0964	0.1541	0	0.0518	0	0.1733	0	Unresponsive	Unresponsive	Unresponsive	Unresponsive	None
1700006H21Rik	0	0	0	0	0.2031	0	0	0	0	0	0	0	0	0	0	Unresponsive	Unresponsive	Unresponsive	Unresponsive	None
1700006J14Rik	3.4175	0.8644	1.308	0.494	1.3366	1.1984	0.8726	1.7015	0.8054	1.1219	0.8416	2.5909	0.9219	0.7922	1.7416	Unresponsive	Unresponsive	Unresponsive	Unresponsive	None
1700007B14Rik	0	0	0.0377	0	0	0	0	0	0.0119	0	0	0	0.039	0	0	Unresponsive	Unresponsive	Unresponsive	Unresponsive	None
1700007G11Rik	0	0	0.1381	0.9758	1.4632	1.4215	1.3643	0.0366	0.4868	1.7947	0	0	0.2618	0.2577	0.2968	Unresponsive	Unresponsive	Unresponsive	Unresponsive	None
1700007J10Rik	0	0.1098	0	0.2109	0.141	0.2037	0.1481	0.1228	0.0661	0.0752	0.1884	0.0475	0.0232	0.0792	0.1812	Unresponsive	Unresponsive	Unresponsive	Unresponsive	None
1700007K09Rik	0	0	0	0	0	0.1284	1.7575	0.0382	0.0412	0	0	0	0.1029	0.4617	0.4388	Unresponsive	Unresponsive	Unresponsive	Unresponsive	None
1700007K13Rik	49.5604	64.8676	43.3423	43.942	21.9947	14.6694	7.1358	28.7854	22.878	18.2952	4.7027	55.4092	33.258	27.2274	7.8211	Unresponsive	Unresponsive	Unresponsive	Unresponsive	Transient
1700007L15Rik	2.7579	4.9163	4.2174	8.6339	6.638	6.4364	3.2785	5.0592	7.9208	8.8401	2.0456	7.1952	6.7695	7.3506	2.9221	Unresponsive	Unresponsive	Unresponsive	Unresponsive	None
1700007P06Rik	0	0	0	0	0	0	0	0	0.0738	0	0	0	0.0337	0	0	Unresponsive	Unresponsive	Unresponsive	Unresponsive	None
1700008F21Rik	0.0812	0	0	0	0	0	0.1057	0	0	0	0.211	0	0	0	0	Unresponsive	Unresponsive	Unresponsive	Unresponsive	None
1700008I05Rik	0.2267	0.2635	0.335	0.0766	0	0	0.3737	0.1073	0.0384	1.0383	0.687	0.1156	0.0404	1.099	0.0847	Unresponsive	Unresponsive	Unresponsive	Unresponsive	None
1700008J07Rik	0.8523	0.9171	1.2282	0.9894	0.9306	1.0015	0.8443	0.4745	1.201	1.3083	1.4779	0.6486	0.6882	1.2525	0.3437	Unresponsive	Unresponsive	Unresponsive	Unresponsive	None
1700008O03Rik	4.4048	1.9677	1.4355	1.7244	3.0135	4.4252	5.3305	9.634	6.8572	4.6131	0.4591	4.0925	4.6967	4.5015	1.4202	Unresponsive	Unresponsive	Unresponsive	Unresponsive	None
1700009C05Rik	0	0	0	0	0	0	0	0.0314	0	0	0	0	0	0	0	Unresponsive	Unresponsive	Unresponsive	Unresponsive	None
1700009N14Rik	0	0	0	0	0	0	0	0	0	0	0.0538	0	0	0.0588	0.0635	Unresponsive	Unresponsive	Unresponsive	Unresponsive	None
1700009P17Rik	3.4857	1.8747	1.2761	1.7283	3.4858	3.6308	3.8087	3.5189	2.7932	2.3014	2.0829	3.9282	3.1957	2.7963	2.8001	Unresponsive	Unresponsive	Unresponsive	Unresponsive	None
1700010B13Rik	0.0442	0	0.0893	0.0518	0	0.0442	0	0.0333	0	0	0	0.1723	0.3263	0.0532	0	Unresponsive	Unresponsive	Unresponsive	Unresponsive	None
1700010D01Rik	0	0	0	0	0.2144	0	0	0	0	0	0	0	0	0	0	Unresponsive	Unresponsive	Unresponsive	Unresponsive	None
1700010H22Rik	0	0	0	0.0761	0	0	0	0	0	0	0.082	0	0	0	0	Unresponsive	Unresponsive	Unresponsive	Unresponsive	None
1700010I02Rik	0	0	0	0	0	0	0	0	0.2058	0	0	0	0	0	0	Unresponsive	Unresponsive	Unresponsive	Unresponsive	None
1700010I14Rik	0.3898	1.0494	0.6237	0.6042	0.2966	0.7061	0.6231	0.3096	0.2401	0.2985	0.517	0.2229	0.1927	0.3905	0.2629	Unresponsive	Unresponsive	Unresponsive	Unresponsive	None
1700010K23Rik	0.3461	0	0	0	0	0	0	0	0	0	0	0	0	0	0	Unresponsive	Unresponsive	Unresponsive	Unresponsive	None
1700010K24Rik	0	0	1.8026	0	0	0	0	0	0	0	0	0	0	0	0	Unresponsive	Unresponsive	Unresponsive	Unresponsive	None
1700010L04Rik	0.1029	0	0.0789	0.075	0	0	0.0927	0.0543	0.0246	0	0	0	0	0	0	Unresponsive	Unresponsive	Unresponsive	Unresponsive	None
1700011A15Rik	0	0	0	0	0	0	0	0	0	0	0.0814	0	0	0	0	Unresponsive	Unresponsive	Unresponsive	Unresponsive	None
1700011B04Rik	0	0.148	0.1438	0	0	0	0	0	0	0	0	0	0.0462	0	0	Unresponsive	Unresponsive	Unresponsive	Unresponsive	None
1700011E24Rik	0.228	0.1424	0.1385	0	0	0	0	0	0	0	0	0.1362	0	0	0	Unresponsive	Unresponsive	Unresponsive	Unresponsive	None
1700011H14Rik	0	0.0847	0	0.0726	0	0	0.0695	0	0.0337	0	0	0.1016	0	0	0	Unresponsive	Unresponsive	Unresponsive	Unresponsive	None
1700011L22Rik	0	0	0.0827	0	0	0	0	0	0	0	0	0	0	0	0	Unresponsive	Unresponsive	Unresponsive	Unresponsive	None
1700011M02Rik	0	0	0	0	0	0	0	0	0.0867	0	0.797	0	0	0	0	Unresponsive	Unresponsive	Unresponsive	Unresponsive	None
1700012A03Rik	0	0	0	0	0	0	0	0	0	0	0.1386	0	0	0	0	Unresponsive	Unresponsive	Unresponsive	Unresponsive	None
1700012B07Rik	0.9452	0.1391	0.1846	0.0853	0	0.0915	0	0.1463	0.0514	0	0	0.0599	0	0.3854	0	Unresponsive	Unresponsive	Unresponsive	Unresponsive	None
1700012B09Rik	0	0	0	0	0.1434	0	0	0	0.1833	0	0	0	0.1981	0	0	Unresponsive	Unresponsive	Unresponsive	Unresponsive	None
1700012C08Rik	0	0	0	0	0.4053	0	0	0.105	0	0	0	0	0	0	0	Unresponsive	Unresponsive	Unresponsive	Unresponsive	None
1700012C14Rik	0.2053	0.437	1.6315	0.324	1.8943	2.3013	1.6852	0.793	1.3209	0.909	0.1987	0.2723	0.7976	0.868	0.4631	Unresponsive	Unresponsive	Unresponsive	Unresponsive	None
1700012L04Rik	0	0	0	0	0.3642	0	0	0.5967	0.0583	0	0	0.2467	0.0617	0.6202	0.1507	Unresponsive	Unresponsive	Unresponsive	Unresponsive	None
1700013D24Rik	0	0	0	0	0	0	0	0	0	0	0	0	0	0	0.2082	Unresponsive	Unresponsive	Unresponsive	Unresponsive	None
1700013F07Rik	0.1315	0	0.1511	0.1551	0.2315	0	0.3264	0.1124	0.244	0.7414	0	0.1842	0.5433	1.262	0	Unresponsive	Unresponsive	Unresponsive	Unresponsive	None
1700013G24Rik	0	0	0.0799	0.083	0.0656	0.0771	0	0.3707	0	0	0	0.0255	0	0	0	Unresponsive	Unresponsive	Unresponsive	Unresponsive	None
1700013H16Rik	64.7428	53.7236	31.0651	37.1956	29.8939	28.6658	23.5157	53.9374	28.4431	16.5153	28.2923	46.403	25.3554	12.4846	10.9112	Unresponsive	Unresponsive	Unresponsive	Repressed	Lost
1700014D04Rik	0.0848	0.0212	0.0428	0	0.0364	0.138	0.1073	0.1316	0.1167	0.1171	0.0187	0.1419	0.2007	0.0803	0.0377	Unresponsive	Unresponsive	Unresponsive	Unresponsive	None
1700015E13Rik	0	0	0	0	0	0.3212	0.0719	0	0.0807	0	0	0	0	0	0	Unresponsive	Unresponsive	Unresponsive	Unresponsive	None
1700015F17Rik	0	0	0.7964	0	0.1097	0.6477	1.1261	0	0.0388	0	0.1143	0	0.8049	0	0	Unresponsive	Unresponsive	Unresponsive	Unresponsive	None
1700015G11Rik	0	0	0	0	0	0	0	0	0.2665	0	0	0	0	0	0	Unresponsive	Unresponsive	Unresponsive	Unresponsive	None
1700016C15Rik	0	0	0	0	0	0	0.1679	0.1251	0.035	0.2337	0.2047	0	0	0	0	Unresponsive	Unresponsive	Unresponsive	Unresponsive	None
1700016D06Rik	16.3055	7.1789	0	0.132	0	0	0.0379	3.7288	0.4815	0	0.2665	6.1159	0.1834	0	0	Unresponsive	Unresponsive	Unresponsive	Unresponsive	None
1700016G14Rik	0	0.0993	0.0972	0.0927	0.0841	0.275	0.0817	0.0279	0.0301	0.1051	0.1727	0	0	0.1094	0	Unresponsive	Unresponsive	Unresponsive	Unresponsive	None
1700016G22Rik	0	0.1265	0	0	0	0	0.1222	0.2635	0.1136	0	0	0.1791	0	0	0	Unresponsive	Unresponsive	Unresponsive	Unresponsive	None
1700016H13Rik	0.2049	0.792	0.4204	0.6281	0.3533	0.6642	0.3844	0.5982	0.3588	0.3248	0	0.2885	0.2788	0.6463	0.2781	Unresponsive	Unresponsive	Unresponsive	Unresponsive	None
1700016K19Rik	0.5378	0.6416	0.2834	1.438	1.8694	0.9657	0.6571	0.2215	1.0312	0.9967	0.6388	0.1949	0.6435	0.1755	0.5287	Unresponsive	Unresponsive	Unresponsive	Unresponsive	None
1700016P03Rik	0	0.0754	0.1031	0	0	0	0.0616	0	0	0.2102	0	0	0	0	0	Unresponsive	Unresponsive	Unresponsive	Unresponsive	None
1700017B05Rik	10.761	15.312	24.3172	25.1195	24.1441	23.3687	14.6068	11.0732	24.7681	21.3816	31.6864	5.6727	15.5433	22.0503	19.3111	Unresponsive	Unresponsive	Unresponsive	Unresponsive	Transient
1700017D01Rik	0	0	0	0	0	0	0	0	0	0	0	0	0	0.0263	0	Unresponsive	Unresponsive	Unresponsive	Unresponsive	None
1700017J07Rik	0.2243	0.4311	0.2388	1.934	0.2418	0.2333	0	0.2617	0.0708	0	0	0.0758	0.9372	0.2503	0	Unresponsive	Unresponsive	Unresponsive	Unresponsive	None
1700018B08Rik	0.6711	0.6524	0.4437	0.3661	0.3967	0.2043	0.1222	2.2274	0.4883	0	0	1.1225	0.4102	0	0	Unresponsive	Unresponsive	Unresponsive	Unresponsive	None
1700018B24Rik	4.0029	2.1668	4.5059	3.6309	2.7812	0.9731	0.2783	1.2434	0.5559	0.1851	0	0.7299	1.3103	0	0	Unresponsive	Unresponsive	Unresponsive	Unresponsive	None
1700018F24Rik	0	0	0	0	0	0	0	0.0202	0	0	0	0	0	0	0	Unresponsive	Unresponsive	Unresponsive	Unresponsive	None
1700018L02Rik	0.1908	0.0282	0.1129	0.2617	0.1246	0.3818	0.4435	0.3198	0.3755	0.4306	0.6468	0.3537	0.2549	0.6338	1.0464	Unresponsive	Unresponsive	Unresponsive	Unresponsive	None
1700019A02Rik	0.6799	2.3184	4.1045	2.6825	1.3998	0.2977	0.2447	1.2488	1.0956	0.3017	0	0.6876	1.8507	0.457	0	Unresponsive	Unresponsive	Unresponsive	Unresponsive	None
1700019B03Rik	0.0899	0.0755	0.1009	0.0527	0.1864	0.184	0.152	0.0526	0.2052	0.139	0	0	0.5781	0.2481	0.1603	Unresponsive	Unresponsive	Unresponsive	Unresponsive	None
1700019B21Rik	1.0581	0.2969	0.3299	0.5239	0.1659	0	0.3643	0.0924	0	0	0.7331	0.1606	0.1582	0	0	Unresponsive	Unresponsive	Unresponsive	Unresponsive	None
1700019D03Rik	21.2297	26.8696	16.3754	19.0273	16.7439	22.4197	14.1632	25.1458	34.9648	12.1825	0.9301	28.0405	31.5693	42.4331	5.3525	Unresponsive	Unresponsive	Induced	Unresponsive	None
1700019E08Rik	0.279	1.3285	0.3215	0.9031	0	0.8572	0	0.1574	0.2136	0	0	0.6082	0.67	0.1686	0	Unresponsive	Unresponsive	Unresponsive	Unresponsive	None
1700019G17Rik	0.8835	0.9295	0.7473	0.5861	1.2523	1.0345	0.6013	0.8837	1.1268	0.6086	0.6413	0.4188	0.7392	0.7691	0.385	Unresponsive	Unresponsive	Unresponsive	Unresponsive	None
1700019G24Rik	0	0	0	0.4191	0.3723	0	0.1396	0.1186	0.2194	0	0	0	0.2345	0	0	Unresponsive	Unresponsive	Unresponsive	Unresponsive	None
1700019L03Rik	1.2256	0.9696	1.1122	2.1276	2.3656	1.0567	1.2188	0.9314	1.0098	3.8796	1.8975	1.5121	1.616	3.3508	2.9295	Unresponsive	Unresponsive	Unresponsive	Unresponsive	None
1700019N19Rik	0	0	0	0	0.2508	0	0	0.0241	0.1373	0.0804	0	0.1051	0.1148	0.0819	0	Unresponsive	Unresponsive	Unresponsive	Unresponsive	None
1700019O17Rik	0	0.0424	0.0438	0.0458	0	0	0	0.1828	0	0	0	0.0429	0.0279	0	0	Unresponsive	Unresponsive	Unresponsive	Unresponsive	None
1700020A23Rik	0	0	0	0	0.2048	0	0	0	0.0607	0	0	0	0	0.196	0	Unresponsive	Unresponsive	Unresponsive	Unresponsive	None
1700020D05Rik	0.3252	0.3234	0.4128	0.246	0.5949	0.3859	0.6584	0.5163	0.8353	0.7036	0.1398	0.4598	1.0869	0.4172	0.2612	Unresponsive	Unresponsive	Unresponsive	Unresponsive	None
1700020G17Rik	0	0	0	0.327	0	0.289	0	0.079	0.4083	0	0	0.0501	0	0	0	Unresponsive	Unresponsive	Unresponsive	Unresponsive	None
1700020I14Rik	20.8823	20.4233	27.3034	28.1801	24.5649	24.07	26.6238	15.3291	21.4078	30.1479	36.2704	18.9191	18.9468	23.9216	28.967	Unresponsive	Unresponsive	Unresponsive	Unresponsive	None
1700020L24Rik	0.2456	0.3206	0.1787	0.1979	0	0	0.4514	1.8014	1.5533	0.5478	2.0802	0.8245	0.2496	0.1825	0.5527	Unresponsive	Unresponsive	Unresponsive	Unresponsive	None
1700020M21Rik	0	0.1124	0	0	0	0	0	0.1204	0	0	0	0	0.2028	0	0	Unresponsive	Unresponsive	Unresponsive	Unresponsive	None
1700020N01Rik	0.101	0.6515	1.15	0.8438	0.5118	0.2274	0	0.6552	0.421	0.2948	0.0668	0.5067	0.8142	0	0	Unresponsive	Unresponsive	Unresponsive	Unresponsive	None
1700020N15Rik	0	0	0.4009	0	0.5779	0.1938	0	0.3904	0.4687	0	0	0.3831	0.4716	0.2275	0	Unresponsive	Unresponsive	Unresponsive	Unresponsive	None
1700021A07Rik	0	1.1109	0	0	0.2314	0	0	1.9237	0	0	0.2836	0.437	0.4271	0	0	Unresponsive	Unresponsive	Unresponsive	Unresponsive	None
1700021F05Rik	66.6109	53.8624	85.5114	69.147	74.1227	52.9537	65.2553	46.2903	69.9198	57.1627	53.1646	39.0546	64.794	68.5581	57.1668	Unresponsive	Unresponsive	Unresponsive	Unresponsive	None
1700021F07Rik	0	0.1119	0	0.1399	0	0	0	0.041	0	0	0	0	0	0	0	Unresponsive	Unresponsive	Unresponsive	Unresponsive	None
1700021J08Rik	0	0.5781	0	0.3838	0.6246	0.4996	0.6611	1.0151	0.4184	0	0.4653	2.0527	1.7422	0.373	0	Unresponsive	Unresponsive	Unresponsive	Unresponsive	None
1700021K19Rik	4.0948	3.0178	2.9028	3.8963	4.366	5.8377	8.6231	4.5607	3.9405	7.2485	14.858	5.1512	4.8292	4.2209	16.0748	Unresponsive	Unresponsive	Unresponsive	Unresponsive	None
1700021L23Rik	0	0	0	0	0	0	0	0.0699	0	0	0	0.0406	0	0	0	Unresponsive	Unresponsive	Unresponsive	Unresponsive	None
1700021N21Rik	0.0853	0	0	0	0	0	0	0.0263	0.0567	0.1867	0	0	0.1259	0.1799	0	Unresponsive	Unresponsive	Unresponsive	Unresponsive	None
1700022F17Rik	0	0.1741	0	0.0708	0	0	0	0.0815	0	0	0	0	0.0245	0	0	Unresponsive	Unresponsive	Unresponsive	Unresponsive	None
1700022I11Rik	0.0504	0.0182	0.0374	0	0.0697	0.0335	0.0265	0.0285	0	0	0.114	0	0.006	0	0.0188	Unresponsive	Unresponsive	Unresponsive	Unresponsive	None
1700022N22Rik	0.5847	0.8488	0.5444	0.8896	2.3752	0.5012	0.9139	0.7052	0.9341	0.2623	0.5696	0.8023	1.7775	1.0981	0.5993	Unresponsive	Unresponsive	Unresponsive	Unresponsive	None
1700023E05Rik	0	0	0.0444	0.1303	0	0.0864	0.2364	0	0.1329	0.0468	0.1449	0.1102	0.0754	0.0926	0.3527	Unresponsive	Unresponsive	Unresponsive	Unresponsive	None
1700023F06Rik	1.302	1.1519	1.2755	2.6715	2.5497	2.1752	2.7507	3.1057	2.9022	2.6611	2.3224	4.3445	3.5685	4.2803	0.8575	Unresponsive	Unresponsive	Unresponsive	Unresponsive	None
1700023H06Rik	0.5548	2.7482	2.5869	2.0136	2.532	1.4053	3.9373	0.6787	0.7743	1.1563	0.8824	0.9119	1.084	2.0908	0.9658	Unresponsive	Unresponsive	Unresponsive	Unresponsive	None
1700023L04Rik	3.3957	0.1083	0.5789	0.7422	0.5784	1.3859	0	1.3065	0.9796	0.4212	0.3805	0.7294	0.7889	0.6001	0.0968	Unresponsive	Unresponsive	Unresponsive	Unresponsive	None
1700024B05Rik	0.713	0.3127	0.1397	0.0948	0	0	0	0.2788	0.088	0	0	0.1485	0.2372	0.3653	0.0353	Unresponsive	Unresponsive	Unresponsive	Unresponsive	None
1700024G13Rik	0	0.6935	0	0	0	0	0	0	0.0956	0	0	0.1021	0.1018	1.1072	0	Unresponsive	Unresponsive	Unresponsive	Unresponsive	None
1700024P04Rik	0.2179	0	0	0	0	0	0	0	0	0	0	0	0	0	0	Unresponsive	Unresponsive	Unresponsive	Unresponsive	None
1700024P16Rik	0.0414	0	0.0453	0.0209	0	0.0824	0	0	0.0668	0	0.079	0	0.0606	0	0	Unresponsive	Unresponsive	Unresponsive	Unresponsive	None
1700025F24Rik	0	0.1441	0.0928	0	0.1606	0.1748	0	0.0801	0.0863	0	0.4168	0	0.0303	0	0.0978	Unresponsive	Unresponsive	Unresponsive	Unresponsive	None
1700025G04Rik	4.635	4.2167	6.3445	4.9496	3.8348	4.4754	6.9077	4.4178	4.2547	3.1048	16.1585	4.5452	4.7604	5.3489	13.1222	Unresponsive	Unresponsive	Unresponsive	Unresponsive	None
1700025H01Rik	0	0	0	0	0	0	0	0	0	0	0	0	0.0596	0	0	Unresponsive	Unresponsive	Unresponsive	Unresponsive	None
1700025M24Rik	0	0	0	0	0	0	0	0	0.1046	0	0	0.1369	0	0	0	Unresponsive	Unresponsive	Unresponsive	Unresponsive	None
1700025N21Rik	0	0	0	0	0	0	0.1121	0	0	0	0	0	0	0	0	Unresponsive	Unresponsive	Unresponsive	Unresponsive	None
1700025N23Rik	0	0	0.0953	0	0	0	0	0	0	0	0	0	0.0294	0	0	Unresponsive	Unresponsive	Unresponsive	Unresponsive	None
1700026D08Rik	0	0	0	0	0	0.1825	0.0492	0.3454	0.2579	0	0	0.2723	0.4196	0.0634	0	Unresponsive	Unresponsive	Unresponsive	Unresponsive	None
1700026D11Rik	0	0	0	0	0	0	0	0	0.0246	0	0	0	0	0	0	Unresponsive	Unresponsive	Unresponsive	Unresponsive	None
1700026F02Rik	0	0	0	0	0	0	0	0.1956	0	0	0	0	0	0	0	Unresponsive	Unresponsive	Unresponsive	Unresponsive	None
1700026J12Rik	0	0	0	0	0	0	0	0	0	0	0.062	0	0	0	0	Unresponsive	Unresponsive	Unresponsive	Unresponsive	None
1700026J14Rik	0	0	0	0	0.094	0.1027	0.0914	0.0311	0.067	0.1182	0.0966	0.2091	0.0707	0	0	Unresponsive	Unresponsive	Unresponsive	Unresponsive	None
1700026L06Rik	1.2963	0.5329	0.9982	1.6366	1.9654	1.2143	3.1151	2.089	1.8792	1.8792	2.6198	2.6437	2.8902	2.4125	2.2716	Unresponsive	Unresponsive	Unresponsive	Unresponsive	None
1700027A07Rik	5.6474	0.7665	0.5338	1.0252	0.5123	1.0184	0.2134	0.4922	0.5494	1.0338	0.9101	1.8552	0	0.5759	1.139	Unresponsive	Unresponsive	Unresponsive	Unresponsive	None
1700027A15Rik	0	0	0.3283	0	0	0	0	0.2531	0.1713	0	0	0	0	0.3336	0	Unresponsive	Unresponsive	Unresponsive	Unresponsive	None
1700027F09Rik	0	0	0	0	0	0	0.2214	0.0326	0.0941	0	0	0	0	0	0	Unresponsive	Unresponsive	Unresponsive	Unresponsive	None
1700027I24Rik	0	0	0.2704	0	0	0	0	0	0.0399	0	0	0	0	0	0	Unresponsive	Unresponsive	Unresponsive	Unresponsive	None
1700028D13Rik	0	0	0	0	0	0	0	0	0.0547	0	0	0	0	0	0	Unresponsive	Unresponsive	Unresponsive	Unresponsive	None
1700028E10Rik	0.3286	0.1313	0.4057	0.2833	0.0348	0.1568	0.2706	0.0892	0.0925	0.2809	0.1137	0.2808	0.4871	0.1443	0	Unresponsive	Unresponsive	Unresponsive	Unresponsive	None
1700028I16Rik	0.1017	0.0764	0.2253	0	0.2699	0.2231	0.1262	2.5317	0.264	0.3211	0.1333	0.7747	0.8896	0.935	0.0789	Unresponsive	Unresponsive	Unresponsive	Unresponsive	None
1700028J19Rik	1.0128	0.4407	0.5645	0.4921	0.5026	0.4165	0.4123	0.5719	0.5982	0.5028	0.7089	0.6433	0.4842	0.3762	0.3328	Unresponsive	Unresponsive	Unresponsive	Unresponsive	None
1700028K03Rik	0.2482	0.1783	0.0942	0.1065	0.2237	0.218	0.0621	0.2106	0.3557	0.0462	0.0309	0.0288	0.0826	0.0848	0	Unresponsive	Unresponsive	Unresponsive	Unresponsive	None
1700028N14Rik	0	0	0	0	0.1185	0	0	0	0	0	0	0	0	0	0	Unresponsive	Unresponsive	Unresponsive	Unresponsive	None
1700028P14Rik	0	0	0.0965	0.092	0	0	0	0.0277	0	0.0929	0.0867	0	0.0315	0	0.1017	Unresponsive	Unresponsive	Unresponsive	Unresponsive	None
1700029F12Rik	0	0	0	0	0	0	0	0	0	0	0	0	0.0721	0.0777	0	Unresponsive	Unresponsive	Unresponsive	Unresponsive	None
1700029H14Rik	0	0.0574	0	0	0	0	0	0.0733	0	0	0	0	0.1027	0	0	Unresponsive	Unresponsive	Unresponsive	Unresponsive	None
1700029I15Rik	0.5461	0.4438	0.6172	0.483	0.341	0.8281	0.6136	0.909	0.2442	0.9439	0.4665	0.7626	0.2731	0.3117	0.4597	Unresponsive	Unresponsive	Unresponsive	Unresponsive	None
1700029J07Rik	0.2087	0.0767	0.0589	0.1229	0.456	0.6027	1.0555	0.3593	0.2915	0.6001	0.8825	0.0573	0.7299	1.1483	0.6773	Unresponsive	Unresponsive	Unresponsive	Unresponsive	None
1700029M20Rik	0.1307	0.2616	0.0479	0.1367	0.2748	0.1043	0.0536	0.5535	0.0871	0.0943	0.0205	0.2226	0.0892	0.0221	0.1765	Unresponsive	Unresponsive	Unresponsive	Unresponsive	None
1700029N11Rik	0	0	0	0	0	0.3638	0	0	0	0	0	0	0	0	0	Unresponsive	Unresponsive	Unresponsive	Unresponsive	None
1700029P11Rik	4.3503	7.9342	8.3101	3.7338	2.8326	1.2876	0.164	13.8664	4.695	0.9261	0.2778	9.0458	5.1631	1.2241	0	Unresponsive	Unresponsive	Unresponsive	Unresponsive	Transient
1700030A11Rik	0	0.2638	0	0	0	0	0	0	0	0	0	0	0	0	0	Unresponsive	Unresponsive	Unresponsive	Unresponsive	None
1700030C12Rik	1.035	2.1752	1.7701	2.283	1.6095	1.3837	1.2628	0.8614	1.4244	1.1504	0.3944	1.5478	1.6828	0.5098	1.0735	Unresponsive	Unresponsive	Unresponsive	Unresponsive	None
1700030C14Rik	0	0	0	0	0	0	0	0	0.2488	0	0	0	0	0.1155	0	Unresponsive	Unresponsive	Unresponsive	Unresponsive	None
1700030J22Rik	1.6406	1.6003	1.0977	0.9166	1.0382	0.5162	0.5288	1.3362	0.6796	0.3886	0.7374	0.8387	0.7852	0.7568	0.5311	Unresponsive	Unresponsive	Unresponsive	Unresponsive	None
1700030K09Rik	7.0578	5.3075	4.809	4.8568	5.1242	5.8437	8.3473	6.4592	6.1129	4.3987	3.5815	6.523	6.3529	4.18	5.47	Unresponsive	Unresponsive	Unresponsive	Unresponsive	None
1700030M09Rik	0.2356	0	0	0.1497	0.1685	0	0.354	0.318	0.4093	0.0905	0	0.1518	0.2867	0	0	Unresponsive	Unresponsive	Unresponsive	Unresponsive	None
1700030N03Rik	0	0.1117	0.1563	0	0	0	0.0182	0.0171	0.0153	0	0	0	0	0	0	Unresponsive	Unresponsive	Unresponsive	Unresponsive	None
1700030O20Rik	0	0	0.1649	0.3185	0.1659	0.1581	0.1388	0	0.1496	0	0	0.1552	0.0527	0	0	Unresponsive	Unresponsive	Unresponsive	Unresponsive	None
1700031A10Rik	0	0	0	0	0.123	0	0	0.0401	0.0433	0.1374	0	0.0465	0.0457	0.4818	0	Unresponsive	Unresponsive	Unresponsive	Unresponsive	None
1700031F05Rik	0	0	0	0	0	0	0.0347	0.0484	0.0694	0	0.59	0	0	0	0.0578	Unresponsive	Unresponsive	Unresponsive	Unresponsive	None
1700034H15Rik	0.2831	1.1436	0.1651	0.0835	0.1186	0.4939	0.2378	0.3298	0.8126	0.1053	2.5597	0.2754	0.2108	0.1923	0.4412	Unresponsive	Unresponsive	Unresponsive	Unresponsive	None
1700034I23Rik	0	0	0.0297	0	0	0	0	0	0.021	0	0	0	0	0	0	Unresponsive	Unresponsive	Unresponsive	Unresponsive	None
1700034J05Rik	0	0	0	0	0.0546	0	0	0	0	0	0	0.012	0	0	0.0237	Unresponsive	Unresponsive	Unresponsive	Unresponsive	None
1700034K08Rik	0	0	0	0	0	0	0.1252	0	0.1395	0	0	0	0	0	0	Unresponsive	Unresponsive	Unresponsive	Unresponsive	None
1700034O15Rik	0.1116	0	0	0	0	0	0	0	0.0367	0	0	0	0	0	0	Unresponsive	Unresponsive	Unresponsive	Unresponsive	None
1700034P13Rik	1.8157	1.7551	1.6164	1.4368	1.5678	2.3643	1.3711	1.5669	2.1874	2.7654	5.5867	1.6106	1.6157	1.6405	3.9476	Unresponsive	Unresponsive	Unresponsive	Unresponsive	None
1700037C06Rik	0	0	0	0	0	0	0.0804	0	0	0	0	0	0	0	0	Unresponsive	Unresponsive	Unresponsive	Unresponsive	None
1700037C18Rik	5.9218	6.4164	7.968	7.398	6.5778	6.2542	6.7702	5.7449	6.5983	7.2294	9.0391	5.7736	6.1988	5.8983	5.6282	Unresponsive	Unresponsive	Unresponsive	Unresponsive	None
1700037F24Rik	0.1905	0.4685	0.0832	0.4441	0.2273	0.6515	0.1225	0.7012	0.2144	0.2495	0.1493	0.251	0.1742	0	1.3891	Unresponsive	Unresponsive	Unresponsive	Unresponsive	None
1700037H04Rik	35.2567	33.1113	41.1444	39.1412	50.2485	46.0482	51.5944	63.5155	48.1995	38.5104	39.6581	78.4878	69.5809	61.9084	72.0859	Unresponsive	Unresponsive	Unresponsive	Unresponsive	None
1700039E15Rik	0	0	0	0	0	0	0	0.0914	0.0543	0	0.1266	0.0437	0.1486	0	0	Unresponsive	Unresponsive	Unresponsive	Unresponsive	None
1700039E22Rik	0	0	0	0	0	0	0.0953	0	0.0808	0	0	0	0	0	0	Unresponsive	Unresponsive	Unresponsive	Unresponsive	None
1700039M10Rik	0	0.3088	0	0.1966	0	0	0	0	0	0	0	0	0	0	0	Unresponsive	Unresponsive	Unresponsive	Unresponsive	None
1700040D17Rik	0	0	0	0	0.1461	0.324	0.657	0	0.0262	0	0	0.0283	0.083	0	0.0888	Unresponsive	Unresponsive	Unresponsive	Unresponsive	None
1700040L02Rik	0.1125	0	0	0	0.0522	0	0	0.0483	0.0189	0	0	0	0.0399	0	0.0633	Unresponsive	Unresponsive	Unresponsive	Unresponsive	None
1700041G16Rik	0	0.1916	0	0	0	0.0399	0	0.0116	0.0249	0	0	0.0359	0	0	0.2727	Unresponsive	Unresponsive	Unresponsive	Unresponsive	None
1700042G07Rik	0.817	0.3711	0.3497	0	0	0	0	0.0937	0	0.4271	0	0.7896	0	0	0	Unresponsive	Unresponsive	Unresponsive	Unresponsive	None
1700042G15Rik	0.425	0	0	0	0	0	0	0	0.0512	0	0	0	0	0	0	Unresponsive	Unresponsive	Unresponsive	Unresponsive	None
1700042O10Rik	1.7787	0.567	0.3788	0.3002	0.0734	0.1377	0.1852	3.554	0.248	0.1569	0	1.7379	0.2498	0.0825	0	Unresponsive	Unresponsive	Unresponsive	Unresponsive	None
1700044C05Rik	0	0	0.1955	0	0	0	0	0.0266	0	0	0	0	0	0	0	Unresponsive	Unresponsive	Unresponsive	Unresponsive	None
1700044K03Rik	0	0	0.4185	0	0	0	0	0	0	0	0	0	0	0	0	Unresponsive	Unresponsive	Unresponsive	Unresponsive	None
1700045H11Rik	0	0	0	0	0	0	0	0	0.05	0	0	0	0	0	0	Unresponsive	Unresponsive	Unresponsive	Unresponsive	None
1700047G03Rik	0	0	0	0	0	0	0	0.0838	0	0.2239	0	0	0	0	0	Unresponsive	Unresponsive	Unresponsive	Unresponsive	None
1700047I17Rik2	0	0.3427	0.8383	1.2463	1.8412	2.01	2.7617	1.3739	1.3494	2.405	3.6563	0.7397	1.0213	2.1079	3.8229	Unresponsive	Unresponsive	Unresponsive	Unresponsive	None
1700047K16Rik	0.3428	0	0.0939	0	0	0.1769	0.3362	0.2061	0.2005	0.1918	0.3365	0	0.1293	0.2114	0.1707	Unresponsive	Unresponsive	Unresponsive	Unresponsive	None
1700047M11Rik	0	0	0.0275	0	0	0	0.0223	0	0	0.0277	0	0.0439	0	0	0	Unresponsive	Unresponsive	Unresponsive	Unresponsive	None
1700048M11Rik	0	0	0	0	0	0	0.1489	0.0628	0.068	0	0	0.2185	0.2505	0.5205	0	Unresponsive	Unresponsive	Unresponsive	Unresponsive	None
1700048O20Rik	0.9832	0.6818	0.9476	1.4679	1.1311	0.4279	0.9406	1.8928	0.6468	0.4933	0.6716	0.4492	0.4651	0.6407	0.5854	Unresponsive	Unresponsive	Unresponsive	Unresponsive	None
1700049E17Rik1	0	0.0735	0	0	0	0	0	0	0	0	0	0.0514	0	0	0	Unresponsive	Unresponsive	Unresponsive	Unresponsive	None
1700049E22Rik	0.1991	0.7064	0	0	0	0	0.1377	1.4261	0.1267	0	0	1.0791	0.2685	0.2199	0	Unresponsive	Unresponsive	Unresponsive	Unresponsive	None
1700049G17Rik	2.3152	2.2621	1.8056	1.0237	0.9856	0.9024	1.4422	1.1263	0.8114	0.642	1.5703	2.1706	0.6686	1.0993	1.5099	Unresponsive	Unresponsive	Unresponsive	Unresponsive	None
1700049J03Rik	0	0	0.2944	0	0.2552	0	0	0.0797	0	0	0	0	0	0	0	Unresponsive	Unresponsive	Unresponsive	Unresponsive	None
1700051A21Rik	0.1421	0.1522	0	0	0	0	0	0.0712	0	0	0	0.1323	0.0322	0.141	0	Unresponsive	Unresponsive	Unresponsive	Unresponsive	None
1700052K11Rik	0.124	0.1304	0.3518	0.1762	0.1039	0.176	0.2015	0.0305	0.1079	0.1089	0.3233	0.033	0.1115	0.0347	0.1357	Unresponsive	Unresponsive	Unresponsive	Unresponsive	None
1700052N19Rik	20.961	21.4562	22.3762	25.5388	26.8136	27.9868	26.5638	24.2348	24.4795	20.4034	11.391	19.6194	24.7118	29.3513	26.9957	Unresponsive	Unresponsive	Unresponsive	Induced	None
1700054A03Rik	0	0	0	0	0	0	0	0	0	0	0.1389	0	0	0	0.1638	Unresponsive	Unresponsive	Unresponsive	Unresponsive	None
1700054K19Rik	0.2432	0	0	0	0	0	0	0	0	0	0	0	0	0	0	Unresponsive	Unresponsive	Unresponsive	Unresponsive	None
1700054M17Rik	0	0	0	0	0	0	0	0.0724	0	0	0	0	0	0	0	Unresponsive	Unresponsive	Unresponsive	Unresponsive	None
1700055C04Rik	0	0	0	0	0	0	0	0	0	0	0	0.1271	0	0	0	Unresponsive	Unresponsive	Unresponsive	Unresponsive	None
1700055D18Rik	0.1124	0.1536	0.1931	0.1887	0.366	0.2288	0.2036	0.2715	0.3347	0.1533	0.2141	0.1445	0.2154	0.1713	0.3869	Unresponsive	Unresponsive	Unresponsive	Unresponsive	None
1700055N04Rik	0	0	0.0182	0	0	0	0.0148	0.0139	0.0659	0	0	0	0	0	0	Unresponsive	Unresponsive	Unresponsive	Unresponsive	None
1700056E22Rik	0.6614	0.2159	0.0886	0.3313	0.3742	1.3122	1.2804	0.3049	0.7043	1.3572	2.3232	0.3234	0.1977	0.7834	1.7469	Unresponsive	Unresponsive	Unresponsive	Unresponsive	None
1700056N10Rik	0.0711	0.0776	0.241	0.4065	0.2288	0.1491	0.3205	0.2061	0.1254	0	0.1354	0.0256	0.289	0.1713	0.3784	Unresponsive	Unresponsive	Unresponsive	Unresponsive	None
1700057H15Rik	0	0.2637	0	0	0	0	0	0	0	0	0	0	0.0723	0	0	Unresponsive	Unresponsive	Unresponsive	Unresponsive	None
1700057H21Rik	0.6933	8.1756	2.7327	0.2367	0.3068	0	0	1.1716	0.0635	0	0	1.4711	0	0	0	Unresponsive	Unresponsive	Unresponsive	Unresponsive	None
1700058P15Rik	1.15	0	0.3447	0.6849	0	0.3034	0.2014	1.2737	0.0894	0	0.8299	3.776	0.0951	1.3562	0.5726	Unresponsive	Unresponsive	Unresponsive	Unresponsive	None
1700060C20Rik	0.1501	0	0	0	0	0	0	0.045	0	0	0	0.0522	0	0	0	Unresponsive	Unresponsive	Unresponsive	Unresponsive	None
1700060J05Rik	0.2406	0.1923	0.0747	0.1637	0	0	0.0471	0.2885	0.2459	0.2156	0	0.4259	0.3322	0.2919	0.1137	Unresponsive	Unresponsive	Unresponsive	Unresponsive	None
1700061E17Rik	0	0.1908	0.3746	0.0704	0.1382	0.139	0.0623	0.5293	0.1977	0	0	0.3411	0.1504	0	0.0778	Unresponsive	Unresponsive	Unresponsive	Unresponsive	None
1700061G19Rik	11.9892	9.9919	4.6334	2.803	0.6118	0.5865	0.1404	15.6111	2.557	0.4215	0.1373	14.0472	3.1925	1.1639	0.0195	Unresponsive	Unresponsive	Unresponsive	Unresponsive	Lost
1700061H18Rik	0.1398	0	0	0	0	0	0.3066	0.149	0	0.166	0.78	0.189	0.0569	0	0.3914	Unresponsive	Unresponsive	Unresponsive	Unresponsive	None
1700061I17Rik	0	0	0	0	0	0	0	0.0106	0	0.0379	0	0	0	0	0	Unresponsive	Unresponsive	Unresponsive	Unresponsive	None
1700063D05Rik	0	0.6044	0	0.8222	1.7354	0.6388	0	0.1932	0.085	0.5963	0	0	0	0	0	Unresponsive	Unresponsive	Unresponsive	Unresponsive	None
1700063H04Rik	0.5692	1.769	0.5361	0.6292	0.4048	0.624	0.3965	2.1227	0.6007	0.9579	0	0.3054	0.3824	1.1203	0	Unresponsive	Unresponsive	Unresponsive	Unresponsive	None
1700064H15Rik	0.6301	1.5072	1.0949	1.0837	0	0	0.567	0	1.2221	0.6547	0.2978	0.3246	0	0.7287	0.8946	Unresponsive	Unresponsive	Unresponsive	Unresponsive	None
1700065D16Rik	0.0231	0.3998	0.6504	0.9273	0.8539	0.3402	0.2829	0	0.0307	0.0722	0.0648	0	0.4692	0.385	0.2171	Unresponsive	Unresponsive	Unresponsive	Unresponsive	None
1700065O20Rik	0	0	0	0	0.1273	0	0	0	0	0	0	0	0	0	0	Unresponsive	Unresponsive	Unresponsive	Unresponsive	None
1700066B17Rik	0.5593	0.1051	0.6411	0.1504	0.3539	0	1.4204	1.7335	0	0	0.1212	0.2793	0.0879	0.308	0	Unresponsive	Unresponsive	Unresponsive	Unresponsive	None
1700066B19Rik	0.6543	0.2299	0.1631	0.2993	0.2617	0.0795	0.1218	0.2215	0.0842	0.3112	0.2773	0.1666	0.0655	0.1061	0.2281	Unresponsive	Unresponsive	Unresponsive	Unresponsive	None
1700066M21Rik	5.8394	4.1211	2.7243	2.0226	2.5795	3.4826	2.7887	4.178	2.6465	2.9452	2.4265	4.1911	3.6788	4.1074	3.007	Unresponsive	Unresponsive	Unresponsive	Unresponsive	Lost
1700067G17Rik	0.442	0.1237	0.1612	0.1781	0	0.1652	0	0.226	0	0	0	0.408	0	0	0	Unresponsive	Unresponsive	Unresponsive	Unresponsive	None
1700067K01Rik	0.2352	0.3909	0.1611	0.3712	1.0093	1.4349	1.2705	2.7744	1.5528	1.1195	0.2299	1.1952	1.7728	1.6919	0.5725	Unresponsive	Unresponsive	Unresponsive	Unresponsive	None
1700069B07Rik	0	0.1058	0.11	0	0.0896	0	0.1389	0.089	0.3594	0	0.1851	0.3874	0.5291	0	0	Unresponsive	Unresponsive	Unresponsive	Unresponsive	None
1700069L16Rik	0	0	0	0.1227	0	0.1307	0	0.1089	0.1175	0	0	0.0842	0	0	0	Unresponsive	Unresponsive	Unresponsive	Unresponsive	None
1700071M16Rik	0	0	0	0	0	0	0	0.065	0.0339	0	0.1025	1.3809	0.1826	0.4608	0.1985	Unresponsive	Unresponsive	Unresponsive	Unresponsive	None
1700072B07Rik	0	0	0	0	0	0	0.2248	0	0	0	0	0	0	0	0	Unresponsive	Unresponsive	Unresponsive	Unresponsive	None
1700072G22Rik	0	0	0	0	0	0	0	0	0	0	0	0	0	0.1917	0	Unresponsive	Unresponsive	Unresponsive	Unresponsive	None
1700074H08Rik	0	0	0	0	0	0	0	0	0	0	0	0.1733	0	0	0	Unresponsive	Unresponsive	Unresponsive	Unresponsive	None
1700080G11Rik	0.5193	0	0	0	0	0	0	0	0	0	0	0	0	0	0	Unresponsive	Unresponsive	Unresponsive	Unresponsive	None
1700080O16Rik	0.3696	1.128	0.4448	0.2129	0.153	0.0631	0.0429	0.3722	0.0584	0	0	0.1241	0.1999	0	0	Unresponsive	Unresponsive	Unresponsive	Unresponsive	None
1700082M22Rik	0	0	0	0	0.5092	0.3962	0.1245	0.1126	0.4737	0	0.1713	0	0.1835	0	0.1493	Unresponsive	Unresponsive	Unresponsive	Unresponsive	None
1700084C01Rik	0.1715	0	0	0	0	0.0424	0	0.0201	0.1119	0	0.0373	0.1842	0.0677	0.1339	0	Unresponsive	Unresponsive	Unresponsive	Unresponsive	None
1700084C06Rik	3.6548	6.7666	3.6365	4.0311	3.3244	3.6918	2.4299	2.4903	3.1463	1.2238	2.4111	2.4815	3.5224	2.3766	1.8262	Unresponsive	Unresponsive	Unresponsive	Unresponsive	None
1700084E18Rik	0.5899	0.1343	0.5855	1.1117	0.4927	0.296	0.4918	0.7249	0.3649	0.5106	0.1854	1.4004	0.7601	1.5082	0.3613	Unresponsive	Unresponsive	Unresponsive	Unresponsive	None
1700085C21Rik	0	0	0	0	0	0	0	0	0	0.07	0	0	0	0	0	Unresponsive	Unresponsive	Unresponsive	Unresponsive	None
1700086D15Rik	0	0.2586	0.2198	0.2839	0.0623	0	0.1059	0.3198	0	0	0	0.0485	0.071	0.0809	0.1096	Unresponsive	Unresponsive	Unresponsive	Unresponsive	None
1700086L19Rik	0	0	0.2632	0.2073	0.0938	0.2506	0	0	0.0389	0.4815	3.1903	0.036	0	0.2445	0.2293	Unresponsive	Unresponsive	Unresponsive	Unresponsive	None
1700086O06Rik	0.3052	0.2051	0.558	0.7578	0.5345	0.7189	1.0671	0.1985	1.4513	1.0421	2.5031	0.2052	0.8131	0.2864	0.7158	Unresponsive	Unresponsive	Unresponsive	Unresponsive	None
1700086P04Rik	1.7111	1.2609	1.2272	2.579	2.4733	3.016	4.0603	3.5379	2.8407	3.1061	0.9204	1.6662	3.3829	3.2096	0.6139	Unresponsive	Unresponsive	Unresponsive	Unresponsive	None
1700087M22Rik	1.665	0	2.4828	0	0	0	0	0	0.5235	0	0	0	0	0	0	Unresponsive	Unresponsive	Unresponsive	Unresponsive	None
1700088E04Rik	2.1253	1.5162	2.5283	3.0016	3.956	4.8747	5.2813	4.1664	4.7339	8.2432	12.6233	3.0572	5.3209	4.3982	6.5401	Unresponsive	Unresponsive	Unresponsive	Unresponsive	None
1700092C10Rik	0	0	0	0	0	0	0.2171	0	0	0	0	0	0	0	0	Unresponsive	Unresponsive	Unresponsive	Unresponsive	None
1700092M07Rik	1.932	3.0454	1.075	1.5452	3.1124	1.779	0.883	1.1128	0.6722	0.4401	0.3201	0.902	0.4384	1.6728	1.1742	Unresponsive	Unresponsive	Unresponsive	Unresponsive	None
1700093J21Rik	0	0	0	0	0.416	0.1481	0	0	0	0	0	0	0	0.1456	0	Unresponsive	Unresponsive	Unresponsive	Unresponsive	None
1700093K21Rik	0	0.1895	0.1055	0	0	0	0.0651	0.1949	0.0241	0.1446	0	0	0	0	0	Unresponsive	Unresponsive	Unresponsive	Unresponsive	None
1700094J05Rik	0.7798	1.4071	1.9007	1.0026	0.7047	0.543	0.7975	1.025	0.5809	0.5523	0.5769	1.0419	0.7299	0.8251	0.8017	Unresponsive	Unresponsive	Unresponsive	Unresponsive	None
1700095A21Rik	0.3382	0.363	1.378	0.6965	0.7535	0.3466	0	0.8584	0.3778	0	0	0.0497	0.4059	0.0831	0.0563	Unresponsive	Unresponsive	Unresponsive	Unresponsive	None
1700095B10Rik	0.1164	0	0	0	0	0	0	0.1387	0.0267	0	0	0.1573	0	0	0	Unresponsive	Unresponsive	Unresponsive	Unresponsive	None
1700095J03Rik	0	0.0713	0	0.0375	0.0397	0.1176	0	0.0234	0.0126	0.1144	0.3539	0	0.0132	0.0383	0	Unresponsive	Unresponsive	Unresponsive	Unresponsive	None
1700095J07Rik	0	0.0954	0.0532	0.0581	0	0	0	0	0	0	0	0	0	0	0	Unresponsive	Unresponsive	Unresponsive	Unresponsive	None
1700096K18Rik	3.0208	1.5345	0.4668	1.1043	0.425	1.3657	1.5001	3.2691	1.4907	2.3201	1.8659	2.2697	1.8346	3.8713	1.9397	Unresponsive	Unresponsive	Unresponsive	Unresponsive	None
1700097N02Rik	34.9901	10.8413	12.6725	11.2458	4.3191	3.2257	1.3035	8.14	5.3624	1.6604	0.1797	7.027	6.4907	4.8873	0	Unresponsive	Unresponsive	Unresponsive	Unresponsive	Lost
1700099I09Rik	0.4395	0	0	0.1304	0.3295	0	0.9245	0.1115	0.0971	0	0.2414	0	0	0.1533	0	Unresponsive	Unresponsive	Unresponsive	Unresponsive	None
1700101E01Rik	2.1492	1.7114	0.6054	0.9256	0.5961	1.2404	0.4813	2.7913	1.2814	0.9393	0.6568	3.2294	2.5571	1.5731	1.4273	Unresponsive	Unresponsive	Unresponsive	Unresponsive	None
1700101I11Rik	0	0	0.0998	0	0.0815	0	0	0	0	0.1017	0.0837	0.0872	0.0308	0	0	Unresponsive	Unresponsive	Unresponsive	Unresponsive	None
1700101I19Rik	0	0	0	0	0	0	0	0	0	0	0	0	0.1058	0	0	Unresponsive	Unresponsive	Unresponsive	Unresponsive	None
1700102P08Rik	1.1171	0.7916	0.6528	0.359	1.2285	1.1993	1.0647	1.3424	1.2872	0.3729	0.3815	0.6151	1.1772	1.1975	0.1497	Unresponsive	Unresponsive	Unresponsive	Unresponsive	None
1700104B16Rik	0.2414	0.1819	0	0.17	0.177	0	0	0.0491	0.3788	0	0	0	0.1121	0	0	Unresponsive	Unresponsive	Unresponsive	Unresponsive	None
1700105P06Rik	0.3409	0.8295	0.4138	0.7572	0.2572	0.5813	0.3747	1.2642	0.8243	0.5411	0.4712	1.1478	0.5045	0.4957	0.7788	Unresponsive	Unresponsive	Unresponsive	Unresponsive	None
1700106J16Rik	0	0.0649	0	0	0.1192	0.1247	0.0804	0.0512	0.0907	0.0614	0	0.1019	0.1752	0	0	Unresponsive	Unresponsive	Unresponsive	Unresponsive	None
1700108F19Rik	5.1882	8.1856	10.7256	3.6428	16.552	7.6286	1.4155	10.9893	9.8547	5.0919	0.2429	7.9181	7.7118	4.2367	0.5427	Unresponsive	Unresponsive	Unresponsive	Unresponsive	Transient
1700108N11Rik	0.122	0.0916	0	0	0.0777	0.0845	0.2459	0.0259	0	0.0865	0.1595	0	0.1823	0	0.0946	Unresponsive	Unresponsive	Unresponsive	Unresponsive	None
1700109G14Rik	0	0	0	0	0	0	0	0.0963	0.0682	0	0	0.1543	0.1135	0	0	Unresponsive	Unresponsive	Unresponsive	Unresponsive	None
1700109G15Rik	0	0	0	0.35	0	0.3535	0	0.0942	0	0	0	0	0.109	0	0	Unresponsive	Unresponsive	Unresponsive	Unresponsive	None
1700109H08Rik	0.5179	0.5188	1.188	1.1964	1.1409	0.2133	0.8832	0	0.2855	0.1087	0.4516	0	0.1098	0.2541	0.5702	Unresponsive	Unresponsive	Unresponsive	Unresponsive	None
1700109K24Rik	0.3867	0.3142	0.4768	0.1556	0.0658	0.2914	0.1279	0.2203	0.1251	0.2195	0.5429	0.6636	0.3178	0.1709	0.5292	Unresponsive	Unresponsive	Unresponsive	Unresponsive	None
1700110C19Rik	0	0	0	0	0	0	0	0.489	0.1377	0.1304	0	0.0443	0	0.1412	0	Unresponsive	Unresponsive	Unresponsive	Unresponsive	None
1700110K17Rik	0	0.0688	0.1772	0.1686	0.0886	0.2568	0	0.3933	0.3378	0.217	0.0795	0.3935	0.9817	0.7463	0.0675	Unresponsive	Unresponsive	Unresponsive	Unresponsive	None
1700111N16Rik	0	0	0	0	0	0	0.0433	0	0.0215	0	0	0	0.0453	0	0	Unresponsive	Unresponsive	Unresponsive	Unresponsive	None
1700112D23Rik	0	2.5124	0.7388	0	0	1.2996	0.4181	0.3198	0.5151	0	0	0	0.9327	1.4706	0	Unresponsive	Unresponsive	Unresponsive	Unresponsive	None
1700112E06Rik	0.4567	0.264	0	0	0	0	0	0	0	0.0876	0.3232	0.1006	0.0668	0.0428	0.223	Unresponsive	Unresponsive	Unresponsive	Unresponsive	None
1700112J05Rik	0	0	0	0	0	0.1029	0.0915	0	0.0335	0	0	0	0.2297	0.1227	0	Unresponsive	Unresponsive	Unresponsive	Unresponsive	None
1700112J16Rik	0	0.032	0	0.0299	0	0.0642	0.0465	0	0.0626	0.094	0.0281	0.0578	0.0211	0	0.105	Unresponsive	Unresponsive	Unresponsive	Unresponsive	None
1700113A16Rik	15.0506	14.1723	17.7292	14.9369	17.5894	15.4261	25.2915	20.291	9.9852	15.6144	15.052	17.0746	9.5665	25.1597	29.6308	Unresponsive	Unresponsive	Unresponsive	Unresponsive	None
1700116B05Rik	0	1.0079	0	0	0	0	0	0.1406	0	0	0	0	0	0	0	Unresponsive	Unresponsive	Unresponsive	Unresponsive	None
1700120B22Rik	0	0	0	0	0	0	0	0	0	0	0.2248	0.0782	0	0	0	Unresponsive	Unresponsive	Unresponsive	Unresponsive	None
1700120C14Rik	1.2268	2.7748	3.9808	3.6832	3.2637	2.1591	2.7978	0.8334	1.7569	4.2282	2.3058	1.0528	1.4522	2.6897	2.2759	Unresponsive	Unresponsive	Unresponsive	Unresponsive	None
1700120C18Rik	0	0	0	0	0	0	0	0.0237	0	0	0.0735	0	0	0	0	Unresponsive	Unresponsive	Unresponsive	Unresponsive	None
1700120K04Rik	0.3526	0	0.2053	0	0.5152	0.5802	0.1214	0.1569	0.2483	0.213	0	0.0606	0.2034	0	0.2014	Unresponsive	Unresponsive	Unresponsive	Unresponsive	None
1700121L16Rik	0	0	0.1961	0.1996	0	0	0	0	0	0	0	0	0	0	0	Unresponsive	Unresponsive	Unresponsive	Unresponsive	None
1700121N20Rik	0	0.1582	0.1597	0.2442	0	0	0	0	0	0	0	0	0.0255	0	0	Unresponsive	Unresponsive	Unresponsive	Unresponsive	None
1700122E12Rik	0.2194	0.9052	2.2523	0.9032	1.641	1.2933	0.3944	0.1282	0.8905	0	0.4159	0.4302	0.4034	0.2659	0	Unresponsive	Unresponsive	Unresponsive	Unresponsive	None
1700122O11Rik	0	0	0	0	0	0	0	0.1568	0	0	0	0	0	0.1123	0	Unresponsive	Unresponsive	Unresponsive	Unresponsive	None
1700123I01Rik	1.2433	0.8634	1.5462	0.63	0.6451	0.534	0.1038	2.092	0.8167	0.1584	0.0835	1.0719	0.4019	0.1818	0	Unresponsive	Unresponsive	Unresponsive	Unresponsive	None
1700123M08Rik	0.5351	0.2018	0	1.0139	3.4904	1.5625	2.7894	0.5956	1.9375	1.6022	0.9751	0.4438	2.1305	2.6478	0.9261	Unresponsive	Unresponsive	Unresponsive	Unresponsive	None
1700123O20Rik	18.3654	23.2797	21.3619	22.3704	17.2332	13.943	13.6493	12.7965	13.9273	13.8069	16.9559	12.9446	13.7285	13.3678	15.1707	Unresponsive	Unresponsive	Unresponsive	Unresponsive	None
1700124L16Rik	1.5306	1.5553	1.4263	0.9167	1.2146	1.3278	1.6426	0.8276	0.1116	1.0194	3.0766	1.4923	0.5888	2.4408	2.5045	Unresponsive	Unresponsive	Unresponsive	Unresponsive	None
1700125G22Rik	0.091	0	0	0	0.2664	0	0.0618	0.107	0.0302	0.1055	0	0.1806	0.0954	0.1923	0.0745	Unresponsive	Unresponsive	Unresponsive	Unresponsive	None
1700125H03Rik	0.2918	0	0	0.206	0	0	0.2498	0.1785	0.0631	0	0	0	0	0.2192	0	Unresponsive	Unresponsive	Unresponsive	Unresponsive	None
1700125H20Rik	0.7267	0	0	0.2742	0	0.1359	0.5382	0.3312	0.2676	0.2569	0.7158	0.7221	0.1842	0.2832	0	Unresponsive	Unresponsive	Unresponsive	Unresponsive	None
1700128E19Rik	0	0	0	0	0	0	0.024	0	0	0	0	0	0	0	0	Unresponsive	Unresponsive	Unresponsive	Unresponsive	None
1700128F08Rik	0	0	0	0	0	0	0	0	0	0	0	0	0	0.0688	0	Unresponsive	Unresponsive	Unresponsive	Unresponsive	None
1810008B01Rik	1.3238	0.3685	0.3268	1.1505	0.3548	0.8131	1.2764	1.0336	1.2055	0.8647	0.8242	0.7841	0.6423	0.4336	1.6496	Unresponsive	Unresponsive	Unresponsive	Unresponsive	None
1810009A15Rik	181.038	259.65	320.231	325.151	278.715	161.142	145.776	121.713	207.325	165.19	96.9771	198.956	190.578	147.008	114.523	Unresponsive	Unresponsive	Unresponsive	Unresponsive	Transient
1810010H24Rik	0.6865	1.8532	0.5579	0.409	1.9612	0.8535	3.3437	2.1933	1.1999	2.3465	1.7974	2.4555	2.7767	2.5246	6.226	Unresponsive	Unresponsive	Unresponsive	Induced	None
1810010K12Rik	0	0	0	0	0	0.1242	0	0	0.0451	0	0	0	0.0662	0	0	Unresponsive	Unresponsive	Unresponsive	Unresponsive	None
1810011O10Rik	0.165	0.599	0.2043	0.356	0.3553	0.4343	1.0822	0.8271	0.3393	0.9884	8.3319	0.6451	0.1338	0.3319	6.9855	Unresponsive	Unresponsive	Unresponsive	Unresponsive	None
1810012K08Rik	5.4596	4.9899	4.2241	5.7227	8.5928	9.7262	7.5589	5.3715	7.3887	7.7232	2.9538	6.194	12.0756	5.4739	5.9699	Unresponsive	Unresponsive	Unresponsive	Unresponsive	None
1810012K16Rik	0	0	0	0	0	0.3736	0.2791	0.1043	0	0.1819	0	0	0.1193	0.2127	0.1453	Unresponsive	Unresponsive	Unresponsive	Unresponsive	None
1810013D15Rik	0.4776	0.5338	0.7255	0.1682	0	0.1785	0	0.2905	0	0	0	1.2253	0.2981	0.858	0	Unresponsive	Unresponsive	Unresponsive	Unresponsive	None
1810013L24Rik	17.7003	17.9211	14.9881	13.2511	11.5051	12.882	11.6892	21.7603	14.8463	16.7757	20.972	24.4498	19.4548	20.5103	16.9538	Unresponsive	Unresponsive	Unresponsive	Unresponsive	None
1810014B01Rik	1.9647	2.3731	3.6566	2.7731	2.7165	1.6111	1.0914	1.6425	2.3209	1.28	0.5469	1.4809	2.3926	2.1775	1.0136	Unresponsive	Unresponsive	Unresponsive	Unresponsive	None
1810019D21Rik	0.9877	0.8075	2.0243	2.8588	2.1896	2.4071	1.4397	1.4296	2.8094	2.0049	1.1896	1.0633	2.2757	1.3761	1.1044	Unresponsive	Unresponsive	Unresponsive	Unresponsive	None
1810019N24Rik	0.0679	0.6468	0.0503	0.5345	0.0435	0.102	0.0738	0.339	0.0672	0.1979	0	0.0801	0	0.0972	0.3764	Unresponsive	Unresponsive	Unresponsive	Unresponsive	None
1810020O05Rik	0.0707	0.0772	0.0799	0.0831	0	0.2255	0.2392	1.8069	0.2497	0.2271	0.136	1.1456	0.3828	0.2335	0	Unresponsive	Unresponsive	Unresponsive	Unresponsive	None
1810021B22Rik	1.4434	0.337	0	0	1.2575	0	0.9563	0.5344	0.4621	1.1551	3.6369	0.5857	0.1397	0.3023	1.6653	Unresponsive	Unresponsive	Unresponsive	Unresponsive	None
1810022K09Rik	432.368	609.001	624.336	668.743	510.715	255.904	280.396	200.215	261.863	309.155	342.819	305.492	288.523	299.947	333.493	Unresponsive	Unresponsive	Unresponsive	Unresponsive	Transient
1810024B03Rik	0.9164	1.4278	1.516	1.6747	1.0149	0.7471	0.6952	0.4459	0.7327	1.7182	0.8986	0.8402	0.9514	0.9266	0.7376	Unresponsive	Unresponsive	Unresponsive	Unresponsive	None
1810026B05Rik	0.3685	0.4481	0.897	1.1313	0.9481	0.8638	1.0558	0.9852	0.8081	0.771	0.4197	1.0183	0.6868	0.94	0.6124	Unresponsive	Unresponsive	Unresponsive	Unresponsive	None
1810026J23Rik	10.5223	11.1324	9.9916	8.8618	8.9182	7.7943	8.18	8.6836	7.7424	8.1081	11.3304	9.9348	7.1458	5.2612	7.9635	Unresponsive	Unresponsive	Unresponsive	Unresponsive	None
1810030O07Rik	18.2973	17.9993	16.5884	13.9643	10.8882	11.7426	14.2031	15.0378	13.4866	12.372	15.0218	11.1453	12.9256	12.5299	15.0035	Unresponsive	Unresponsive	Unresponsive	Unresponsive	None
1810032O08Rik	10.3824	12.8917	15.0755	9.0611	9.9724	7.9802	5.3547	11.3609	10.8542	5.4338	4.064	15.1582	7.5597	4.9804	6.1282	Unresponsive	Unresponsive	Unresponsive	Unresponsive	None
1810034E14Rik	0.0371	0.1796	0.246	0.0752	0.1087	0	0.0499	0.5468	0.1727	0.0764	0.4832	0.4689	0.0773	0.0767	1.0231	Unresponsive	Unresponsive	Unresponsive	Unresponsive	None
1810037I17Rik	93.7231	100.442	114.673	93.0993	77.9444	49.1177	38.696	41.6415	62.044	53.1141	53.1688	43.1427	71.3298	74.7163	47.5297	Unresponsive	Unresponsive	Unresponsive	Unresponsive	Transient
1810041H14Rik	0	1.7803	0.2784	1.7191	0.9725	0	0.2354	0.2325	1.8157	1.4393	0.8047	0.3501	0.8066	0.3239	0	Unresponsive	Unresponsive	Unresponsive	Unresponsive	None
1810041L15Rik	0.0829	0.035	0.3932	0.5692	1.0687	1.9497	1.832	0.2193	0.5886	0.525	2.8226	0.2696	0.3924	0.5951	0.6328	Unresponsive	Unresponsive	Unresponsive	Unresponsive	None
1810043G02Rik	5.593	3.1247	4.793	4.0523	3.3653	4.6762	4.662	5.1105	4.1567	2.4701	4.6898	5.4379	5.3615	2.7881	2.9459	Unresponsive	Unresponsive	Unresponsive	Unresponsive	None
1810043H04Rik	85.8607	114.474	124.436	126.841	77.346	53.719	60.9193	40.7474	50.8984	73.1186	52.1624	66.7443	64.2253	83.5954	53.7384	Unresponsive	Unresponsive	Unresponsive	Unresponsive	Transient
1810044D09Rik	5.7039	5.1935	8.3358	8.4489	6.5514	1.8293	7.2576	9.053	6.113	4.406	4.9075	7.6148	8.5748	4.5168	10.9231	Unresponsive	Unresponsive	Unresponsive	Unresponsive	None
1810046K07Rik	0	0	0	0	0	0	0.207	0	0	0	0	0	0	0	0	Unresponsive	Unresponsive	Unresponsive	Unresponsive	None
1810049J17Rik	2.6568	1.2045	1.0508	3.3047	0.6465	3.0339	0.5353	2.16	2.0463	2.0827	1.7871	2.5371	1.2116	1.0908	1.8998	Unresponsive	Unresponsive	Unresponsive	Unresponsive	None
1810053B23Rik	0	0	0	0.3116	0	0	0	0	0	0	0	0	0	0	0.0448	Unresponsive	Unresponsive	Unresponsive	Unresponsive	None
1810055G02Rik	24.0216	24.4521	29.4035	26.698	25.907	20.0443	19.4034	19.9526	23.2986	18.1521	21.6553	15.7341	19.5477	13.6561	18.4548	Unresponsive	Unresponsive	Unresponsive	Unresponsive	None
1810058I24Rik	107.766	110.636	106.493	81.5254	68.8164	50.0582	76.4708	67.0321	71.4689	85.9249	117.37	98.4233	83.2972	80.5097	115.831	Unresponsive	Unresponsive	Unresponsive	Unresponsive	Transient
1810059C17Rik	0	0.237	0.2272	0	0	0	0	0	0	0	0	0	0	0.2369	0	Unresponsive	Unresponsive	Unresponsive	Unresponsive	None
1810059H22Rik	2.086	1.0515	0.1417	0.1796	0.2412	0.094	0	0.557	0.0494	0.1419	0.1174	0.7699	0.0853	0.1322	0	Unresponsive	Unresponsive	Unresponsive	Unresponsive	None
1810062G17Rik	0	0	0	0	0.3134	0.4472	0.6288	0.0261	0.1768	0.3696	0.0813	0.0837	0.1838	0	0.1382	Unresponsive	Unresponsive	Unresponsive	Unresponsive	None
1810062O18Rik	0.6901	0	0.1562	0.1396	0	0	0	0.0818	0.0728	0.1145	0.1289	0.105	0.1514	0.1337	0.5883	Unresponsive	Unresponsive	Unresponsive	Unresponsive	None
1810063I02Rik	3.1911	1.1073	0.948	1.5883	2.2878	3.3306	2.1144	4.2335	1.0908	2.6033	0	9.1456	8.153	8.3784	0.8438	Unresponsive	Unresponsive	Unresponsive	Unresponsive	None
1810064F22Rik	0	0	0	0	0	0	0.0189	0.0426	0.0096	0	0	0	0	0	0	Unresponsive	Unresponsive	Unresponsive	Unresponsive	None
2010001A14Rik	2.9598	2.365	1.0105	0.9344	0.884	1.2365	1.1966	4.569	2.0793	1.0378	1.7083	3.4872	1.8397	2.4141	1.5257	Unresponsive	Unresponsive	Unresponsive	Unresponsive	None
2010001E11Rik	0	0	0	0	0	0	0	0	0	0	0	0	0.0102	0	0	Unresponsive	Unresponsive	Unresponsive	Unresponsive	None
2010002M12Rik	0.059	0.0213	0.0211	0	0	0	0.0533	0.0125	0	0	0.0188	0	0	0	0.0319	Unresponsive	Unresponsive	Unresponsive	Unresponsive	None
2010003K11Rik	0	0	0	0	0	0	0.0419	0	0	0.0708	0	0.0611	0.0219	0	0	Unresponsive	Unresponsive	Unresponsive	Unresponsive	None
2010005H15Rik	0	0	0	0.1422	0	0	0.0946	0	0.0449	0.2854	0	0	0	0	0	Unresponsive	Unresponsive	Unresponsive	Unresponsive	None
2010007H06Rik	0.025	0	0	0	0.0116	0.0124	0.1079	0.0146	0.2269	0.0526	0.1375	0.0215	0.0479	0.015	0.0483	Unresponsive	Unresponsive	Unresponsive	Unresponsive	None
2010009K17Rik	0	0	0	0	0	0	0	0.0494	0	0	0	0	0	0	0	Unresponsive	Unresponsive	Unresponsive	Unresponsive	None
2010012O05Rik	2.7132	3.0733	3.5371	3.4077	3.6714	2.063	3.3385	2.3468	2.7132	2.2218	4.4043	2.1519	2.6427	2.1716	2.3875	Unresponsive	Unresponsive	Unresponsive	Unresponsive	None
2010013B24Rik	0	0.2124	0	0.1131	0.1185	0.112	0	0.1301	0.0363	0	0	0.039	0.1149	0	0	Unresponsive	Unresponsive	Unresponsive	Unresponsive	None
2010015M23Rik	1.6955	1.8193	3.4976	2.0048	1.7926	1.8747	0.8767	1.8101	1.2288	1.3687	0.9758	1.8686	2.5025	2.9118	1.7103	Unresponsive	Unresponsive	Unresponsive	Unresponsive	None
2010016I18Rik	0	0	0	0	0	0	0	0	0	0	0	0	0	0	0.0397	Unresponsive	Unresponsive	Unresponsive	Unresponsive	None
2010107E04Rik	632.564	510.503	542.936	562.27	462.823	349.774	367.287	303.677	348.147	471.98	580.056	440.757	422.738	557.2	572.14	Unresponsive	Unresponsive	Unresponsive	Unresponsive	None
2010107G12Rik	1.3584	0.3341	0.4366	0.2125	0.1252	0	0.0791	0.3152	0.3568	0.195	0.1439	0.713	0.0667	0.0983	0	Unresponsive	Unresponsive	Unresponsive	Unresponsive	None
2010107G23Rik	9.0609	4.4918	7.3171	7.8175	13.6425	14.9259	14.1199	12.0729	10.3382	10.0588	6.7185	14.9661	13.3369	15.2572	13.2693	Unresponsive	Unresponsive	Unresponsive	Unresponsive	Gained
2010109A12Rik	0	0	0.2034	0	0	0.1797	0.1571	0	0.1902	0.3918	0.1659	0.1764	0.0593	0.4229	0.1996	Unresponsive	Unresponsive	Unresponsive	Unresponsive	None
2010109I03Rik	0	0.1065	0.0395	0	0	0	0.0237	0	0.0268	0	0.0339	0.0693	0	0	0	Unresponsive	Unresponsive	Unresponsive	Unresponsive	None
2010110E17Rik	0	0.2441	0.2012	0.0904	0	0	0.1201	0.1041	0.0588	0	0	0.1756	0.1616	0	0	Unresponsive	Unresponsive	Unresponsive	Unresponsive	None
2010110K18Rik	1.7534	1.8329	1.2672	2.0307	2.0402	0.8875	1.3925	1.9886	1.8821	1.3528	1.2032	0.9095	1.8459	1.8138	0.8265	Unresponsive	Unresponsive	Unresponsive	Unresponsive	None
2010111I01Rik	4.7752	5.0751	4.8309	4.8138	3.2798	2.7555	1.5492	3.454	3.8064	2.4379	1.5863	2.6313	4.6482	3.0637	1.0682	Unresponsive	Unresponsive	Unresponsive	Unresponsive	None
2010204K13Rik	16.154	32.8	59.1242	61.1909	55.627	31.4432	32.587	26.7001	58.9761	52.9771	35.5817	33.6306	59.7683	74.5776	53.6859	Unresponsive	Unresponsive	Unresponsive	Unresponsive	Transient
2010300C02Rik	0.3946	0.1255	0.0585	0.1407	0.2024	0.5302	1.0439	0.4403	0.6208	0.7713	0.4995	0.7692	0.48	0.4847	0.1892	Unresponsive	Unresponsive	Unresponsive	Unresponsive	None
2010300F17Rik	0.0259	0.0499	0.0279	0.0304	0.0723	0.1831	0.114	0.1154	0.1208	0.0291	0.0494	0.1105	0.1089	0.0312	0.0841	Unresponsive	Unresponsive	Unresponsive	Unresponsive	None
2010308F09Rik	0	0.2506	0.5054	0.2671	0	0.4954	0.9657	0.3355	0.4577	0	0	0.5345	0.7528	0.2729	0.1872	Unresponsive	Unresponsive	Unresponsive	Unresponsive	None
2010310C07Rik	0	0	0	0.2049	0.0273	0.1943	0.1042	0.0093	0.0524	0	0	0	0	0	0.0329	Unresponsive	Unresponsive	Unresponsive	Unresponsive	None
2010315B03Rik	1.017	0.7396	1.3337	0.6024	1.1797	1.9371	1.6947	0.7301	1.3621	1.2272	3.6317	0.7181	1.3746	1.5614	2.5558	Unresponsive	Unresponsive	Unresponsive	Unresponsive	None
2010320M18Rik	4.1633	11.5276	9.8668	11.675	9.3257	6.6353	8.1211	6.9596	7.7182	7.2565	8.1625	5.2515	7.7925	7.2138	4.8905	Unresponsive	Unresponsive	Unresponsive	Unresponsive	Transient
2010320O07Rik	0	0	0	0	0	0	0	0	0.1444	0	0	0	0	0	0	Unresponsive	Unresponsive	Unresponsive	Unresponsive	None
2200002D01Rik	31.9565	26.463	25.2474	26.4317	34.9084	29.474	47.9582	28.3124	30.1169	107.569	131.009	41.6912	38.3733	74.2967	174.354	Unresponsive	Unresponsive	Unresponsive	Unresponsive	None
2200002J24Rik	0	0	1.0329	0.4803	0	0.9918	0.3208	0.4367	0	0	0	0	0	0	0	Unresponsive	Unresponsive	Unresponsive	Unresponsive	None
2210008F06Rik	0.0987	0.1875	0.0729	0.0798	0.1358	0.1481	0.0459	0.1056	0.1591	0	0.0653	0.0735	0.0999	0	0	Unresponsive	Unresponsive	Unresponsive	Unresponsive	None
2210010C04Rik	0	0	0.0342	0	0	0	0	0.0261	0	0.0315	0	0.0825	0.0329	0.0737	0	Unresponsive	Unresponsive	Unresponsive	Unresponsive	None
2210011C24Rik	10.0497	5.7648	3.1524	2.2687	8.3785	13.603	14.9442	12.4365	10.0762	35.9756	9.6839	16.5912	15.3106	29.932	28.4971	Unresponsive	Unresponsive	Unresponsive	Induced	Gained
2210011K15Rik	0	0	0	0	0	0	0	0.033	0	0	0	0.0758	0	0	0	Unresponsive	Unresponsive	Unresponsive	Unresponsive	None
2210013O21Rik	27.246	25.4444	23.0475	23.1029	24.3936	20.4235	27.7428	24.5745	18.508	27.6286	33.2277	40.0463	28.131	45.2018	37.3534	Unresponsive	Unresponsive	Unresponsive	Unresponsive	None
2210016F16Rik	15.0206	12.2953	10.2936	10.6036	10.7525	8.5105	8.36	10.648	9.4934	7.2086	12.4904	13.9733	10.3795	7.6834	8.0979	Unresponsive	Unresponsive	Unresponsive	Unresponsive	None
2210016L21Rik	14.682	15.082	15.2319	16.7645	15.4254	15.736	15.0922	13.7155	16.2403	14.593	15.6451	12.7045	18.4092	14.0099	14.4115	Unresponsive	Unresponsive	Unresponsive	Unresponsive	None
2210017G18Rik	0	0.0649	0.2623	0.4106	0.5582	0.065	1.3576	0.587	0.1655	0.0615	0	0.0432	0	0	0	Unresponsive	Unresponsive	Unresponsive	Unresponsive	None
2210017I01Rik	0	0	0	0	0	0	0	0	0.0739	0	0	0	0	0	0	Unresponsive	Unresponsive	Unresponsive	Unresponsive	None
2210018M11Rik	10.7147	15.2244	15.085	15.8331	13.2367	11.7266	11.0833	11.1118	10.4142	8.455	7.4501	10.4474	8.7098	9.1157	7.2977	Unresponsive	Unresponsive	Unresponsive	Unresponsive	None
2210019I11Rik	0	0	0	0	0	0	0	0.0151	0	0	0	0	0	0	0	Unresponsive	Unresponsive	Unresponsive	Unresponsive	None
2210404O09Rik	4.6125	4.3819	3.8041	3.9757	3.5496	2.7203	3.0696	4.3906	3.7116	2.9993	2.8788	2.5591	3.0356	3.1565	4.9204	Unresponsive	Unresponsive	Unresponsive	Unresponsive	None
2210406O10Rik	0.0559	0.3337	0.0869	0.3811	0.2591	0.1195	0.2242	0.103	0.2664	0.1819	0.3874	0	0.1619	0.142	0.3558	Unresponsive	Unresponsive	Unresponsive	Unresponsive	None
2210408F21Rik	0.36	1.3579	0.2607	0.256	1.6744	0.729	0.9789	0.3751	0.2853	0.2929	0	0.3423	1.1486	0.3037	1.2632	Unresponsive	Unresponsive	Unresponsive	Unresponsive	None
2210408I21Rik	0.6422	0.6886	0.994	0.8209	0.5242	0.5307	0.4474	0.4693	0.5472	0.7027	1.3655	0.5168	0.4549	0.4772	0.446	Unresponsive	Unresponsive	Unresponsive	Unresponsive	None
2210411M09Rik	0	0.1508	0	0	0	0	0	0	0	0	0	0	0.0941	0	0	Unresponsive	Unresponsive	Unresponsive	Unresponsive	None
2210417A02Rik	4.6482	2.3958	0.7775	0.7985	0.6966	0	0.1566	3.3133	0.0559	0.2103	0	3.2535	0.7567	0.1905	0.199	Unresponsive	Unresponsive	Unresponsive	Unresponsive	None
2210418O10Rik	0	0	0	0	0	0	0.0189	0.0139	0	0	0	0	0	0	0	Unresponsive	Unresponsive	Unresponsive	Unresponsive	None
2210420H20Rik	0	0.1163	0	0	0	0.1445	0	0.1675	0	0.1463	0.4098	0	0.0485	0.342	0.2774	Unresponsive	Unresponsive	Unresponsive	Unresponsive	None
2300002M23Rik	1.4476	0	0.0588	0.0643	0	0	0	0.6379	0	0	0	1.2055	0.0611	0.0571	1.4649	Unresponsive	Unresponsive	Unresponsive	Unresponsive	None
2300003K06Rik	0	0	0	0	0	0.1125	0	0	0	0	0	0	0	0	0	Unresponsive	Unresponsive	Unresponsive	Unresponsive	None
2300005B03Rik	0	0	0	0	0	0	0	0	0	0	0	0	0	0.214	0	Unresponsive	Unresponsive	Unresponsive	Unresponsive	None
2300009A05Rik	5.5662	4.8042	6.8011	5.3166	6.4139	6.0611	7.0722	2.086	4.0516	4.9829	7.4049	2.5349	6.2379	6.6191	6.6882	Unresponsive	Unresponsive	Unresponsive	Unresponsive	None
2310001H17Rik	0.2951	0.1095	0.1748	0.1367	0.2459	0.1455	0.4669	0.2776	0.1883	0	0.0278	0.4524	0.1019	0.1606	0.4532	Unresponsive	Unresponsive	Unresponsive	Unresponsive	None
2310001K24Rik	0.5503	0.7987	0.4871	0.642	0.4802	0.8294	0.1769	0.5319	0.5375	0.5777	0.4255	1.0713	0.3878	0.2383	0.5637	Unresponsive	Unresponsive	Unresponsive	Unresponsive	None
2310002F09Rik	0	0	0	0.0771	0.1797	0.1223	0.5003	0.2037	0.1151	0.6177	1.2994	0.1628	0.4393	0.8779	1.6803	Unresponsive	Unresponsive	Unresponsive	Unresponsive	None
2310003H01Rik	5.1936	6.3819	4.5961	5.7798	5.0172	6.0566	6.5637	6.611	5.6957	5.3153	6.1801	5.7077	6.5509	4.1742	7.1984	Unresponsive	Unresponsive	Unresponsive	Unresponsive	None
2310003L06Rik	0.1119	0.6905	0.2341	0	0	0	0	0.1663	0.0431	0	0	0.1717	0.0303	0.1023	0.0822	Unresponsive	Unresponsive	Unresponsive	Unresponsive	None
2310005E17Rik	0	0	0	0	0	0	0	0	0	0	0	0	0	0.0632	0	Unresponsive	Unresponsive	Unresponsive	Unresponsive	None
2310007B03Rik	0	0.0267	0	0.0653	0.1564	0.0691	0.3442	0.0984	0.3663	2.6201	1.0836	0.0117	0.317	2.2083	0.9273	Unresponsive	Unresponsive	Unresponsive	Unresponsive	None
2310007L24Rik	0	0	0	0	0.1668	0	0	0.0323	0.0348	0	0.1499	0	0	0	0.0866	Unresponsive	Unresponsive	Unresponsive	Unresponsive	None
2310008N11Rik	0	0	0	0.171	0	0	0	0.0493	0	0.199	0	0	0.2467	0	0	Unresponsive	Unresponsive	Unresponsive	Unresponsive	None
2310009B15Rik	28.186	19.7184	13.5265	17.466	14.7666	13.391	16.6893	15.6011	15.4775	37.3611	28.8019	21.3134	20.8095	36.8937	21.2835	Unresponsive	Unresponsive	Unresponsive	Unresponsive	None
2310010J17Rik	2.7877	4.9171	3.8146	4.5792	3.4187	2.3785	5.6496	4.0681	6.2556	6.4859	4.6671	6.4607	4.8667	11.1603	2.3931	Unresponsive	Unresponsive	Unresponsive	Unresponsive	None
2310011J03Rik	13.6835	20.0199	20.8169	19.0236	11.0711	9.9012	11.1129	8.9858	14.4058	15.627	17.3812	7.6201	10.6217	9.1964	9.4879	Unresponsive	Unresponsive	Unresponsive	Unresponsive	Transient
2310014F06Rik	0	0	0	0	0	0	0.1188	0.0399	0.0861	0	0.7588	0	0	0	0.5587	Unresponsive	Unresponsive	Unresponsive	Unresponsive	None
2310014L17Rik	1.0673	0.7341	0.8422	0.8259	0.9558	0.5269	0.6139	0.3978	0.6656	0.4869	0.5227	0.3345	0.3619	0.1873	0.0655	Unresponsive	Unresponsive	Unresponsive	Unresponsive	None
2310015A10Rik	0.3247	0.411	0.1671	0.2314	0.8871	0.8061	0.9948	1.443	0.6018	0.3876	0.4515	0.8357	0.9615	0.4676	0.4832	Unresponsive	Unresponsive	Unresponsive	Unresponsive	None
2310015B20Rik	0	0.3364	0	0	0	0	0.3941	1.0943	0	0.3834	0	0	0	0	0	Unresponsive	Unresponsive	Unresponsive	Unresponsive	None
2310015D24Rik	0	0	0	0	0	0	0	0	0	0	0	0	0	0	0.0177	Unresponsive	Unresponsive	Unresponsive	Unresponsive	None
2310016G11Rik	0	0	0	0	0	0	0	0	0	0	0.085	0	0	0	0	Unresponsive	Unresponsive	Unresponsive	Unresponsive	None
2310020H05Rik	0	0	0	0	0	0	0	0.1018	0	0	0	0	0	0	0	Unresponsive	Unresponsive	Unresponsive	Unresponsive	None
2310022A10Rik	34.663	35.6986	30.0464	28.1313	21.667	19.3048	15.2647	34.7109	23.0844	21.5623	17.4751	61.2707	29.2291	29.8336	15.1032	Unresponsive	Unresponsive	Unresponsive	Unresponsive	Transient
2310022B05Rik	11.7331	9.0942	14.1253	16.2643	17.6294	19.1991	24.9583	13.4577	18.419	23.1369	30.8894	12.3283	15.3233	16.7262	27.2733	Unresponsive	Unresponsive	Unresponsive	Unresponsive	Gained
2310026L22Rik	0.3058	0	0	0	0	0.3241	0.7048	0.1746	0.5213	0.3177	1.1644	0	0.4667	0	0	Unresponsive	Unresponsive	Unresponsive	Unresponsive	None
2310030A07Rik	0.3653	0	0	0	0.137	0	0	0.0445	0.2095	0	0	0.0515	0.1522	0	0	Unresponsive	Unresponsive	Unresponsive	Unresponsive	None
2310030G06Rik	5.3543	2.4836	6.6575	9.9741	12.7585	11.5179	15.1523	5.396	8.2047	19.4474	25.9645	2.9461	4.9263	15.0348	28.3967	Unresponsive	Unresponsive	Unresponsive	Unresponsive	Gained
2310031A07Rik	12.5543	14.7312	20.9023	19.8361	16.2028	16.0952	11.8656	14.6461	21.2357	13.5131	10.3215	8.9615	14.2248	15.0786	10.8248	Unresponsive	Unresponsive	Unresponsive	Unresponsive	None
2310033P09Rik	15.5081	25.8115	23.9939	26.1802	22.3307	19.443	35.3312	16.4611	21.7763	26.2192	31.3505	10.1033	10.4353	14.5647	17.2385	Unresponsive	Repressed	Unresponsive	Unresponsive	Gained
2310034O05Rik	0	0.072	0	0.0672	0.2737	0.199	0.0446	0.0569	0.0503	0.0756	0	0	0	0	0	Unresponsive	Unresponsive	Unresponsive	Unresponsive	None
2310035C23Rik	19.7975	20.9524	20.9587	17.2314	13.9639	15.3047	13.5069	16.5415	14.0455	11.7025	13.4604	16.1957	11.6838	14.4313	13.6072	Unresponsive	Unresponsive	Unresponsive	Unresponsive	None
2310036O22Rik	148.249	195.998	238.493	212.912	157.889	116.517	157.689	109.382	151.882	224.714	203.958	64.3743	133.402	119.887	116.543	Unresponsive	Unresponsive	Unresponsive	Unresponsive	Transient
2310039H08Rik	16.3951	18.5078	18.9759	16.53	14.4375	11.404	12.2727	20.7321	14.3386	20.8779	16.1234	38.2075	15.4615	23.5306	22.0464	Unresponsive	Unresponsive	Unresponsive	Unresponsive	None
2310039L15Rik	2.7684	1.6225	1.0838	1.4536	0.4218	0	0	3.8321	0.6722	0.1627	0	2.2034	1.0509	0.3136	0.1129	Unresponsive	Unresponsive	Unresponsive	Unresponsive	None
2310040G07Rik	0	0	0.2765	0	0	0	0.1979	0	0	0	0	0.462	0.4049	0	0	Unresponsive	Unresponsive	Unresponsive	Unresponsive	None
2310040G24Rik	2.2662	6.0233	7.5092	7.6838	1.9043	0.9349	0.5893	4.6538	2.4849	0.8249	0.1996	2.152	2.1327	0.8688	0.1545	Unresponsive	Unresponsive	Unresponsive	Unresponsive	None
2310043M15Rik	15.7088	2.8604	0.8624	0.3925	0.548	0.765	0.2582	5.8052	1.0279	0.2495	0.1683	8.3932	1.0114	0.4715	0.2424	Unresponsive	Unresponsive	Unresponsive	Unresponsive	None
2310043O21Rik	0	0	0	0	0	0	0	0	0.0468	0	0	0	0	0	0	Unresponsive	Unresponsive	Unresponsive	Unresponsive	None
2310045N01Rik	84.2351	99.6314	76.8681	70.8357	72.974	49.2688	68.1785	47.7293	64.4482	79.3008	103.369	60.0083	66.5118	66.1476	89.8327	Unresponsive	Unresponsive	Unresponsive	Unresponsive	Transient
2310047D07Rik	0	0	0	0	0	0	0.1016	0	0.0391	0	0.1088	0	0	0	0.0926	Unresponsive	Unresponsive	Unresponsive	Unresponsive	None
2310047M10Rik	5.9048	3.8686	4.8708	5.0681	4.0368	3.3577	6.721	6.78	4.4756	7.714	9.6614	6.5611	4.265	7.3392	13.5242	Unresponsive	Unresponsive	Unresponsive	Unresponsive	None
2310057J18Rik	0	0	0	0	0	0	0	0	0.1022	0	0	0	0	0	0	Unresponsive	Unresponsive	Unresponsive	Unresponsive	None
2310057M21Rik	8.6663	8.7563	10.2989	9.3115	9.9449	10.7262	8.4715	6.31	9.6362	9.8636	10.0505	3.7029	8.7217	8.1098	9.6422	Unresponsive	Unresponsive	Unresponsive	Unresponsive	None
2310058D17Rik	0.1736	0.1405	0.1747	0.1358	0.0948	0.1451	0.1377	0.0713	0.0856	0.085	0.2646	0.0485	0.1081	0.0951	0.2009	Unresponsive	Unresponsive	Unresponsive	Unresponsive	None
2310061I04Rik	43.029	32.9195	32.5415	31.3106	44.5536	40.8578	49.8952	46.3694	38.3965	39.1336	34.8798	53.7299	46.5177	52.5429	57.0351	Unresponsive	Unresponsive	Unresponsive	Unresponsive	None
2310061J03Rik	1.9084	1.9392	1.2021	1.4002	1.3878	0.9117	1.4731	0.8196	1.5864	1.5867	1.7894	0.2665	0.9496	1.7306	0.8314	Unresponsive	Unresponsive	Unresponsive	Unresponsive	None
2310067B10Rik	109.193	46.0611	46.7966	49.0654	101.611	134.859	127.568	34.808	45.819	145.666	150.772	97.3784	80.5822	143.567	173.282	Unresponsive	Unresponsive	Unresponsive	Unresponsive	Gained
2310068J16Rik	2.9598	4.6257	2.4865	3.7527	1.7729	2.7406	2.6275	1.6105	2.4292	2.2243	2.0491	2.0445	2.295	2.7223	1.8921	Unresponsive	Unresponsive	Unresponsive	Unresponsive	None
2310069B03Rik	0.6036	0.1098	0.0646	0	0.0645	0.1001	0.0245	2.149	0.1296	0	0	0.8144	0.309	0.1631	0	Unresponsive	Unresponsive	Unresponsive	Unresponsive	None
2310069G16Rik	0.0939	0.078	0.3142	0.3984	0	0	0	0.0289	0.0622	0	0	0.0335	0.3176	0	0.1061	Unresponsive	Unresponsive	Unresponsive	Unresponsive	None
2310081O03Rik	0	0	0	0.1271	0	0	0	0	0	0	0	0	0	0	0	Unresponsive	Unresponsive	Unresponsive	Unresponsive	None
2410002F23Rik	34.9654	48.8122	47.3607	39.8539	29.4314	28.7756	21.311	37.5181	36.7448	18.6402	18.293	34.1298	36.9508	18.6799	14.8819	Unresponsive	Unresponsive	Unresponsive	Unresponsive	Transient
2410003L11Rik	34.1299	56.7752	73.3228	60.7309	45.6857	37.3504	24.0371	41.3748	35.609	42.9592	18.3899	41.9274	43.9162	34.2081	14.2741	Unresponsive	Unresponsive	Unresponsive	Unresponsive	Transient
2410004B18Rik	18.1571	22.5694	20.5301	23.3837	16.3255	10.8952	12.1722	12.2565	16.1296	15.9902	21.1859	13.0231	13.2166	12.4896	13.7501	Unresponsive	Unresponsive	Unresponsive	Unresponsive	None
2410004I01Rik	0.2092	0.3654	0.4585	0.0711	0.7924	0.4415	0.9556	0.232	0.5915	1.1716	0.1155	0.245	0.6813	0.7346	0.2727	Unresponsive	Unresponsive	Unresponsive	Unresponsive	None
2410004N09Rik	152.779	135.413	184.036	178.872	134.644	123.961	103.282	178.381	127.424	96.2723	53.0679	263.078	160.148	191.078	142.617	Unresponsive	Unresponsive	Unresponsive	Induced	None
2410004P03Rik	0.0998	0.147	0.2599	0.3728	0.4875	0.4705	0.3476	0.195	0.1712	0.1013	0.0176	0.3478	0.2071	0.022	0.0627	Unresponsive	Unresponsive	Unresponsive	Unresponsive	None
2410006H16Rik	487.98	135.011	187.508	234.965	285.061	361.693	357.517	446.413	339.142	562.354	198.985	630.137	458.651	668.049	508.55	Unresponsive	Unresponsive	Unresponsive	Induced	Lost
2410007B07Rik	86.4081	190.707	220.27	187.034	86.0417	60.5389	19.1287	113.786	163.102	61.3989	1.2568	51.8525	123.236	127.023	1.7526	Repressed	Unresponsive	Induced	Unresponsive	Transient
2410012E07Rik	0.3844	0.4234	0.4562	0.6696	0.6749	0.371	0.2794	0.492	0.6182	0.5647	0.0987	0.1954	1.2053	0.7653	0.158	Unresponsive	Unresponsive	Unresponsive	Unresponsive	None
2410012M07Rik	8.0382	8.3535	6.6101	5.8918	3.9763	5.1399	2.8868	4.6596	4.2606	3.371	2.1108	3.5388	3.4914	2.6492	1.3502	Unresponsive	Unresponsive	Unresponsive	Unresponsive	Transient
2410015M20Rik	129.206	116.759	108.28	101.841	90.6346	67.8129	75.9657	68.8922	81.2126	98.6171	139.655	90.4796	91.0395	88.6712	111.347	Unresponsive	Unresponsive	Unresponsive	Unresponsive	None
2410016O06Rik	10.117	13.0162	14.7942	12.247	9.7453	8.8404	10.5729	8.5767	9.3869	11.3319	7.0459	5.791	9.069	10.4159	8.077	Unresponsive	Unresponsive	Unresponsive	Unresponsive	None
2410017I17Rik	1.1713	0.9607	0.367	0.3559	0.0941	0.1365	0.0716	0.7667	0.4018	0.1023	0	0.5537	0.119	0.2251	0	Unresponsive	Unresponsive	Unresponsive	Unresponsive	None
2410018L13Rik	11.6486	8.7913	7.575	6.999	4.6851	6.1547	2.9264	9.9979	5.4677	4.852	3.4183	10.1486	6.6704	2.8002	2.3647	Unresponsive	Unresponsive	Unresponsive	Unresponsive	Lost
2410019O14Rik	10.7077	24.7299	19.157	14.5761	5.8302	4.4596	1.9567	12.4204	10.6848	3.247	2.7127	13.1859	10.6256	4.9889	2.9901	Unresponsive	Unresponsive	Unresponsive	Unresponsive	Transient
2410021H03Rik	7.6786	1.621	0.9317	0.252	1.0381	0.7845	0.8692	3.4177	0.6086	1.0234	0.1018	5.3368	1.3029	3.6063	0.2423	Unresponsive	Unresponsive	Unresponsive	Unresponsive	None
2410022M11Rik	0.2679	0.7033	0.5097	0.6107	0.6548	0.6561	0.8576	0.389	0.8148	0.9598	1.2185	0.1605	0.6207	0.7586	1.0036	Unresponsive	Unresponsive	Unresponsive	Unresponsive	None
2410080I02Rik	8.0483	7.4661	16.9357	13.4653	8.3784	8.0031	4.979	13.4658	13.7524	14.7686	1.0967	9.8856	19.3544	20.6128	3.2081	Unresponsive	Unresponsive	Unresponsive	Unresponsive	None
2410088K16Rik	3.0472	26.5847	25.5407	11.3329	14.629	4.593	0.6176	12.1022	3.0171	0.7984	0	10.127	4.0099	1.4232	0	Unresponsive	Unresponsive	Unresponsive	Unresponsive	Transient
2410089E03Rik	5.6521	4.9029	4.7563	4.2632	5.2286	5.8459	4.4927	6.1245	4.2955	2.9554	2.9207	6.2466	4.5871	4.4856	2.4939	Unresponsive	Unresponsive	Unresponsive	Unresponsive	None
2410114N07Rik	0.5601	1.0104	0.5516	0.1971	0.1329	0	0	0.8516	0.1083	0.1323	0	1.116	0.1054	0.0456	0	Unresponsive	Unresponsive	Unresponsive	Unresponsive	None
2410124H12Rik	1.2868	0.3948	0.3928	0.1227	0	0.2614	0.4303	1.1368	0.9528	0.9324	0.3426	0.7508	0.9561	0.6719	0.3693	Unresponsive	Unresponsive	Unresponsive	Unresponsive	None
2410127L17Rik	49.7051	55.6539	50.3358	42.547	45.3582	33.0406	39.0533	29.9771	36.8201	42.008	30.0813	36.272	43.6476	80.3032	55.979	Unresponsive	Unresponsive	Unresponsive	Unresponsive	None
2410131K14Rik	4.6594	3.5409	4.6632	4.9356	4.0993	3.8403	5.0601	2.9294	4.6656	5.1977	4.3864	3.8072	4.3313	4.3441	4.5209	Unresponsive	Unresponsive	Unresponsive	Unresponsive	None
2410137M14Rik	18.4251	11.787	5.0595	1.1005	0.2912	0.2158	0.0614	14.8976	0.9328	0.4191	0	12.1682	2.1255	0.7641	0.2785	Unresponsive	Unresponsive	Unresponsive	Unresponsive	Lost
2410141K09Rik	89.9658	130.277	95.2539	77.2628	32.8987	23.4494	3.8534	86.7783	50.9999	12.5219	2.9565	72.9938	51.8076	20.9703	0.4553	Unresponsive	Unresponsive	Unresponsive	Unresponsive	Transient
2410152P15Rik	0.0896	0.0745	0.3958	0	0	0	0	0.2108	0	0	0	0.032	0	0	0	Unresponsive	Unresponsive	Unresponsive	Unresponsive	None
2500002B13Rik	5.1644	4.9118	1.9342	1.0541	1.2327	1.0572	0.8714	5.6282	2.4992	1.1859	0.2584	4.9029	3.1678	2.1842	0.8762	Unresponsive	Unresponsive	Unresponsive	Unresponsive	Lost
2500004C02Rik	3.0663	1.8335	2.3372	4.339	1.6108	3.8752	1.9371	2.7357	2.4336	2.5913	3.5695	0.3361	2.2202	0.8643	1.8814	Unresponsive	Unresponsive	Unresponsive	Unresponsive	None
2510002D24Rik	15.8645	9.3739	10.8153	12.3623	13.8881	14.2232	22.1477	22.9664	15.2217	16.7653	14.1982	19.2449	15.469	15.3171	18.285	Unresponsive	Unresponsive	Unresponsive	Unresponsive	Gained
2510003E04Rik	11.3479	15.3251	13.4503	13.7469	13.4424	13.2732	13.0356	15.596	11.1221	11.0653	17.5793	14.1723	13.2435	10.4878	13.6099	Unresponsive	Unresponsive	Unresponsive	Unresponsive	None
2510009E07Rik	4.0696	0.1453	0.0924	0.0761	0.1016	0.0994	0.9557	0.2178	0.0731	0.3911	3.3215	0.4059	0.0261	0.0531	1.0008	Unresponsive	Unresponsive	Unresponsive	Repressed	None
2510016G02Rik	0.2386	0.0577	0	0	0.1282	0	0.1246	0.1621	0.0526	0	0.1329	0	0.0244	0	0	Unresponsive	Unresponsive	Unresponsive	Unresponsive	None
2510039O18Rik	27.5641	20.0737	20.2323	18.2089	18.3435	20.2642	23.219	34.1901	21.3965	23.3709	27.5924	26.2481	20.1881	15.9264	29.3884	Unresponsive	Unresponsive	Unresponsive	Unresponsive	None
2510046G10Rik	1.6616	2.239	2.3036	1.5922	2.1924	0.9451	0.539	0.9832	2.3361	2.3626	2.0841	1.3143	1.731	2.7817	0.8773	Unresponsive	Unresponsive	Unresponsive	Unresponsive	None
2600006K01Rik	0.1979	0.1368	0.0531	0.2088	0.145	0	0.0893	0	0.071	0	0.2365	0.036	0.1629	0	0.0806	Unresponsive	Unresponsive	Unresponsive	Unresponsive	None
2600014E21Rik	0	0	0	0	0	0	0	0	0.0044	0	0	0	0	0	0	Unresponsive	Unresponsive	Unresponsive	Unresponsive	None
2610001J05Rik	21.5014	24.9127	35.1556	37.7028	35.8482	28.6024	33.2165	11.9276	13.219	24.834	26.5602	28.2118	18.4801	18.735	28.8687	Induced	Unresponsive	Unresponsive	Unresponsive	None
2610002J02Rik	15.8701	18.1645	23.4433	21.7472	24.2016	24.4998	26.8925	26.2492	22.9547	22.9031	22.3129	19.8889	21.2116	20.1234	17.7588	Unresponsive	Unresponsive	Unresponsive	Unresponsive	None
2610002M06Rik	1.8147	2.2046	1.32	1.2874	2.5207	3.2315	3.5979	1.3657	1.936	2.5093	3.1226	1.766	1.9368	3.4943	4.3841	Unresponsive	Unresponsive	Unresponsive	Unresponsive	Gained
2610008E11Rik	1.5564	1.7556	1.8957	3.4609	3.7738	5.8193	8.8585	0.8402	3.6585	7.5664	5.9104	0.6388	1.7712	2.9462	5.3203	Unresponsive	Repressed	Repressed	Unresponsive	Gained
2610015P09Rik	4.6068	2.8945	3.6308	3.5637	5.2077	4.6787	7.6725	8.3192	8.067	5.1541	4.3226	7.6651	6.0242	7.4516	5.1661	Unresponsive	Unresponsive	Unresponsive	Unresponsive	None
2610016A17Rik	0	0.2487	0	0.2651	0	0.2324	0	0	0	0	0	0.5304	0	0	0	Unresponsive	Unresponsive	Unresponsive	Unresponsive	None
2610020C07Rik	0.1404	0.0708	0.0477	0.051	0.0872	0.0454	0.0635	0.1294	0.0314	0.3991	0.1667	0.0908	0.0794	0.5082	0.1018	Unresponsive	Unresponsive	Unresponsive	Unresponsive	None
2610020F03Rik	0	0	0	0	0	0	0	0.0938	0.1708	0	0	0	0	0.1702	0	Unresponsive	Unresponsive	Unresponsive	Unresponsive	None
2610020H08Rik	4.1476	3.2673	3.8598	3.0133	11.6335	6.7043	11.8076	11.6189	9.3194	7.3361	8.2827	14.0888	7.8921	11.9841	14.2855	Unresponsive	Unresponsive	Unresponsive	Unresponsive	None
2610021A01Rik	13.9275	25.4108	18.4443	16.2849	10.7771	11.4473	5.4164	12.695	11.6424	6.4824	2.937	7.0693	12.2495	11.0211	3.605	Unresponsive	Unresponsive	Unresponsive	Unresponsive	Transient
2610027F03Rik	0	0	0	0	0	0	0.1356	0	0	0	0	0	0	0	0	Unresponsive	Unresponsive	Unresponsive	Unresponsive	None
2610027K06Rik	1.5396	1.084	0.9854	0.1285	0.9816	1.4626	0.7647	2.9534	1.3352	0.569	1.1904	2.1732	1.6431	1.5252	0.5137	Unresponsive	Unresponsive	Unresponsive	Unresponsive	None
2610028E06Rik	0	0.0987	0.1214	0	0	0	0.0612	0.0783	0.0059	0	0	0.088	0.1112	0.0952	0	Unresponsive	Unresponsive	Unresponsive	Unresponsive	None
2610028H24Rik	0	0	0.106	0.0958	0.0877	0	0	0.1317	0.0797	0	0	0	0.1196	0.049	0	Unresponsive	Unresponsive	Unresponsive	Unresponsive	None
2610034B18Rik	3.7031	2.068	0.4403	1.1066	1.7738	2.1305	4.5485	3.3987	1.8939	3.4766	14.9962	7.7346	1.7554	3.8441	13.9574	Induced	Unresponsive	Unresponsive	Unresponsive	Gained
2610034M16Rik	0.7372	0.1593	0.2584	0.5227	0	0	1.2501	0.0742	0.166	0.1166	0	0.011	0	0.1363	0.3486	Unresponsive	Unresponsive	Unresponsive	Unresponsive	None
2610035D17Rik	2.2192	0.162	0.0911	0.2519	0.4153	0.9817	1.6302	1.0643	1.0271	0.871	2.9653	1.1341	0.6438	1.2328	2.0069	Unresponsive	Unresponsive	Unresponsive	Unresponsive	None
2610035F20Rik	0.6889	2.8359	4.7822	4.8092	4.6176	3.741	1.7448	0.9933	1.749	1.3014	0.5172	0.4499	1.394	0.6388	0.2416	Unresponsive	Unresponsive	Unresponsive	Unresponsive	None
2610037D02Rik	0.1939	0.3257	0.9893	1.5402	2.7293	2.2482	2.2379	0.6214	1.7514	1.5158	0.9992	0.2933	2.3141	1.9273	1.1589	Unresponsive	Unresponsive	Unresponsive	Unresponsive	None
2610042L04Rik	0.0511	0.3995	0.2023	0.35	0.6638	0.8244	0.5233	0.2593	0.8715	0.3047	0.4221	0.3024	0.5083	0.3582	0.3851	Unresponsive	Unresponsive	Unresponsive	Unresponsive	None
2610044O15Rik8	10.3356	9.7191	8.1753	8.1395	5.8561	6.6984	5.0344	8.0873	7.1443	5.1312	5.1151	3.6882	6.4595	7.1324	3.3474	Unresponsive	Unresponsive	Unresponsive	Unresponsive	None
2610203C20Rik	0.3434	0.3605	0.1091	0.0441	0.0273	0.0916	0.6839	0.1923	0.1515	0.4675	1.9016	0.0337	0.1042	0.0861	1.0858	Unresponsive	Unresponsive	Unresponsive	Unresponsive	None
2610203C22Rik	0.4113	0.3712	0.3586	0.1735	0.1646	0.3056	0.0385	0.6824	0.1174	0	0.2934	0.4995	0.2453	0.3621	0.1574	Unresponsive	Unresponsive	Unresponsive	Unresponsive	None
2610204G07Rik	0	0	0.0812	0	0.1625	0	0.0683	0	0.0253	0	0	0	0.0849	0	0	Unresponsive	Unresponsive	Unresponsive	Unresponsive	None
2610206C17Rik	0.0409	0	0.0459	0	0.0439	0	0.0275	0.0129	0.1316	0.0463	0.1564	0.015	0.0747	0.0424	0.0459	Unresponsive	Unresponsive	Unresponsive	Unresponsive	None
2610301B20Rik	8.7401	7.2686	9.5271	11.2593	13.8385	13.1594	17.2749	8.8694	13.4297	13.1593	9.6611	8.6049	11.2809	18.4039	12.7723	Unresponsive	Unresponsive	Unresponsive	Unresponsive	Gained
2610305D13Rik	42.6485	67.7145	58.6601	48.5066	32.1329	21.7091	13.5487	48.0851	38.0569	24.1359	5.0583	36.9228	31.4843	37.8648	5.6437	Unresponsive	Unresponsive	Unresponsive	Unresponsive	Transient
2610306M01Rik	1.0543	2.7825	2.7541	3.7919	4.7749	3.4083	4.0751	1.4567	3.2272	4.5547	5.3108	1.6066	3.2445	2.4577	3.9889	Unresponsive	Unresponsive	Unresponsive	Unresponsive	Gained
2610307P16Rik	0.193	1.9072	2.2755	5.0626	1.4111	1.9838	1.0859	1.2323	1.5943	1.3574	1.263	0.1269	1.5959	1.1203	0.3807	Unresponsive	Unresponsive	Unresponsive	Unresponsive	None
2610316D01Rik	0	0	0	0	0	0	0.2064	0	0.0423	0	0.284	0.0456	0.0448	0	0	Unresponsive	Unresponsive	Unresponsive	Unresponsive	None
2610318N02Rik	30.7795	56.6573	71.1496	51.9274	42.4647	30.6667	37.1271	68.0549	37.9753	32.8333	19.4741	68.2753	65.3183	59.0159	32.4392	Unresponsive	Unresponsive	Unresponsive	Unresponsive	Transient
2610507B11Rik	37.1493	50.6792	54.6523	49.8301	52.9324	50.5435	40.5295	49.8715	42.2468	32.9409	33.5065	46.6137	49.1419	32.3109	31.2835	Unresponsive	Unresponsive	Unresponsive	Unresponsive	None
2610507I01Rik	0.5842	0.3534	0.455	0.2776	0.5075	0.7355	0.5796	0.4831	0.7083	0.5523	0.8354	0.2566	0.7302	0.2845	0.0839	Unresponsive	Unresponsive	Unresponsive	Unresponsive	None
2610524H06Rik	42.2501	37.7963	40.2165	37.2793	34.1478	22.0266	23.0616	22.9094	30.4024	25.156	30.3779	30.1769	35.2404	17.4293	20.7088	Unresponsive	Unresponsive	Unresponsive	Unresponsive	None
2610528A11Rik	0.3593	0	0.1372	0.3687	0	0.1217	0.2156	0.5848	0.0392	0.2815	0.1139	0.432	0.2116	0.5453	0.9473	Unresponsive	Unresponsive	Unresponsive	Unresponsive	None
2610528J11Rik	0.5831	0.9558	6.0645	7.0097	23.0866	21.7658	14.7648	10.0124	13.0858	18.4127	22.4937	4.9683	16.9133	20.4459	22.64	Unresponsive	Unresponsive	Unresponsive	Unresponsive	Gained
2700012I20Rik	0.2502	0.4814	1.4063	0.5329	0.7687	0.2736	0.1126	0.1137	0.2731	0.9593	0.8393	0.0439	0	0.268	0.142	Unresponsive	Unresponsive	Unresponsive	Unresponsive	None
2700016F22Rik	5.2793	4.5274	4.614	3.5473	4.3953	3.3705	5.7267	4.5678	1.9645	2.8044	2.5485	3.1499	1.7192	2.5554	2.2134	Unresponsive	Unresponsive	Unresponsive	Unresponsive	None
2700029M09Rik	51.786	48.203	51.663	53.9294	63.4104	60.1818	87.2392	45.9771	49.8062	71.7092	53.0857	52.1045	50.0167	81	82.7576	Unresponsive	Unresponsive	Unresponsive	Unresponsive	None
2700033N17Rik	1.1417	0.3835	0	0	0.5541	0.7249	0.9743	0.6266	0.5575	0.1361	2.2277	1.2674	0.0402	0	1.7775	Unresponsive	Unresponsive	Unresponsive	Unresponsive	None
2700038G22Rik	5.4514	10.8726	10.464	10.0173	9.5788	7.4677	8.6777	8.5754	10.3397	4.7704	2.7481	6.2569	8.9862	4.875	4.4378	Unresponsive	Unresponsive	Unresponsive	Unresponsive	None
2700046A07Rik	0.3512	0	0	0	0	0	0	0.0099	0	0	0.0895	0.0352	0	0	0.0351	Unresponsive	Unresponsive	Unresponsive	Unresponsive	None
2700046G09Rik	0.9797	0.4433	0.2665	0.3905	0.5468	0.3418	0.9222	1.066	1.0421	1.0809	1.3452	0.6922	0.7895	1.3043	0.9479	Unresponsive	Unresponsive	Unresponsive	Unresponsive	None
2700049A03Rik	10.0396	8.2332	8.901	8.3842	9.8496	10.5014	11.6893	14.6944	8.818	6.9508	7.302	11.4414	10.1261	11.1209	8.574	Unresponsive	Unresponsive	Unresponsive	Unresponsive	None
2700060E02Rik	329.129	276.123	286.495	257.516	238.822	191.597	234.95	243.051	257.061	363.121	173.094	279.785	278.864	378.682	269.608	Unresponsive	Unresponsive	Unresponsive	Unresponsive	None
2700062C07Rik	26.382	35.2206	30.8759	25.4156	19.7702	20.9072	24.8476	28.3373	31.0975	21.8165	23.7506	22.531	23.5109	23.7322	28.4963	Unresponsive	Unresponsive	Unresponsive	Unresponsive	None
2700068H02Rik	0	0.0986	0.0383	0	0.1094	0	0.0643	0.0529	0.0604	0.0768	0.0342	0.013	0.0649	0.0368	0	Unresponsive	Unresponsive	Unresponsive	Unresponsive	None
2700069I18Rik	0.2193	0	0	0	0	0	0	0	0	0	0.2089	0	0	0	0	Unresponsive	Unresponsive	Unresponsive	Unresponsive	None
2700081O15Rik	4.5273	7.3216	3.3962	2.7437	2.0854	2.5619	2.8588	3.3728	2.9765	3.5981	5.2897	1.329	2.9961	1.4678	1.8552	Unresponsive	Unresponsive	Unresponsive	Unresponsive	None
2700089E24Rik	11.5473	13.381	13.6234	17.6393	8.2816	9.2824	13.4767	6.1333	8.088	16.3129	27.4946	5.4546	4.99	6.7606	8.9024	Unresponsive	Unresponsive	Unresponsive	Repressed	None
2700094K13Rik	226.986	406.4	395.729	358.442	338.708	251.906	237.016	228.174	241.619	207.095	150.394	340.369	347.352	224.053	227.786	Unresponsive	Unresponsive	Unresponsive	Unresponsive	None
2700097O09Rik	17.318	18.3521	19.3214	21.2867	24.2618	16.9401	14.2701	20.0467	18.1856	13.1107	7.1329	18.8833	22.6731	20.049	9.2395	Unresponsive	Unresponsive	Unresponsive	Unresponsive	None
2810001G20Rik	2.7911	4.2284	3.492	4.3396	3.0569	1.6861	2.6502	2.53	3.6279	3.0789	1.8868	3.0703	3.2702	2.6091	1.7491	Unresponsive	Unresponsive	Unresponsive	Unresponsive	None
2810002D19Rik	1.4063	2.1338	2.7714	2.4236	2.1373	1.3284	2.1133	1.7676	2.3597	2.6876	1.6703	0.7242	1.8008	3.101	1.9776	Unresponsive	Unresponsive	Unresponsive	Unresponsive	None
2810004N23Rik	77.5015	87.3596	110.513	112.92	103.236	85.7296	81.4215	71.2941	108.631	102.884	55.6142	68.9251	86.903	90.2795	53.2607	Unresponsive	Unresponsive	Unresponsive	Unresponsive	None
2810006K23Rik	12.3401	7.7861	9.4958	9.4657	12.2304	11.2314	15.4911	11.0294	11.0985	10.3248	9.1491	4.7828	10.5021	12.6569	10.6669	Repressed	Unresponsive	Unresponsive	Unresponsive	None
2810008D09Rik	93.1034	61.418	51.3295	50.2569	31.4668	39.8763	38.0891	153.932	48.3289	44.159	23.3592	141.903	76.2293	86.0259	57.2739	Unresponsive	Unresponsive	Unresponsive	Induced	Lost
2810021J22Rik	2.7304	1.7372	2.2935	1.9995	2.091	2.7674	2.1782	2.098	1.9686	1.6172	2.0569	1.3819	2.0886	1.7742	1.3977	Unresponsive	Unresponsive	Unresponsive	Unresponsive	None
2810029C07Rik	0.1325	0.3397	0.2968	0.4059	0.4934	0.3208	0.6654	0.4179	0.524	0.3985	0.7805	0.2496	0.5153	0.345	0.2698	Unresponsive	Unresponsive	Unresponsive	Unresponsive	None
2810030D12Rik	0.6933	0	0.2598	0	0.2335	0.0719	0.0759	3.4691	0.2179	0.2543	0.1728	7.7794	1.1223	1.065	0.7327	Unresponsive	Unresponsive	Unresponsive	Unresponsive	None
2810032G03Rik	0.0257	0.0346	0	0.0323	0.1165	0.0559	0.2643	0.074	0.0919	0.0359	0.2133	0.129	0.081	0	0	Unresponsive	Unresponsive	Unresponsive	Unresponsive	None
2810402E24Rik	1.0965	1.1455	1.1465	1.4525	1.1536	1.2041	1.8581	1.0156	2.0332	1.8756	1.8188	3.7285	1.0934	1.5555	1.1532	Induced	Unresponsive	Unresponsive	Unresponsive	None
2810403A07Rik	20.4218	21.8564	22.7324	27.7615	22.8359	23.7842	21.588	30.4592	26.5928	27.7876	21.5425	26.8108	28.1856	27.6762	25.2172	Unresponsive	Unresponsive	Unresponsive	Unresponsive	None
2810403D21Rik	2.5172	1.1111	2.303	1.625	2.2025	2.4584	4.4858	1.174	2.3748	3.0719	2.2624	0.6639	1.7183	3.072	4.6595	Unresponsive	Unresponsive	Unresponsive	Unresponsive	None
2810404F17Rik	0	0.086	0.0426	0	0	0	0	0	0.0301	0	0	0.0145	0	0	0	Unresponsive	Unresponsive	Unresponsive	Unresponsive	None
2810405F17Rik	0.1958	0.3938	0.5604	0.6286	0.8764	1.083	1.0445	0.7643	0.7617	0.7406	0.3121	0.1887	1.3137	0.8918	0.6668	Unresponsive	Unresponsive	Unresponsive	Unresponsive	None
2810407A14Rik	0	0	0	0	0	0	0	0	0	0	0	0	0	0.0478	0	Unresponsive	Unresponsive	Unresponsive	Unresponsive	None
2810408A11Rik	4.8333	4.1444	4.3931	6.7308	8.7956	8.5586	10.7367	6.9471	7.4194	4.0364	5.5715	6.6431	7.3647	7.98	9.147	Unresponsive	Unresponsive	Unresponsive	Unresponsive	Gained
2810408I11Rik	9.9397	17.3595	22.2009	22.0108	19.2617	9.6952	10.3882	10.4176	11.606	9.949	3.2161	13.795	10.104	20.8786	9.342	Unresponsive	Unresponsive	Unresponsive	Unresponsive	None
2810408M09Rik	6.0767	9.039	9.0382	8.5627	7.7107	7.0742	10.0331	5.2912	8.1545	9.286	8.5659	2.817	5.3433	6.6811	6.7531	Unresponsive	Unresponsive	Unresponsive	Unresponsive	None
2810410L24Rik	0.972	0.5014	0.8624	0.4784	0.7775	0.1756	0.6694	1.4929	0.242	0.0253	0.7071	4.7191	0.4432	0	0	Unresponsive	Unresponsive	Unresponsive	Unresponsive	None
2810414N06Rik	0.8264	0.2921	0.2247	0.2292	0.5454	0.4139	0.4208	0.4386	0.5161	1.1526	0.8211	0.5577	0.7783	0.3844	0.2527	Unresponsive	Unresponsive	Unresponsive	Unresponsive	None
2810417H13Rik	13.9631	17.4667	50.1601	65.3836	81.6007	61.7335	69.9524	18.4655	38.7469	46.2364	25.0901	14.7517	35.3782	46.6368	31.3764	Unresponsive	Unresponsive	Unresponsive	Unresponsive	Gained
2810425M01Rik	7.1125	7.5685	10.33	8.173	7.4548	6.2441	8.9634	5.2157	8.1126	9.7549	12.2847	3.8353	5.5632	7.878	9.7455	Unresponsive	Unresponsive	Unresponsive	Unresponsive	None
2810428I15Rik	135.47	155.357	169.028	165.867	128.188	90.5778	117.344	85.427	122.403	135.255	102.217	125.082	142.979	137.008	94.1922	Unresponsive	Unresponsive	Unresponsive	Unresponsive	None
2810429I04Rik	8.3851	22.7448	25.0223	24.3172	17.2577	15.0569	10.4242	15.2104	21.9328	12.6629	4.6338	13.6225	19.5225	10.7049	6.8367	Unresponsive	Unresponsive	Unresponsive	Unresponsive	Transient
2810430I11Rik	0.0553	0.02	0	0	0.0172	0	0	0	0.0343	0.0206	0.0704	0	0	0	0.0206	Unresponsive	Unresponsive	Unresponsive	Unresponsive	None
2810433D01Rik	0.4881	0.3505	0.1603	0.3946	0.3495	0.2816	0.048	0.2336	0	0.3906	0.2263	0.1467	0.1294	0.1486	0.6347	Unresponsive	Unresponsive	Unresponsive	Unresponsive	None
2810442N19Rik	0.0835	0	0	0	0	0	0	0.0724	0	0	0	0	0	0	0	Unresponsive	Unresponsive	Unresponsive	Unresponsive	None
2810454H06Rik	0.613	0.5114	1.0841	1.2597	0.9915	1.0172	1.3345	0.2456	0.5348	0.7715	0.7316	0.0813	0.6649	1.1562	0.7035	Unresponsive	Unresponsive	Unresponsive	Unresponsive	None
2810455O05Rik	0.9783	0.7936	0.4384	0.5051	0.7253	0.7039	0.746	0.967	0.6728	0.7118	0.9551	0.3468	0.7253	0.6462	0.8989	Unresponsive	Unresponsive	Unresponsive	Unresponsive	None
2810459M11Rik	0.1398	0.1309	0.5057	0.3645	1.3617	0.841	0.2893	0.2014	0.6195	0.2002	0.181	0.1811	0.2952	0.1428	0.052	Unresponsive	Unresponsive	Unresponsive	Unresponsive	None
2810468N07Rik	0.052	0.3439	0.1168	0.3331	1.0249	1.0869	0.9004	0.402	0.9868	0.7885	0.9448	0.3857	1.5799	1.0125	1.2833	Unresponsive	Unresponsive	Unresponsive	Unresponsive	None
2810474O19Rik	37.5054	56.8039	47.1656	41.5866	29.686	30.0316	20.4076	42.4646	33.4071	23.0425	20.9213	29.4634	29.024	34.5825	10.1244	Unresponsive	Unresponsive	Unresponsive	Repressed	Transient
2900005J15Rik	0	0.1256	0.035	0.033	0.1997	0.0651	0.2851	0.1968	0.0776	0.214	0.1251	0.2194	0.141	0.0888	0.222	Unresponsive	Unresponsive	Unresponsive	Unresponsive	None
2900009J06Rik	1.3613	1.9888	3.3885	3.1992	3.0692	1.4855	0.1606	1.6902	1.3604	1.0523	1.5676	2.4396	1.5663	0.8407	1.3732	Unresponsive	Unresponsive	Unresponsive	Unresponsive	None
2900011O08Rik	5.0934	4.5155	6.9461	11.4463	10.8741	8.8807	3.566	4.8357	13.1816	5.4008	0.494	3.7994	7.5545	4.3207	0.1257	Unresponsive	Unresponsive	Unresponsive	Unresponsive	Transient
2900026A02Rik	2.5284	1.5236	1.9866	2.6768	3.8971	4.3576	5.5563	2.2755	2.8628	4.5299	8.981	3.2454	2.8625	3.8808	12.7141	Unresponsive	Unresponsive	Unresponsive	Unresponsive	Gained
2900041M22Rik	1.5568	4.143	5.2346	3.2148	1.6926	0.8224	0.405	2.3068	0.9487	0.1549	0.0721	2.6522	1.4216	1.1774	0.5091	Unresponsive	Unresponsive	Unresponsive	Unresponsive	Transient
2900052L18Rik	2.157	1.4936	1.3219	2.435	3.2747	4.1596	3.0749	5.9233	2.8503	1.5525	1.1494	8.8298	5.8579	3.1641	4.248	Unresponsive	Unresponsive	Unresponsive	Induced	Gained
2900052N01Rik	0.0985	0	0	0	0	0	0.0274	0	0	0	0	0.0112	0.0109	0	0	Unresponsive	Unresponsive	Unresponsive	Unresponsive	None
2900055J20Rik	0	0.3806	0	0.2547	0	0.4963	0.312	0.1363	0.1895	1.0358	0.1114	0.0816	0.1311	0.5095	0.3207	Unresponsive	Unresponsive	Unresponsive	Unresponsive	None
2900072N19Rik	0	0	0	0	0	0	0.0896	0	0.0328	0	0	0	0.0693	0	0	Unresponsive	Unresponsive	Unresponsive	Unresponsive	None
2900076A07Rik	6.2029	2.7505	1.8936	2.6806	3.5326	4.565	4.6117	6.4753	4.1585	4.2088	2.4875	9.1683	5.1989	5.0637	5.6599	Unresponsive	Unresponsive	Unresponsive	Unresponsive	None
2900079G21Rik	0	0	0	0	0	0	0	0	0	0.0223	0	0	0	0	0	Unresponsive	Unresponsive	Unresponsive	Unresponsive	None
2900089D17Rik	1.0898	0.5301	0.3299	0	0.5525	0.8994	0.8728	0.1587	0.774	0	0.5626	0	0.6017	0.6701	0.2376	Unresponsive	Unresponsive	Unresponsive	Unresponsive	None
2900092C05Rik	0	0	0	0	0	0	0	0.0759	0	0	0	0	0	0	0	Unresponsive	Unresponsive	Unresponsive	Unresponsive	None
2900093K20Rik	2.5234	1.6842	3.168	3.2355	1.5057	4.8522	2.818	3.8512	3.0353	4.6	3.3462	4.7877	6.0708	4.0772	2.5064	Unresponsive	Unresponsive	Unresponsive	Unresponsive	None
3010001F23Rik	0.2334	0	0.2672	0	0.1041	0.2174	0.9546	0.0695	0.4852	1.3507	0.7834	0.2493	0.3349	0.385	0.6768	Unresponsive	Unresponsive	Unresponsive	Unresponsive	None
3010003L21Rik	1.4526	3.427	3.577	3.0278	3.2856	2.5135	3.4057	1.9377	1.6959	2.1566	2.293	2.9811	0.7158	1.8062	1.5788	Unresponsive	Unresponsive	Unresponsive	Unresponsive	None
3010026O09Rik	4.8454	4.553	2.8949	4.8308	3.8774	5.1248	5.246	11.01	6.571	4.4596	4.8024	8.2083	5.9909	4.3244	3.7247	Unresponsive	Unresponsive	Unresponsive	Unresponsive	None
3100002H09Rik	0	0	0	0.0913	0.0959	0	0.5636	0.1551	0	0.0922	0	0	0	0	0	Unresponsive	Unresponsive	Unresponsive	Unresponsive	None
3100003L05Rik	0.3918	0	0	0	0	0	0	0	0	0	0	0	0.045	0	0.1484	Unresponsive	Unresponsive	Unresponsive	Unresponsive	None
3110001I22Rik	3.5129	10.5127	6.4262	4.9938	1.8628	2.345	2.1891	3.6924	3.9959	2.8145	2.082	1.544	1.8995	1.4955	1.6915	Unresponsive	Unresponsive	Unresponsive	Unresponsive	Transient
3110002H16Rik	12.9055	12.841	10.1925	9.8877	11.746	12.1006	11.5062	13.6961	10.1868	12.7146	7.7572	13.0702	14.4995	13.5175	18.3941	Unresponsive	Unresponsive	Unresponsive	Unresponsive	None
3110007F17Rik	0.1976	0.2101	0.4425	0.3582	0.9865	0.667	0.9979	0.1057	0.3524	0.9598	1.7733	0.1673	0.3701	0.0824	0.7233	Unresponsive	Unresponsive	Unresponsive	Unresponsive	None
3110009E18Rik	15.815	13.6508	27.0759	30.1423	25.3034	13.1632	20.6168	6.1688	17.9453	19.0274	13.3987	7.7146	12.1761	19.1216	11.4523	Unresponsive	Unresponsive	Unresponsive	Unresponsive	None
3110021A11Rik	0.1414	0.6148	0.4416	0.769	0.5062	0.4905	0.8765	0.4615	0.7449	1.0391	0.278	0.1036	0.565	0.5707	0.7563	Unresponsive	Unresponsive	Unresponsive	Unresponsive	None
3110021N24Rik	0.9118	0.5112	1.217	0.6832	0.433	1.2304	1.4031	1.0442	1.503	0.9188	0.6711	1.4851	1.4188	1.1761	0.8161	Unresponsive	Unresponsive	Unresponsive	Unresponsive	None
3110035E14Rik	0	0	0	0	0	0	0.013	0	0	0	0	0	0	0	0	Unresponsive	Unresponsive	Unresponsive	Unresponsive	None
3110039M20Rik	0	0	0	0	0	0	0	0	0	0	0	0	0.0066	0	0	Unresponsive	Unresponsive	Unresponsive	Unresponsive	None
3110040N11Rik	10.5599	11.6674	10.5658	10.5691	16.1315	12.8599	15.3734	15.0175	12.5077	10.7965	13.1366	17.8383	14.142	9.5746	15.083	Unresponsive	Unresponsive	Unresponsive	Unresponsive	None
3110043O21Rik	6.6657	4.152	3.7412	3.8656	4.768	4.7279	5.0619	6.9377	4.2779	4.3381	4.3211	7.2956	5.9769	6.0065	5.8708	Unresponsive	Unresponsive	Unresponsive	Unresponsive	None
3110045C21Rik	0.359	0.4558	0.6009	0.7396	1.4416	0.6116	0.5336	0.11	0.3171	0.5496	0.1901	0.0889	0.5208	0.2338	0.2533	Unresponsive	Unresponsive	Unresponsive	Unresponsive	None
3110052M02Rik	1.0445	0.5832	0.3301	0.5681	0.786	0.6748	1.7022	0.6204	0.7495	0.7441	1.0136	0.3251	0.4169	0.5135	1.3379	Unresponsive	Unresponsive	Unresponsive	Unresponsive	None
3110056K07Rik	1.5642	2.7646	3.0884	2.648	2.0429	1.6066	2.0497	2.9272	2.435	1.2572	2.0578	3.4546	3.4443	1.469	1.3329	Unresponsive	Unresponsive	Unresponsive	Unresponsive	None
3110057O12Rik	0.6899	0.5936	0.6788	0.8626	0.7015	0.672	1.3051	1.3631	0.7492	0.6652	1.6243	0.6252	0.5811	0.3668	0.7644	Unresponsive	Unresponsive	Unresponsive	Unresponsive	None
3110062M04Rik	2.4263	2.1658	2.1188	2.9126	3.0577	3.3157	3.9694	1.9024	3.7055	4.4197	3.8911	1.249	2.4552	2.3951	2.9909	Unresponsive	Unresponsive	Unresponsive	Unresponsive	None
3110070M22Rik	0.3242	0.1956	0.1392	0.3503	0.3197	0.8374	0.3507	0.5525	0.3615	0.3563	0.4341	0.1343	0.6489	0.2815	0.2317	Unresponsive	Unresponsive	Unresponsive	Unresponsive	None
3110079O15Rik	0.2202	0	0.2345	2.6177	1.693	0	0.1528	0.1287	1.6443	0.4999	0	0.2986	1.5077	1.8252	0	Unresponsive	Unresponsive	Unresponsive	Unresponsive	None
3110082I17Rik	23.9249	27.8415	27.4361	28.807	29.3192	24.6491	20.2576	20.1044	29.3026	22.5422	12.6805	18.7006	30.2871	16.9874	13.8893	Unresponsive	Unresponsive	Unresponsive	Unresponsive	None
3110083C13Rik	0.1336	1.6615	1.117	2.7518	2.5097	1.8279	2.0068	0.254	1.1796	1.7259	0.8779	0	1.325	0.512	0.6111	Unresponsive	Unresponsive	Unresponsive	Unresponsive	None
3110099E03Rik	0	0	0	0	0	0	0	0	0	0	0.0497	0	0	0	0.2168	Unresponsive	Unresponsive	Unresponsive	Unresponsive	None
3222401L13Rik	0.9571	0.783	0.7134	0.7815	0.5208	1.1269	0.787	0.5931	0.9475	1.0186	1.51	0.3513	0.3519	0.4796	0.4599	Unresponsive	Unresponsive	Unresponsive	Unresponsive	None
3300002A11Rik	0	0	0	0	0	0	0	0	0	0	0	0.0467	0.1522	0	0	Unresponsive	Unresponsive	Unresponsive	Unresponsive	None
3300002I08Rik	0.529	0.2325	0.6199	0	0.5186	0.2748	0.2264	0.2242	0.7687	0.1777	0.4836	0.638	0.3674	0.118	0.6811	Unresponsive	Unresponsive	Unresponsive	Unresponsive	None
3300005D01Rik	0.0614	0.157	0	0.5867	0	0	0	0.2362	0.1915	0	0.3592	0.1502	0.0616	0	0	Unresponsive	Unresponsive	Unresponsive	Unresponsive	None
3425401B19Rik	0	0	0	0	0.0103	0.0231	0.0148	0.0094	0.0168	0	0	0	0	0	0.0124	Unresponsive	Unresponsive	Unresponsive	Unresponsive	None
3632451O06Rik	3.0901	2.6561	2.8342	3.7521	4.7061	5.7498	8.9924	5.0913	3.2912	3.362	3.6176	4.9479	4.3017	3.2677	2.2556	Unresponsive	Unresponsive	Unresponsive	Unresponsive	Gained
3632454L22Rik	0.0352	0.0468	0	0.2247	0.062	0.0536	0	0.0409	0.0551	0	0.0424	0.0461	0.0289	0.127	0	Unresponsive	Unresponsive	Unresponsive	Unresponsive	None
3830403N18Rik	0.8684	0.0609	0	0	0.0677	0	0.0658	0.0226	0.0244	0.0752	0.2785	0	0	0	0	Unresponsive	Unresponsive	Unresponsive	Unresponsive	None
3830406C13Rik	4.9091	5.3422	3.7318	4.4069	6.4052	5.6443	6.9965	4.7334	4.5448	5.1251	7.1672	3.1304	5.1777	5.5568	7.6254	Unresponsive	Unresponsive	Unresponsive	Unresponsive	None
3830408C21Rik	0.3073	0.1754	0.3001	0.597	0.4677	0.2864	0.6482	0.6335	0.5502	0.4992	0.4152	0.1593	0.4968	0.6651	0.2974	Unresponsive	Unresponsive	Unresponsive	Unresponsive	None
3830417A13Rik	0.3725	2.0482	0.5842	0.6919	2.0105	4.2226	11.7856	4.2446	19.3987	14.9444	92.6908	4.7374	3.8886	3.3858	10.0272	Unresponsive	Repressed	Repressed	Repressed	Gained
3830432H09Rik	0.1703	0.0989	0.0487	0	0.0715	0	0.1262	0.0085	0.0771	0.1106	0.0768	0.0099	0.0638	0.1322	0.0354	Unresponsive	Unresponsive	Unresponsive	Unresponsive	None
3930402G23Rik	0.0973	0.1108	0.2706	0.2411	0.4794	0.6176	0.5353	0.0904	0.3455	0.5034	0.2149	0.0496	0.1723	0.204	0.2028	Unresponsive	Unresponsive	Unresponsive	Unresponsive	None
4430402I18Rik	3.0387	1.8128	0.2026	0.4781	0.6982	0.2054	0.5091	5.0665	0.4295	0.9782	0.2097	6.8004	0.8665	1.0197	0.4062	Unresponsive	Unresponsive	Unresponsive	Unresponsive	None
4631405J19Rik	0	0	0	0.0832	0.2564	0.2098	0.0735	0.0182	0.0225	0.0601	0	0.0081	0.0484	0	0	Unresponsive	Unresponsive	Unresponsive	Unresponsive	None
4631405K08Rik	0.1351	0.0675	0	0.1044	0.0333	0.031	0.1188	0.0363	0.0529	0.1341	0.0595	0.0114	0.1034	0	0.4305	Unresponsive	Unresponsive	Unresponsive	Unresponsive	None
4632404H12Rik	0.6166	0.3617	0.7027	0.6038	0.5996	1.0651	0.758	0.7923	0.9841	0.7761	0.3287	0.4074	1.2659	1.2117	0.6473	Unresponsive	Unresponsive	Unresponsive	Unresponsive	None
4632411P08Rik	0.1542	0.1506	0.1493	0.0426	0.0782	0.0601	0.1759	0.0726	0.1008	0.042	0.3549	0.1743	0.1149	0.1072	0.1072	Unresponsive	Unresponsive	Unresponsive	Unresponsive	None
4632415L05Rik	1.4523	2.1092	2.0323	3.3483	3.9226	4.6493	4.4638	3.4396	3.5885	3.7645	2.1528	4.8788	2.5915	3.9336	4.1529	Unresponsive	Unresponsive	Unresponsive	Unresponsive	None
4632427E13Rik	0.439	0.4418	0.5826	0.8276	0.8443	0.9539	1.1392	0.6417	0.5853	0.857	0.4861	0.987	0.6897	0.573	1.1243	Unresponsive	Unresponsive	Unresponsive	Unresponsive	None
4632428C04Rik	0.2341	0.0225	0	0.027	0.1314	0.087	0.2523	0.2283	0.1383	0.1447	0.0508	0.1959	0.125	0.1143	0.1843	Unresponsive	Unresponsive	Unresponsive	Unresponsive	None
4632428N05Rik	0.2891	0.336	0.2432	1.0736	0.324	0.5721	0.6037	0.6167	0.6103	1.1618	8.7998	0.0533	0.7239	1.0108	8.2598	Unresponsive	Unresponsive	Unresponsive	Unresponsive	None
4632433K11Rik	0	0.0702	0.0727	0	0.0691	0	0	0.0201	0.0432	0	0.1228	0	0	0	0.0725	Unresponsive	Unresponsive	Unresponsive	Unresponsive	None
4731417B20Rik	0	0	0.0468	0.049	0	0	0	0	0	0	0	0	0	0	0	Unresponsive	Unresponsive	Unresponsive	Unresponsive	None
4731419I09Rik	0.0453	0.0383	0.1236	0.076	0.0939	0.0247	0.066	0.0722	0.0576	0.0254	0.0216	0.0334	0.0569	0	0.1313	Unresponsive	Unresponsive	Unresponsive	Unresponsive	None
4732414G09Rik	0	0	0	0	0	0.2317	0.2262	0.0227	0.1096	0.03	0.0256	0.0459	0.3747	0.6752	0	Unresponsive	Unresponsive	Unresponsive	Unresponsive	None
4732419C18Rik	0.2068	1.0887	0.4138	0.2882	0.3214	0.108	0.2682	0.1509	0.0992	0.1115	0.14	0.0895	0.0843	0.1902	0.0913	Unresponsive	Unresponsive	Unresponsive	Unresponsive	None
4732440D04Rik	0.1662	0.6119	0.2192	1.028	0.4488	0.4395	1.8208	0.946	0.7189	0.5329	1.2475	0.6481	0.5525	0.4674	1.1798	Unresponsive	Unresponsive	Unresponsive	Unresponsive	None
4732456N10Rik	0	0	0	0	0.0237	0.0277	0.0171	0	0	0.0571	0	0	0	0.0612	1.0036	Unresponsive	Unresponsive	Unresponsive	Unresponsive	None
4732463B04Rik	0.0217	0.0235	0.0476	0.0474	0.0404	0.0216	0.0196	0	0.0223	0.0243	0	0.0637	0.0474	0.0261	0	Unresponsive	Unresponsive	Unresponsive	Unresponsive	None
4732465J04Rik	0	0	0	0	0	0	0	0	0	0	0	0.0228	0	0	0	Unresponsive	Unresponsive	Unresponsive	Unresponsive	None
4732471J01Rik	1.0164	0.2071	0	0	0.8342	0.5536	0	0.931	0	0.6461	0.743	0.4309	0.7319	0	0.2962	Unresponsive	Unresponsive	Unresponsive	Unresponsive	None
4732487G21Rik	2.1169	1.2981	1.6118	1.7887	2.0365	1.8872	2.9421	1.7691	1.8818	2.5553	3.6884	2.1639	1.4595	2.8417	2.2887	Unresponsive	Unresponsive	Unresponsive	Unresponsive	None
4732490B19Rik	0	0	0	0	0	0	0	0	0	0	0	0	0	0	0.0215	Unresponsive	Unresponsive	Unresponsive	Unresponsive	None
4732491K20Rik	0.0695	0.1726	0.0883	0.3595	0.3952	0.3782	0.3492	0.0663	0.5252	0.6638	0.7328	0.0075	0.2118	0.0899	0.3341	Unresponsive	Unresponsive	Unresponsive	Unresponsive	None
4831440E17Rik	0	0.0604	0	0	0.0777	0.0729	0.0653	0.1349	0.0726	0	0.0689	0.1043	0.1274	0.0759	0.1182	Unresponsive	Unresponsive	Unresponsive	Unresponsive	None
4833403I15Rik	0.0393	0	0	0	0	0	0	0.0063	0.0216	0.022	0.0188	0.0073	0	0.0236	0	Unresponsive	Unresponsive	Unresponsive	Unresponsive	None
4833407H14Rik	1.0187	3.1324	2.0434	1.5954	0.8261	0.7639	0.6583	2.9557	1.3606	0.7989	0.7118	0.8623	1.3832	1.7359	0.8991	Unresponsive	Unresponsive	Unresponsive	Unresponsive	None
4833412C05Rik	0	0.0944	0	0	0.3202	0.2828	0.3698	0	0.3038	0.2674	0.7435	0	0.1209	0.5986	0.2656	Unresponsive	Unresponsive	Unresponsive	Unresponsive	None
4833413E03Rik	0.2318	0.7757	0.9328	1.06	0.6343	0.6755	0.1887	0.8926	1.0711	0.1402	0	0.4602	1.9515	0.5614	0.4898	Unresponsive	Unresponsive	Unresponsive	Unresponsive	None
4833417C18Rik	1.7252	2.0457	4.4131	3.5412	3.084	1.801	1.0697	1.4764	1.3674	0.9764	0.1598	2.0658	2.4926	1.4391	0.1084	Unresponsive	Unresponsive	Unresponsive	Unresponsive	Transient
4833418N02Rik	0.201	0.2131	0.155	0.4	0.3748	0.456	0.4545	0.1018	0.2756	0.4612	0.5142	0.224	0.2662	0.3733	0.5516	Unresponsive	Unresponsive	Unresponsive	Unresponsive	None
4833420G17Rik	10.9435	12.9124	15.0855	15.137	14.7829	13.8297	13.5699	16.5936	13.8282	11.3975	12.4428	12.3287	13.5144	13.1379	14.0285	Unresponsive	Unresponsive	Unresponsive	Unresponsive	None
4833422C13Rik	0.0903	0.0763	0.0243	0.0721	0.1806	0.305	0.8036	0.0671	0.192	0.2156	0.6225	0.0554	0.1155	0.0736	0.3446	Unresponsive	Unresponsive	Unresponsive	Unresponsive	None
4833422M21Rik	0	0.3342	0.6723	1.0701	0.3253	0.304	0.1395	0.2093	0.5165	0.0579	0	0	0.2639	0.1247	0.0301	Unresponsive	Unresponsive	Unresponsive	Unresponsive	None
4833423E24Rik	0	0	0	0	0.0307	0	0	0	0	0.0295	0.055	0	0	0	0.0466	Unresponsive	Unresponsive	Unresponsive	Unresponsive	None
4833427F10Rik	0	0	0.0525	0	0	0	0	0	0	0	0	0	0	0	0	Unresponsive	Unresponsive	Unresponsive	Unresponsive	None
4833427G06Rik	0.6293	0.115	0	0.1074	0.1126	0	0.0945	0	0.0801	0.1083	0	0	0.228	0.2229	0	Unresponsive	Unresponsive	Unresponsive	Unresponsive	None
4833428L15Rik	0.0564	0	0.0606	0	0	0.1132	0	0.0353	0.1139	0.1225	0.0542	0	0.04	0.0588	0.0634	Unresponsive	Unresponsive	Unresponsive	Unresponsive	None
4833439L19Rik	32.1986	43.3089	42.433	41.721	40.7701	40.0521	34.4652	42.8995	42.1536	34.474	24.3375	51.995	41.5907	40.6729	31.1525	Unresponsive	Unresponsive	Unresponsive	Unresponsive	None
4921501E09Rik	0	0	0	0	0	0	0	0	0.0121	0	0	0	0	0	0	Unresponsive	Unresponsive	Unresponsive	Unresponsive	None
4921504A21Rik	0	0.033	0.034	0.251	0.2673	0.0965	0.3498	0.0096	0.2213	0	0.0583	0	0.0554	0.0731	0.0928	Unresponsive	Unresponsive	Unresponsive	Unresponsive	None
4921504E06Rik	0	0.038	0	0	0	0	0	0.0142	0.0153	0	0	0	0	0	0	Unresponsive	Unresponsive	Unresponsive	Unresponsive	None
4921507L20Rik	0	0.048	0	0	0	0	0.1493	0.0139	0	0	0.0845	0.0322	0	0.0458	0.0496	Unresponsive	Unresponsive	Unresponsive	Unresponsive	None
4921507P07Rik	0.0395	0.0822	0.2403	0.4126	0.2653	0.381	0.4288	0.2081	1.1543	0.5748	0.444	0.1403	0.3971	0.9324	0.372	Unresponsive	Unresponsive	Unresponsive	Unresponsive	None
4921509C19Rik	0	0	0	0	0	0	0	0.0076	0	0	0	0.0088	0	0	0	Unresponsive	Unresponsive	Unresponsive	Unresponsive	None
4921511C20Rik	0	0	0.095	0	0	0	0	0	0	0	0	0	0	0	0	Unresponsive	Unresponsive	Unresponsive	Unresponsive	None
4921511H03Rik	0	0	0	0.0259	0	0	0	0	0	0	0	0	0	0	0	Unresponsive	Unresponsive	Unresponsive	Unresponsive	None
4921513D11Rik	0.0756	0.5065	0.1757	0.0529	0.0559	0	0	0.1057	0.0351	0.0592	0.0993	0	0.037	0.1797	0.0585	Unresponsive	Unresponsive	Unresponsive	Unresponsive	None
4921513I03Rik	0	0	0	0	0	0	0	0	0	0.0461	0	0	0	0	0	Unresponsive	Unresponsive	Unresponsive	Unresponsive	None
4921514A10Rik	1.0592	2.307	1.9079	1.9396	1.644	1.2978	0.9846	1.38	1.8182	1.2131	0.9495	1.3606	1.6369	0.7415	0.6124	Unresponsive	Unresponsive	Unresponsive	Unresponsive	None
4921517D22Rik	0	0	0	0.0204	0	0	0	0.0663	0.0375	0	0	0.0075	0.0072	0	0	Unresponsive	Unresponsive	Unresponsive	Unresponsive	None
4921518K17Rik	0	0	0	0	0	0	0	0	0.0141	0	0	0	0	0	0	Unresponsive	Unresponsive	Unresponsive	Unresponsive	None
4921522P10Rik	0.0626	0.0603	0.2058	0	0.0335	0	0	0.0267	0	0.1056	0	0.0306	0	0.0699	0	Unresponsive	Unresponsive	Unresponsive	Unresponsive	None
4921523L03Rik	0.0881	0.3658	0.6087	0.3797	0.0651	0	0.2598	0.1943	0.0462	0.201	0	0.2989	0.157	0.1266	0	Unresponsive	Unresponsive	Unresponsive	Unresponsive	None
4921524J17Rik	21.0834	18.1108	16.1435	13.5337	19.32	19.8626	20.8009	13.9589	14.9987	15.8367	23.0204	15.6552	14.4404	22.3785	28.5018	Unresponsive	Unresponsive	Unresponsive	Unresponsive	None
4921524L21Rik	0	0	0	0	0	0	0	0	0.0354	0	0	0	0	0	0	Unresponsive	Unresponsive	Unresponsive	Unresponsive	None
4921531C22Rik	0.7248	1.0221	1.4673	3.183	1.3161	1.101	0.5926	0.4384	0.8933	0.6338	0.8023	0.2454	0.7014	1.1889	0.395	Unresponsive	Unresponsive	Unresponsive	Unresponsive	None
4921534H16Rik	0	0	0.0251	0	0	0	0	0	0	0	0	0	0	0	0	Unresponsive	Unresponsive	Unresponsive	Unresponsive	None
4921536K21Rik	0.5609	0.1018	0.1623	0.2329	0.2221	0.2995	0.3905	0.6031	0.3035	0.3488	0.2137	0.6763	0.2963	0.4818	0.3334	Unresponsive	Unresponsive	Unresponsive	Unresponsive	None
4921539E11Rik	0.0402	0	0	0	0	0.0402	0.0249	0.0409	0	0	0	0	0.0446	0	0	Unresponsive	Unresponsive	Unresponsive	Unresponsive	None
4930401G09Rik	0	0	0	0	0	0	0	0	0	0	0	0	0.1585	0	0	Unresponsive	Unresponsive	Unresponsive	Unresponsive	None
4930401O12Rik	0	0	0	0	0	0	0	0	0	0	0	0	0	0	0.0893	Unresponsive	Unresponsive	Unresponsive	Unresponsive	None
4930402H24Rik	5.7259	3.9173	2.55	2.1059	5.7432	6.6864	5.94	5.6924	4.9732	6.1701	5.7474	8.3185	5.7749	4.1692	4.2261	Unresponsive	Unresponsive	Unresponsive	Unresponsive	Gained
4930402K13Rik	0	0	0	0	0	0	0	0	0.0255	0	0	0	0	0	0	Unresponsive	Unresponsive	Unresponsive	Unresponsive	None
4930403D09Rik	0	0.2294	0	0	0	0	0	0	0	0	0	0	0	0	0	Unresponsive	Unresponsive	Unresponsive	Unresponsive	None
4930403O15Rik	0	0	0	0	0	0.1391	0.1006	0	0.1457	0	0.0608	0	0.0713	0	0	Unresponsive	Unresponsive	Unresponsive	Unresponsive	None
4930404A10Rik	0.1185	0.0526	0	0	0	0	0	0.1589	0.0163	0	0	0	0	0	0	Unresponsive	Unresponsive	Unresponsive	Unresponsive	None
4930404H24Rik	0	0	0	0	0	0	0	0	0	0	0	0.147	0	0	0	Unresponsive	Unresponsive	Unresponsive	Unresponsive	None
4930404I05Rik	0.1122	0	0	0	0	0	0	0	0.0446	0	0	0	0.0086	0	0	Unresponsive	Unresponsive	Unresponsive	Unresponsive	None
4930404N11Rik	7.4089	2.0408	2.6574	2.4456	2.7088	4.1313	7.6663	5.8653	3.6336	8.7149	16.6264	9.2496	3.735	6.3341	9.5506	Unresponsive	Unresponsive	Unresponsive	Unresponsive	None
4930405A21Rik	0.2609	0.7663	0.5716	0.9626	0.9669	1.0143	0.5586	0.9176	0.6755	0.2606	0.4759	0.2122	0.4886	0.7959	0.1234	Unresponsive	Unresponsive	Unresponsive	Unresponsive	None
4930407I10Rik	0	0	0	0	0	0.0395	0	0	0.01	0	0	0	0	0	0	Unresponsive	Unresponsive	Unresponsive	Unresponsive	None
4930408O17Rik	0	0	0	0	0	0	0	0	0	0	0	0	0.1649	0	0	Unresponsive	Unresponsive	Unresponsive	Unresponsive	None
4930412C18Rik	0.1978	0.0492	0	0	0.0427	0.2689	0.2731	0.072	0.1143	0.3907	0.0625	0.018	0.1264	0	0.2028	Unresponsive	Unresponsive	Unresponsive	Unresponsive	None
4930412D23Rik	0	0	0	0	0	0	0.1767	0	0.0648	0	0	0	0	0	0	Unresponsive	Unresponsive	Unresponsive	Unresponsive	None
4930412L05Rik	0	0	0	0	0	0	0.0518	0.018	0.0193	0	0	0.0667	0.0654	0	0	Unresponsive	Unresponsive	Unresponsive	Unresponsive	None
4930412M03Rik	0.1612	0.3964	0.0705	0.2315	0.2534	0.5508	0.5924	0.4106	0.5044	0.3686	0.1252	0.3132	0.2398	0.2271	0.1812	Unresponsive	Unresponsive	Unresponsive	Unresponsive	None
4930412O13Rik	0	0	0	0	0	0	0	0.0521	0	0	0.3715	0	0	0	0	Unresponsive	Unresponsive	Unresponsive	Unresponsive	None
4930415F15Rik	0.109	0	0	0	0	0.1182	0.1718	0.1611	0.0718	0	0.105	0.0386	0	0	0	Unresponsive	Unresponsive	Unresponsive	Unresponsive	None
4930415O20Rik	0	0	0.1777	0	0.5369	0.1825	0.2993	0	0.6508	0	0.158	0.1149	0.2482	0	0.3798	Unresponsive	Unresponsive	Unresponsive	Unresponsive	None
4930417H01Rik	0.5187	0	0	0.2104	0	0	0	0.1589	0.0195	0.2151	0.1688	0	0.0603	0	0.147	Unresponsive	Unresponsive	Unresponsive	Unresponsive	None
4930417O22Rik	0	0.0509	0	0	0	0	0	0.019	0.0204	0.0627	0	0.1198	0.1358	0	0	Unresponsive	Unresponsive	Unresponsive	Unresponsive	None
4930422M22Rik	0.197	0.0877	0.2631	0.1887	0.5794	0.4112	0.5612	0.7646	0.2982	0.4141	0	0.8649	0.2591	0.7	0.328	Unresponsive	Unresponsive	Unresponsive	Unresponsive	None
4930426D05Rik	0	0.1437	0.8344	1.8646	2.2708	3.9108	1.5393	0.081	0.8886	0.8413	0.0961	0	1.4822	0.8079	0	Unresponsive	Unresponsive	Unresponsive	Unresponsive	None
4930426I24Rik	0	0	0	0	0	0.5668	0	0	0.1063	0	0	0.1877	0.0477	0.5984	0.2285	Unresponsive	Unresponsive	Unresponsive	Unresponsive	None
4930426L09Rik	0.0687	0.1826	0.155	0.0481	0.132	0.0474	0.0855	0.115	0	0	0.0907	0	0.0168	0	0	Unresponsive	Unresponsive	Unresponsive	Unresponsive	None
4930427A07Rik	7.1983	6.2707	7.8105	7.5599	10.1898	10.8085	8.1734	11.0203	9.3778	5.6794	4.7856	8.4837	11.2661	6.489	6.7593	Unresponsive	Unresponsive	Unresponsive	Unresponsive	None
4930428D18Rik	0	0	0	0.0902	0	0	0	0	0	0.0759	0	0	0	0.0932	0	Unresponsive	Unresponsive	Unresponsive	Unresponsive	None
4930429F24Rik	0	0.0982	0.0485	0	0	0.0492	0.0712	0.0142	0.0305	0.0512	0.0867	0	0	0.0544	0	Unresponsive	Unresponsive	Unresponsive	Unresponsive	None
4930430F08Rik	7.3995	7.2347	6.2771	6.9085	8.1472	7.5376	8.7246	6.9577	7.2584	6.2446	5.5348	7.6109	7.971	10.8021	8.4797	Unresponsive	Unresponsive	Unresponsive	Unresponsive	None
4930431P03Rik	0	0	0	0	0	0	0	0.0094	0	0	0	0	0	0	0	Unresponsive	Unresponsive	Unresponsive	Unresponsive	None
4930432B10Rik	0	0.0342	0.0353	0.1729	0.0745	0.1288	0	0.097	0.1025	0.0325	0.0604	0.053	0.1957	0.0705	0.06	Unresponsive	Unresponsive	Unresponsive	Unresponsive	None
4930432K21Rik	4.1766	4.3055	2.6062	1.4637	2.5964	3.2858	2.8043	11.9991	5.0156	1.5729	1.4495	2.7207	4.9936	3.3214	1.6453	Repressed	Unresponsive	Unresponsive	Unresponsive	Lost
4930432L08Rik	0	0.1171	0.0455	0.0429	0.1361	0.0461	0.057	0	0	0	0	0	0	0.0509	0.082	Unresponsive	Unresponsive	Unresponsive	Unresponsive	None
4930433I11Rik	0	0	0	0	0	0	0.0241	0	0	0	0	0	0	0	0	Unresponsive	Unresponsive	Unresponsive	Unresponsive	None
4930433N12Rik	0	0.1242	0.291	0.2827	0.9444	0.6645	0.5362	0.6452	0.778	0.1996	0.4937	0.7654	0.7288	0.6787	0.343	Unresponsive	Unresponsive	Unresponsive	Unresponsive	None
4930434B07Rik	0	0	0.1653	0	0	0.1472	0.0495	0	0	0	0	0.0263	0	0	0	Unresponsive	Unresponsive	Unresponsive	Unresponsive	None
4930435E12Rik	0	0	0	0	0	0	0	0.0357	0	0	0	0	0	0	0	Unresponsive	Unresponsive	Unresponsive	Unresponsive	None
4930438A08Rik	0	0.0616	0.07	0.0749	0.1027	0.0319	0	0	0.046	0	0	0.0117	0	0	0	Unresponsive	Unresponsive	Unresponsive	Unresponsive	None
4930439A04Rik	0	0	0	0	0	0	0.1009	0	0	0	0	0.1117	0	0	0	Unresponsive	Unresponsive	Unresponsive	Unresponsive	None
4930439D14Rik	0	0	0	0.8092	0	0	0.2702	0	0	0	0	0.2486	0	0	0.3245	Unresponsive	Unresponsive	Unresponsive	Unresponsive	None
4930442H23Rik	0.083	0.2491	0.1258	0.2997	0.1227	0	0.0516	0.0983	0	0.2483	0.0549	0	0.1277	0.298	0.0643	Unresponsive	Unresponsive	Unresponsive	Unresponsive	None
4930442L01Rik	0	0	0	0	0	0.1714	0	0	0	0	0	0	0	0	0	Unresponsive	Unresponsive	Unresponsive	Unresponsive	None
4930443O20Rik	0.1176	0	0.0539	0	0	0	0	0	0	0	0	0	0	0	0.0391	Unresponsive	Unresponsive	Unresponsive	Unresponsive	None
4930444A19Rik	0	0	0	0	0.0333	0.0338	0	0.0627	0	0.032	0.0298	0.1139	0.0111	0.032	0.0695	Unresponsive	Unresponsive	Unresponsive	Unresponsive	None
4930444E06Rik	0	0.8278	0.9525	0.3958	0.3532	0.2982	0.1294	0	0	0	0.0548	0	0	0.189	0	Unresponsive	Unresponsive	Unresponsive	Unresponsive	None
4930444G20Rik	0.0548	0.0411	0.0407	0.0384	0.1217	0	0.1025	0.3337	0.0128	0	0	0.1252	0.027	0.0911	0	Unresponsive	Unresponsive	Unresponsive	Unresponsive	None
4930444M15Rik	1.687	3.5441	1.6489	1.3507	0.5783	0.4377	0.2119	10.362	2.8121	3.3304	0.6247	13.1751	3.3227	7.5674	1.4868	Unresponsive	Unresponsive	Unresponsive	Unresponsive	None
4930444P10Rik	0	0.0928	0	0.0763	0.2029	0.0948	0.3617	0.0277	0.1366	0.2086	0.169	0	0	0.2358	0.0295	Unresponsive	Unresponsive	Unresponsive	Unresponsive	None
4930445N18Rik	0	0.1687	0.0995	0	0	0.1448	0.1298	0	0.0291	0	0	0.0313	0	0	0	Unresponsive	Unresponsive	Unresponsive	Unresponsive	None
4930447C04Rik	4.9798	17.1642	28.7124	25.3939	31.7574	15.7879	23.0912	20.6762	29.8505	23.85	6.5662	11.9853	25.3592	25.6718	6.5485	Unresponsive	Unresponsive	Unresponsive	Unresponsive	Transient
4930447M23Rik	0.1306	0	0	0	0	0	0	0	0	0	0	0	0	0	0	Unresponsive	Unresponsive	Unresponsive	Unresponsive	None
4930448D08Rik	0	0	0	0	0	0	0	0	0	0	0.0544	0	0	0	0	Unresponsive	Unresponsive	Unresponsive	Unresponsive	None
4930448E22Rik	0.0625	0	0.0463	0	0	0.0431	0.087	0.0369	0.0911	0.0932	0.0411	0	0.1112	0.1859	0.0351	Unresponsive	Unresponsive	Unresponsive	Unresponsive	None
4930448N21Rik	0	0	0	0.0615	0.0826	0.0281	0.0952	0	0.0694	0	0.027	0.0207	0.0614	0	0.0315	Unresponsive	Unresponsive	Unresponsive	Unresponsive	None
4930449E01Rik	0	0.1498	0	0	0	0	0	0	0	0	0	0.063	0.3531	0	0	Unresponsive	Unresponsive	Unresponsive	Unresponsive	None
4930451E10Rik	0.3763	0	0	0	0	0	0	0.5184	0.0548	0	0	0.301	0.058	0	0	Unresponsive	Unresponsive	Unresponsive	Unresponsive	None
4930451G09Rik	0.1318	0.1214	0.2611	0.2289	0.4237	0.4058	0.3527	0.4718	0.402	0.2916	0.2266	0.0508	0.2914	0.1884	0.1055	Unresponsive	Unresponsive	Unresponsive	Unresponsive	None
4930451I11Rik	0	0	0	0.2318	0.24	0	0	0	0	0.2308	0	0	0	0	0	Unresponsive	Unresponsive	Unresponsive	Unresponsive	None
4930452B06Rik	5.7397	3.348	1.1725	1.4183	2.2625	2.5921	2.8272	6.6154	3.726	3.6208	5.5404	4.2551	3.3204	3.9465	2.1121	Unresponsive	Unresponsive	Unresponsive	Repressed	Lost
4930453H23Rik	0.0392	0.0426	0.13	0.046	0	0	0	0.268	0.0298	0	0	0.0143	0.014	0.0406	0	Unresponsive	Unresponsive	Unresponsive	Unresponsive	None
4930453N24Rik	37.8673	53.908	54.8326	41.7986	32.7819	18.789	19.5746	19.6755	27.8222	26.1415	28.7721	21.401	26.0635	24.4431	20.8201	Unresponsive	Unresponsive	Unresponsive	Unresponsive	Transient
4930455B14Rik	0.193	0.317	0.1098	0.1136	0	0	0	0.0296	0	0	0.0929	0	0	0	0	Unresponsive	Unresponsive	Unresponsive	Unresponsive	None
4930455D15Rik	0	0	0	0	0	0.0458	0	0	0.032	0	0	0	0	0	0	Unresponsive	Unresponsive	Unresponsive	Unresponsive	None
4930455G09Rik	0.3478	0.116	0.1628	0.1666	0.1305	0	0	1.345	0	0.146	0.6771	1.9021	0.2097	0	0.1162	Unresponsive	Unresponsive	Unresponsive	Unresponsive	None
4930458D05Rik	0.0208	0.0801	0.0232	0.0243	0.0193	0.0452	0.0842	0.0816	0.03	0.0913	0.0994	0.028	0.0528	0.025	0.1309	Unresponsive	Unresponsive	Unresponsive	Unresponsive	None
4930461C15Rik	0	0	0	0	0	0	0	0.017	0	0	0.0521	0	0.0192	0	0	Unresponsive	Unresponsive	Unresponsive	Unresponsive	None
4930461G14Rik	11.2565	8.0466	3.2269	2.2993	1.7748	3.8826	2.1804	30.7791	9.2478	4.7598	0.3982	9.4666	9.421	17.4567	3.3642	Repressed	Unresponsive	Induced	Unresponsive	Lost
4930463O16Rik	0	0	0	0	0	0	0	0	0	0	0	0.0705	0	0	0	Unresponsive	Unresponsive	Unresponsive	Unresponsive	None
4930465M20Rik	0	0	0	0.0486	0	0	0	0	0	0	0	0	0	0	0	Unresponsive	Unresponsive	Unresponsive	Unresponsive	None
4930466I24Rik	0	0	0	0	0	0	0.0193	0	0	0	0	0.0776	0	0	0	Unresponsive	Unresponsive	Unresponsive	Unresponsive	None
4930467D21Rik	0.0957	0	0.0548	0.0458	0.0726	0.0391	0	0.0486	0.0562	0.0403	0	0.0526	0.0091	0.0876	0	Unresponsive	Unresponsive	Unresponsive	Unresponsive	None
4930467K11Rik	0	0.0951	0	0	0	0.1169	0	0	0	0	0	0	0	0	0	Unresponsive	Unresponsive	Unresponsive	Unresponsive	None
4930468A15Rik	0	0	0	0	0	0	0	0	0	0	0	0	0.0263	0	0	Unresponsive	Unresponsive	Unresponsive	Unresponsive	None
4930469G21Rik	0.2638	0.1327	0.1358	0	0.1708	0.0802	0.1627	0.187	0.4285	0	0	0.0286	0.0279	0	0	Unresponsive	Unresponsive	Unresponsive	Unresponsive	None
4930470G03Rik	0.0911	0.2389	0.2897	0.4351	0.3497	0.7119	0.8502	0.2105	0.2708	0.2846	0.1517	0.2462	0.2522	0.3043	0.2955	Unresponsive	Unresponsive	Unresponsive	Unresponsive	None
4930470P17Rik	0.0499	0.2049	0	0.0586	0	0	0	0.0856	0	0	0	0.0545	0	0	0	Unresponsive	Unresponsive	Unresponsive	Unresponsive	None
4930471C06Rik	0.1606	0	0	0	0	0	0	0	0	0	0	0.1689	0	0	0	Unresponsive	Unresponsive	Unresponsive	Unresponsive	None
4930471D02Rik	0	0	0	0	0	0	0	0	0	0	0	0.0311	0	0	0	Unresponsive	Unresponsive	Unresponsive	Unresponsive	None
4930471M09Rik	0	0	0	0	0	0	0.0443	0	0	0	0.0625	0	0	0	0.0536	Unresponsive	Unresponsive	Unresponsive	Unresponsive	None
4930473A02Rik	0.1209	0.1365	0.1085	0.1158	0.2363	0.2645	0.389	0.1889	0.0917	0.1578	0.1893	0.2229	0.1426	0.0513	0.201	Unresponsive	Unresponsive	Unresponsive	Unresponsive	None
4930474H06Rik	1.4726	0.7436	0.7451	0.6633	0.5087	1.3639	1.1668	1.3735	2.9659	1.6821	5.9467	0.8008	2.8383	1.0062	0.568	Unresponsive	Unresponsive	Unresponsive	Unresponsive	None
4930477E14Rik	0	0	0	0	0	0	0.1297	0.2549	0.2976	0.3208	0	0.1448	0	0.6788	0	Unresponsive	Unresponsive	Unresponsive	Unresponsive	None
4930478K11Rik	0	0.5807	0.3857	0.2409	0.1087	0.1192	0	0.1028	0	0	0.1116	0	0	0	0	Unresponsive	Unresponsive	Unresponsive	Unresponsive	None
4930479D17Rik	0	0.1227	0	0	0	0.1135	0	0.0682	0.0367	0.1155	0	0.2696	0.1267	0	0	Unresponsive	Unresponsive	Unresponsive	Unresponsive	None
4930480K15Rik	0	0	0	0	0.0319	0	0	0	0	0	0	0	0	0	0	Unresponsive	Unresponsive	Unresponsive	Unresponsive	None
4930480K23Rik	0.7391	0.6566	0.9381	0.6887	1.4412	1.5462	2.18	0.8975	1.1057	1.4987	2.1808	0.437	1.0036	1.8182	2.3123	Unresponsive	Unresponsive	Unresponsive	Unresponsive	None
4930481A15Rik	0.5779	0.5119	0.5521	0.3426	0.6117	0.3303	0.5412	0.4239	0.7163	0.1696	0.5173	0.3418	0.7088	0.9441	0.5746	Unresponsive	Unresponsive	Unresponsive	Unresponsive	None
4930481B07Rik	1.426	3.1559	3.0463	2.5584	4.2222	4.2217	1.3548	2.1187	2.5379	1.8986	0.9603	1.5712	1.7156	1.9501	1.8194	Unresponsive	Unresponsive	Unresponsive	Unresponsive	None
4930483J18Rik	0.067	0	0	0	0	0	0.1198	0.0272	0.0674	0.1022	0	0.1293	0	0	0.2442	Unresponsive	Unresponsive	Unresponsive	Unresponsive	None
4930483K19Rik	0.2826	1.4771	1.7899	0.6404	0.6384	0.8445	0.6357	0.3107	0.5355	0.2503	0.1648	0.5138	0.3767	0.4579	0.047	Unresponsive	Unresponsive	Unresponsive	Unresponsive	None
4930486F22Rik	0	0	0	0	0	0	0	0	0.0155	0	0	0	0	0	0	Unresponsive	Unresponsive	Unresponsive	Unresponsive	None
4930486I03Rik	0	0.085	0.1098	0	0.11	0	0	0.0314	0	0	0	0	0	0	0	Unresponsive	Unresponsive	Unresponsive	Unresponsive	None
4930486L24Rik	0.2001	3.9475	1.9162	1.2269	1.0155	0.7374	0.0808	1.9678	0.8313	0.3972	0.0981	0.8459	0.977	0.4435	0	Unresponsive	Unresponsive	Unresponsive	Unresponsive	Transient
4930500F10Rik	1.1186	5.7843	4.1595	2.9414	4.0686	1.2322	1.7769	1.0353	2.3236	0.7543	0.3903	0.3299	1.0571	2.2868	0.9537	Unresponsive	Unresponsive	Unresponsive	Unresponsive	None
4930500J02Rik	145.274	157.145	187.629	150.455	88.4094	62.0765	56.9682	174.139	98.9025	50.8434	35.2168	195.297	158.968	81.0613	53.6924	Unresponsive	Unresponsive	Unresponsive	Unresponsive	Transient
4930500M09Rik	0.4775	0.5357	0.1303	0.3934	0.8247	0.8945	0.4548	0.4721	0.81	0.3315	0.3505	0.921	0.8113	0.2773	0.933	Unresponsive	Unresponsive	Unresponsive	Unresponsive	None
4930502E09Rik	0.1088	0	0.1242	0	0.1007	0.1103	0	0.2278	0.0358	0.1123	0	0.0385	0.2265	0	0	Unresponsive	Unresponsive	Unresponsive	Unresponsive	None
4930502E18Rik	4.0606	4.9215	5.5246	4.4498	4.3893	1.8173	0.8981	2.8169	1.951	0.2157	0.1397	2.8177	2.7622	0.5453	0.1092	Unresponsive	Unresponsive	Unresponsive	Unresponsive	Transient
4930503B20Rik	0.0633	0	0	0.0001	0	0	0.256	0	0	0.0886	0.0735	0.0829	0	0	0	Unresponsive	Unresponsive	Unresponsive	Unresponsive	None
4930503E14Rik	0.1897	0	0.0618	0	0.0589	0	0	0.0516	0	0	0	0.0541	0.0195	0.1324	0	Unresponsive	Unresponsive	Unresponsive	Unresponsive	None
4930503L19Rik	5.3541	4.6323	4.4351	5.5199	5.865	7.5312	5.5435	4.7932	8.1055	6.1523	4.2116	6.0269	7.9311	7.6319	4.0972	Unresponsive	Unresponsive	Unresponsive	Unresponsive	None
4930504O13Rik	0	0.1934	0	0.1808	0	0	0.3141	0.0519	0.056	0	0	0	0	0	0	Unresponsive	Unresponsive	Unresponsive	Unresponsive	None
4930505A04Rik	0	0	0	0	0.0791	0.2795	0.0769	0.074	0.1218	0.0881	0.0813	0.0306	0.1558	0.1029	0	Unresponsive	Unresponsive	Unresponsive	Unresponsive	None
4930505N22Rik	0.2345	0.088	0.0913	0.1644	0.0747	0.5887	0.2544	0.0748	0.1497	0.2495	0.2326	0.2752	0.2659	0	0.4704	Unresponsive	Unresponsive	Unresponsive	Unresponsive	None
4930506C21Rik	0.75	0.7577	0.3425	0.267	0	0.0656	0	1.2708	0.2389	0.0621	0.1389	1.4655	0.0723	0.0893	0	Unresponsive	Unresponsive	Unresponsive	Unresponsive	None
4930506M07Rik	0.8505	1.3123	0.5695	0.6157	0.694	1.2209	2.0456	1.2364	0.9805	1.5374	7.4048	1.9356	0.671	1.0412	2.7191	Unresponsive	Unresponsive	Unresponsive	Repressed	None
4930507D05Rik	0.3568	0.4736	1.0814	0.6196	0.5677	1.2864	0.4904	0.671	0.5953	0.5952	0.2784	0.8605	0.4665	0.2883	0.3188	Unresponsive	Unresponsive	Unresponsive	Unresponsive	None
4930509E16Rik	0.4769	0.8946	1.3277	1.667	0.9572	1.0558	0.2311	0.7212	0.712	0.58	0.173	0.7661	1.1503	0.9399	0.0984	Unresponsive	Unresponsive	Unresponsive	Unresponsive	None
4930509G22Rik	0	0.1788	0.2853	0.1137	0.1117	0.111	0.0759	0.0608	0.0771	0.1414	0.0996	0.0701	0.0187	0.0804	0.0795	Unresponsive	Unresponsive	Unresponsive	Unresponsive	None
4930510E17Rik	0	0	0	0	0	0	0	0.0261	0	0	0	0	0	0	0	Unresponsive	Unresponsive	Unresponsive	Unresponsive	None
4930511A02Rik	0	0	0	0.0695	0	0	0	0	0	0	0	0	0	0	0	Unresponsive	Unresponsive	Unresponsive	Unresponsive	None
4930511M06Rik	0	0	0	0	0	0	0	0.0737	0	0	0	0.171	0	0.1467	0	Unresponsive	Unresponsive	Unresponsive	Unresponsive	None
4930512B01Rik	0.0766	0	0	0.1263	0	0	0.0691	0	0	0	0	0	0	0	0	Unresponsive	Unresponsive	Unresponsive	Unresponsive	None
4930512H18Rik	0	0	0	0.0541	0.0495	0	0	0	0	0	0	0	0	0	0	Unresponsive	Unresponsive	Unresponsive	Unresponsive	None
4930513N10Rik	10.3171	5.0571	4.0711	3.2372	1.8769	1.735	1.4592	1.5041	2.3513	1.8758	2.4758	1.3119	1.6932	0.6772	1.1331	Unresponsive	Unresponsive	Unresponsive	Unresponsive	None
4930513O06Rik	0	0.1093	0	0	0	0	0	0	0	0	0	0	0	0	0	Unresponsive	Unresponsive	Unresponsive	Unresponsive	None
4930515B02Rik	0	0	0.1801	0	0	0	0	0	0	0	0	0	0	0	0	Unresponsive	Unresponsive	Unresponsive	Unresponsive	None
4930515G01Rik	0.0571	0.2964	0.1928	0.116	0.106	0.1817	0.0385	0.0981	0.0626	0.0651	0.3277	0.0207	0.1274	0.1877	0.0465	Unresponsive	Unresponsive	Unresponsive	Unresponsive	None
4930516B21Rik	3.1389	1.2886	3.7956	3.546	6.4203	6.9712	8.2305	4.4502	3.4287	4.9154	4.9408	1.4885	2.9189	5.3413	6.21	Unresponsive	Unresponsive	Unresponsive	Unresponsive	Gained
4930516K23Rik	0	0.0744	0	0	0	0	0	0	0	0.0704	0	0	0	0	0	Unresponsive	Unresponsive	Unresponsive	Unresponsive	None
4930517E11Rik	0	0	0	0	0.0509	0	0	0	0	0	0	0	0	0	0	Unresponsive	Unresponsive	Unresponsive	Unresponsive	None
4930517O19Rik	0	0.1664	0	0	0	0	0	0	0.0528	0	0	0	0	0	0	Unresponsive	Unresponsive	Unresponsive	Unresponsive	None
4930518I15Rik	1.059	0.4643	0.5263	0.2848	1.1435	0.543	1.749	0.54	0.5526	0.5724	0.4545	0.2518	0.3451	0.6012	0.4955	Unresponsive	Unresponsive	Unresponsive	Unresponsive	None
4930519A11Rik	0	0.1504	0.0561	0.2342	0	0	0	0.0855	0.038	0	0	0.0491	0	0.0601	0	Unresponsive	Unresponsive	Unresponsive	Unresponsive	None
4930519G04Rik	0.0516	0	0.1412	0	0	0	0.0561	0.0338	0.0242	0.0367	0	0.0349	0.0127	0.1225	0.0689	Unresponsive	Unresponsive	Unresponsive	Unresponsive	None
4930519P11Rik	0	0.4512	0.2166	0.7223	0.1874	0.2103	0.1826	0.1194	0.4145	0	0.1966	0	0.373	0.2248	0.1685	Unresponsive	Unresponsive	Unresponsive	Unresponsive	None
4930520O04Rik	0.1315	0.2065	0.335	0	0.4449	0.3139	0	0.4108	0.0907	0.0271	0.0463	0.1181	0.1085	0.2403	0	Unresponsive	Unresponsive	Unresponsive	Unresponsive	None
4930521E06Rik	0	0	0	0	0.0915	0.1861	0.0578	0	0	0	0	0	0	0	0	Unresponsive	Unresponsive	Unresponsive	Unresponsive	None
4930522L14Rik	18.7082	18.4763	10.1869	13.8631	10.5076	9.2902	6.773	11.6582	17.9672	8.9981	5.9075	18.753	14.7526	15.6404	9.8917	Unresponsive	Unresponsive	Unresponsive	Unresponsive	Lost
4930523C07Rik	0	0.1288	0	0	0	0.0118	0.1694	0.047	0.093	0.0381	0.4714	0	0.0537	0.0445	0.7872	Unresponsive	Unresponsive	Unresponsive	Unresponsive	None
4930524B15Rik	0.147	0.0915	0.2558	0.0722	0.3449	0.2069	0.1194	0.3572	0.1487	0.2447	0	0.0688	0.2529	0.2216	0.037	Unresponsive	Unresponsive	Unresponsive	Unresponsive	None
4930524J08Rik	0.6736	6.7634	4.3759	5.8732	1.5076	0.6173	0.4138	0.6719	1.8878	3.0725	4.2009	0.8627	0.6035	0.3457	1.1076	Unresponsive	Unresponsive	Unresponsive	Unresponsive	None
4930524O07Rik	0.3481	0.6374	1.1848	0.8613	1.0618	1.4628	0.55	0.3015	0.5639	0.6022	0.3808	0.4878	0.4335	0.8615	0.4255	Unresponsive	Unresponsive	Unresponsive	Unresponsive	None
4930525G20Rik	0	0	0.0237	0.0215	0	0	0	0	0	0.0219	0.0203	0	0	0.0219	0	Unresponsive	Unresponsive	Unresponsive	Unresponsive	None
4930526F13Rik	0	0	0	0	0	0	0	0.0124	0.0298	0	0	0	0	0	0	Unresponsive	Unresponsive	Unresponsive	Unresponsive	None
4930526L06Rik	2.3398	11.4649	15.5663	9.6628	2.2306	0.3732	0.2302	2.2269	1.0253	0.4855	0	0.7543	0.635	0.2409	0	Unresponsive	Unresponsive	Unresponsive	Unresponsive	Transient
4930527A07Rik	0	0	0.1973	0	0	0.3606	0.1526	0	0	0	0	0	0	0	0	Unresponsive	Unresponsive	Unresponsive	Unresponsive	None
4930527E20Rik	0	0	0.4228	0	0	0	0	0.3832	0	0	0	0	0	0	0	Unresponsive	Unresponsive	Unresponsive	Unresponsive	None
4930528D03Rik	0.1596	0.1253	0.253	0	0.2872	0.1254	0.0388	0.2517	0.1792	0.0593	0.1048	0.161	0.2741	0	0	Unresponsive	Unresponsive	Unresponsive	Unresponsive	None
4930529I22Rik	0	0.1727	0	0	0	0	0	0.2774	0	0	0	0	0	0	0	Unresponsive	Unresponsive	Unresponsive	Unresponsive	None
4930532G15Rik	0	0.2999	0.1355	0.1038	0.0441	0.1749	0.1067	0.1219	0.6042	0.0538	0.0905	0	0.0169	0	0	Unresponsive	Unresponsive	Unresponsive	Unresponsive	None
4930533B01Rik	0	0	0.0817	0	0	0	0	0	0	0	0	0	0	0	0	Unresponsive	Unresponsive	Unresponsive	Unresponsive	None
4930533D04Rik	0	0.1124	0	0.1207	0	0	0.277	0.0628	0.1459	0	0	0	0.0714	0	0	Unresponsive	Unresponsive	Unresponsive	Unresponsive	None
4930533I22Rik	0	0	0.028	0	0	0.0273	0	0.016	0	0	0	0.0246	0	0	0	Unresponsive	Unresponsive	Unresponsive	Unresponsive	None
4930533K18Rik	0	0.0473	0	0	0	0	0	0	0.019	0	0	0.0205	0	0	0	Unresponsive	Unresponsive	Unresponsive	Unresponsive	None
4930534D22Rik	0	0	0	0	0.022	0.047	0.0158	0.0501	0.1039	0	0.0225	0.0174	0.1023	0.0486	0	Unresponsive	Unresponsive	Unresponsive	Unresponsive	None
4930535I16Rik	0.8442	0.3682	0.2042	0.8225	0.5302	1.4217	1.165	1.53	1.9682	0.6993	1.2862	2.2185	1.6081	0.6536	0.7553	Unresponsive	Unresponsive	Unresponsive	Unresponsive	None
4930535L15Rik	0	0	0	0	0	0	0	0	0.1162	0	0	0	0	0	0	Unresponsive	Unresponsive	Unresponsive	Unresponsive	None
4930535O05Rik	0	0	0	0	0	0	0	0	0.2164	0	0	0	0	0	0	Unresponsive	Unresponsive	Unresponsive	Unresponsive	None
4930538E20Rik	0	0.1951	0.2418	0.5995	0	0	0	0.1574	0.3169	0	0	0	0.0693	0	0	Unresponsive	Unresponsive	Unresponsive	Unresponsive	None
4930538K18Rik	0	0.0518	0	0	0.0443	0.5225	0.3745	0.2839	0.0998	0.0682	0.0759	0.0467	0.1236	0.5285	0.2627	Unresponsive	Unresponsive	Unresponsive	Unresponsive	None
4930539E08Rik	1.4934	1.2232	0.8126	0.4664	0.6194	0.4834	0.1486	1.6106	0.827	0.2606	0.0386	1.4402	0.7116	0.1478	0.026	Unresponsive	Unresponsive	Unresponsive	Unresponsive	None
4930539J05Rik	0.5883	0.6957	0.4857	0.524	0.8161	0.799	1.4848	0.6925	0.4811	0.3159	0.5497	0.3515	0.9392	0.8607	0.6713	Unresponsive	Unresponsive	Unresponsive	Unresponsive	None
4930540M05Rik	0	0.0345	0	0.0322	0.0592	0	0.0288	0	0	0.0328	0.0305	0	0.0353	0	0	Unresponsive	Unresponsive	Unresponsive	Unresponsive	None
4930542C12Rik	0	0	0.064	0	0.0553	0	0	0.1211	0.0454	0	0	0	0	0	0	Unresponsive	Unresponsive	Unresponsive	Unresponsive	None
4930544D05Rik	0	0	0	0	0	0	0	0.138	0	0	0	0.2513	0	0	0	Unresponsive	Unresponsive	Unresponsive	Unresponsive	None
4930544L04Rik	0	0	0	0	0	0	0.0265	0	0	0	0	0	0	0	0	Unresponsive	Unresponsive	Unresponsive	Unresponsive	None
4930547E08Rik	0.1789	0.1981	0.2085	0	0.3577	0.3805	0	0.1061	0	0	0	0	0.2066	0.4331	0	Unresponsive	Unresponsive	Unresponsive	Unresponsive	None
4930547M16Rik	0.027	0.0228	0	0	0.0502	0.0588	0.1032	0.0717	0.0481	0	0.129	0	0.0396	0	0.0439	Unresponsive	Unresponsive	Unresponsive	Unresponsive	None
4930548H24Rik	0	0.7662	0.1854	0	0.0887	0	0	0.2847	0.028	0	0	0.0406	0.0295	0	0	Unresponsive	Unresponsive	Unresponsive	Unresponsive	None
4930549C01Rik	0	0	0	0	0	0	0	0.2961	0	0	0	0.044	0	0	0	Unresponsive	Unresponsive	Unresponsive	Unresponsive	None
4930550C14Rik	0.2826	0.6807	0.7018	1.0324	0.8525	0.6661	2.2332	1.1077	1.574	2.8406	1.2156	0.5766	0.9432	1.9705	2.2363	Unresponsive	Unresponsive	Unresponsive	Unresponsive	None
4930550C17Rik	0	0	0	0	0	0.0494	0	0	0.1124	0	0	0	0	0	0	Unresponsive	Unresponsive	Unresponsive	Unresponsive	None
4930550L24Rik	1.844	2.4406	0.3775	0.095	0.1397	0.225	0.0392	0.387	0.0147	0	0	0.494	0.0309	0	0.0488	Unresponsive	Unresponsive	Unresponsive	Unresponsive	None
4930551L18Rik	0	0	0	0	0.2239	0	0	0	0	0	0	0	0	0	0	Unresponsive	Unresponsive	Unresponsive	Unresponsive	None
4930551O13Rik	0.1007	0.1912	0.0782	0.0705	0.1486	0.2904	0.1717	0.3299	0.0527	0.2382	0	0.6667	0.5011	0.4172	0.1346	Unresponsive	Unresponsive	Unresponsive	Unresponsive	None
4930552P12Rik	0.2532	0.0873	0	0.0606	0.0518	0	0	0.1481	0.0265	0	0.0248	0.1331	0.0472	0	0.021	Unresponsive	Unresponsive	Unresponsive	Unresponsive	None
4930555F03Rik	0	0	0	0	0	0	0	0	0.0132	0	0	0	0	0	0	Unresponsive	Unresponsive	Unresponsive	Unresponsive	None
4930555G01Rik	0	0	0	0	0	0	0	0	0.0325	0	0	0	0.0114	0	0	Unresponsive	Unresponsive	Unresponsive	Unresponsive	None
4930556G22Rik	0	0	0	0	0	0	0	0	0	0	0	0	0	0	0.1265	Unresponsive	Unresponsive	Unresponsive	Unresponsive	None
4930556I23Rik	0	0	0	0	0	0	0	0	0	0.2039	0	0	0	0	0	Unresponsive	Unresponsive	Unresponsive	Unresponsive	None
4930556L07Rik	0	0	0	0	0	0	0	0	0	0.0524	0	0	0	0	0	Unresponsive	Unresponsive	Unresponsive	Unresponsive	None
4930556M19Rik	0.2874	0.407	0.456	0.4704	0.4439	0.6924	0.5612	0.4964	0.9573	0.7847	0.3357	0.1294	0.4708	0.8567	0.6556	Unresponsive	Unresponsive	Unresponsive	Unresponsive	None
4930556N13Rik	0.2482	0.12	0	0.0844	0	0	0	0.062	0	0.0825	0	0.2456	0.0253	0.1507	0.0587	Unresponsive	Unresponsive	Unresponsive	Unresponsive	None
4930558J18Rik	2.6404	2.8002	2.4619	2.2999	1.7609	1.783	1.5871	3.649	1.9818	1.6166	0.8603	5.3356	2.7731	3.3073	1.7544	Unresponsive	Unresponsive	Unresponsive	Unresponsive	None
4930558J22Rik	0.7502	0.4405	0.4362	1.236	1.3035	1.2391	1.3503	0.0622	0.7993	1.2283	0.1909	0.5082	0.4666	1.6808	0.9598	Unresponsive	Unresponsive	Unresponsive	Unresponsive	None
4930558K02Rik	0	0	0	0	0	0.1607	0	0.1351	0.0255	0.0763	0	0.0758	0	0.0805	0	Unresponsive	Unresponsive	Unresponsive	Unresponsive	None
4930562A09Rik	0.3394	0	0	0.2665	0	0.1237	0	0.3402	0.0371	0	0.1076	0.2256	0.0392	0.1206	0	Unresponsive	Unresponsive	Unresponsive	Unresponsive	None
4930562C15Rik	0	0.1047	0	0.1478	0.1765	0.1846	0.164	0.066	0.0473	0.2828	0.1215	0.0121	0.0633	0.7371	0.1634	Unresponsive	Unresponsive	Unresponsive	Unresponsive	None
4930562F07Rik	0	0	0	0	0	0	0	0	0.2294	0	0.2868	0	0	0	0.3478	Unresponsive	Unresponsive	Unresponsive	Unresponsive	None
4930563D23Rik	0	0	0	0.0242	0	0	0	0	0.0364	0.0269	0	0	0.0086	0	0	Unresponsive	Unresponsive	Unresponsive	Unresponsive	None
4930563E18Rik	0	0	0	0	0	0	0.0398	0	0	0	0.042	0	0	0	0	Unresponsive	Unresponsive	Unresponsive	Unresponsive	None
4930563E22Rik	0.2374	0.4676	0.0615	0.2586	0.5322	0.671	0.3158	0.618	0.474	0.2975	0.8872	0.594	0.8046	0.5222	0.2699	Unresponsive	Unresponsive	Unresponsive	Unresponsive	None
4930565N06Rik	0.3788	0.2616	0.3558	0.3513	0.6537	0.3306	0.8289	0.7223	0.3834	0.1983	0.2569	1.4474	0.6774	0.8796	1.1941	Unresponsive	Unresponsive	Unresponsive	Unresponsive	None
4930566F21Rik	14.5569	36.7801	28.7896	11.1448	6.6946	4.084	1.5	33.4588	4.9728	0.5798	0.2558	34.3741	11.1688	4.0645	0.617	Unresponsive	Unresponsive	Unresponsive	Unresponsive	None
4930568A12Rik	0	0	0	0	0.1655	0.1737	0.1306	0	0.1202	0	0.1946	0.0296	0	0	0.1703	Unresponsive	Unresponsive	Unresponsive	Unresponsive	None
4930570G19Rik	0	0	0	0	0.1297	0.147	0.0838	0	0.1078	0.289	0.0195	0	0.0921	0	0	Unresponsive	Unresponsive	Unresponsive	Unresponsive	None
4930570N19Rik	0.5771	0.9604	0.1777	1.032	0.3075	0	0.2641	0.0496	0.6714	0.5726	0.158	0.6803	0.7229	0.3828	0	Unresponsive	Unresponsive	Unresponsive	Unresponsive	None
4930571N24Rik	0	0	0.1633	0	0	0	0	0	0	0.1909	0	0	0	0	0	Unresponsive	Unresponsive	Unresponsive	Unresponsive	None
4930578G10Rik	0	0	0	0	0	0	0	0	0	0.3422	0	0	0.0899	0	0	Unresponsive	Unresponsive	Unresponsive	Unresponsive	None
4930578M01Rik	0	0.4909	0.1875	0.3866	0.2612	0	0.1532	0.0262	0.093	0.3718	0.2454	0.1684	0	0.3712	0	Unresponsive	Unresponsive	Unresponsive	Unresponsive	None
4930579C12Rik	0	0.0185	0	0	0	0	0.0154	0.0109	0.0117	0	0	0	0.0061	0.0205	0	Unresponsive	Unresponsive	Unresponsive	Unresponsive	None
4930579F01Rik	0	0.0427	0.0863	0	0	0	0	0	0.0133	0	0	0	0	0.0407	0	Unresponsive	Unresponsive	Unresponsive	Unresponsive	None
4930579G18Rik	0.4617	0.9679	0.9546	0.8454	1.3001	0.8133	1.3921	1.0344	0.9712	0.8716	0.4487	1.2496	0.8997	0.5289	0.696	Unresponsive	Unresponsive	Unresponsive	Unresponsive	None
4930579G24Rik	4.516	4.8293	4.092	4.1002	4.3755	3.3701	3.2441	3.9162	3.1317	3.3754	2.5405	3.7441	3.8017	4.5432	3.4935	Unresponsive	Unresponsive	Unresponsive	Unresponsive	None
4930579K19Rik	0.7328	0.84	0.6091	1.1443	0.2481	0.2902	1.7621	0.3577	0.8627	1.9435	1.0258	0.3221	0.0964	0.9618	1.356	Unresponsive	Unresponsive	Unresponsive	Unresponsive	None
4930581F22Rik	0.3232	0.5308	0.029	0.2954	0.3311	0.3221	0.5841	0.5058	0.3029	0.2303	1.1809	0.3829	0.2535	0.3583	0.2337	Unresponsive	Unresponsive	Unresponsive	Unresponsive	None
4930583K01Rik	0.1206	0	0.0939	0	0.0768	0	0.0561	0.0256	0.0632	0	0	0.0594	0	0	0	Unresponsive	Unresponsive	Unresponsive	Unresponsive	None
4930583P06Rik	0	0	0.137	0	0	0	0	0	0	0	0	0	0	0	0	Unresponsive	Unresponsive	Unresponsive	Unresponsive	None
4930589L23Rik	0.1257	0.5196	0.5584	0.5093	0.1026	0.1028	0	0.1201	0.117	0	0	0.0187	0.0364	0.1684	0	Unresponsive	Unresponsive	Unresponsive	Unresponsive	None
4930590J08Rik	0.033	0	0	0	0.0212	0.0455	0.0359	0.0484	0.097	0.0961	0.0435	0.0838	0.0409	0.0469	0.1112	Unresponsive	Unresponsive	Unresponsive	Unresponsive	None
4930591A17Rik	5.4573	16.1676	19.1029	10.8745	1.8323	0.8078	0.1779	8.6057	2.6071	0	0	4.9894	3.3338	0.1199	0	Unresponsive	Unresponsive	Unresponsive	Unresponsive	Transient
4930593C16Rik	0.233	0	0	0	0	0	0.1429	0	0	0	0	0	0	0	0	Unresponsive	Unresponsive	Unresponsive	Unresponsive	None
4930594M22Rik	0	0.0189	0.0194	0.1114	0.0924	0.019	0.0744	0.0116	0.1143	0	0.0794	0.0171	0.0615	0	0.0931	Unresponsive	Unresponsive	Unresponsive	Unresponsive	None
4930594O21Rik	0.1253	0	0	0	0	0	0	0	0	0	0	0	0	0	0	Unresponsive	Unresponsive	Unresponsive	Unresponsive	None
4930595D18Rik	0	0	0	0	0.2092	0	0.0878	0	0	0	0	0	0	0	0.0798	Unresponsive	Unresponsive	Unresponsive	Unresponsive	None
4930595M18Rik	0	0.0263	0	0	0	0	0	0	0	0	0	0	0	0	0	Unresponsive	Unresponsive	Unresponsive	Unresponsive	None
4930596D02Rik	0	0	0	0	0	0	0	0.0536	0	0	0	0	0	0	0	Unresponsive	Unresponsive	Unresponsive	Unresponsive	None
4930597A21Rik	0	0	0	0	0.1124	0	0	0	0	0	0	0	0	0	0	Unresponsive	Unresponsive	Unresponsive	Unresponsive	None
4930597O21Rik	0.0765	0	0	0	0.0821	0	0	0.0898	0.0583	0	0.2208	0.0275	0.0858	0	0.0863	Unresponsive	Unresponsive	Unresponsive	Unresponsive	None
4930598A11Rik	0	0	0.1636	0	0	0	0.1276	0.1252	0	0	0	0	0.0487	0	0	Unresponsive	Unresponsive	Unresponsive	Unresponsive	None
4930598F16Rik	0	0.1781	0.1152	0	0	0	0	0.0329	0	0	0	0	0	0	0	Unresponsive	Unresponsive	Unresponsive	Unresponsive	None
4930599N23Rik	0.4316	0.9745	0.7287	0.8047	0.3403	0.4985	0.2029	0.4318	0.3068	0.0913	0.0842	0.1837	0.491	0.1523	0	Unresponsive	Unresponsive	Unresponsive	Unresponsive	None
4931403E22Rik	0.1295	0	0	0	0.1198	0	0	0.0392	0	0	0	0	0	0	0	Unresponsive	Unresponsive	Unresponsive	Unresponsive	None
4931403G20Rik	0	0	0.1335	0	0.1278	0.1298	0.0626	0.0501	0.0302	0.0409	0	0.1216	0	0	0.1215	Unresponsive	Unresponsive	Unresponsive	Unresponsive	None
4931406B18Rik	0	0	0	0	0.0792	0	0.1528	0	0.0119	0	0	0	0.1306	0	0	Unresponsive	Unresponsive	Unresponsive	Unresponsive	None
4931406C07Rik	6.488	6.9647	6.2907	6.0191	5.553	5.3187	6.9854	8.4354	7.7187	7.6408	11.0733	6.9781	7.5319	6.7631	7.0223	Unresponsive	Unresponsive	Unresponsive	Unresponsive	None
4931406G06Rik	0	0	0	0	0	0	0	0	0	0	0	0	0.0201	0	0	Unresponsive	Unresponsive	Unresponsive	Unresponsive	None
4931406P16Rik	11.8451	16.8736	17.4158	18.0476	15.2271	23.1166	16.2757	14.2489	16.8777	20.1604	28.0014	9.9751	14.2326	16.2096	27.4565	Unresponsive	Unresponsive	Unresponsive	Unresponsive	None
4931409K22Rik	0.024	0.0261	0.0536	0.0729	0.0671	0.0479	0.1086	0.051	0.0857	0	0	0.0089	0.0259	0	0	Unresponsive	Unresponsive	Unresponsive	Unresponsive	None
4931413I07Rik	0	0	0	0	0	0	0	0	0	0	0	0.1065	0	0	0	Unresponsive	Unresponsive	Unresponsive	Unresponsive	None
4931413K12Rik	0	0	0.3699	0.0648	0.3748	0.0554	0.1741	0.1121	0.177	0.1886	0.1583	0.2032	0.1399	0.0575	0.3213	Unresponsive	Unresponsive	Unresponsive	Unresponsive	None
4931414P19Rik	4.2371	3.804	5.1246	4.2336	3.99	5.2862	4.8393	3.4407	3.6856	2.9474	3.9055	2.1772	4.5911	3.4503	3.9333	Unresponsive	Unresponsive	Unresponsive	Unresponsive	None
4931415C17Rik	0.0786	0.0314	0.1218	0.2149	0.1968	0.2874	0.3926	0.0092	0.4639	0.2617	0.2941	0	0.1577	0.1646	0.0648	Unresponsive	Unresponsive	Unresponsive	Unresponsive	None
4931422A03Rik	0	0.2758	0.2346	0.0841	0.2201	0.072	0.0646	0.2076	0.0239	0	0	0.2189	0.1559	0.0863	0	Unresponsive	Unresponsive	Unresponsive	Unresponsive	None
4931423N10Rik	0.0362	0	0.0811	0	0	0	0.0571	0.0229	0.0123	0	0.0696	0	0.0661	0	0	Unresponsive	Unresponsive	Unresponsive	Unresponsive	None
4931428F04Rik	4.1563	4.5748	3.9362	3.2218	4.7527	4.8055	5.6322	6.0203	5.0256	3.7202	3.4435	2.4187	3.7649	3.0045	2.685	Repressed	Unresponsive	Unresponsive	Unresponsive	None
4931428L18Rik	0	0	0	0	0	0	0	0.0757	0	0	0	0	0	0	0	Unresponsive	Unresponsive	Unresponsive	Unresponsive	None
4931429I11Rik	0	0	0.023	0	0	0.0888	0.2254	0.0066	0.0878	0	0	0	0.0148	0	0	Unresponsive	Unresponsive	Unresponsive	Unresponsive	None
4931429L15Rik	0	0	0	0	0	0.0639	0	0	0.0214	0	0	0	0	0	0	Unresponsive	Unresponsive	Unresponsive	Unresponsive	None
4931429P17Rik	0	0	0	0	0	0	0	0.0104	0	0	0	0	0	0	0	Unresponsive	Unresponsive	Unresponsive	Unresponsive	None
4931431C16Rik	0	0	0	0	0	0	0	0	0	0	0.0225	0	0.0084	0	0.019	Unresponsive	Unresponsive	Unresponsive	Unresponsive	None
4931431F19Rik	0	0	0	0	0	0	0.0233	0	0	0	0	0	0	0	0	Unresponsive	Unresponsive	Unresponsive	Unresponsive	None
4931440F15Rik	0	0.1254	0.043	0.0452	0.0745	0.0786	0.0174	0.0184	0.0689	0	0	0.052	0.064	0.0198	0	Unresponsive	Unresponsive	Unresponsive	Unresponsive	None
4931440J10Rik	0	0	0.0932	0	0	0	0.059	0.0268	0.0663	0	0	0	0	0.0918	0.2676	Unresponsive	Unresponsive	Unresponsive	Unresponsive	None
4932411E22Rik	0	0	0	0	0	0	0	0	0	0	0.0462	0	0	0.029	0	Unresponsive	Unresponsive	Unresponsive	Unresponsive	None
4932411K12Rik	0	0	0	0	0	0	0	0	0.0152	0	0.0192	0	0	0	0	Unresponsive	Unresponsive	Unresponsive	Unresponsive	None
4932411N23Rik	0	0.0156	0	0	0	0	0	0.0059	0	0	0	0	0	0	0	Unresponsive	Unresponsive	Unresponsive	Unresponsive	None
4932412D23Rik	0	0.1756	0.1655	0.0969	0.0488	0.0151	0	0.0531	0.5868	0	0	0.0112	0	0.0156	0	Unresponsive	Unresponsive	Unresponsive	Unresponsive	None
4932413F04Rik	0	0	0	0	0.0248	0	0.0209	0	0	0	0	0	0	0	0	Unresponsive	Unresponsive	Unresponsive	Unresponsive	None
4932415D10Rik	0	0	0	0	0.0215	0	0	0.017	0.0205	0	0	0	0.0442	0	0	Unresponsive	Unresponsive	Unresponsive	Unresponsive	None
4932418E24Rik	0	0.1164	0.2109	0.2164	0.1369	0.2029	0.0135	0.0427	0.0749	0	0	0	0.0678	0	0	Unresponsive	Unresponsive	Unresponsive	Unresponsive	None
4932430I15Rik	0.0467	0.0368	0.1878	0.1189	0.1352	0.1972	0.1196	0.077	0.0131	0.0838	0.1279	0.0187	0.077	0.2028	0.0893	Unresponsive	Unresponsive	Unresponsive	Unresponsive	None
4932431P20Rik	0.009	0	0.0652	0	0	0.0525	0.0057	0.184	0.038	0.0134	0.0499	0.0108	0.0023	0	0	Unresponsive	Unresponsive	Unresponsive	Unresponsive	None
4932435O22Rik	0	0	0	0	0	0	0	0	0.0157	0	0.0198	0	0	0	0	Unresponsive	Unresponsive	Unresponsive	Unresponsive	None
4932438A13Rik	3.7318	6.9978	6.3639	5.8132	9.0312	8.2631	8.1491	7.7165	6.5525	5.2999	4.9078	7.8369	8.135	8.4861	5.5274	Unresponsive	Unresponsive	Unresponsive	Unresponsive	Gained
4932438H23Rik	0	0	0	0	0	0	0	0.0455	0.0091	0.0547	0	0.0098	0	0.0274	0.0297	Unresponsive	Unresponsive	Unresponsive	Unresponsive	None
4932441J04Rik	0.046	0.0166	0	0	0	0.0501	0.1896	0	0.0116	0.1476	0.3729	0	0	0	0.3164	Unresponsive	Unresponsive	Unresponsive	Unresponsive	None
4932442L08Rik	0	0.0321	0	0.0895	0.0232	0.0416	0.0684	0	0.3072	0.1757	9.1651	0.0749	0.1683	0.1784	0.3384	Unresponsive	Unresponsive	Unresponsive	Unresponsive	None
4932443L11Rik	0	0	0	0	0	0	0	0	0.0077	0	0	0.0083	0	0	0	Unresponsive	Unresponsive	Unresponsive	Unresponsive	None
4932702P03Rik	0.0675	0.0781	0	0	0.0499	0	0	0.1454	0.0589	0.048	0	0.0957	0	0	0	Unresponsive	Unresponsive	Unresponsive	Unresponsive	None
4933400A11Rik	0	0	0	0.059	0	0.0725	0.0599	0.0207	0.1963	0	0	0.0896	0.0234	0.0708	0	Unresponsive	Unresponsive	Unresponsive	Unresponsive	None
4933400F21Rik	0	0	0.0545	0	0.0489	0.0243	0.0548	0	0	0.0525	0.0233	0.0239	0	0.0251	0.0273	Unresponsive	Unresponsive	Unresponsive	Unresponsive	None
4933402D24Rik	0	0.0415	0	0	0.0765	0.0382	0.0859	0	0.0389	0.1219	0.0367	0	0.0424	0.1581	0.0857	Unresponsive	Unresponsive	Unresponsive	Unresponsive	None
4933402E13Rik	4.7524	3.9425	1.001	0.6521	0.8405	1.2633	7.0041	3.7942	2.5848	5.7859	30.0799	14.0156	4.583	14.5327	39.7826	Induced	Unresponsive	Induced	Unresponsive	Lost
4933402J07Rik	0	0	0	0	0	0	0	0	0	0	0	0	0.0603	0	0.0441	Unresponsive	Unresponsive	Unresponsive	Unresponsive	None
4933402P03Rik	0	0.045	0	0	0	0.0414	0	0.0261	0.014	0.0468	0	0	0.0295	0	0	Unresponsive	Unresponsive	Unresponsive	Unresponsive	None
4933403O08Rik	0	0	0	0.0765	0	0	0	0	0.0572	0.0774	0	0	0	0	0	Unresponsive	Unresponsive	Unresponsive	Unresponsive	None
4933404O12Rik	2.4596	4.1699	4.488	4.1509	5.2517	5.4202	4.32	3.414	4.4298	2.671	1.0848	2.5924	3.8381	3.2247	1.0565	Unresponsive	Unresponsive	Unresponsive	Unresponsive	Gained
4933405D12Rik	0	0	0	0	0.1551	0	0.1475	0.0475	0	0.052	0.0485	0.0184	0.1482	0.2181	0.1389	Unresponsive	Unresponsive	Unresponsive	Unresponsive	None
4933405L10Rik	0	0	0.2568	0.0601	0.2279	0.0593	0.0797	0.1477	0.2645	0.0609	0.0568	0.5694	0.2783	0.1849	0	Unresponsive	Unresponsive	Unresponsive	Unresponsive	None
4933405O20Rik	0	0	0	0	0	0	0	0	0.0398	0	0	0	0	0	0	Unresponsive	Unresponsive	Unresponsive	Unresponsive	None
4933406C10Rik	0.0603	0	0	0	0	0.0996	0.1407	0.1116	0.0845	0	0.1649	0.0643	0.0477	0	0.1729	Unresponsive	Unresponsive	Unresponsive	Unresponsive	None
4933406I18Rik	0	0	0	0	0	0	0	0	0	0	0	0	0.0299	0	0	Unresponsive	Unresponsive	Unresponsive	Unresponsive	None
4933406J08Rik	1.8124	4.2295	5.3014	2.6379	2.7405	2.1257	0.4738	2.194	1.9163	0.4531	0.1779	1.5858	1.8946	0.8808	0.0696	Unresponsive	Unresponsive	Unresponsive	Unresponsive	None
4933406J10Rik	0	0	0	0.0802	0	0	0	0	0	0	0	0	0	0	0	Unresponsive	Unresponsive	Unresponsive	Unresponsive	None
4933406K04Rik	0	0.0535	0	0	0	0	0	0	0.0528	0	0	0	0	0	0.0522	Unresponsive	Unresponsive	Unresponsive	Unresponsive	None
4933406M09Rik	0.055	0.1371	0	0	0.0407	0	0	0.0923	0.0417	0	0	0.0139	0	0	0	Unresponsive	Unresponsive	Unresponsive	Unresponsive	None
4933406P04Rik	0.1085	0.1129	0.203	0.0879	0.1446	0.119	0.1771	0.0237	0.1459	0.4616	0.2148	0.0367	0.2585	0.1226	0.206	Unresponsive	Unresponsive	Unresponsive	Unresponsive	None
4933407K13Rik	0.7106	0.7303	0.815	1.0597	1.0518	1.2268	1.1734	1.0381	0.9865	0.8779	0.6943	1.0837	0.8166	1.0706	1.0867	Unresponsive	Unresponsive	Unresponsive	Unresponsive	None
4933407L21Rik	0	0	0	0	0	0	0.0201	0	0.0076	0	0	0	0.008	0	0	Unresponsive	Unresponsive	Unresponsive	Unresponsive	None
4933408B17Rik	0.2936	0.2053	0.2739	0.1156	0.1178	0.0822	0.3284	0.2128	0.1022	0.2162	0.1052	0.1078	0.2318	0.1841	0.0755	Unresponsive	Unresponsive	Unresponsive	Unresponsive	None
4933408J17Rik	3.4922	4.0985	4.8685	5.0302	2.8107	2.1848	2.0953	0.9772	1.6668	4.1853	1.9585	1.6966	1.6664	3.8457	3.1794	Unresponsive	Unresponsive	Unresponsive	Unresponsive	None
4933408N05Rik	0.0431	0.3064	0.1388	0.0437	0	0.0431	0	0.122	0	0.0931	0	0.0315	0.0307	0	0	Unresponsive	Unresponsive	Unresponsive	Unresponsive	None
4933409G03Rik	0	0	0	0	0	0	0.1414	0	0	0	0	0	0	0	0	Unresponsive	Unresponsive	Unresponsive	Unresponsive	None
4933411G11Rik	0	0	0.0325	0.0613	0	0	0.0871	0	0.0103	0.0312	0	0.0111	0	0	0.0246	Unresponsive	Unresponsive	Unresponsive	Unresponsive	None
4933411K16Rik	0	0	0.1086	0.1027	0	0.0551	0	0.0592	0.0853	0.1618	0	0	0	0	0	Unresponsive	Unresponsive	Unresponsive	Unresponsive	None
4933413G19Rik	0	0	0	0.0702	0	0	0	0	0.0502	0.0744	0	0	0	0	0	Unresponsive	Unresponsive	Unresponsive	Unresponsive	None
4933413J09Rik	0	0.0202	0.02	0.0406	0.1172	0.5304	0.1982	0.3382	0.4239	0	0	0.1378	0.1087	0.1456	0	Unresponsive	Unresponsive	Unresponsive	Unresponsive	None
4933415A04Rik	0.3401	0.2892	0.7918	0.9235	0.8578	0.3401	1.2374	0.2578	0.3754	0.5949	0.9125	0.1812	0.2399	0.2545	0.5189	Unresponsive	Unresponsive	Unresponsive	Unresponsive	None
4933416C03Rik	0.0998	0	0.0634	0.1557	0.1428	0	0.0261	0.2482	0.069	0.0651	0	0.0639	0.0745	0.0646	0	Unresponsive	Unresponsive	Unresponsive	Unresponsive	None
4933416M07Rik	6.4416	2.7102	3.7653	3.2569	5.7353	7.1574	10.4433	4.0858	5.8699	14.3761	14.0379	7.2093	5.4013	12.0069	27.6314	Unresponsive	Unresponsive	Unresponsive	Unresponsive	None
4933417D19Rik	0.401	0	0	0	0.1162	0.1166	0.0392	0.1679	0.0977	0.1261	0.2777	0.0632	0.1265	0.0606	0.1601	Unresponsive	Unresponsive	Unresponsive	Unresponsive	None
4933417E11Rik	0	0	0	0	0	0	0	0	0	0.0692	0	0	0	0	0.0755	Unresponsive	Unresponsive	Unresponsive	Unresponsive	None
4933417O13Rik	0	0	0	0	0	0	0	0.0771	0.0343	0	0	0	0	0.0543	0.0506	Unresponsive	Unresponsive	Unresponsive	Unresponsive	None
4933421A08Rik	0.0414	0	0	0.1681	0.0444	0	0.187	0	0.0596	0	0.0398	0	0	0	0	Unresponsive	Unresponsive	Unresponsive	Unresponsive	None
4933421O10Rik	0.168	0.0451	0.0893	0.3632	0.529	0.9657	0.9259	0.2916	0.4888	0.6423	0.5289	0.1658	0.8058	0.5519	1.4463	Unresponsive	Unresponsive	Unresponsive	Unresponsive	None
4933422H20Rik	0	0	0.0369	0.0804	0.0319	0.0374	0.062	0.0727	0.0727	0	0.0327	0.0126	0.0123	0	0.0279	Unresponsive	Unresponsive	Unresponsive	Unresponsive	None
4933423P22Rik	0.0195	0	0.0993	0.0474	0.1088	0	0.0915	0.0129	0.0046	0.0139	0.0129	0.0363	0.0884	0	0	Unresponsive	Unresponsive	Unresponsive	Unresponsive	None
4933424L21Rik	0	0	0	0	0	0	0	0.0189	0	0	0	0	0	0	0	Unresponsive	Unresponsive	Unresponsive	Unresponsive	None
4933424M12Rik	0	0	0	0	0	0	0	0.0291	0	0	0	0	0	0	0	Unresponsive	Unresponsive	Unresponsive	Unresponsive	None
4933425L06Rik	0	0.0659	0	0	0	0.0331	0	0.0096	0.0231	0	0	0.0595	0	0	0	Unresponsive	Unresponsive	Unresponsive	Unresponsive	None
4933426K07Rik	0	0.0481	0	0	0.0474	0	0.0298	0	0	0	0.0425	0.0161	0	0	0	Unresponsive	Unresponsive	Unresponsive	Unresponsive	None
4933426M11Rik	15.1846	10.3244	8.0134	8.3073	6.9478	7.4909	6.4259	8.1223	8.0482	12.5818	15.3436	16.2606	9.2816	11.3108	13.3448	Induced	Unresponsive	Unresponsive	Unresponsive	Lost
4933427D06Rik	1.1921	4.7421	4.0666	2.7271	2.9453	2.2326	1.0043	2.0777	0.8058	0.1668	0.3255	0.5286	0.6611	0.4771	0.08	Unresponsive	Unresponsive	Unresponsive	Unresponsive	Transient
4933427D14Rik	3.5147	3.9135	4.6627	3.9867	7.1382	2.9939	5.8978	5.2848	3.5522	3.5463	3.7765	6.2488	4.2522	5.0261	3.659	Unresponsive	Unresponsive	Unresponsive	Unresponsive	None
4933427E11Rik	0	0.0494	0.1267	0	0	0.1185	0	0.0369	0.0397	0	0.2264	0.1009	0	0.0616	0.2473	Unresponsive	Unresponsive	Unresponsive	Unresponsive	None
4933427G17Rik	0.1425	0	0	0.4919	0.0657	0.5618	0.3773	0.1135	0.1327	0.2024	0.1313	0	0.0505	0.664	0.3238	Unresponsive	Unresponsive	Unresponsive	Unresponsive	None
4933427I04Rik	0	0.0253	0.1005	0.0303	0	0	0	0.0095	0.2104	0	0.1721	0	0	0	0.0244	Unresponsive	Unresponsive	Unresponsive	Unresponsive	None
4933427J07Rik	0.0447	0.0376	0.0502	0.0525	0	0	0	0	0.0303	0	0.0426	0	0	0	0	Unresponsive	Unresponsive	Unresponsive	Unresponsive	None
4933428C19Rik	0	0	0.111	0.1994	0	0	0	0	0	0	0	0	0	0	0	Unresponsive	Unresponsive	Unresponsive	Unresponsive	None
4933428G20Rik	0.5261	0.498	0.478	0.4758	0.6823	0.3543	0.6358	0.3157	0.728	0.9343	0.8856	0.7681	0.57	1.0601	1.1067	Unresponsive	Unresponsive	Unresponsive	Unresponsive	None
4933428M09Rik	0	0.4379	0.0821	0.2332	0.2903	0.2983	0.1963	0.1528	0.4326	0.2331	0.1396	0.1045	0.5203	0.3498	0	Unresponsive	Unresponsive	Unresponsive	Unresponsive	None
4933429H19Rik	0.0754	0.1258	0	0.0769	0	0.0823	0	0.0468	0.0755	0.0868	0.1437	0	0	0.0909	0.1467	Unresponsive	Unresponsive	Unresponsive	Unresponsive	None
4933430I17Rik	0.7367	0.1766	0.1634	0.2526	0.2554	0.2289	0.2117	0.3707	0.1975	0.1975	0.2161	0.1609	0.2043	0.0453	0.1646	Unresponsive	Unresponsive	Unresponsive	Unresponsive	None
4933431E20Rik	0.1221	0.6219	0.9165	0.3279	0.9613	2.1811	1.0732	0.04	0.6278	0.3916	0.4119	0.0722	0.6191	0.6334	0.8862	Unresponsive	Unresponsive	Unresponsive	Unresponsive	None
4933431K23Rik	0.0358	0	0.0276	0.025	0	0	0.0223	0	0	0.0747	0	0	0	0	0	Unresponsive	Unresponsive	Unresponsive	Unresponsive	None
4933433C11Rik	0.336	0.7788	1.1032	0.7397	0.9525	0.4898	0.2812	1.0135	1.0418	0.3497	0.202	0.5674	0.9172	0.7186	0.1457	Unresponsive	Unresponsive	Unresponsive	Unresponsive	None
4933433F19Rik	0	0	0	0	0	0	0	0	0	0	0.0642	0	0	0	0	Unresponsive	Unresponsive	Unresponsive	Unresponsive	None
4933433G15Rik	0.1978	0.2063	0.1545	0.2627	0.4747	0.9054	0.4206	1.0145	0.4434	0.1056	0.2666	0.6406	1.0179	0.7942	0.5226	Unresponsive	Unresponsive	Unresponsive	Unresponsive	None
4933434E20Rik	22.5422	26.0304	33.989	31.4119	37.5144	31.4038	37.4798	29.1354	35.5238	26.777	48.8624	31.5751	31.8472	28.2768	37.7976	Unresponsive	Unresponsive	Unresponsive	Unresponsive	None
4933434M16Rik	0	0	0	0	0	0	0.0309	0	0.052	0	0	0	0	0	0	Unresponsive	Unresponsive	Unresponsive	Unresponsive	None
4933435F18Rik	0	0.2692	0.6648	0.3773	0.2449	0.134	0	0.2285	0.2241	0	0	0.3309	0.1692	0.1479	0.139	Unresponsive	Unresponsive	Unresponsive	Unresponsive	None
4933436I20Rik	0.0967	0.0495	0.1032	0	0	0.0484	0.0718	0.0143	0.0163	0.1097	0	0.0176	0.071	0.0945	0.0788	Unresponsive	Unresponsive	Unresponsive	Unresponsive	None
4933438K21Rik	1.7407	1.8828	3.2509	1.3616	1.5827	0.8881	0.3326	3.7526	1.6668	0.3528	0.0763	5.2935	2.0089	0.8182	0.1869	Unresponsive	Unresponsive	Unresponsive	Unresponsive	None
4933439C10Rik	1.9258	3.9349	4.0864	3.5359	4.394	5.5797	7.0036	12.1187	4.9218	4.0427	3.2682	9.8735	6.5666	8.5486	6.0817	Unresponsive	Unresponsive	Unresponsive	Unresponsive	None
4933439K11Rik	0	0.3363	0.6132	0.5304	0.2166	0.3081	0.1828	0.4279	0.4402	0.3799	0.2331	0.8194	0.1915	0.258	0.5304	Unresponsive	Unresponsive	Unresponsive	Unresponsive	None
4933440M02Rik	0.0879	0	0	0	0	0.0164	0.0149	0.0489	0.0419	0	0	0.0183	0.0182	0.0338	0.0318	Unresponsive	Unresponsive	Unresponsive	Unresponsive	None
4933440N22Rik	0.6	0.664	1.2158	0.911	1.0951	1.2738	1.0015	0.4363	0.5405	0.2982	0.3892	0.4575	0.6449	1.1746	0.9007	Unresponsive	Unresponsive	Unresponsive	Unresponsive	None
5031414D18Rik	0.0485	0.073	0.0791	0	0.0451	0.0746	0.0219	0.0978	0.0349	0.0272	0	0.0089	0.0087	0.0291	0	Unresponsive	Unresponsive	Unresponsive	Unresponsive	None
5031415H12Rik	0.359	0.891	1.0219	0.7877	0.6219	0.484	0.3226	0.3594	0.5335	0.2463	0.025	0.1307	0.5435	0.778	0.159	Unresponsive	Unresponsive	Unresponsive	Unresponsive	None
5031420N21Rik	32.5757	35.264	23.0748	24.8703	18.0792	11.5058	14.0827	14.8389	22.6861	29.6214	24.2934	16.2312	15.7285	27.102	16.5325	Unresponsive	Unresponsive	Unresponsive	Unresponsive	Transient
5031425E22Rik	2.4692	3.2882	4.3216	4.4316	4.8918	4.8252	5.7321	4.3824	4.1999	4.1217	4.1166	2.9302	3.8645	2.6089	3.8782	Unresponsive	Unresponsive	Unresponsive	Unresponsive	None
5031425F14Rik	0	0	0	0	0.0336	0	0	0.0198	0	0	0	0.0115	0.0112	0	0	Unresponsive	Unresponsive	Unresponsive	Unresponsive	None
5031434C07Rik	0	0.0165	0	0	0	0	0	0.028	0	0	0	0.1078	0	0	0	Unresponsive	Unresponsive	Unresponsive	Unresponsive	None
5031434O11Rik	0.0168	0.0182	0.1759	0.31	0.847	1.0369	1.9969	0.2402	0.8061	0.3953	0.7387	0.2493	1.0345	1.1448	1.0927	Unresponsive	Unresponsive	Unresponsive	Unresponsive	None
5031439G07Rik	9.4226	6.7693	6.96	7.8431	10.1852	13.0741	10.8493	8.4886	9.116	9.8706	17.7246	9.17	10.417	9.3006	16.0272	Unresponsive	Unresponsive	Unresponsive	Unresponsive	None
5033403F01Rik	0.2267	0.0554	0	0	0.0473	0.0555	0	0	0.1893	0.105	0.3413	0	0.0181	0.1059	0.1402	Unresponsive	Unresponsive	Unresponsive	Unresponsive	None
5033417F24Rik	0.0919	0.0631	0.0403	0.082	0.0697	0.0375	0.0843	0	0.0825	0.081	0.2511	0	0.0268	0	0.0726	Unresponsive	Unresponsive	Unresponsive	Unresponsive	None
5033426O07Rik	0	0	0	0	0	0	0	0	0	0	0.0304	0	0	0	0	Unresponsive	Unresponsive	Unresponsive	Unresponsive	None
5033430I15Rik	0.5063	0	0.1307	0	0.3172	0.1951	0.3892	0.3988	0.1623	0.6059	3.1219	1.0739	0.9548	1.3722	2.3835	Unresponsive	Unresponsive	Unresponsive	Unresponsive	None
5133400J02Rik	2.1752	1.9332	3.9698	3.0913	2.3836	2.8323	1.3807	4.0151	4.6356	2.3504	1.0893	3.0528	3.7811	1.8272	1.3492	Unresponsive	Unresponsive	Unresponsive	Unresponsive	None
5330411J11Rik	1.9074	1.6853	0.0931	0.0487	0	0.0452	0	1.5945	0.1756	0.1326	0.0794	0.8877	0.255	0.043	0.127	Unresponsive	Unresponsive	Unresponsive	Unresponsive	None
5330413P13Rik	0.0301	0.6109	0.2079	0.1304	0.0531	0.0172	0	0.2646	0.0337	0.031	0.0785	0	0.0368	0.0355	0.014	Unresponsive	Unresponsive	Unresponsive	Unresponsive	None
5330417C22Rik	0.1702	0.0416	0.1927	0.086	0.3602	0.1656	0.3848	0.0533	0.2141	0.1992	0.021	0.0582	0.8674	0.0226	0	Unresponsive	Unresponsive	Unresponsive	Unresponsive	None
5330417H12Rik	0.0876	0	0	0	0	0	0	0	0	0	0	0	0	0	0	Unresponsive	Unresponsive	Unresponsive	Unresponsive	None
5330426P16Rik	1.247	1.2344	0.5883	0.5041	0.7401	0.4447	1.0243	1.5186	0.6446	1.3306	2.2358	1.2031	0.6644	1.1459	1.3804	Unresponsive	Unresponsive	Unresponsive	Unresponsive	None
5330429C05Rik	2.2206	0.6469	0	0	0.1966	0	0	2.0763	0	0	0	1.7351	0.4296	0	0	Unresponsive	Unresponsive	Unresponsive	Unresponsive	None
5330434G04Rik	0	0	0	0	0.0196	0.0193	0.0674	0	0.0332	0.0198	0.0349	0	0	0	0	Unresponsive	Unresponsive	Unresponsive	Unresponsive	None
5330438I03Rik	0	0	0	0	0.0209	0.0244	0.0602	0.0071	0.0571	0	0.1072	0	0.049	0	0	Unresponsive	Unresponsive	Unresponsive	Unresponsive	None
5330439A09Rik	0	0	0	0	0	0	0	0	0.0219	0	0	0	0	0	0	Unresponsive	Unresponsive	Unresponsive	Unresponsive	None
5330439K02Rik	0.0689	0.0305	0	0	0.0302	0.0281	0	0.0089	0.0214	0.058	0	0	0	0.029	0	Unresponsive	Unresponsive	Unresponsive	Unresponsive	None
5430400D12Rik	0.1593	0	0.0897	0.1373	0.038	0.089	0.1382	0.2132	0.0277	0.0421	0.0784	0.0802	0.0891	0.0984	0.1708	Unresponsive	Unresponsive	Unresponsive	Unresponsive	None
5430401F13Rik	0	0	0	0	0	0	0	0	0.143	0	0	0	0	0	0	Unresponsive	Unresponsive	Unresponsive	Unresponsive	None
5430402O13Rik	0	0	0	0	0	0.1889	0.055	0.0702	0.027	0	0	0.0642	0	0	0	Unresponsive	Unresponsive	Unresponsive	Unresponsive	None
5430403G16Rik	2.6723	2.8906	2.0479	3.083	1.9284	1.9606	2.3615	1.5815	3.0196	2.6168	2.4388	1.2401	1.5651	1.8102	2.065	Unresponsive	Unresponsive	Unresponsive	Unresponsive	None
5430405H02Rik	36.518	43.5946	55.6341	51.4613	44.9671	45.1465	41.6187	51.179	51.6208	40.1904	42.1101	41.652	48.5107	45.8597	32.6867	Unresponsive	Unresponsive	Unresponsive	Unresponsive	None
5430416N02Rik	24.3067	17.1644	23.1496	23.0716	14.0385	13.7163	25.484	24.8174	41.2116	62.2981	18.0261	35.7669	12.6222	94.8702	18.0038	Unresponsive	Repressed	Unresponsive	Unresponsive	None
5430416O09Rik	0	0	0	0	0	0	0.0138	0	0.0284	0	0.1165	0	0	0	0.0294	Unresponsive	Unresponsive	Unresponsive	Unresponsive	None
5430421N21Rik	0	0	0	0	0	0	0	0.1094	0.0291	0	0	0	0	0	0	Unresponsive	Unresponsive	Unresponsive	Unresponsive	None
5430427O19Rik	0	0	0	0	0	0	0	0	0.0127	0	0	0	0	0	0	Unresponsive	Unresponsive	Unresponsive	Unresponsive	None
5430435G22Rik	0.3339	0.0777	0	0	0.1386	0.03	0.1123	0	0.142	0.0978	0.9193	0.1648	0.0199	0.1228	2.8802	Unresponsive	Unresponsive	Unresponsive	Unresponsive	None
5530400C23Rik	0	0	0	0	0	0.1384	0	0	0.1038	0	0	0	0	0	0	Unresponsive	Unresponsive	Unresponsive	Unresponsive	None
5530401A14Rik	0	0	0	0.0201	0	0	0.0155	0.0146	0	0	0	0	0.019	0	0	Unresponsive	Unresponsive	Unresponsive	Unresponsive	None
5530601H04Rik	4.1429	7.432	11.5135	6.4922	5.914	8.9228	5.6619	5.8235	7.0645	2.6236	5.9572	6.0061	7.4143	3.6216	3.3868	Unresponsive	Unresponsive	Unresponsive	Unresponsive	Transient
5730403I07Rik	0	0.0273	0	0	0.0348	0.0324	0.0293	0.0205	0.0441	0.0731	0	0.0238	0.0232	0.0335	0.0264	Unresponsive	Unresponsive	Unresponsive	Unresponsive	None
5730405O15Rik	0.7994	0.1089	0.1687	0.7712	0.5029	1.046	0.7609	2.2023	0.4949	1.4621	0.2204	0.9125	1.4362	1.0568	0.6836	Unresponsive	Unresponsive	Unresponsive	Unresponsive	None
5730409E04Rik	1.9571	0.7465	1.3901	1.6065	1.5239	1.2708	1.7526	1.1726	1.1651	1.4667	2.5982	0.6083	1.2123	0.7096	1.1453	Unresponsive	Unresponsive	Unresponsive	Unresponsive	None
5730419F03Rik	0.0455	0.0341	0.0351	0.1423	0.0292	0.0941	0.0495	0.0834	0.144	0.1355	0	0	0.0921	0.0324	0	Unresponsive	Unresponsive	Unresponsive	Unresponsive	None
5730420D15Rik	0.0884	0	0.1373	0.0619	0.1219	0.1887	0.0411	0.019	0.2509	0.1324	0	0	0.1542	0.1369	0.0994	Unresponsive	Unresponsive	Unresponsive	Unresponsive	None
5730422E09Rik	0	0	0	0.0845	0	0.0421	0.1129	0.033	0.0882	0.1632	0.1485	0.0379	0.1119	0.1666	0.1063	Unresponsive	Unresponsive	Unresponsive	Unresponsive	None
5730455P16Rik	4.4259	4.3162	4.3121	4.6093	5.0625	4.8821	5.7954	5.785	5.1148	4.3704	4.6734	6.2183	5.3958	5.0896	3.9673	Unresponsive	Unresponsive	Unresponsive	Unresponsive	None
5730457N03Rik	0	0.4606	0	0.0256	0.0203	0	0	0.1038	0.0075	0	0	0.0242	0.0078	0.0225	0	Unresponsive	Unresponsive	Unresponsive	Unresponsive	None
5730460C07Rik	0	0	0	0	0	0	0	0	0	0	0.0347	0	0	0	0	Unresponsive	Unresponsive	Unresponsive	Unresponsive	None
5730480H06Rik	0.4053	0.4758	0.6846	0.2151	0.8652	0.5706	1.0397	1.2681	0.8768	0.6151	0.4824	0.484	0.5182	1.1222	1.1416	Unresponsive	Unresponsive	Unresponsive	Unresponsive	None
5730507C01Rik	22.4422	25.4588	16.7738	14.9259	6.3071	5.8904	2.7792	15.6236	10.7778	7.7073	4.2271	7.3287	7.342	5.8477	2.3594	Repressed	Unresponsive	Unresponsive	Unresponsive	Transient
5730508B09Rik	1.153	1.3495	1.1587	1.3437	1.5363	1.4662	1.5964	0.9862	2.1008	1.2292	1.9511	1.1736	1.8653	1.7494	1.2767	Unresponsive	Unresponsive	Unresponsive	Unresponsive	None
5730522E02Rik	0.5028	0.7767	0	0	0	0.2531	1.2655	0.2636	0.1443	0.2179	0	0.4207	0.7737	0.5278	0.1865	Unresponsive	Unresponsive	Unresponsive	Unresponsive	None
5730559C18Rik	4.0026	7.5857	8.09	7.5733	7.0592	7.9475	8.7831	3.8767	8.7049	10.8138	12.7778	3.5639	8.1934	10.286	21.6174	Unresponsive	Unresponsive	Unresponsive	Unresponsive	None
5730596B20Rik	0.0272	0	0	0	0	0	0	0	0	0	0	0.007	0	0	0	Unresponsive	Unresponsive	Unresponsive	Unresponsive	None
5830415F09Rik	7.9988	12.5995	9.5811	7.9641	7.9707	10.0396	6.8646	9.9937	9.6066	7.243	4.3768	7.2295	9.1417	8.2039	3.5653	Unresponsive	Unresponsive	Unresponsive	Unresponsive	None
5830416P10Rik	0.1456	0.4205	0.6427	0.2911	0.2683	0.2219	0.1719	2.5669	0.52	0.1271	0.6476	1.6461	0.5636	0.3235	0.322	Unresponsive	Unresponsive	Unresponsive	Unresponsive	None
5830418P13Rik	0	0.0253	0	0	0	0.0327	0	0	0	0.031	0	0.011	0	0	0	Unresponsive	Unresponsive	Unresponsive	Unresponsive	None
5830428H23Rik	1.792	5.0183	4.0456	2.8158	2.5866	4.2948	4.047	3.567	2.1261	3.402	3.7369	2.1006	1.9156	2.4512	2.6232	Unresponsive	Unresponsive	Unresponsive	Unresponsive	None
5830432E09Rik	0	0	0	0.0541	0	0	0	0	0.034	0	0	0	0	0	0.0375	Unresponsive	Unresponsive	Unresponsive	Unresponsive	None
5830444B04Rik	0.2309	0	0.0239	0.0674	0.0445	0.0242	0	0.0852	0.0169	0	0.0425	0.0299	0.0571	0	0.0181	Unresponsive	Unresponsive	Unresponsive	Unresponsive	None
5830454E08Rik	0.5642	0.2844	1.1554	1.4285	1.4094	0.9402	1.038	1.3306	0.4763	0.4739	0.2181	3.4276	2.0945	1.719	1.5547	Unresponsive	Unresponsive	Unresponsive	Unresponsive	None
5830462I19Rik	0.5696	0.7052	0.5726	0.591	0.7236	0.864	0.4094	0.4609	0.5287	0.3571	0.7661	1.0992	0.5618	0.3192	0.5962	Unresponsive	Unresponsive	Unresponsive	Unresponsive	None
5830468F06Rik	0	0	0	0	0	0.0722	0	0	0	0	0	0	0	0	0	Unresponsive	Unresponsive	Unresponsive	Unresponsive	None
5830473C10Rik	0	0	0	0	0.0312	0.0291	0	0	0.032	0	0	0	0.0104	0	0.0326	Unresponsive	Unresponsive	Unresponsive	Unresponsive	None
5930403N24Rik	0.3489	0.5444	0.4227	0.7073	0.7452	0.7037	0.6737	0.9317	1.2197	0.7044	0.8755	0.5972	1.3062	0.6303	0.4685	Unresponsive	Unresponsive	Unresponsive	Unresponsive	None
5930412G12Rik	11.8434	0.0784	1.4565	1.5087	2.2367	3.2807	13.412	2.2441	5.5987	11.0988	10.3947	0.9437	7.1277	2.8728	7.0647	Unresponsive	Unresponsive	Unresponsive	Unresponsive	None
5930422O12Rik	0	0	0.1008	0	0	0.0951	0.1695	0.0289	0.0311	0.0971	0.0906	0	0	0	0	Unresponsive	Unresponsive	Unresponsive	Unresponsive	None
6030407O03Rik	0.1164	0	0	0	0.054	0	0	0.0298	0.0196	0	0	0	0	0	0	Unresponsive	Unresponsive	Unresponsive	Unresponsive	None
6030408B16Rik	0.0987	0	0	0	0	0	0	0.0195	0	0	0.0589	0	0	0	0	Unresponsive	Unresponsive	Unresponsive	Unresponsive	None
6030419C18Rik	1.1111	0.3546	0.1358	0.1552	0.3683	0.4367	0.3103	1.2806	0.6791	0.3363	0.4396	1.2205	0.5889	0.5218	0.0249	Unresponsive	Unresponsive	Unresponsive	Unresponsive	None
6030442K20Rik	2.5765	0.7996	0.3887	0.5247	0.9069	0.8346	2.6784	0.8381	0.5564	2.4923	3.1913	0.6818	0.6376	1.4731	2.7437	Unresponsive	Unresponsive	Unresponsive	Unresponsive	None
6030443J06Rik	0.2221	0.4881	0.2215	0.31	0.5607	0.5192	0.4168	0.2087	0.3992	0.4979	0.5029	0.344	0.3438	0.664	0.3538	Unresponsive	Unresponsive	Unresponsive	Unresponsive	None
6030445D17Rik	0	0.2444	0.5061	0.2285	0.4736	0.4459	0.3512	0.4138	0.241	0.2966	0.1115	0.1284	0.3105	0.2148	0.3575	Unresponsive	Unresponsive	Unresponsive	Unresponsive	None
6030458C11Rik	13.9995	16.885	16.4862	14.2226	13.1082	15.1798	13.0105	13.8716	13.1278	14.1111	11.2986	6.5847	10.947	12.9335	11.3474	Repressed	Unresponsive	Unresponsive	Unresponsive	None
6030468B19Rik	0.0688	0	0.0777	0	0	0	0	0	0.0524	0	0	0	0	0	0	Unresponsive	Unresponsive	Unresponsive	Unresponsive	None
6230400D17Rik	0.6273	0.5721	0.7797	0.7565	0.8056	0.784	1.0507	0.6516	1.0939	0.721	1.7691	2.3681	0.5856	0.6155	1.6016	Unresponsive	Unresponsive	Unresponsive	Unresponsive	None
6230415J03Rik	0.3731	0.3503	0.4924	0.7541	0.6171	0.492	0.8317	0.6461	0.5344	0.7162	0.6373	0.2365	0.5259	0.5841	0.4196	Unresponsive	Unresponsive	Unresponsive	Unresponsive	None
6330403A02Rik	0	0.0261	0.0818	0.0474	0.0188	0.0306	0.0377	0	0	0	0.0718	0.0092	0.0102	0.0192	0.1661	Unresponsive	Unresponsive	Unresponsive	Unresponsive	None
6330403K07Rik	0.3641	0.255	0.8143	1.4541	2.296	1.5956	3.2727	0.483	1.7639	1.3253	6.7031	0.3842	1.7753	1.0005	1.5177	Unresponsive	Unresponsive	Unresponsive	Repressed	None
6330403L08Rik	1.4198	0.9976	0.1577	0.1195	0.0772	0.1964	0.2622	0.6775	0.6552	0.3953	1.2557	1.0682	0.5936	0.5316	0.9908	Unresponsive	Unresponsive	Unresponsive	Unresponsive	None
6330403N20Rik	0.357	0.38	0.4737	0.1325	0.5101	0.3035	0.4635	0.104	0.1273	0.2561	0.3472	0.2007	0.0675	0.2185	0.3027	Unresponsive	Unresponsive	Unresponsive	Unresponsive	None
6330408A02Rik	0.8919	1.2346	1.0561	1.1374	1.2394	2.2309	2.6808	1.8868	1.8716	2.2414	2.0238	0.8689	1.3951	1.6562	1.524	Unresponsive	Unresponsive	Unresponsive	Unresponsive	None
6330409D20Rik	0	0	0	0	0	0.1153	0	0	0.3094	0.2504	0.1241	0.25	0.0728	0.435	0	Unresponsive	Unresponsive	Unresponsive	Unresponsive	None
6330416G13Rik	3.7606	1.6008	1.8556	1.2684	2.3686	2.6879	3.072	3.5619	3.0002	2.9214	1.688	4.7558	3.9954	2.599	2.8474	Unresponsive	Unresponsive	Unresponsive	Unresponsive	Lost
6330418K02Rik	0.1112	0	0	0.228	0	0.1215	0	0	0	0.1302	0.2144	0.1108	0	0.1546	0	Unresponsive	Unresponsive	Unresponsive	Unresponsive	None
6330419J24Rik	1.3343	4.1851	5.139	5.4658	4.4972	3.5456	4.6455	2.0618	3.3114	2.2809	2.4091	1.4564	2.3862	1.7273	0.8147	Unresponsive	Unresponsive	Unresponsive	Unresponsive	Transient
6330562C20Rik	0.2538	0.2755	0.4045	0.5327	0.2065	0.4576	2.622	0.7537	0.9249	1.208	0.5297	1.586	0.9115	0.8021	0.4298	Unresponsive	Unresponsive	Unresponsive	Unresponsive	None
6430503K07Rik	0	0.1795	0	0	0	0.244	0	0	0	0	0	0	0.2593	0	0	Unresponsive	Unresponsive	Unresponsive	Unresponsive	None
6430531B16Rik	0.4833	1.182	0.8252	1.2573	2.3862	1.8941	1.3848	4.6098	2.5339	1.1559	0.8668	5.0357	3.9041	2.9	1.2046	Unresponsive	Unresponsive	Unresponsive	Unresponsive	None
6430548M08Rik	0.3747	0.0829	0.0239	0.2116	0.1008	0.0643	0.1111	0.1915	0.3169	0.0682	0.6244	0.6788	0.1773	0.296	0.9952	Unresponsive	Unresponsive	Unresponsive	Unresponsive	None
6430550D23Rik	0.2101	0.0967	0.0315	0.0947	0.1392	1.1558	0.4122	0.6155	0.3528	0.3267	0.2148	0.4872	0.3739	0.1649	0.6064	Unresponsive	Unresponsive	Unresponsive	Unresponsive	None
6430562O15Rik	0.6666	0.9609	1.3012	0.7635	0.684	0.8767	0.6052	0.8583	0.9642	0.2716	0.2033	0.9482	0.9447	0.4242	0.3685	Unresponsive	Unresponsive	Unresponsive	Unresponsive	None
6430571L13Rik	0.0853	0.0835	0.0276	0	0.0991	0.1279	0.2551	0.1103	0.3281	0.2618	0.331	0.0547	0.1162	0.1614	0.1636	Unresponsive	Unresponsive	Unresponsive	Unresponsive	None
6430573F11Rik	0.1856	0.9318	1.8184	1.801	3.5687	3.5755	2.3434	0.4458	0.945	0.6875	1.732	0.0796	1.345	1.1818	1.073	Unresponsive	Unresponsive	Unresponsive	Unresponsive	None
6430590A07Rik	0.1047	0.0786	0.236	0.1693	0.0668	0	0.7145	0.1293	0.103	0.0743	0.3437	0.0259	0.0254	0.0868	0.14	Unresponsive	Unresponsive	Unresponsive	Unresponsive	None
6430628N08Rik	0	0	0	0	0	0	0	0	0.0645	0	0	0	0	0.0511	0.0822	Unresponsive	Unresponsive	Unresponsive	Unresponsive	None
6430710C18Rik	0	0.0804	0	0	0	0	0	0.1386	0	0	0.0424	0	0	0	0	Unresponsive	Unresponsive	Unresponsive	Unresponsive	None
6530401F13Rik	0	0	0	0	0	0	0	0.0209	0.0512	0.1465	0	0	0	0	0.0758	Unresponsive	Unresponsive	Unresponsive	Unresponsive	None
6530402F18Rik	0.0735	0.0279	0.0477	0.0484	0	0.0157	0.2107	0.0261	0.0099	0.0298	0.1614	0.0605	0	0.0322	0.1314	Unresponsive	Unresponsive	Unresponsive	Unresponsive	None
6530403H02Rik	0	0	0	0	0.1418	0	0	0.2816	0	0	0	0	0	0	0	Unresponsive	Unresponsive	Unresponsive	Unresponsive	None
6530409C15Rik	0.0434	0	0	0	0.0403	0	0.0392	0.1699	0.1555	0.1922	0.0834	0.1284	0.0309	0.1568	0.2934	Unresponsive	Unresponsive	Unresponsive	Unresponsive	None
6530411M01Rik	0	0	0.0772	0.1691	0	0	0.0649	0	0	0	0	0	0	0	0	Unresponsive	Unresponsive	Unresponsive	Unresponsive	None
6720427I07Rik	0.9003	1.7695	1.6748	1.3446	2.3552	2.2661	1.9204	1.3503	1.8734	1.9163	1.381	0.735	1.6402	1.8866	2.2284	Unresponsive	Unresponsive	Unresponsive	Unresponsive	None
6720483E21Rik	0	0	0.0698	0	0	0.1363	0.1466	0.7869	0.0932	0.1415	0	0.4983	0.1685	0.2144	0	Unresponsive	Unresponsive	Unresponsive	Unresponsive	None
6720489N17Rik	11.4059	10.0352	8.922	12.6506	9.4412	5.5327	5.015	10.1948	5.4744	4.3419	4.2686	9.8872	7.0218	7.972	3.473	Unresponsive	Unresponsive	Unresponsive	Unresponsive	None
6820408C15Rik	0	0.183	0.6638	0.533	0.2353	0.7438	0.9393	0.7117	0.8071	0.5245	0.5756	0.0965	0.5518	0.442	0.3224	Unresponsive	Unresponsive	Unresponsive	Unresponsive	None
7330404K18Rik	0	0.1728	0	0	0	0	0	0.0624	0	0	0	0	0	0	0	Unresponsive	Unresponsive	Unresponsive	Unresponsive	None
7420426K07Rik	0	0.0497	0	0.0464	0	0	0	0	0.0348	0	0	0	0	0	0	Unresponsive	Unresponsive	Unresponsive	Unresponsive	None
7420461P10Rik	0	0	0	0	0	0	0	0	0.0793	0	0	0	0	0	0	Unresponsive	Unresponsive	Unresponsive	Unresponsive	None
8030411F24Rik	0.1512	0	0	0	0	0	0	0	0	0.361	0.1461	0.152	0	0	0	Unresponsive	Unresponsive	Unresponsive	Unresponsive	None
8030423F21Rik	0.0548	0	0.0491	0.1395	0.024	0.0711	0.0202	0.0381	0.057	0	0	0.0219	0	0	0	Unresponsive	Unresponsive	Unresponsive	Unresponsive	None
8030451A03Rik	0.3598	0.106	0	0	0	0	0	0	0	0	0	0	0.1464	0	0	Unresponsive	Unresponsive	Unresponsive	Unresponsive	None
8030453O22Rik	0.452	1.0906	0.1471	0.5858	0.0914	0.1411	0.0615	0.2758	0.7137	0.0941	0.1312	0.2453	0.8478	0.4679	0.0372	Unresponsive	Unresponsive	Unresponsive	Unresponsive	None
8030462N17Rik	11.1297	13.0048	12.5349	11.415	11.2683	13.4976	7.5026	8.9166	10.747	9.7445	6.1182	13.3579	11.9501	10.0414	7.4872	Unresponsive	Unresponsive	Unresponsive	Unresponsive	None
8030474K03Rik	2.5556	2.7958	1.633	1.7765	3.0106	3.0458	2.1787	10.5602	5.3001	3.3747	1.9585	10.5585	5.939	4.102	2.5091	Unresponsive	Unresponsive	Unresponsive	Unresponsive	None
8430408G22Rik	0	0	0	0	0	0	0.0361	0.0459	0	0.1218	0.8206	0.0527	0	0	0.2949	Unresponsive	Unresponsive	Unresponsive	Unresponsive	None
8430419K02Rik	0	0	0	0	0	0	0	0	0.0271	0	0	0	0	0.0368	0	Unresponsive	Unresponsive	Unresponsive	Unresponsive	None
8430419L09Rik	3.6278	1.9595	1.763	1.2501	1.54	2.3848	3.558	7.491	1.0335	1.4833	2.3847	10.0577	1.9836	2.8487	3.3546	Unresponsive	Unresponsive	Unresponsive	Unresponsive	Lost
8430423G03Rik	0	0	0	0	0	0	0	0.1219	0.1058	0	0	0	0	0	0	Unresponsive	Unresponsive	Unresponsive	Unresponsive	None
8430429K09Rik	3.8298	4.1157	4.7806	6.6081	4.7029	3.8573	4.7909	1.3036	4.3085	3.8185	5.7031	1.409	3.4223	2.6891	4.1837	Unresponsive	Unresponsive	Unresponsive	Unresponsive	None
8430432A02Rik	0	0.0478	0.1866	0.1249	0.4035	0.2387	0.2053	0.1025	0.1726	0.1826	0.3278	0.0975	0.2081	0.1374	0.3319	Unresponsive	Unresponsive	Unresponsive	Unresponsive	None
8430436N08Rik	0	0	0	0.0695	0	0	0	0	0	0	0	0	0	0	0	Unresponsive	Unresponsive	Unresponsive	Unresponsive	None
9030204H09Rik	0	0	0	0	0	0	0	0	0	0.3168	0	0	0	0	0	Unresponsive	Unresponsive	Unresponsive	Unresponsive	None
9030407P20Rik	0.2206	0.345	0.5118	0.3072	0.8213	0.5431	0.5722	0.43	0.6751	0.4858	0.4618	0.0953	0.3432	0.4496	0.3165	Unresponsive	Unresponsive	Unresponsive	Unresponsive	None
9030612E09Rik	0	0	0.0386	0.0784	0.1	0.1107	0.162	0.0646	0.1334	0	0	0.0835	0.091	0.0432	0	Unresponsive	Unresponsive	Unresponsive	Unresponsive	None
9030616G12Rik	0	0	0	0	0	0	0	0	0.1046	0	0	0	0	0	0	Unresponsive	Unresponsive	Unresponsive	Unresponsive	None
9030617O03Rik	9.0312	5.6951	2.3763	1.41	0.5067	0.4805	0.1168	4.9865	0.4609	0.1659	0.0878	6.7489	1.195	0.3305	0.22	Unresponsive	Unresponsive	Unresponsive	Unresponsive	Lost
9030622O22Rik	0	0	0	0	0	0.1744	0	0	0.0435	0.2045	0.0545	0	0.0638	0	0	Unresponsive	Unresponsive	Unresponsive	Unresponsive	None
9030624G23Rik	17.0704	9.7523	10.1311	9.5791	8.4699	6.8384	3.9968	16.5759	8.5992	3.9684	5.2454	12.056	8.4477	1.5759	2.3081	Unresponsive	Unresponsive	Unresponsive	Unresponsive	Lost
9030624J02Rik	38.5314	27.7945	19.0151	18.2589	20.1673	23.651	26.6377	32.7087	22.3763	26.5445	30.7324	36.2398	26.1726	25.3306	28.1676	Unresponsive	Unresponsive	Unresponsive	Unresponsive	None
9130008F23Rik	0.1182	0.2925	0.3001	0.8877	1.1499	1.8471	1.979	0.0481	1.8428	4.5762	1.6269	0.2899	0.8586	4.5222	2.4331	Unresponsive	Unresponsive	Unresponsive	Unresponsive	None
9130011E15Rik	6.7096	8.5913	7.5665	5.5997	6.4668	8.1211	7.7669	11.9445	8.7109	6.321	7.7494	10.5724	8.5477	5.9266	6.8873	Unresponsive	Unresponsive	Unresponsive	Unresponsive	None
9130017K11Rik	0.152	0.1413	0	0.1561	0.2793	0.2124	0.3321	0.4205	0.2994	0.4305	0.2892	0.4087	0.4741	0.3336	0.4016	Unresponsive	Unresponsive	Unresponsive	Unresponsive	None
9130019O22Rik	0.733	0.7626	0.7187	0.8886	0.7758	0.6542	0.5977	0.4539	0.948	0.5793	0.6712	0.336	1.0299	0.6956	0.7919	Unresponsive	Unresponsive	Unresponsive	Unresponsive	None
9130019P16Rik	0.0338	0.0267	0.0149	0	0.0257	0.0451	0.0753	0.0866	0.0247	0.1045	0.163	0.0372	0.0153	0	0.0155	Unresponsive	Unresponsive	Unresponsive	Unresponsive	None
9130020K20Rik	0.1112	0.0704	0.2057	0.1818	0.3842	0.1548	0.9495	0.4532	0.1518	0.3274	0.0798	0.0995	0.099	0.2145	0.1842	Unresponsive	Unresponsive	Unresponsive	Unresponsive	None
9130023H24Rik	0.4854	0.4165	0.2506	0.5655	0.3952	0.5452	0.7258	0.1862	0.6689	0.336	1.0904	0.101	0.4027	0.1173	0.4294	Unresponsive	Unresponsive	Unresponsive	Unresponsive	None
9130024F11Rik	0.2172	0.3136	0	0	0.0582	0.199	0	0.309	0.3054	0.5254	0.6452	0.2927	0.0651	0	2.8175	Unresponsive	Unresponsive	Unresponsive	Unresponsive	None
9130204K15Rik	0.8143	0	0	0	0.131	0.124	0	0.4532	0.0399	0	0	0.8377	0	0.1305	0.3005	Unresponsive	Unresponsive	Unresponsive	Unresponsive	None
9130204L05Rik	3.1051	1.1683	0.6952	1.1236	1.4878	2.2588	1.1928	0.8011	2.5325	3.074	1.8025	2.6367	3.0569	1.507	0.5236	Unresponsive	Unresponsive	Unresponsive	Unresponsive	None
9130213A22Rik	0.0432	0	0	0	0	0	0	0	0	0	0	0	0	0	0.0484	Unresponsive	Unresponsive	Unresponsive	Unresponsive	None
9130221H12Rik	7.9144	7.0529	6.5336	6.5109	6.4783	6.7861	8.5138	10.4038	8.1481	4.8505	7.227	12.0145	6.8049	4.9454	6.486	Unresponsive	Unresponsive	Unresponsive	Unresponsive	None
9130227L01Rik	0	0	0	0	0	0	0	0	0.0118	0	0	0	0.0148	0	0	Unresponsive	Unresponsive	Unresponsive	Unresponsive	None
9130230L23Rik	0.0951	0.2132	0.4565	0.1312	0.1217	0	0	0.5168	0.1108	0.0576	0.2129	0.4851	0.0063	0.0793	0.0339	Unresponsive	Unresponsive	Unresponsive	Unresponsive	None
9130230N09Rik	1.5412	1.3308	1.1618	0.7124	0.7459	0.5531	0.8571	0.8165	0.7123	0.9858	0.377	1.3231	1.0471	3.0043	0.405	Unresponsive	Unresponsive	Unresponsive	Unresponsive	None
9130401M01Rik	33.5041	57.403	53.7948	54.0516	56.5922	45.1025	37.1507	35.1935	43.1137	27.3834	32.1564	43.109	57.0913	29.4968	33.7969	Unresponsive	Unresponsive	Unresponsive	Unresponsive	None
9130409I23Rik	0	0	0.0377	0	0	0	0	0.0111	0	0	0	0	0	0	0	Unresponsive	Unresponsive	Unresponsive	Unresponsive	None
9130410C08Rik	0	0	0	0	0	0	0	0	0.0514	0	0	0	0	0	0	Unresponsive	Unresponsive	Unresponsive	Unresponsive	None
9230009I02Rik	0	0	0	0	0	0	0	0	0	0	0	0.0851	0	0	0	Unresponsive	Unresponsive	Unresponsive	Unresponsive	None
9230019H11Rik	0.0228	0.1127	0.1509	0.0498	0.0946	0.0476	0	0.0582	0.0234	0.0235	0	0	0.0416	0	0	Unresponsive	Unresponsive	Unresponsive	Unresponsive	None
9230020A06Rik	0	0.0271	0	0	0	0	0	0	0	0	0	0	0	0	0	Unresponsive	Unresponsive	Unresponsive	Unresponsive	None
9230102O04Rik	0	0.3579	0	0	0	0	0	0	0.0595	0.226	0.9734	0	0.2154	0	0	Unresponsive	Unresponsive	Unresponsive	Unresponsive	None
9230104L09Rik	0	0	0	0	0	0	0	0.0397	0	0.1359	0	0	0	0	0	Unresponsive	Unresponsive	Unresponsive	Unresponsive	None
9230104M06Rik	0	0.0366	0.2598	0.1025	0.1617	0.3154	0.2282	0.3489	0.3804	0.038	0.354	0.1857	0.2424	0.1915	0.0823	Unresponsive	Unresponsive	Unresponsive	Unresponsive	None
9230105E05Rik	0	0	0	0.0293	0.0311	0	0	0.0276	0.022	0.0597	0	0.0604	0	0	0.056	Unresponsive	Unresponsive	Unresponsive	Unresponsive	None
9230109A22Rik	0	0	0	0	0	0	0	0	0	0.0385	0	0	0	0	0	Unresponsive	Unresponsive	Unresponsive	Unresponsive	None
9230110C19Rik	1.6158	2.9148	7.0563	8.7047	8.2565	7.6401	5.1311	2.9472	4.898	4.5507	2.5387	2.2574	5.1869	5.3105	3.4641	Unresponsive	Unresponsive	Unresponsive	Unresponsive	Gained
9230110F15Rik	0	0	0	0	0	0	0	0	0.0975	0	0	0	0	0	0	Unresponsive	Unresponsive	Unresponsive	Unresponsive	None
9230111E07Rik	0.0986	0.324	0.5348	1.1453	0.5002	1.3603	1.8681	0.5092	0.6167	0.7256	0.3753	0.3363	1.0637	1.0127	1.0921	Unresponsive	Unresponsive	Unresponsive	Unresponsive	None
9230112D13Rik	0	0	0.1186	0	0.1116	0.1053	0	0.0636	0.0343	0	0	0	0.1537	0	0	Unresponsive	Unresponsive	Unresponsive	Unresponsive	None
9230114K14Rik	1.4588	3.0512	1.9405	2.5885	1.6355	1.423	1.8608	0.908	0.7849	2.3883	1.3937	1.0174	1.4412	2.6538	2.0033	Unresponsive	Unresponsive	Unresponsive	Unresponsive	None
9230116N13Rik	0.3612	0.4097	0.3629	0.3045	0.4771	0.3325	0.1703	0.4275	0.5841	0.2974	0.3245	0.2483	0.5348	0.5243	0.3066	Unresponsive	Unresponsive	Unresponsive	Unresponsive	None
9230117E06Rik	0.8117	0	0.4613	0.4279	1.0454	0.2263	0	1.0448	0.5408	0	0	0.3491	0.3782	0.2281	0	Unresponsive	Unresponsive	Unresponsive	Unresponsive	None
9330020H09Rik	0.8052	1.5563	1.4703	1.5098	1.5609	1.3046	1.9417	0.5666	1.5145	2.3377	1.0215	0.8712	0.7458	2.5298	1.9953	Unresponsive	Unresponsive	Unresponsive	Unresponsive	None
9330104G04Rik	0.1883	0.1301	0.447	0.2941	0.7601	0.9271	0.3551	0.3714	0.8927	0.4488	0.1398	0.1682	1.1391	0.8733	0.315	Unresponsive	Unresponsive	Unresponsive	Unresponsive	None
9330111N05Rik	0	0	0.0295	0.0267	0	0.0287	0.0239	0.0168	0.018	0	0.0471	0	0	0	0	Unresponsive	Unresponsive	Unresponsive	Unresponsive	None
9330136K24Rik	1.2966	6.1416	3.5915	1.4151	0.6581	0.3002	0.4994	0.9141	0.6324	0.2246	0.2991	1.5632	0.5357	0.6044	0.1855	Unresponsive	Unresponsive	Unresponsive	Unresponsive	Transient
9330151L19Rik	0.9065	0.5215	0.8907	1.2807	2.2592	2.1732	2.2233	2.3606	1.3126	0.8485	0.9443	2.4276	1.9758	1.5822	1.7912	Unresponsive	Unresponsive	Unresponsive	Unresponsive	None
9330154J02Rik	0.0463	0.0389	0	0	0	0.0335	0.3058	0	0.1303	0	0.2872	0	0	0.048	0.0627	Unresponsive	Unresponsive	Unresponsive	Unresponsive	None
9330154K18Rik	0	0	0	0.0366	0	0	0	0.0099	0	0	0	0	0	0	0	Unresponsive	Unresponsive	Unresponsive	Unresponsive	None
9330158H04Rik	0	0	0	0	0	0.1287	0	0	0.153	0	0.163	0	0	0	0	Unresponsive	Unresponsive	Unresponsive	Unresponsive	None
9330159F19Rik	0.0266	0.4988	0.1553	0.1151	0.0623	0.0571	0.0659	0.2012	0.0525	0.0233	0.1039	0.1298	0.1192	0.1433	0.0243	Unresponsive	Unresponsive	Unresponsive	Unresponsive	None
9330159M07Rik	2.3545	2.1643	1.822	2.1353	1.554	1.8188	1.4556	1.4609	1.6063	0.8557	0.9173	1.3229	1.5521	1.447	0.6756	Unresponsive	Unresponsive	Unresponsive	Unresponsive	None
9330159N05Rik	0.0657	0.0508	0.0363	0.0171	0.0495	0.1255	0.2471	0.0556	0.1174	0.3975	0.0968	0.1017	0.0551	0.0753	0.2245	Unresponsive	Unresponsive	Unresponsive	Unresponsive	None
9330160F10Rik	0	0	0.0258	0.0936	0.0463	0	0.1093	0.0491	0.0255	0.1017	0.1551	0.0085	0.0166	0.0754	0.2306	Unresponsive	Unresponsive	Unresponsive	Unresponsive	None
9330161L09Rik	0.1842	0.2071	0.2548	0.0882	0.1392	0.1575	0.88	0.0233	0.1716	0.1726	0.1437	0.1012	0.0528	0.2364	0.0613	Unresponsive	Unresponsive	Unresponsive	Unresponsive	None
9330162012Rik	0.0236	0	0.0526	0.0824	0.0175	0.0857	0.0513	0.0813	0.0886	0.178	0.0312	0.0702	0.0528	0.0196	0.0712	Unresponsive	Unresponsive	Unresponsive	Unresponsive	None
9330171B17Rik	0.6068	0.5692	0.6286	0.6186	0.7438	1.0215	0.819	0.8804	0.7098	0.7075	0.3635	1.2272	0.676	0.6216	0.5422	Unresponsive	Unresponsive	Unresponsive	Unresponsive	None
9330175E14Rik	0.1799	0	0.0796	0.0665	0.0283	0	0	0.0045	0.025	0.0146	0	0.0105	0.0682	0.0796	0	Unresponsive	Unresponsive	Unresponsive	Unresponsive	None
9330175M20Rik	0	0	0	0	0	0	0	0	0.0192	0	0	0	0	0	0	Unresponsive	Unresponsive	Unresponsive	Unresponsive	None
9330179D12Rik	0	0	0	0	0	0	0	0	0	0	0	0	0	0	0.108	Unresponsive	Unresponsive	Unresponsive	Unresponsive	None
9330182L06Rik	0.3447	0.1457	0.05	0.4296	0.6165	0.7282	0.9825	0.62	0.6039	0.4928	0.3272	0.9965	0.5724	0.6738	0.3779	Unresponsive	Unresponsive	Unresponsive	Unresponsive	None
9330185C12Rik	0	0.8373	1.2185	0.9003	0.8788	0.9141	0.1671	0.4679	0.6535	1.2757	0.1426	0.3066	0.6974	1.279	0.3717	Unresponsive	Unresponsive	Unresponsive	Unresponsive	None
9330198N18Rik	0	0	0	0	0	0	0	0.0179	0	0	0	0.0207	0.0202	0	0	Unresponsive	Unresponsive	Unresponsive	Unresponsive	None
9430002A10Rik	0.5626	1.3123	0.2626	1.3177	0	0	0.6138	0.2729	0.1754	0.5635	1.2939	0	0.0761	0	0	Unresponsive	Unresponsive	Unresponsive	Unresponsive	None
9430008C03Rik	23.3845	23.1243	34.1107	32.5818	25.2586	27.9875	27.6924	44.9884	58.8515	32.9463	16.6637	47.0761	27.5785	33.8584	20.9514	Unresponsive	Repressed	Unresponsive	Unresponsive	None
9430015G10Rik	12.9826	11.1639	12.7593	15.4206	22.917	22.7073	21.3905	33.5444	27.6894	21.3126	19.4381	32.1387	31.9693	27.264	26.8391	Unresponsive	Unresponsive	Unresponsive	Unresponsive	None
9430016H08Rik	9.5449	11.9317	9.7629	8.6962	8.1013	6.9809	9.1652	6.9359	8.7623	10.5227	11.4116	8.2267	6.7137	9.6329	11.9341	Unresponsive	Unresponsive	Unresponsive	Unresponsive	None
9430020K01Rik	3.1077	2.3569	2.0112	2.3085	2.1994	2.7976	2.6413	1.9821	2.6515	4.0938	7.3611	1.9733	2.2973	2.5044	3.3533	Unresponsive	Unresponsive	Unresponsive	Repressed	None
9430021M05Rik	0	0	0	0	0.3031	0.3153	0.2151	0	0	0	0.1143	0	0.0211	0	0	Unresponsive	Unresponsive	Unresponsive	Unresponsive	None
9430024E24Rik	0	0	0	0	0	0	0	0	0	0	0.1121	0	0	0	0	Unresponsive	Unresponsive	Unresponsive	Unresponsive	None
9430037G07Rik	0.3148	0.2756	0.1156	0.1103	0.2176	0.1944	0.1034	0.0761	0.1877	0.077	0.1144	0.1105	0.0721	0.1613	0.068	Unresponsive	Unresponsive	Unresponsive	Unresponsive	None
9430038I01Rik	11.9518	31.431	30.3105	25.1287	13.4896	9.6623	7.4957	9.7683	7.8276	7.1701	5.9478	6.4549	7.1686	5.5689	4.579	Unresponsive	Unresponsive	Unresponsive	Unresponsive	Transient
9430041J12Rik	0.0448	0.2057	0.1689	0.1302	0.0332	0.0281	0	0.1376	0.0302	0	0	0.0227	0.0675	0.101	0.0347	Unresponsive	Unresponsive	Unresponsive	Unresponsive	None
9430060I03Rik	0	0.0336	0.0896	0.0875	0.1658	0.0436	0.2875	0.1151	0.1117	0.0452	0.1152	0.0146	0.1317	0.1242	0.1302	Unresponsive	Unresponsive	Unresponsive	Unresponsive	None
9430065F17Rik	0.0679	0.074	0	0	0	0	0.1071	0.1857	0.0972	0	0.194	0	0.1101	0.2018	0.3469	Unresponsive	Unresponsive	Unresponsive	Unresponsive	None
9430069I07Rik	0	5.7632	13.0125	8.9347	7.0925	3.8558	0.7118	3.9793	5.6872	0.5955	0	0.9968	14.7293	2.679	0	Unresponsive	Unresponsive	Unresponsive	Unresponsive	None
9430091E24Rik	0.1061	0.3902	0.1561	0.3204	0.7336	0.5329	0.7454	0.6367	0.7717	1.1167	1.1914	0.3936	0.3653	0.3291	1.533	Unresponsive	Unresponsive	Unresponsive	Unresponsive	None
9430097D07Rik	0	0.0385	0	0	0.0426	0.0499	0.0414	0.0144	0	0	0	0	0	0.0552	0	Unresponsive	Unresponsive	Unresponsive	Unresponsive	None
9530003J23Rik	0	0	0	0	0	0	0	0.1242	0.0789	0	0	0	0	0	0	Unresponsive	Unresponsive	Unresponsive	Unresponsive	None
9530026F06Rik	0	0	0	0	0	0	0	0	0	0	0.0827	0	0	0	0	Unresponsive	Unresponsive	Unresponsive	Unresponsive	None
9530026P05Rik	0.0306	0.0629	0	0.1767	0.0899	0.1583	0.0493	0.2926	0.1879	0.345	0.5307	0.2084	0.0265	1.0333	0.2448	Unresponsive	Unresponsive	Unresponsive	Unresponsive	None
9530027J09Rik	5.7397	5.6475	6.6638	5.7887	5.0353	4.283	3.6392	5.1059	4.8253	2.0698	1.4587	4.7106	4.7757	3.1617	2.9596	Unresponsive	Unresponsive	Unresponsive	Unresponsive	None
9530034E10Rik	0	0.1644	0	0.4799	0	0	0	0.0595	0	0	0	0.069	0.4707	0	0	Unresponsive	Unresponsive	Unresponsive	Unresponsive	None
9530036M11Rik	0	0	0.037	0	0	0	0	0.0105	0	0	0	0	0	0	0	Unresponsive	Unresponsive	Unresponsive	Unresponsive	None
9530036O11Rik	0.1295	0	0	0	0	0	0	0	0.0331	0	0	0	0	0	0	Unresponsive	Unresponsive	Unresponsive	Unresponsive	None
9530046B11Rik	0.0908	0	0.1376	0.1272	0	0	0.31	0.0538	0.042	0.1359	0.0596	0.3082	0.0442	0.0753	0.1214	Unresponsive	Unresponsive	Unresponsive	Unresponsive	None
9530051G07Rik	0.0203	0.0152	0	0.0449	0.0393	0.1018	0.1233	0.0508	0.0792	0.0302	0.0673	0	0.0921	0.0795	0.0657	Unresponsive	Unresponsive	Unresponsive	Unresponsive	None
9530052C20Rik	0.0296	0.0568	0.0882	0.2312	0.3415	0.4067	0.4462	0.2044	0.4382	0.4158	0.4512	0	0.1784	0.2742	0.4291	Unresponsive	Unresponsive	Unresponsive	Unresponsive	None
9530052E02Rik	0	0.0668	0.3584	0.0818	0.5553	1.5616	0.5106	0.0496	0.3013	1.0312	0.5389	0.0575	0.1285	0.6025	1.3286	Unresponsive	Unresponsive	Unresponsive	Unresponsive	None
9530053A07Rik	0.1594	0.2891	0.1732	0.1414	0.0451	0.0312	0.012	0.126	0.0351	0.042	0.0734	0.2577	0.0258	0.1245	0.1485	Unresponsive	Unresponsive	Unresponsive	Unresponsive	None
9530059O14Rik	0	0	0.0351	0	0	0	0.0603	0	0.0292	0.0323	0.1064	0.0115	0.008	0.0324	0.0532	Unresponsive	Unresponsive	Unresponsive	Unresponsive	None
9530068E07Rik	24.141	14.0754	11.9634	11.4872	15.9681	15.5509	28.6731	11.7489	10.2501	18.6091	52.6871	13.2265	12.9648	13.9029	45.6657	Unresponsive	Unresponsive	Unresponsive	Unresponsive	Gained
9530077C05Rik	1.0692	0.7655	1.1347	0.6902	0.9175	0.7862	0.438	4.1915	1.5805	0.7495	0.5525	1.691	2.0113	0.6168	0.5539	Repressed	Unresponsive	Unresponsive	Unresponsive	None
9530080O11Rik	0	0.2867	0.1498	0.1339	0.1834	0.8317	0.2953	0.2692	0.4608	0.154	0.1257	0.0171	0.56	0.0563	0	Unresponsive	Unresponsive	Unresponsive	Unresponsive	None
9530082P21Rik	5.4421	6.5999	12.5532	13.3131	14.5133	12.0049	18.8092	5.8184	11.6435	14.568	11.8159	3.8279	9.1784	9.1616	7.064	Unresponsive	Unresponsive	Unresponsive	Unresponsive	Gained
9530085P06Rik	0.14	0.1849	0.1093	0	0	0	0	0.113	0.0733	0	0	0.0342	0	0	0	Unresponsive	Unresponsive	Unresponsive	Unresponsive	None
9630001P10Rik	0	0.0372	0.0727	0.0747	0	0	0.0153	0	0.0246	0	0	0.0671	0.0253	0	0	Unresponsive	Unresponsive	Unresponsive	Unresponsive	None
9630013K17Rik	0.4368	0.0749	0.2327	0	0.2111	0.1498	0.1548	0.7496	0.3575	0	0	1.2365	0.4401	0.1547	0.5473	Unresponsive	Unresponsive	Unresponsive	Unresponsive	None
9630028B13Rik	0.0535	0.0713	0.1023	0.0187	0.0397	0.057	0	0.0334	0	0.0414	0	0.0068	0.0409	0.019	0	Unresponsive	Unresponsive	Unresponsive	Unresponsive	None
9630028H03Rik	0	0	0	0	0	0	0	0.0087	0	0	0	0	0	0	0	Unresponsive	Unresponsive	Unresponsive	Unresponsive	None
9630033F20Rik	25.514	13.595	9.6607	9.0297	9.5021	8.8346	6.9638	8.3148	10.2172	10.0379	6.9379	11.0391	12.8596	12.6068	9.1317	Unresponsive	Unresponsive	Unresponsive	Unresponsive	Lost
9830004L10Rik	0	0.0659	0	0	0	0	0	0.0289	0	0	0	0.077	0	0	0	Unresponsive	Unresponsive	Unresponsive	Unresponsive	None
9830107B12Rik	0	0	0	0	0	0	0.0156	0	0	0	0	0	0	0	0	Unresponsive	Unresponsive	Unresponsive	Unresponsive	None
9830144P21Rik	1.4099	3.4895	2.7188	2.3432	1.5695	1.6414	0.9535	4.6716	3.8042	2.9664	0.6998	8.7324	3.456	2.3829	0.8289	Unresponsive	Unresponsive	Unresponsive	Unresponsive	None
9830147E19Rik	9.8524	6.3932	5.1233	4.9273	4.3278	4.4205	3.7047	5.3561	3.4978	2.6646	2.1188	5.0749	3.1814	2.8752	1.9136	Unresponsive	Unresponsive	Unresponsive	Unresponsive	Lost
9930004E17Rik	0	0	0	0.2132	0	0	0	0	0	0	0.1946	0	0	0	0	Unresponsive	Unresponsive	Unresponsive	Unresponsive	None
9930012K11Rik	1.6025	6.3682	7.0448	5.8908	4.1456	5.6772	4.9847	5.5805	4.4922	8.6312	8.9483	2.6436	3.3955	5.9436	5.5725	Unresponsive	Unresponsive	Unresponsive	Unresponsive	Transient
9930014A18Rik	1.2397	0.9733	2.2971	2.4938	2.673	4.1492	5.1655	1.1031	4.3997	4.0887	3.095	1.1394	1.8708	2.3597	3.9834	Unresponsive	Unresponsive	Unresponsive	Unresponsive	Gained
9930021J03Rik	7.8069	7.2071	7.3063	7.3031	7.709	8.272	7.8917	9.0685	7.8532	6.3052	8.9624	6.9216	8.1505	7.2149	7.6326	Unresponsive	Unresponsive	Unresponsive	Unresponsive	None
9930022D16Rik	0	0	0	0	0	0	0	0	0.018	0	0	0	0	0.0244	0.0192	Unresponsive	Unresponsive	Unresponsive	Unresponsive	None
9930038B18Rik	0	0	0	0	0	0	0.0108	0.0051	0.0055	0	0	0.0158	0	0	0	Unresponsive	Unresponsive	Unresponsive	Unresponsive	None
9930104L06Rik	5.2774	7.5903	6.5884	8.8449	6.1689	6.8288	4.1703	7.4821	8.9607	6.8529	4.9244	12.1818	8.1089	4.7743	4.5507	Unresponsive	Unresponsive	Unresponsive	Unresponsive	None
9930111H07Rik	0	0	0	0	0	0	0.0874	0	0	0	0	0	0	0	0	Unresponsive	Unresponsive	Unresponsive	Unresponsive	None
9930111J21Rik1	0.0162	0.0312	0	0	0.0151	0.0176	0	0.0137	0.0055	0	0	0.006	0.0237	0	0	Unresponsive	Unresponsive	Unresponsive	Unresponsive	None
9930111J21Rik2	0.0614	0.0814	0.011	0.0359	0.011	0.0102	0	0	0.0141	0.0325	0.0098	0	0.0449	0.0333	0.0083	Unresponsive	Unresponsive	Unresponsive	Unresponsive	None
A130010J15Rik	2.6581	5.5962	2.4457	4.5199	2.2766	6.4832	5.2577	3.04	4.5711	1.9021	3.9773	3.0852	3.1866	2.954	2.5158	Unresponsive	Unresponsive	Unresponsive	Unresponsive	None
A130014A01Rik	0.4485	0.1011	0.4029	0.568	0.6945	0.9239	1.0635	0.7204	0.6182	0.8101	0.7496	0.4596	0.9461	1.1492	1.0901	Unresponsive	Unresponsive	Unresponsive	Unresponsive	None
A130030D18Rik	0	0	0	0.1373	0	0	0	0	0.1022	0	0	0	0	0	0	Unresponsive	Unresponsive	Unresponsive	Unresponsive	None
A130051J06Rik	0.1803	0.1154	0.0264	0.1818	0.1405	0.1024	0.1325	0.1173	0.1146	0.0804	0.0471	0.1173	0.2166	0.0801	0.1623	Unresponsive	Unresponsive	Unresponsive	Unresponsive	None
A130057D12Rik	0	0.3006	0	0	0.1703	0	0	0	0.0589	0.2237	0.1784	0.0632	0	0	0.3052	Unresponsive	Unresponsive	Unresponsive	Unresponsive	None
A230004M16Rik	0	0	0	0	0	0	0	0.0426	0.0512	0.0337	0	0	0.0117	0	0	Unresponsive	Unresponsive	Unresponsive	Unresponsive	None
A230005M16Rik	0	0.0461	0.0456	0.043	0.0788	0.0462	0.0383	0.0134	0.1076	0.1627	0.1219	0	0.0453	0.095	0.1167	Unresponsive	Unresponsive	Unresponsive	Unresponsive	None
A230006K03Rik	0	0	0	0.0875	0	0	0	0	0	0	0	0	0	0	0	Unresponsive	Unresponsive	Unresponsive	Unresponsive	None
A230009B12Rik	0.2256	0.092	0	0	0	0	0	0.1445	0.0365	0	0	0.0393	0.0712	0.0382	0	Unresponsive	Unresponsive	Unresponsive	Unresponsive	None
A230020J21Rik	0.3281	0.7526	1.7916	1.3273	1.1668	1.8781	0.5325	0.6532	1.2166	0.7345	1.0845	2.7737	1.2835	0.5073	0.8342	Unresponsive	Unresponsive	Unresponsive	Unresponsive	None
A230028O05Rik	0.056	0.0992	0.0255	0	0	0.0249	0	0.1384	0.0252	0	0	0.0422	0.0335	0	0	Unresponsive	Unresponsive	Unresponsive	Unresponsive	None
A230046K03Rik	18.2801	17.848	16.5065	15.5486	16.9854	16.506	12.3655	9.7284	13.4364	13.7313	13.4956	9.9972	13.5933	16.0706	15.2466	Unresponsive	Unresponsive	Unresponsive	Unresponsive	None
A230050P20Rik	7.9769	7.3351	12.0334	10.1965	9.6109	7.3768	5.915	18.1304	11.9313	7.4488	1.3104	11.7705	13.4924	6.5757	2.1247	Unresponsive	Unresponsive	Unresponsive	Unresponsive	None
A230052G05Rik	0.1384	0	0.0947	0.1476	0.1818	0.1795	0.197	0.0179	0.12	0.0927	0.2976	0.0589	0.1013	0.1652	0.1093	Unresponsive	Unresponsive	Unresponsive	Unresponsive	None
A230056P14Rik	0	0.3648	0.1306	0.1762	0.2968	0.8722	0.6145	0.3905	0.5082	0.5713	0.3938	0.0221	0.3832	0.8444	0.1886	Unresponsive	Unresponsive	Unresponsive	Unresponsive	None
A230059L01Rik	0	0	0	0	0	0	0	0	0	0	0	0	0.0502	0	0	Unresponsive	Unresponsive	Unresponsive	Unresponsive	None
A230060F14Rik	0	0.2835	0.4484	0.0357	0	0.0767	0.2429	0.0857	0.1665	0	0.3255	0.2209	0.52	0.1986	0.2826	Unresponsive	Unresponsive	Unresponsive	Unresponsive	None
A230065H16Rik	0	0.2552	0	0.2928	0.4076	0.1352	0.1193	0.1167	0.1447	0.5683	0.1261	0.0464	0.2425	0.7127	0	Unresponsive	Unresponsive	Unresponsive	Unresponsive	None
A230065N10Rik	0	0	0	0	0.0777	0	0	0	0	0	0	0	0.051	0.0759	0	Unresponsive	Unresponsive	Unresponsive	Unresponsive	None
A230072C01Rik	1.072	0.5447	0.5938	1.0009	1.5094	1.3039	1.4514	1.3081	1.0816	0.7782	0.8871	1.6892	0.9614	1.0351	0.9534	Unresponsive	Unresponsive	Unresponsive	Unresponsive	None
A230072E10Rik	0.405	0.2246	0.3265	0.2124	0.2327	0.4961	0.0386	0.167	0.2126	0.1305	0.5961	0.0659	0.1251	0.0923	0.1287	Unresponsive	Unresponsive	Unresponsive	Unresponsive	None
A230077H06Rik	0	0	0	0	0	0	0.0146	0	0.0075	0	0.0417	0	0	0	0	Unresponsive	Unresponsive	Unresponsive	Unresponsive	None
A230083G16Rik	1.6749	3.4067	2.8959	2.5318	2.2973	1.19	1.8289	1.4444	1.3943	2.0996	1.4507	3.8107	1.2454	1.4243	0.9702	Unresponsive	Unresponsive	Unresponsive	Unresponsive	None
A230083N12Rik	0.2401	0.3618	0.6993	0.5317	0.3272	0	0.2251	0.3887	0.5875	0.1966	0.63	0.3298	0.1882	0.7921	0.5086	Unresponsive	Unresponsive	Unresponsive	Unresponsive	None
A230087F16Rik	0	0	0.0589	0.0557	0.1355	0.055	0.0495	0.0172	0.0452	0	0.0527	0.0939	0.0448	0.1555	0	Unresponsive	Unresponsive	Unresponsive	Unresponsive	None
A230103J11Rik	1.1487	1.2794	1.0511	0.9903	1.1471	1.8009	0.7471	0.9646	1.2261	1.3798	0.887	2.7625	1.5362	1.5423	1.5978	Unresponsive	Unresponsive	Unresponsive	Unresponsive	None
A230107N01Rik	0.0277	0.089	0	0.0542	0.2016	0.0763	0.2873	0.2379	0.0917	0.2118	0.0971	0.0505	0.3528	0.1592	0.1345	Unresponsive	Unresponsive	Unresponsive	Unresponsive	None
A230108P19Rik	0	0	0	0	0.024	0.0515	0.0173	0	0.0088	0	0	0	0	0.0311	0.0289	Unresponsive	Unresponsive	Unresponsive	Unresponsive	None
A2m	4.5442	1.0705	0.5083	0.3624	0.037	0.1524	0.1007	8.3981	0.2041	0.1388	0.3925	1.7103	0.1537	0.2001	0.1171	Repressed	Unresponsive	Unresponsive	Unresponsive	Lost
A330008L17Rik	0	0.0213	0.0211	0.023	0.0211	0.0214	0	0	0.0134	0	0.0376	0	0	0	0.016	Unresponsive	Unresponsive	Unresponsive	Unresponsive	None
A330009N23Rik	1.064	0.5368	0.3838	0.5321	0.3864	0.3097	0.3265	1.0219	0.2239	0.2275	0.0958	0.7821	0.472	0.2081	0.2447	Unresponsive	Unresponsive	Unresponsive	Unresponsive	None
A330017A19Rik	0.0877	0.6781	0.5965	1.0259	0.38	0.6879	0.3403	0.1416	0.6735	0.4004	0.2307	0.1191	0.3306	0.1988	0.2532	Unresponsive	Unresponsive	Unresponsive	Unresponsive	None
A330023F24Rik	0.0148	0.0125	0.1718	0	0.1111	0.028	0.3405	0.144	0.0314	0.1054	0.238	0.0896	0.0533	0.0151	0.1043	Unresponsive	Unresponsive	Unresponsive	Unresponsive	None
A330032B11Rik	0.0501	0	0.0387	0.1107	0.0322	0	0.0625	0.0405	0.0118	0	0.066	0.0339	0	0.0417	0	Unresponsive	Unresponsive	Unresponsive	Unresponsive	None
A330033J07Rik	0	0.0246	0.0416	0	0	0	0	0	0	0	0	0	0	0.0447	0.0417	Unresponsive	Unresponsive	Unresponsive	Unresponsive	None
A330035P11Rik	0.617	0.417	0.5705	0.6178	0.8423	0.6659	0.7462	0.4843	0.5747	0.7876	0.7004	0.2329	0.5085	0.4608	0.8246	Unresponsive	Unresponsive	Unresponsive	Unresponsive	None
A330040F15Rik	0	0.0552	0	0	0.0613	0.0664	0.2085	0.0206	0.0664	0	0.063	0.0891	0.1632	0.2073	0.1283	Unresponsive	Unresponsive	Unresponsive	Unresponsive	None
A330041J22Rik	0.1061	0.1322	0.082	0.0801	0.1414	0.1131	0.0331	0.0544	0.1178	0.1168	0.0349	0.139	0.0262	0.0379	0.0822	Unresponsive	Unresponsive	Unresponsive	Unresponsive	None
A330044P14Rik	0	0	0	0.024	0	0	0	0.0075	0	0	0	0	0	0	0	Unresponsive	Unresponsive	Unresponsive	Unresponsive	None
A330048O09Rik	2.882	0.6743	0	0.1523	0	0.1413	0	0.348	0.141	0	0	0.1745	0.178	0.2947	0.1467	Unresponsive	Unresponsive	Unresponsive	Unresponsive	None
A330050F15Rik	0	0	0	0	0.0527	0.0283	0	0.1382	0.0193	0.0292	0	0.6633	0.1523	0.268	0	Unresponsive	Unresponsive	Unresponsive	Unresponsive	None
A330069E16Rik	4.2338	4.4409	10.3254	15.0139	9.3389	5.4848	7.7154	2.2092	12.3911	21.5602	5.8723	4.1075	4.1642	13.2026	6.4208	Unresponsive	Repressed	Unresponsive	Unresponsive	Transient
A330074K22Rik	0.0259	0	0	0.105	0.0241	0.1647	0.1045	0.033	0.0639	0.1992	0.322	0.089	0.0946	0.1648	0.2348	Unresponsive	Unresponsive	Unresponsive	Unresponsive	None
A330076H08Rik	0.0364	0	0	0	0	0.1154	0.0245	0.0115	0.183	0	0.1043	0	0	0.0752	0	Unresponsive	Unresponsive	Unresponsive	Unresponsive	None
A330087D11Rik	0	0	0	0	0	0	0	0	0	0	0	0	0	0.183	0	Unresponsive	Unresponsive	Unresponsive	Unresponsive	None
A330093E20Rik	0.7272	0.1332	0.7287	0.3046	1.1379	1.1977	1.0921	0.9126	0.6362	0.1685	0	0.4395	0.3373	0.5692	0.0626	Unresponsive	Unresponsive	Unresponsive	Unresponsive	None
A330094K24Rik	0.4215	0.3583	1.0234	2.1298	2.2569	2.3954	1.7158	1.2107	2.1079	0.4825	0.4846	0.7497	1.8188	0.7294	0.2226	Unresponsive	Unresponsive	Unresponsive	Unresponsive	None
A330102I10Rik	0.8697	1.5776	1.2054	0.9604	0.5921	0.393	0.3549	0.717	0.2602	0	0.1212	0.548	0.4909	0.4385	0.2852	Unresponsive	Unresponsive	Unresponsive	Unresponsive	None
A3galt2	0	0	0.02	0	0	0	0.0748	0	0.0127	0	0.0177	0	0	0	0	Unresponsive	Unresponsive	Unresponsive	Unresponsive	None
A430005L14Rik	39.1596	52.3768	44.4031	37.2344	50.3039	40.229	38.6796	39.839	53.8022	33.9231	30.4185	30.4792	44.2991	40.8914	31.3415	Unresponsive	Unresponsive	Unresponsive	Unresponsive	None
A430010J10Rik	0.0323	0	0	0	0	0	0.0292	0.1164	0	0	0	0.0119	0.0116	0	0.0724	Unresponsive	Unresponsive	Unresponsive	Unresponsive	None
A430018G15Rik	0	0.1169	0	0	0	0.2245	0	0	0.1165	0.2202	0.1027	0	0	0.2573	0	Unresponsive	Unresponsive	Unresponsive	Unresponsive	None
A430033K04Rik	2.4728	1.8931	1.6716	2.0553	1.6799	2.0627	2.2607	2.6816	1.3993	1.5013	1.718	2.3668	1.2022	1.4602	1.4208	Unresponsive	Unresponsive	Unresponsive	Unresponsive	None
A430035B10Rik	0	0.0292	0.0373	0	0.0745	0.1072	0.0314	0.011	0.0236	0	0.1	0	0.0372	0	0	Unresponsive	Unresponsive	Unresponsive	Unresponsive	None
A430046D13Rik	0.7475	0.3828	0.6577	0.5609	0.8472	0.7209	0.9767	1.1249	1.0152	0.6735	0.6653	0.8389	0.9019	0.7855	0.8388	Unresponsive	Unresponsive	Unresponsive	Unresponsive	None
A430048G15Rik	0	0.1168	0	0	0	0	0	0.0428	0	0	0	0	0	0	0	Unresponsive	Unresponsive	Unresponsive	Unresponsive	None
A430057M04Rik	1.1672	1.4848	1.6504	1.6561	1.6005	2.5098	1.2739	1.0464	1.9559	1.5963	0.8515	1.9395	2.6772	1.8806	0.848	Unresponsive	Unresponsive	Unresponsive	Unresponsive	None
A430072P03Rik	0	0	0.0511	0	0	0	0	0	0	0	0	0	0.0162	0	0	Unresponsive	Unresponsive	Unresponsive	Unresponsive	None
A430078G23Rik	0.0215	0.0363	0.0462	0.0469	0.02	0	0	0.1823	0.0073	0	0	0.0686	0.0154	0	0	Unresponsive	Unresponsive	Unresponsive	Unresponsive	None
A430078I02Rik	0.0507	0	0	0	0.0701	0.035	0	0.0409	0.0238	0.1151	0.0334	0.0472	0.0514	0.0421	0.057	Unresponsive	Unresponsive	Unresponsive	Unresponsive	None
A430093F15Rik	0	0	0	0.1797	0.1868	0.1786	0.028	0.1164	0.1001	0	0	0	0	0	0	Unresponsive	Unresponsive	Unresponsive	Unresponsive	None
A430105I19Rik	0.25	0.2617	0.1879	0.2433	0.2708	0.1866	0.0264	0.2376	0.1611	0.097	0.5788	0.4724	0.1495	0.2842	0.2738	Unresponsive	Unresponsive	Unresponsive	Unresponsive	None
A430105J06Rik	0.1111	0.1676	0.1251	0.4869	0.54	0.4604	0.5886	0.1565	0.492	0.2412	0.692	0.0749	0.2422	0.3926	0.1703	Unresponsive	Unresponsive	Unresponsive	Unresponsive	None
A430106G13Rik	0	0	0	0	0	0	0.0293	0	0	0.0575	0.0712	0	0	0	0.0359	Unresponsive	Unresponsive	Unresponsive	Unresponsive	None
A430108G06Rik	0	0.0432	0.0579	0.1732	0.2061	0.0516	0.0694	0.0161	0.0347	0.1593	0.29	0	0.0366	0	0.1679	Unresponsive	Unresponsive	Unresponsive	Unresponsive	None
A430110L20Rik	0	0	0.1176	0.0271	0.2099	0.2237	0.3182	0.1621	0.2228	0.0265	0.1025	0.0197	0.1668	0.2579	0.1776	Unresponsive	Unresponsive	Unresponsive	Unresponsive	None
A4galt	20.5071	5.6644	5.0647	4.9976	6.9277	8.5392	8.2088	15.6721	9.8479	7.6037	10.0124	4.8095	13.9531	8.6832	11.9307	Repressed	Unresponsive	Unresponsive	Unresponsive	Lost
A530013C23Rik	0.0252	0	0	0	0.027	0	0	0.008	0.0137	0	0.0242	0	0	0	0	Unresponsive	Unresponsive	Unresponsive	Unresponsive	None
A530016L24Rik	0	0	0.0272	0	0	0	0.022	0.0077	0.0555	0	0	0	0	0.0293	0	Unresponsive	Unresponsive	Unresponsive	Unresponsive	None
A530017D24Rik	0.3561	0.489	0.299	0.5245	0.5523	0.2769	0.5805	0.8525	0.333	0.3491	0.1292	0.5704	0.4241	0.3269	0.3191	Unresponsive	Unresponsive	Unresponsive	Unresponsive	None
A530020G20Rik	0.0697	0.057	0.0251	0.0491	0.177	0.1855	0.1605	0.1211	0.0737	0.0745	0.0915	0.1492	0.1416	0.1235	0.2393	Unresponsive	Unresponsive	Unresponsive	Unresponsive	None
A530032D15Rik	0.307	0.1122	1.0079	0.33	0.3296	0.8767	1.0647	0.6436	0.5383	0.3307	0.4906	0.6034	0.1869	0.1235	0.683	Unresponsive	Unresponsive	Unresponsive	Unresponsive	None
A530040E14Rik	0	0	0	0	0	0	0	0	0.081	0	0.0934	0.0427	0.048	0.1158	0	Unresponsive	Unresponsive	Unresponsive	Unresponsive	None
A530053G22Rik	0	0	0	0	0	0	0	0	0.0152	0	0	0	0	0	0	Unresponsive	Unresponsive	Unresponsive	Unresponsive	None
A530054K11Rik	4.0502	3.4198	3.3746	2.8908	2.1777	2.3817	1.3001	3.2305	2.3468	1.942	1.3889	3.2684	2.9271	3.0366	1.0845	Unresponsive	Unresponsive	Unresponsive	Unresponsive	Lost
A530058N18Rik	0	0.0539	0.1996	0.0354	0.0151	0.054	0.1054	0	0	0	0	0	0	0	0	Unresponsive	Unresponsive	Unresponsive	Unresponsive	None
A530064D06Rik	0.039	0	0	0	0	0	0	0.0333	0	0	0.1494	0	0	0	0	Unresponsive	Unresponsive	Unresponsive	Unresponsive	None
A530072M11Rik	0.0522	0.0303	0.1581	0.0365	0.1056	0.1112	0.1135	0.2174	0.1037	0.274	0	0.1499	0.0515	0.0434	0.1283	Unresponsive	Unresponsive	Unresponsive	Unresponsive	None
A530083I20Rik	0	0	0	0.0313	0.2048	0.1116	0.1077	0.0255	0.0727	0.0601	0.0768	0.0754	0.0257	0.1792	0.0952	Unresponsive	Unresponsive	Unresponsive	Unresponsive	None
A530084C06Rik	0.0484	0	0	0	0.0184	0.043	0	0.0231	0.0503	0.0407	0.1515	0	0	0.0203	0.1185	Unresponsive	Unresponsive	Unresponsive	Unresponsive	None
A530095I07Rik	0	0	0	0	0	0	0	0.0808	0	0	0	0	0	0	0	Unresponsive	Unresponsive	Unresponsive	Unresponsive	None
A530099J19Rik	0	0	0	0	0	0	0	0	0	0	0.0221	0	0	0	0	Unresponsive	Unresponsive	Unresponsive	Unresponsive	None
A630001G21Rik	0.3646	1.6225	3.9705	5.0453	2.4546	2.4313	1.7125	0.8347	1.6909	0.7696	0.2972	0.5317	0.6897	0.7269	0.3721	Unresponsive	Unresponsive	Unresponsive	Unresponsive	None
A630010A05Rik	0.4963	0.2407	0.0702	0	0	0	0	0	0	0	0	0	0	0	0	Unresponsive	Unresponsive	Unresponsive	Unresponsive	None
A630012P03Rik	0	0.0283	0.0375	0	0	0	0	0	0	0	0	0.0123	0.0372	0	0	Unresponsive	Unresponsive	Unresponsive	Unresponsive	None
A630014C17Rik	0.1991	0	0.0942	0.0715	0.3475	0.6817	0.2634	0.1628	0.284	0.4565	0.3259	0.081	0.4888	0.4861	0.1993	Unresponsive	Unresponsive	Unresponsive	Unresponsive	None
A630023A22Rik	0.1055	0.0574	0	0	0	0	0	0.0331	0.0178	0	0	0.0959	0.0561	0.0635	0	Unresponsive	Unresponsive	Unresponsive	Unresponsive	None
A630023P12Rik	0	0	0	0	0	0	0	0.2298	0	0	0	0	0	0.2298	0	Unresponsive	Unresponsive	Unresponsive	Unresponsive	None
A630031M04Rik	0	0	0	0	0	0	0	0.0149	0	0	0	0.013	0	0	0	Unresponsive	Unresponsive	Unresponsive	Unresponsive	None
A630033H20Rik	0.5365	0.0818	0.0236	0	0	0	0	0	0.0511	0.0218	0	0.0078	0.0076	0	0	Unresponsive	Unresponsive	Unresponsive	Unresponsive	None
A630052C17Rik	0.5186	1.0296	0.9109	1.045	0.6217	1.0713	0.8473	0.6448	1.2622	0.7647	0.8515	0.6724	0.7845	0.3213	0.444	Unresponsive	Unresponsive	Unresponsive	Unresponsive	None
A630072L19Rik	0.2798	0.2321	0.204	0.1182	0.3773	0.4241	0.2287	0.1729	0.2467	0.1417	0.2123	0.1456	0.222	0.165	0.2407	Unresponsive	Unresponsive	Unresponsive	Unresponsive	None
A630072M18Rik	0.7555	1.403	1.0169	1.2559	1.4774	1.1209	1.5678	1.3373	1.3546	1.1304	1.022	0.8916	1.258	1.0572	1.109	Unresponsive	Unresponsive	Unresponsive	Unresponsive	None
A630075F10Rik	0.0347	0	0	0	0	0	0	0	0.0264	0	0	0.0255	0	0.0359	0	Unresponsive	Unresponsive	Unresponsive	Unresponsive	None
A630076J17Rik	0	0	0	0	0	0	0	0	0	0	0	0.0456	0	0	0	Unresponsive	Unresponsive	Unresponsive	Unresponsive	None
A630081J09Rik	0.0708	0.0384	0.3534	0.4811	0.6428	0.4629	0.3829	0.7059	0.909	0.073	0.034	0.8149	1.1893	0.4811	0.3028	Unresponsive	Unresponsive	Unresponsive	Unresponsive	None
A630091E08Rik	0	0	0	0	0	0	0	0	0	0.124	0	0	0	0	0	Unresponsive	Unresponsive	Unresponsive	Unresponsive	None
A630095E13Rik	0	0	0	0	0	0	0	0	0	0	0	0	0.0099	0	0	Unresponsive	Unresponsive	Unresponsive	Unresponsive	None
A630095N17Rik	0.7584	0.4832	1.3411	0.1598	0.1454	0	0	0.6336	0	0	0.3145	0.3314	0.3749	0	0	Unresponsive	Unresponsive	Unresponsive	Unresponsive	None
A730011C13Rik	0.606	0.3217	0.3175	0.2974	0.8701	0.5865	1.6032	1.1213	0.8697	0.7027	0.8161	1.3319	0.743	0.8006	0.8512	Unresponsive	Unresponsive	Unresponsive	Unresponsive	None
A730015C16Rik	0.1435	0	0.0659	0	0.1256	0.1813	0.1975	0.0549	0.1574	0.1208	0.1678	0.1001	0.0654	0.2116	0.1317	Unresponsive	Unresponsive	Unresponsive	Unresponsive	None
A730017C20Rik	0.2548	0.2079	0	0.1285	0.0768	0	0.2598	0	0.224	0.0998	0.6813	0	0	0	0.2626	Unresponsive	Unresponsive	Unresponsive	Unresponsive	None
A730017L22Rik	0.1511	0.088	0.6045	0.0664	0.5047	0.4054	0.5267	0.8267	0.5636	0.4924	0.5745	0.2997	0.1872	0.1682	0.5559	Unresponsive	Unresponsive	Unresponsive	Unresponsive	None
A730020E08Rik	0	0.0415	0	0	0.0532	0	0.1033	0.0179	0	0	0.1091	0.0844	0.0203	0.1976	0.1051	Unresponsive	Unresponsive	Unresponsive	Unresponsive	None
A730032A03Rik	0.0521	0.1084	0.0789	0.0365	0.0334	0.1111	0	0.0614	0.0273	0.0371	0.0343	0	0	0.0372	0.0585	Unresponsive	Unresponsive	Unresponsive	Unresponsive	None
A730036I17Rik	0.4236	3.1724	0.9728	0.3061	0.0787	0.0299	0.0166	1.7055	0.6712	0.0205	0	0.3907	0.2814	0.0619	0	Unresponsive	Unresponsive	Unresponsive	Unresponsive	None
A730046J19Rik	0	0	0.0141	0	0	0	0	0	0.0145	0	0	0	0	0	0	Unresponsive	Unresponsive	Unresponsive	Unresponsive	None
A730049H05Rik	2.9766	2.7485	0.5082	0.1994	0.1901	0.7146	0.2419	5.2236	0.6124	0.5605	0.4141	4.8456	0.9509	0.6414	0.1773	Unresponsive	Unresponsive	Unresponsive	Unresponsive	None
A730056A06Rik	0	0	0	0.0244	0.0224	0	0.0162	0	0.0183	0	0.023	0.0089	0.0086	0	0	Unresponsive	Unresponsive	Unresponsive	Unresponsive	None
A730060N03Rik	0	0	0	0	0	0	0	0	0	0	0	0	0.0332	0	0	Unresponsive	Unresponsive	Unresponsive	Unresponsive	None
A730061H03Rik	0	0	0	0	0	0	0	0.0673	0	0	0	0	0	0	0	Unresponsive	Unresponsive	Unresponsive	Unresponsive	None
A730071L15Rik	0.3515	0.5015	0.8262	0.6581	0.5328	0.4362	0.6621	0.2634	0.47	0.377	0.5242	0.4279	0.4908	0.2323	0.3994	Unresponsive	Unresponsive	Unresponsive	Unresponsive	None
A730081D07Rik	1.2223	1.0899	0.6947	0.8172	0.8889	0.6	0.534	1.5016	0.6538	0.6302	0.7101	0.9342	0.9109	0.9134	0.6578	Unresponsive	Unresponsive	Unresponsive	Unresponsive	None
A730085K08Rik	1.7657	1.9639	0.9988	1.1156	1.7451	1.8604	2.2134	0.4864	1.2056	2.8855	4.302	0.5182	1.111	2.9506	2.745	Unresponsive	Unresponsive	Unresponsive	Unresponsive	None
A730090H04Rik	0.0407	0	0	0.0413	0.0378	0.3291	0.2478	0.0733	0.1688	0.4234	1.4004	0.0149	0.0742	0.0843	0.145	Unresponsive	Unresponsive	Unresponsive	Unresponsive	None
A730090N16Rik	0.3503	0.1168	0	0.1464	0	0	0	0.0428	0	0	0	0.0496	0.0488	0	0.1618	Unresponsive	Unresponsive	Unresponsive	Unresponsive	None
A730098A19Rik	0	0	0	0.1693	0.1655	0	0	0.0239	0.1616	0.0796	0	0	0.1949	0	0	Unresponsive	Unresponsive	Unresponsive	Unresponsive	None
A830005F24Rik	0.1029	0.198	0.1173	0.2423	0	0	0.2099	0.0315	0.1804	0	0.4919	0	0.0358	0	0	Unresponsive	Unresponsive	Unresponsive	Unresponsive	None
A830008E24Rik	0.0118	0.0227	0	0.0119	0	0	0	0	0	0.0243	0	0	0.013	0	0	Unresponsive	Unresponsive	Unresponsive	Unresponsive	None
A830009L08Rik	0	0.0247	0	0	0	0	0	0	0	0	0	0	0	0	0.0255	Unresponsive	Unresponsive	Unresponsive	Unresponsive	None
A830010M20Rik	1.6956	0.5047	0.8604	0.8046	1.9627	2.2869	1.8722	2.2967	2.4898	1.9674	1.4384	0.7847	3.3865	2.8749	2.0639	Unresponsive	Unresponsive	Unresponsive	Unresponsive	None
A830011K09Rik	0	0	0	0	0	0	0.0199	0	0	0	0	0	0	0	0	Unresponsive	Unresponsive	Unresponsive	Unresponsive	None
A830012C17Rik	0.0407	0.0442	0	0.1366	0.0378	0	0.0274	0	0.0276	0	0	0	0	0	0	Unresponsive	Unresponsive	Unresponsive	Unresponsive	None
A830018L16Rik	3.091	2.5575	3.2964	3.7862	4.0976	7.4093	4.422	2.4057	1.7107	1.9857	0.8075	2.8878	5.121	2.7146	0.7304	Unresponsive	Unresponsive	Unresponsive	Unresponsive	None
A830031A19Rik	0	0	0	0	0	0	0	0	0	0	0	0	0.1227	0	0	Unresponsive	Unresponsive	Unresponsive	Unresponsive	None
A830035A12Rik	0.4887	0.7487	0.4936	0.4142	0.182	0	0	0.2191	0.0996	0.1055	0.0876	0.1299	0	0.1098	0	Unresponsive	Unresponsive	Unresponsive	Unresponsive	None
A830036E02Rik	0	0	0.3282	0.0216	0.1377	0.252	0.209	0.0118	0.0858	0	0	0	0.1198	0.0379	0	Unresponsive	Unresponsive	Unresponsive	Unresponsive	None
A830039N20Rik	0	0	0	0	0	0	0.1402	0	0.0394	0	0	0	0	0	0	Unresponsive	Unresponsive	Unresponsive	Unresponsive	None
A830052D11Rik	0	0	0.2142	0.131	0.4553	0.1995	0.3769	0.0201	0.3254	0.28	0.3076	0	0.0947	0.1448	0.4998	Unresponsive	Unresponsive	Unresponsive	Unresponsive	None
A830073O21Rik	0	0.0274	0.035	0.132	0.0606	0.0976	0.0219	0.0762	0.1492	0	0	0.0559	0.0827	0.0336	0	Unresponsive	Unresponsive	Unresponsive	Unresponsive	None
A830080D01Rik	33.5804	31.973	22.5258	20.6509	19.3065	15.3447	12.6746	35.1116	25.5219	14.8285	24.5793	36.8295	26.6889	26.011	12.7852	Unresponsive	Unresponsive	Unresponsive	Unresponsive	Lost
A830082K12Rik	0.1272	0	0.3352	0	0	0.1225	0.518	0.1001	0.2965	0.0154	4.6921	0.052	0.0508	0.1184	0.1367	Unresponsive	Unresponsive	Unresponsive	Unresponsive	None
A830092H15Rik	0	0	0	0	0	0.1377	0.1048	0	0	0	0	0	0	0	0	Unresponsive	Unresponsive	Unresponsive	Unresponsive	None
A930001A20Rik	0	0.0429	0	0	0	0.0513	0.0345	0.0161	0	0.3221	0.098	0	0	0.1765	0.0417	Unresponsive	Unresponsive	Unresponsive	Unresponsive	None
A930001C03Rik	0.0496	0.2175	0.2494	0.1945	0.0994	0.3816	0.1877	0.113	0.1763	0.0564	0.1423	0.3816	0.3216	0.1114	0.27	Unresponsive	Unresponsive	Unresponsive	Unresponsive	None
A930002H24Rik	0	0	0	0	0	0.2303	0.1451	0.2505	0.7876	0	0.4015	0	0	0.2539	1.1758	Unresponsive	Unresponsive	Unresponsive	Unresponsive	None
A930003A15Rik	0	0.1213	0.6	1.4277	0.2048	0.1122	0.0753	0.0966	0	0	0	0	0	0	0	Unresponsive	Unresponsive	Unresponsive	Unresponsive	None
A930004D18Rik	2.7927	5.5955	3.4167	2.576	4.8744	1.9343	2.9593	4.8528	1.3245	0.6613	2.4455	7.3771	1.6013	4.2744	3.7186	Unresponsive	Unresponsive	Unresponsive	Unresponsive	Transient
A930005H10Rik	14.2991	11.4993	12.1179	10.6792	10.7619	13.2891	18.8069	11.5601	17.1087	25.7242	22.2731	17.7108	12.6525	32.7185	33.3495	Unresponsive	Unresponsive	Unresponsive	Unresponsive	None
A930006I01Rik	0.0293	0	0	0	0	0	0	0	0	0	0	0	0	0	0	Unresponsive	Unresponsive	Unresponsive	Unresponsive	None
A930006K02Rik	0.3055	0.7781	0.6875	0.2305	0.4342	0.3349	0.8758	0.3795	0.2979	0.2163	0.802	0.4612	0.5008	0.8845	0.4415	Unresponsive	Unresponsive	Unresponsive	Unresponsive	None
A930006L05Rik	0.0556	0	0.076	0.0266	0	0	0	0.0819	0.0155	0.0234	0	0.0222	0.0163	0	0.0369	Unresponsive	Unresponsive	Unresponsive	Unresponsive	None
A930007I19Rik	0.0313	0.0777	0.1556	0.0646	0.1267	0.1475	0.1477	0.0832	0.1188	0.1335	0	0.0206	0.1179	0.0763	0.1392	Unresponsive	Unresponsive	Unresponsive	Unresponsive	None
A930011G23Rik	0	0	0.0285	0	0	0	0.0179	0.0085	0.0194	0	0	0	0.0295	0	0.0217	Unresponsive	Unresponsive	Unresponsive	Unresponsive	None
A930011O12Rik	2.3878	8.2544	3.9219	2.2763	1.0481	1.2954	0.3621	5.4085	2.1372	0.4651	1.0882	1.8618	4.189	2.2598	0.9158	Unresponsive	Unresponsive	Unresponsive	Unresponsive	Transient
A930012L18Rik	0.1496	0.0232	0.0295	0.0278	0.1355	0.0846	0.2955	0	0	0.2751	0.6567	0.0269	0.0098	0.0613	0.3184	Unresponsive	Unresponsive	Unresponsive	Unresponsive	None
A930012O16Rik	0.4088	0.2993	0.204	0.1865	0.0919	0.238	0.1448	0.2937	0.2484	0.2462	0.1761	0.2579	0.1307	0.2689	0.3934	Unresponsive	Unresponsive	Unresponsive	Unresponsive	None
A930015D03Rik	0.2926	0.1098	0	0.0772	0.141	0	0.0444	0.0566	0.022	0	0	0.0237	0.0735	0	0	Unresponsive	Unresponsive	Unresponsive	Unresponsive	None
A930016O22Rik	0.1446	0	0.1297	0.3782	0.1727	0.3652	0.4917	0.3408	0.1888	0.1345	0.0567	0.2932	0.5619	0.071	0	Unresponsive	Unresponsive	Unresponsive	Unresponsive	None
A930017K11Rik	0.0621	0.0826	0.0556	0.1623	0.1253	0.0529	0.017	0.0297	0.0732	0	0.0486	0	0.0273	0.0261	0	Unresponsive	Unresponsive	Unresponsive	Unresponsive	None
A930018M24Rik	0	0	0	0	0	0.0532	0	0.0307	0.0743	0	0	0.0534	0	0	0	Unresponsive	Unresponsive	Unresponsive	Unresponsive	None
A930018P22Rik	0.1411	0	0.1037	0	0	0	0.0872	0.0892	0.032	0.1125	0	0.1034	0.0675	0.3219	0	Unresponsive	Unresponsive	Unresponsive	Unresponsive	None
A930019D19Rik	0	0	0	0.1738	0.1584	0	0	0	0	0	0	0	0	0	0	Unresponsive	Unresponsive	Unresponsive	Unresponsive	None
A930024E05Rik	0.4803	2.9295	7.546	8.6746	7.8758	6.6205	9.5716	1.8926	9.0722	6.5723	2.7189	0.4852	4.022	4.3645	4.2362	Unresponsive	Unresponsive	Unresponsive	Unresponsive	None
A930024N18Rik	0	0.6579	0.7262	0.7601	0.4528	0.5859	0.2051	0.2346	0.2388	0.0515	0.1961	0.5734	0.6375	0.2054	0.0177	Unresponsive	Unresponsive	Unresponsive	Unresponsive	None
A930029G22Rik	0.1143	0.2045	0.0442	0.0862	0	0.1648	0.2576	0.2555	0.2402	0.0406	0	0.1063	0.0984	0.0475	0.1084	Unresponsive	Unresponsive	Unresponsive	Unresponsive	None
A930031H19Rik	0	0.0993	0	0	0	0	0	0.1067	0	0	0	0.09	0	0.1094	0	Unresponsive	Unresponsive	Unresponsive	Unresponsive	None
A930033H14Rik	0	0	0	0.1438	0.1287	0.3281	0.5785	0.091	0.1578	0.0221	0.3276	0.0209	0.0154	0.1434	0.2874	Unresponsive	Unresponsive	Unresponsive	Unresponsive	None
A930038B10Rik	0.3445	0.3835	0.6236	0.29	0.3626	0.224	0.1593	0.5768	0.2322	0.1206	0.0706	0.3774	0.2113	0.2089	0.1162	Unresponsive	Unresponsive	Unresponsive	Unresponsive	None
A930041C12Rik	0	0	0	0	0	0	0.1248	0.1609	0.1159	0	0.347	0.0622	0.0613	0	0.2069	Unresponsive	Unresponsive	Unresponsive	Unresponsive	None
AA386476	0.2581	0.3434	0.3096	0.4923	0.5261	0.4654	0.4204	0.366	0.3854	0.3853	0.1941	0.263	0.6317	0.5531	0.4473	Unresponsive	Unresponsive	Unresponsive	Unresponsive	None
AA387200	0	0	0	0	0	0	0.0413	0.0191	0	0	0	0	0	0	0	Unresponsive	Unresponsive	Unresponsive	Unresponsive	None
AA415398	0.4523	0.2684	0.1123	0.0761	0.3938	0.2559	0.7675	0.5732	0.8113	0.5361	0.5329	0.1745	0.7454	0.3834	0.3046	Unresponsive	Unresponsive	Unresponsive	Unresponsive	None
AA465934	38.7487	64.6189	72.4941	59.5564	55.4322	38.4048	44.2927	25.1237	23.9946	45.5968	23.6297	41.4515	30.4433	44.9078	21.1108	Unresponsive	Unresponsive	Unresponsive	Unresponsive	None
AA467197	127.875	5.2736	2.3436	1.8459	3.4615	3.8127	0.7113	5.708	3.5564	2.6584	0.7042	14.9261	5.3399	5.312	6.2349	Induced	Unresponsive	Unresponsive	Unresponsive	Lost
AA474331	0.9212	0.962	0.9788	1.6408	1.1747	2.3813	2.1396	1.8578	2.154	2.2317	2.5678	0.8377	1.8893	2.0445	1.9327	Unresponsive	Unresponsive	Unresponsive	Unresponsive	None
AA474408	0.6491	0.8539	0.9705	0.8819	1.2317	0.7598	1.4039	1.1992	0.4391	0.6498	0.3796	0.465	0.414	0.8879	0.5759	Unresponsive	Unresponsive	Unresponsive	Unresponsive	None
AA543186	0.0398	0.0669	0.1748	0.2548	0.1537	0.0832	0.2234	0.0591	0.3737	0.2171	0.1521	0.0146	0.1895	0.1783	0.1541	Unresponsive	Unresponsive	Unresponsive	Unresponsive	None
AA645442	0	0	0	0	0	0	0	0	0	0	0.616	0	0	0	0	Unresponsive	Unresponsive	Unresponsive	Unresponsive	None
AA792892	0	0	0	0.0425	0	0	0	0.0424	0.3533	0	0	0.0133	0.0129	0	0	Unresponsive	Unresponsive	Unresponsive	Unresponsive	None
AA986860	1.788	0.3676	0.0244	0.1656	0.2711	0.3455	0.5007	0.1837	0.3293	1.4156	1.0476	0.2655	0.4813	0.9098	0.7728	Unresponsive	Unresponsive	Unresponsive	Unresponsive	None
AA987161	7.3875	5.8957	5.9436	6.8065	4.1828	4.674	3.3541	7.1456	5.6018	5.7298	2.2033	7.5425	7.6179	8.5668	2.5537	Unresponsive	Unresponsive	Unresponsive	Unresponsive	Lost
AB041806	0	0.0339	0.0684	0.0366	0.0669	0.1303	0.0564	0.073	0.1879	0.0703	0	0.1185	0.1607	0.1341	0	Unresponsive	Unresponsive	Unresponsive	Unresponsive	None
AB124611	0	0.1166	0.1364	0.1421	0.1124	0	0.15	0	0.0407	0.1939	0.0577	0.0816	0.0214	0	0	Unresponsive	Unresponsive	Unresponsive	Unresponsive	None
AC123072.1	0.137	0.604	0.1772	0.6235	0.4694	1.384	0.721	0.3139	1.1458	0.3801	0.1382	1.7335	0.9907	0.878	0.5574	Unresponsive	Unresponsive	Unresponsive	Unresponsive	None
AC148982.1	0	0.0655	0	0	0	0	0	0	0	0	0	0	0	0	0	Unresponsive	Unresponsive	Unresponsive	Unresponsive	None
AF067061	0	0.1931	0	0	0	0.0891	0	0.1038	0.7629	0	0	0	0.278	0.2795	0	Unresponsive	Unresponsive	Unresponsive	Unresponsive	None
AF067063	0	0	0	0	0	0	0	0.1383	0.0291	0	0	0	0.0533	0	0	Unresponsive	Unresponsive	Unresponsive	Unresponsive	None
AF366264	0	0	0.0249	0	0.0479	0	0.0606	0.0071	0.0415	0.025	0	0.0218	0.0654	0.0459	0.0432	Unresponsive	Unresponsive	Unresponsive	Unresponsive	None
AF529169	0.0573	0.103	0.3601	0.5589	0.1342	0.1767	0.0928	0.0197	0.1438	0.0355	0.0081	0.0467	0.0737	0.0767	0.0069	Unresponsive	Unresponsive	Unresponsive	Unresponsive	None
AI115009	0	0	0.0403	0	0	0	0	0	0	0	0.0691	0	0	0	0.0404	Unresponsive	Unresponsive	Unresponsive	Unresponsive	None
AI118078	0.6577	0.7877	0.7955	0.8309	0.1616	0.1098	0.1882	0.6204	0.6329	0	0.4623	0.3803	0.4411	0.1802	0.0219	Unresponsive	Unresponsive	Unresponsive	Unresponsive	None
AI182371	0.7308	0.2355	0.4647	0.33	0.2732	0.8408	0.5539	0.6195	0.6588	0.0844	0.0373	0.1317	0.5146	0.5374	0.653	Unresponsive	Unresponsive	Unresponsive	Unresponsive	None
AI314180	8.6869	8.8381	7.3951	9.8362	13.5162	16.1866	22.1027	10.4666	17.1388	22.0038	21.9558	12.6201	12.6294	19.5611	23.89	Unresponsive	Unresponsive	Unresponsive	Unresponsive	Gained
AI317395	0.288	0	0.106	0	0	0.0522	0.0377	0	0.1382	0.2107	0	0.0088	0.0172	0	0	Unresponsive	Unresponsive	Unresponsive	Unresponsive	None
AI413582	18.1803	7.3159	8.1244	8.1738	14.1611	13.8445	15.0767	18.4581	17.7035	31.6224	25.1551	22.9138	24.9955	45.0197	42.1073	Unresponsive	Unresponsive	Unresponsive	Unresponsive	None
AI427809	1.1378	0.4432	0.0349	0	0.0675	0	0	0.9609	0.1764	0.0365	0.0693	0.4377	0.2429	0.4416	0.1519	Unresponsive	Unresponsive	Unresponsive	Unresponsive	None
AI429214	0.418	0.3915	0.5548	0.8266	0.7189	0.9617	1.3664	0.4172	0.5781	0.9083	2.5252	0.1782	0.3789	0.5941	1.0442	Unresponsive	Unresponsive	Unresponsive	Unresponsive	None
AI464131	10.8109	1.9883	0.8157	1.0648	0.7232	1.2478	0.8161	3.7974	1.3203	1.6938	1.1133	4.1379	1.3534	1.5479	2.7614	Unresponsive	Unresponsive	Unresponsive	Induced	Lost
AI467606	7.2023	5.3552	4.4375	3.02	0.8838	0.4715	0.4291	6.3865	2.2188	1.284	0.1654	3.8739	2.576	2.5142	0.0952	Unresponsive	Unresponsive	Unresponsive	Unresponsive	Lost
AI480526	6.8575	8.6891	13.7353	11.1641	17.8937	19.157	17.4435	25.1041	14.5397	8.8467	7.7757	9.757	18.424	11.297	13.6146	Unresponsive	Unresponsive	Unresponsive	Unresponsive	None
AI481877	1.3676	0.4731	0.3977	0.3212	1.0659	0.8784	0.3822	5.8075	1.6461	0.8364	0.1432	5.8662	1.1335	2.7812	0.7452	Unresponsive	Unresponsive	Unresponsive	Unresponsive	None
AI504432	0	0.0425	0.1084	0.1871	0.2548	0.2635	0.1418	0.0315	0.1472	0.1542	0.0844	0.0271	0.0643	0.1679	0.0885	Unresponsive	Unresponsive	Unresponsive	Unresponsive	None
AI507597	2.2602	0	0.5094	0.328	1.0291	0.8756	0.9579	1.1938	0.9416	0.8878	1.0185	0.9731	1.1091	0.8399	0.3892	Unresponsive	Unresponsive	Unresponsive	Unresponsive	None
AI593442	0.0219	0.0278	0.0122	0.011	0.0743	0.0238	0	0.0128	0.012	0	0.0837	0.0335	0.016	0.0638	0.3342	Unresponsive	Unresponsive	Unresponsive	Unresponsive	None
AI597479	10.4378	9.2549	8.1167	8.2728	9.1671	10.103	9.9674	8.9311	8.4621	10.0682	9.4025	9.4286	9.2123	11.8152	13.048	Unresponsive	Unresponsive	Unresponsive	Unresponsive	None
AI606181	1.4137	1.0882	2.0802	0.952	1.8165	1.2393	3.1087	2.0145	1.1073	1.9212	2.3624	0.8458	0.9358	1.1184	1.1811	Unresponsive	Unresponsive	Unresponsive	Unresponsive	Gained
AI607873	0.4339	0.0436	0	0.0619	0	0	0.027	0	0.0062	0	0.0347	0	0	0	0	Unresponsive	Unresponsive	Unresponsive	Unresponsive	None
AI646519	0	0	0	0	0	0	0	0	0	0	0	0	0.1306	0	0	Unresponsive	Unresponsive	Unresponsive	Unresponsive	None
AI661453	2.1082	1.2494	2.4894	3.7172	5.1695	8.9985	13.032	3.4162	13.9259	22.2026	34.8307	2.831	8.7806	9.8011	23.0406	Unresponsive	Unresponsive	Repressed	Unresponsive	Gained
AI662270	6.3034	10.3786	2.3446	1.2938	0.2605	0.1623	0.1723	0.8026	0.4521	0.2383	0	1.0558	0.3194	0.0585	0	Unresponsive	Unresponsive	Unresponsive	Unresponsive	Lost
AI747448	0.0614	0.0179	0.0228	0.0463	0.1244	0.1941	0.1243	0.2859	0.1974	0.135	0.1014	0.0442	0.493	0.2111	0.0647	Unresponsive	Unresponsive	Unresponsive	Unresponsive	None
AI837181	18.3439	16.4339	21.3762	23.5393	22.5353	24.0029	27.8865	19.7967	18.6614	21.6793	24.3254	12.2128	18.6324	17.3803	17.7587	Unresponsive	Unresponsive	Unresponsive	Unresponsive	None
AI838599	1.6277	1.0925	0.0712	0.1765	0.3478	1.6302	1.2081	1.9511	1.0866	0.2168	0.3404	0.2102	0.4471	0.2207	0.141	Unresponsive	Unresponsive	Unresponsive	Unresponsive	None
AI846148	10.8452	19.025	11.366	10.4846	9.1604	10.62	11.6927	18.3277	13.5359	11.6406	8.0865	16.6321	11.2907	10.3706	10.9475	Unresponsive	Unresponsive	Unresponsive	Unresponsive	Transient
AI847159	0.7586	3.4675	1.3885	1.2326	0.6238	0.7692	0.1514	1.728	0.6949	0.0867	0	0.3273	0.3269	0.1847	0	Unresponsive	Unresponsive	Unresponsive	Unresponsive	None
AI849053	0	0	0	0	0	0	0.0162	0	0.0734	0	0.0232	0	0	0	0.0196	Unresponsive	Unresponsive	Unresponsive	Unresponsive	None
AI854517	0.3965	0.3615	0.3944	0.3777	0.9436	0.7674	0.3348	2.1304	1.2422	0.5205	0.0345	0.8291	0.9017	0.8569	0	Unresponsive	Unresponsive	Unresponsive	Unresponsive	None
AI854703	0.5474	0.638	0.4402	0.6216	0.9088	0.9565	0.987	0.9147	1.0621	0.446	0.2394	0.5562	1.1743	0.7388	0.7239	Unresponsive	Unresponsive	Unresponsive	Unresponsive	None
AI987944	4.4011	2.8926	3.3483	3.2856	3.249	2.2129	2.8709	3.3604	1.9647	2.1988	2.3215	2.3881	2.7736	2.6655	1.8717	Unresponsive	Unresponsive	Unresponsive	Unresponsive	None
AK010878	21.7479	32.925	34.2287	34.3208	30.7729	24.8615	20.0756	23.169	24.2582	20.9511	10.0001	15.3698	22.5168	24.9085	18.3096	Unresponsive	Unresponsive	Unresponsive	Unresponsive	None
AK129341	0.7266	1.8451	2.255	2.9438	3.991	3.8619	3.1161	2.2516	3.6168	3.2843	1.8429	2.0036	3.6502	2.7413	1.3003	Unresponsive	Unresponsive	Unresponsive	Unresponsive	Gained
AK157302	0.138	0.0665	0.0757	0.0754	0.074	0.2161	0.1855	0.1495	0.2255	0.0711	0.2968	0.1351	0.1233	0	0.1055	Unresponsive	Unresponsive	Unresponsive	Unresponsive	None
ANKRD23	1.5664	0.0662	0.3908	2.0654	0.2376	1.3521	1.1561	0	0.2684	0.7335	0.3759	0	0.0026	0.5645	1.7117	Unresponsive	Unresponsive	Unresponsive	Unresponsive	None
AU015836	0.4113	1.478	0.8361	0.349	0.8736	1.3729	3.0415	4.9562	5.2332	6.2461	33.3189	14.5809	7.4512	6.6104	58.0155	Induced	Unresponsive	Unresponsive	Unresponsive	None
AU018091	40.4281	41.6239	26.1451	15.8903	12.2426	15.0732	12.2981	99.1613	39.8477	33.3253	28.8516	97.1034	41.31	70.1761	61.8368	Unresponsive	Unresponsive	Induced	Induced	Lost
AU019823	13.3558	13.5855	11.6737	13.9404	15.7568	14.3563	12.7322	9.882	15.1442	13.861	15.3012	6.8977	9.6771	11.4633	14.3162	Unresponsive	Unresponsive	Unresponsive	Unresponsive	None
AU019990	0.1272	0	0.5131	0	0	0.2263	0	0	0.0974	0	0.0841	0.0414	0	0	0	Unresponsive	Unresponsive	Unresponsive	Unresponsive	None
AU020206	6.9568	11.2519	16.9276	11.3104	12.0576	13.5114	11.1893	17.7207	15.2876	6.7198	3.18	11.5217	12.6278	7.2484	5.3424	Unresponsive	Unresponsive	Unresponsive	Unresponsive	None
AU021092	0	0	0	0	0	0	0	0.1524	0	0.1167	0.2461	0.1383	0	0.1236	0.1673	Unresponsive	Unresponsive	Unresponsive	Unresponsive	None
AU022252	12.1742	10.0277	10.6115	5.4032	7.1624	6.5677	7.2274	9.0601	10.2559	6.721	4.1327	9.7253	9.2534	6.2735	5.9034	Unresponsive	Unresponsive	Unresponsive	Unresponsive	None
AU022751	0.416	0.6882	0.7262	2.0212	1.6915	2.7846	1.5026	2.4274	4.4157	1.1302	0.59	1.8574	2.5941	1.2817	0.2297	Unresponsive	Unresponsive	Unresponsive	Unresponsive	None
AU022754	0	0	0	0	0.0199	0.0446	0.0143	0.0272	0.0601	0.0919	0.1225	0.0158	0.0236	0	0.2454	Unresponsive	Unresponsive	Unresponsive	Unresponsive	None
AU023070	0	0	0	0	0	0	0	0	0	0	0.3171	0	0	0	0	Unresponsive	Unresponsive	Unresponsive	Unresponsive	None
AU040320	5.0628	3.65	2.3317	3.5192	5.3038	6.7337	9.3857	4.8906	4.5808	9.385	13.8245	7.039	4.7439	6.9279	12.9265	Unresponsive	Unresponsive	Unresponsive	Unresponsive	Gained
AU040972	0.8085	1.4071	0.3899	0.2286	0.066	0.0776	0.1765	0.4815	0.0476	0	0	0.6014	0.0251	0.0858	0	Unresponsive	Unresponsive	Unresponsive	Unresponsive	None
AU041133	0.8364	0.6444	0.7603	0.9075	0.6028	1.0176	0.995	0.2487	1.2304	0.9263	1.9847	0.4954	0.7523	0.748	1.0338	Unresponsive	Unresponsive	Unresponsive	Unresponsive	None
AV026068	0	0	0	0	0	0	0	0	0.1501	0	0.1852	0.1978	0	0	0	Unresponsive	Unresponsive	Unresponsive	Unresponsive	None
AV039307	0.0641	0	0	0.2059	0.1283	0.0644	0.159	0.0752	0	0.1323	0	0	0.0717	0.1545	0.0523	Unresponsive	Unresponsive	Unresponsive	Unresponsive	None
AV099323	1.4245	1.964	1.9325	4.3269	4.7916	2.3791	2.387	2.1688	2.9131	4.8875	1.5155	1.7383	2.4853	7.3025	2.2346	Unresponsive	Unresponsive	Unresponsive	Unresponsive	None
AV320801	0.1846	0.086	0.0547	0.0397	0.0158	0.0369	0	0.0306	0.0605	0.019	0	0	0.0248	0	0	Unresponsive	Unresponsive	Unresponsive	Unresponsive	None
AW011738	0.1083	0	0	0.0423	0.1007	0.118	0.2351	0.0342	0.0123	0.2374	0.2071	0.0265	0.0129	0.1243	0.2795	Unresponsive	Unresponsive	Unresponsive	Unresponsive	None
AW047730	0.3036	0.0835	0.1732	0	0	0.2376	0.5502	0.0235	0.1094	0.167	0.2937	0.0757	0.1127	0.5296	0.1488	Unresponsive	Unresponsive	Unresponsive	Unresponsive	None
AW121686	0.0297	0.0823	0.1328	0.0697	0	0.0917	0	0.0471	0.0101	0	0.4266	0.182	0.0765	0	0	Unresponsive	Unresponsive	Unresponsive	Unresponsive	None
AW146154	1.1993	0.6735	1.2135	1.6071	1.4529	1.6933	0.9066	1.1629	1.5176	1.1765	0.7435	0.2751	1.3184	1.0817	0.5566	Unresponsive	Unresponsive	Unresponsive	Unresponsive	None
AW209491	7.9039	18.1598	20.178	16.2366	12.3312	10.6633	11.084	8.823	15.0978	13.3555	13.119	5.5079	11.7646	9.4425	10.858	Unresponsive	Unresponsive	Unresponsive	Unresponsive	Transient
AW495222	1.4858	0	0	0	0	0	0.1613	0.3184	0.0575	0	0	1.2264	0.0608	0	0	Unresponsive	Unresponsive	Unresponsive	Unresponsive	None
AW549877	27.0985	17.3246	17.6856	19.7357	19.5015	23.6152	17.1501	22.4725	24.1992	26.9007	16.328	41.2746	29.1844	36.8814	22.11	Unresponsive	Unresponsive	Unresponsive	Unresponsive	None
AW551984	0.4333	0.412	0.6934	0.4947	0.6383	0.5297	0.3117	0.3839	0.531	0.1825	0.426	0.1729	0.4357	0.2952	0.2081	Unresponsive	Unresponsive	Unresponsive	Unresponsive	None
AW554918	2.977	3.3521	2.1032	2.126	2.1264	3.138	2.942	2.2682	2.3472	2.1835	3.197	3.4406	1.985	3.5042	3.0879	Unresponsive	Unresponsive	Unresponsive	Unresponsive	None
AW822073	0	0	0.0407	0	0	0	0	0.1161	0.2059	0	0	0	0.026	0	0	Unresponsive	Unresponsive	Unresponsive	Unresponsive	None
AW822252	0.424	0	0	0.1068	0.3193	0.5978	0.1112	0.6378	1.2166	0.6183	3.5198	0.0835	0.683	0	0.3267	Unresponsive	Unresponsive	Unresponsive	Unresponsive	None
AY074887	0.7248	2.1854	0.8247	0.8252	0.424	0.8025	0.5262	0.8049	0.3937	0.4808	0.203	0.3542	0.2767	0.3686	0.207	Unresponsive	Unresponsive	Unresponsive	Unresponsive	None
AY358078	0	0.0397	0	0	0	0	0	0.0149	0	0	0	0.0172	0	0	0	Unresponsive	Unresponsive	Unresponsive	Unresponsive	None
AY512931	0.5229	0.7955	0.0884	0.4503	0.7072	0.3387	0.3542	0.3818	0.5828	0.444	0.1036	0.2945	0.03	0.0558	0.0523	Unresponsive	Unresponsive	Unresponsive	Unresponsive	None
Aaas	80.3553	78.9755	67.3847	67.5837	69.8122	70.5687	81.4143	87.0681	58.544	70.6722	63.6233	88.1435	66.6568	75.2773	80.6002	Unresponsive	Unresponsive	Unresponsive	Unresponsive	None
Aacs	14.6295	22.3912	21.5079	21.9504	8.013	8.7022	5.43	6.5137	4.2572	3.5769	6.0252	9.9437	4.9514	2.6124	7.1801	Unresponsive	Unresponsive	Unresponsive	Unresponsive	Transient
Aadac	0	0	0.1765	0.4045	0.1709	0	0	0	0.3811	0	0	0.0547	0.2998	0	0	Unresponsive	Unresponsive	Unresponsive	Unresponsive	None
Aadacl2	0	0	0	0	0	0.0467	0	0	0	0	0	0.0157	0	0	0	Unresponsive	Unresponsive	Unresponsive	Unresponsive	None
Aadat	0.0377	0.3089	1.1171	1.6819	1.4384	1.5698	0.6783	0.1238	0.6663	0.2053	0.1442	0.0414	0.3152	0.1169	0.1342	Unresponsive	Unresponsive	Unresponsive	Unresponsive	None
Aaed1	11.814	4.499	5.6921	6.5009	8.233	9.1147	6.994	9.753	7.9625	5.2414	5.6535	9.4152	11.7179	7.2043	5.9743	Unresponsive	Unresponsive	Unresponsive	Unresponsive	Lost
Aagab	9.3217	10.8371	13.3281	15.7017	14.1294	12.291	12.1505	15.9834	13.2789	11.7901	10.4151	15.1406	13.1448	11.4041	10.9613	Unresponsive	Unresponsive	Unresponsive	Unresponsive	None
Aak1	4.8154	4.5238	2.4407	2.7992	2.1107	4.2896	3.3727	4.1994	2.1797	3.2434	5.9146	2.0486	2.4736	3.738	7.3777	Unresponsive	Unresponsive	Unresponsive	Unresponsive	None
Aamdc	18.2581	7.0269	6.9116	4.5782	8.7587	7.5983	10.3484	11.3203	8.0184	11.073	20.2994	15.9554	8.0282	10.4287	13.6134	Unresponsive	Unresponsive	Unresponsive	Unresponsive	Lost
Aamp	144.607	178.477	154.818	130.905	94.405	92.0927	110.168	110.938	101.882	152.941	214.512	145.631	112.085	129.325	156.94	Unresponsive	Unresponsive	Unresponsive	Unresponsive	None
Aanat	0	0	0	1.1424	0	0	0	0.5506	0.0175	0.1245	0.0494	0	0.0577	0	0.0874	Unresponsive	Unresponsive	Unresponsive	Unresponsive	None
Aar2	10.031	16.7927	14.6603	13.9723	12.7121	10.5158	11.2671	9.9092	13.7931	13.1904	14.7638	4.8619	10.0489	8.3588	11.0777	Repressed	Unresponsive	Unresponsive	Unresponsive	None
Aard	8.0398	14.4521	2.2862	2.0412	1.5128	1.5412	1.85	16.2349	7.5703	1.7078	1.1432	14.6326	6.146	2.1208	0.2016	Unresponsive	Unresponsive	Unresponsive	Unresponsive	Lost
Aars	120.065	91.2264	104.97	94.4193	104.608	87.8102	85.3777	118.81	115.936	98.3195	70.4475	163.063	121.108	104	66.3907	Unresponsive	Unresponsive	Unresponsive	Unresponsive	None
Aars2	12.7666	14.1516	10.8377	9.4667	9.9019	9.3182	10.6878	16.4795	9.3945	8.2285	7.6211	17.2922	11.779	8.6454	8.0332	Unresponsive	Unresponsive	Unresponsive	Unresponsive	None
Aarsd1	54.9431	58.7255	60.7476	51.0102	55.3872	49.2023	46.0658	58.149	46.5638	32.0463	23.6684	71.558	57.3897	45.6938	48.9065	Unresponsive	Unresponsive	Unresponsive	Induced	None
Aasdh	11.8922	8.5124	13.7367	14.1805	16.2896	16.205	15.0374	18.2488	14.4909	14.7474	9.188	19.8954	22.2028	21.5262	12.5783	Unresponsive	Unresponsive	Unresponsive	Unresponsive	None
Aasdhppt	21.0234	27.1259	25.6296	24.6507	27.7994	23.6667	20.6835	17.8223	23.9692	27.2654	15.2068	15.3702	22.8168	24.9092	20.607	Unresponsive	Unresponsive	Unresponsive	Unresponsive	None
Aass	0.4762	2.3001	1.2794	0.6479	1.06	1.5439	0.5097	1.4346	1.4462	0.3374	0.4502	0.6351	1.7885	0.6674	0.399	Unresponsive	Unresponsive	Unresponsive	Unresponsive	None
Aatf	31.7728	40.6544	33.0957	36.9381	28.6683	19.7576	29.4925	30.4273	34.1177	29.0454	19.1134	35.8448	30.3425	24.0946	22.287	Unresponsive	Unresponsive	Unresponsive	Unresponsive	Transient
Aatk	0.0492	0.0137	0.1984	0.25	0.1936	0.6941	0.3587	0.1856	0.3952	0.3514	0.4028	0.3551	0.3055	0.1386	0.2497	Unresponsive	Unresponsive	Unresponsive	Unresponsive	None
Abat	0.6226	0.7692	0.7163	0.5536	0.502	1.0532	1.6895	0.8554	0.7278	0.9096	1.4927	1.502	1.3681	0.7602	0.5182	Unresponsive	Unresponsive	Unresponsive	Unresponsive	None
Abca1	2.1335	1.394	0.4804	0.2128	0.158	0.1515	0.1137	2.6789	0.4819	0.5148	1.9177	1.3862	0.8098	1.9716	2.1071	Unresponsive	Unresponsive	Unresponsive	Unresponsive	None
Abca12	0.0066	0.0329	0	0.0614	0.0133	0	0.0044	0.0065	0	0.0643	0.0869	0.1078	0.008	0.1558	0.1427	Unresponsive	Unresponsive	Unresponsive	Unresponsive	None
Abca13	0.0075	0.0442	0.0204	0.0075	0.0035	0.0037	0.005	0.04	0.0054	0.0116	0	0.0064	0.0041	0	0.003	Unresponsive	Unresponsive	Unresponsive	Unresponsive	None
Abca14	0	0	0	0	0	0	0	0.0146	0.0078	0	0	0	0.0126	0.0137	0	Unresponsive	Unresponsive	Unresponsive	Unresponsive	None
Abca15	0	0	0	0	0	0	0	0	0.0087	0	0	0	0	0	0	Unresponsive	Unresponsive	Unresponsive	Unresponsive	None
Abca16	0.0722	0.0131	0.079	0.0485	0.0223	0.0121	0.011	0.0839	0.076	0	0	0.0323	0.0687	0.1069	0	Unresponsive	Unresponsive	Unresponsive	Unresponsive	None
Abca17	0	0.0223	0.0127	0	0.011	0.0129	0.0866	0.0553	0.0458	0.0366	0	0.0247	0.0344	0	0.0228	Unresponsive	Unresponsive	Unresponsive	Unresponsive	None
Abca2	2.4437	2.3409	2.3938	3.4752	5.2602	7.465	7.078	6.0633	5.1776	6.8904	2.6223	6.9359	8.021	6.6036	5.8608	Unresponsive	Unresponsive	Unresponsive	Induced	Gained
Abca3	1.3173	0.9669	0.7727	1.0627	3.9028	6.9092	6.8916	3.5498	4.7236	9.3784	11.2094	3.0774	5.2864	5.5466	9.6034	Unresponsive	Unresponsive	Unresponsive	Unresponsive	Gained
Abca4	0.5269	0.5073	0.4337	0.2204	0.6941	0.6081	0.5489	0.2938	0.3876	0.2644	0.5296	0.5021	0.3356	0.2613	0.2252	Unresponsive	Unresponsive	Unresponsive	Unresponsive	None
Abca5	0.8239	0.6601	0.3193	0.2715	0.6811	1.5072	1.3122	0.4944	0.7148	1.2991	1.42	0.9206	0.5207	0.9089	1.149	Unresponsive	Unresponsive	Unresponsive	Unresponsive	None
Abca6	0	0	0.0495	0	0	0	0	0.0038	0	0.0252	0	0	0	0	0	Unresponsive	Unresponsive	Unresponsive	Unresponsive	None
Abca7	3.8324	0.7153	0.8247	0.6548	2.1435	3.311	3.6815	4.6827	2.0983	3.468	4.5684	7.9055	5.5382	5.6643	6.8817	Unresponsive	Induced	Unresponsive	Unresponsive	None
Abca8a	0	0.7906	0	0	0.0117	0	0	0	0.012	0	0.0209	0	0	0	0	Unresponsive	Unresponsive	Unresponsive	Unresponsive	None
Abca8b	0.2064	0.1004	0.1072	0.1589	0.1598	0.1224	0.226	0.0314	0.1167	0.3621	0.1407	0.0091	0.0838	0.2535	0.0273	Unresponsive	Unresponsive	Unresponsive	Unresponsive	None
Abca9	0.0287	0.1891	0.1868	0.4047	0.0575	0.0095	0	0.0031	0	0.0312	0.0253	0	0	0.0115	0	Unresponsive	Unresponsive	Unresponsive	Unresponsive	None
Abcb10	6.4922	7.1256	6.5098	6.1105	6.847	7.241	7.0665	8.5292	6.825	7.749	7.414	6.4496	7.4276	6.5948	7.1584	Unresponsive	Unresponsive	Unresponsive	Unresponsive	None
Abcb11	0	0	0	0	0	0	0	0.0408	0.0096	0.013	0.0121	0	0	0	0.1254	Unresponsive	Unresponsive	Unresponsive	Unresponsive	None
Abcb1a	11.3832	10.6074	4.8211	3.0336	2.8573	2.884	0.9172	14.6897	6.1188	2.7961	3.7403	7.0703	6.3055	3.9895	0.7994	Repressed	Unresponsive	Unresponsive	Unresponsive	Lost
Abcb1b	9.8538	9.1941	5.5111	5.2841	4.169	5.0974	3.9115	6.2294	8.8822	18.5201	22.7251	5.9263	8.5516	18.502	22.7401	Unresponsive	Unresponsive	Unresponsive	Unresponsive	Lost
Abcb4	0.0748	0	0	0	0	0	0	0.0926	0.0273	0.0486	0.0293	0.1334	0.0165	0.1023	0	Unresponsive	Unresponsive	Unresponsive	Unresponsive	None
Abcb5	0.1049	0	0	0	0	0	0	0	0.0912	0	0	0.0785	0.0601	0.2802	0.0131	Unresponsive	Unresponsive	Unresponsive	Unresponsive	None
Abcb6	23.979	35.8569	34.438	23.2898	25.8823	23.873	38.4447	23.4504	14.7378	38.4593	23.9703	18.5735	16.6367	32.1061	26.6852	Unresponsive	Unresponsive	Unresponsive	Unresponsive	None
Abcb7	19.5604	14.6378	13.5058	15.6532	15.7466	22.118	13.627	10.8822	13.5155	15.4938	6.0104	17.1966	16.746	17.5165	15.4758	Unresponsive	Unresponsive	Unresponsive	Unresponsive	None
Abcb8	11.9154	9.955	12.0851	12.3114	14.0496	12.8124	15.213	13.0812	11.8814	14.3549	14.461	13.1404	13.718	11.878	10.1628	Unresponsive	Unresponsive	Unresponsive	Unresponsive	None
Abcb9	0.1676	0.217	0.0962	0.0481	0.0802	0.148	0.4484	0.1365	0.2379	0.5211	0.8907	0.2347	0.1056	0.1879	0.2695	Unresponsive	Unresponsive	Unresponsive	Unresponsive	None
Abcc1	14.5042	7.4127	9.2502	9.0764	12.8958	17.8776	13.0084	14.7181	11.5468	10.8698	6.7307	21.3905	13.9424	12.0548	20.8123	Unresponsive	Unresponsive	Unresponsive	Induced	Gained
Abcc10	3.2475	2.5347	1.7638	1.8838	2.3349	2.9896	2.8563	4.7958	3.0899	3.0835	2.8461	5.1553	3.8713	2.7472	3.4078	Unresponsive	Unresponsive	Unresponsive	Unresponsive	None
Abcc12	0.0712	0	0.0136	0.0402	0	0	0	0.0182	0.0203	0	0.0132	0.0134	0.023	0	0	Unresponsive	Unresponsive	Unresponsive	Unresponsive	None
Abcc2	1.6259	0.5196	0.28	0.0404	0.3367	0.3399	0.1316	0.7881	0.157	0.1131	0.0072	0.2735	0.0165	0.0355	0.0667	Unresponsive	Unresponsive	Unresponsive	Unresponsive	None
Abcc3	0.1384	0.2423	0.027	0.0623	0.2062	0.2502	0.1876	0.1636	0.2273	0.1344	0.5306	0.0745	0.1371	0.2233	0.0576	Unresponsive	Unresponsive	Unresponsive	Unresponsive	None
Abcc4	11.7686	12.8034	10.1754	7.0725	9.1345	14.1162	6.3602	20.0597	18.0202	7.0546	1.9868	16.7335	29.8314	16.5118	2.6745	Unresponsive	Unresponsive	Induced	Unresponsive	Lost
Abcc5	33.6797	36.2721	30.1244	26.1864	19.6107	23.6347	15.2069	41.753	31.6963	23.1429	16.0933	47.4692	34.1176	22.3903	14.0659	Unresponsive	Unresponsive	Unresponsive	Unresponsive	Transient
Abcc6	0.0124	0.0105	0.2462	0	0.0248	0.1706	0.3766	0.1029	0.1088	0.0522	0.0237	0.1554	0.1625	0.0403	0	Unresponsive	Unresponsive	Unresponsive	Unresponsive	None
Abcc8	0.1912	0.051	0.6037	0.9963	1.0189	0.8448	0.4065	0.2584	0.95	0.6815	0.2267	0.2452	0.5757	0.796	0.6415	Unresponsive	Unresponsive	Unresponsive	Unresponsive	None
Abcc9	0.0083	0.0427	0	0.0097	0.0088	0.0164	0.0166	0.0026	0	0	0.0079	0	0	0.0099	0.0067	Unresponsive	Unresponsive	Unresponsive	Unresponsive	None
Abcd1	3.86	3.3727	1.2953	1.1054	1.6411	2.4586	3.1343	3.5814	2.4022	2.6755	6.1407	3.9595	2.7229	3.5836	4.8965	Unresponsive	Unresponsive	Unresponsive	Unresponsive	Lost
Abcd2	0	0.0335	0.0243	0.0727	0.0875	0.0363	0.224	0.013	0.0452	0.0114	0.3935	0	0.008	0	0.0836	Unresponsive	Unresponsive	Unresponsive	Unresponsive	None
Abcd3	15.3473	18.3819	9.6918	7.911	10.1681	10.8205	15.1944	11.1542	8.5557	12.0026	21.6234	10.0598	10.137	12.6189	20.01	Unresponsive	Unresponsive	Unresponsive	Unresponsive	Lost
Abcd4	13.2818	10.9653	18.1722	12.3528	12.6821	12.1838	9.4311	23.4283	13.3585	5.6978	4.8825	20.337	15.5712	7.6893	7.2785	Unresponsive	Unresponsive	Unresponsive	Unresponsive	None
Abce1	102.057	122.601	113.681	115.031	94.9639	87.3375	68.0134	77.2504	93.4439	90.2337	50.6773	97.675	85.9631	101.763	80.9487	Unresponsive	Unresponsive	Unresponsive	Unresponsive	None
Abcf1	75.1526	120.307	121.345	147.647	100.445	99.9507	88.6637	84.6629	73.9825	54.6706	57.845	88.2394	87.1267	63.1541	58.2676	Unresponsive	Unresponsive	Unresponsive	Unresponsive	None
Abcf2	50.6231	87.358	84.417	82.0742	66.6415	61.0773	45.3045	58.9902	66.5662	41.2615	31.5089	65.1729	67.8812	42.1021	36.8854	Unresponsive	Unresponsive	Unresponsive	Unresponsive	None
Abcf3	23.0674	16.7596	19.3796	18.9657	20.6275	22.8651	20.1055	20.1937	20.0762	20.4965	21.2539	27.2858	22.1752	13.0799	18.7088	Unresponsive	Unresponsive	Unresponsive	Unresponsive	None
Abcg1	5.0789	6.854	6.9669	6.1985	2.3814	2.1678	0.4612	6.3039	3.1192	1.2569	3.6581	7.3945	9.4188	4.4935	0.2689	Unresponsive	Induced	Induced	Unresponsive	Transient
Abcg2	14.5693	27.1987	19.6417	16.8396	19.1208	27.591	21.0095	34.1784	47.0896	41.6078	12.5253	16.1795	32.2968	38.534	15.3101	Repressed	Unresponsive	Unresponsive	Unresponsive	None
Abcg3	0	0.1714	0	0.1019	0.0258	0	0.0435	0.0287	0.0397	0.0216	0	0	0.0613	0	0	Unresponsive	Unresponsive	Unresponsive	Unresponsive	None
Abcg4	0.2403	0	0	0.0712	0.9804	0.2106	0.3002	0.2416	0.5202	0.1659	0.3261	0.164	0.1067	0.2735	0.0713	Unresponsive	Unresponsive	Unresponsive	Unresponsive	None
Abcg5	0	0	0.1053	0.028	0.0851	0.1156	0.0284	0	0.0749	0.124	0.2998	0	0.015	0	0	Unresponsive	Unresponsive	Unresponsive	Unresponsive	None
Abcg8	0	0.0185	0.0565	0.0289	0.0632	0.017	0.0964	0	0.0615	0.0383	0.0272	0.0105	0.0378	0	0	Unresponsive	Unresponsive	Unresponsive	Unresponsive	None
Abhd1	0.6773	0.5317	0.7702	0.6842	0.5651	0.8536	0.5918	1.0252	0.8926	0.595	0.6691	0.9517	0.4326	0.5304	0.62	Unresponsive	Unresponsive	Unresponsive	Unresponsive	None
Abhd10	10.0223	9.4356	7.5257	6.4069	6.254	7.1806	8.4396	10.7175	6.9201	7.6334	6.7264	12.183	9.4715	11.4691	6.1102	Unresponsive	Unresponsive	Unresponsive	Unresponsive	None
Abhd11	30.3287	30.6736	34.9056	31.5315	45.4188	35.6235	38.8127	46.5978	37.4376	26.6638	24.6777	43.0471	48.814	37.4	37.9941	Unresponsive	Unresponsive	Unresponsive	Unresponsive	None
Abhd11os	18.7777	7.7964	13.2651	16.1336	15.7349	14.1285	21.3935	17.3647	12.8073	31.1687	21.8766	23.8691	13.8921	23.5765	16.459	Unresponsive	Unresponsive	Unresponsive	Unresponsive	None
Abhd12	31.2668	21.0955	17.4366	18.3939	22.7619	23.6813	26.0691	35.9515	26.0895	22.0212	20.0202	42.8505	32.7324	27.9565	26.3738	Unresponsive	Unresponsive	Unresponsive	Unresponsive	None
Abhd12b	0	0	0.0234	0.0212	0	0.0209	0.0379	0.0119	0	0	0	0	0	0	0.1006	Unresponsive	Unresponsive	Unresponsive	Unresponsive	None
Abhd13	6.173	6.0917	5.9992	6.01	6.7179	7.2272	7.7406	5.0624	6.5815	8.7036	9.2054	5.289	4.9867	6.0141	8.3991	Unresponsive	Unresponsive	Unresponsive	Unresponsive	None
Abhd14a	14.8235	23.4472	36.5977	41.0764	34.8771	26.7509	20.3148	23.4879	22.7169	22.4692	7.0172	32.8903	26.8483	24.8973	16.1726	Unresponsive	Unresponsive	Unresponsive	Induced	Transient
Abhd14b	0.6316	1.49	2.8136	3.3514	4.4364	6.4189	2.6282	2.9154	1.9325	3.3638	3.1114	2.5771	2.2973	1.6175	2.4779	Unresponsive	Unresponsive	Unresponsive	Unresponsive	Gained
Abhd15	0.0698	0.0465	0	0.0283	0.0224	0	0.0971	0.023	0.0265	0.0519	0.0231	0.0089	0.044	0	0.0466	Unresponsive	Unresponsive	Unresponsive	Unresponsive	None
Abhd16a	9.9519	12.497	10.6896	7.9269	9.0525	10.1057	12.386	14.3096	10.4723	9.7834	19.0337	16.0634	12.2236	8.0285	18.2842	Unresponsive	Unresponsive	Unresponsive	Unresponsive	None
Abhd16b	0.0756	0.3775	0.2506	0.1593	0.1108	0.2814	0.0254	0.1277	0.08	0.1169	0.1449	0.0138	0.1079	0.0846	0.1347	Unresponsive	Unresponsive	Unresponsive	Unresponsive	None
Abhd17a	71.5818	104.658	110.019	95.1673	74.8366	58.3652	64.8649	55.3669	48.5091	52.4246	78.2593	61.1011	57.524	45.4528	68.489	Unresponsive	Unresponsive	Unresponsive	Unresponsive	None
Abhd17b	17.9413	15.8075	11.689	13.5883	16.2553	14.5685	18.743	12.2877	14.0922	18.1699	22.1623	10.2882	9.336	16.4115	19.192	Unresponsive	Unresponsive	Unresponsive	Unresponsive	None
Abhd17c	39.4589	36.4261	41.1822	41.8918	35.4661	34.3039	37.1268	21.4769	30.3297	36.7533	27.988	21.4788	24.695	32.023	42.5605	Unresponsive	Unresponsive	Unresponsive	Unresponsive	None
Abhd2	19.6804	10.8555	6.2909	5.2946	6.0899	7.1837	10.2396	13.6077	7.1024	12.3041	23.288	18.1256	6.445	9.4789	29.6382	Unresponsive	Unresponsive	Unresponsive	Unresponsive	Lost
Abhd3	0.7803	0.3522	0.3416	0.143	0.3087	0.5841	0.2703	0.3938	0.4479	0.7249	0.9267	0.3023	0.3766	0.22	0.1861	Unresponsive	Unresponsive	Unresponsive	Unresponsive	None
Abhd4	28.6421	21.0868	19.5801	22.8661	21.374	28.6012	27.6245	26.3328	25.1649	35.6458	39.2129	39.2128	35.1783	33.2433	42.0149	Unresponsive	Unresponsive	Unresponsive	Unresponsive	None
Abhd5	4.033	4.199	2.249	3.4953	3.5114	4.2478	5.6186	1.7127	5.3689	6.539	10.2517	3.6726	4.9265	9.9171	8.1441	Unresponsive	Unresponsive	Unresponsive	Unresponsive	Gained
Abhd6	3.3196	4.3111	2.4584	2.68	1.8828	2.4074	5.0684	5.4022	3.6006	6.4718	14.8882	4.7344	2.118	3.7529	11.3254	Unresponsive	Unresponsive	Unresponsive	Unresponsive	Lost
Abhd8	4.2559	2.1956	4.3239	5.5862	8.9011	10.0849	9.9948	7.215	7.5999	7.984	7.3937	7.2085	9.7923	8.1904	8.1971	Unresponsive	Unresponsive	Unresponsive	Unresponsive	Gained
Abi1	30.5818	22.2613	21.2555	20.6836	17.9116	21.9723	18.7903	25.274	21.5516	25.0523	32.6624	31.88	21.6347	25.761	36.4309	Unresponsive	Unresponsive	Unresponsive	Unresponsive	None
Abi2	12.1614	15.2247	16.2602	16.4334	16.9377	18.944	16.7873	7.8381	13.7564	13.3527	12.058	10.8366	11.8553	14.2472	16.4209	Unresponsive	Unresponsive	Unresponsive	Unresponsive	None
Abi3	1.9423	3.1389	3.468	1.9937	1.133	0.8657	0.9175	4.8746	1.3168	1.3809	0.1785	4.3186	2.3716	0.8874	0.5826	Unresponsive	Unresponsive	Unresponsive	Unresponsive	None
Abi3bp	1.0375	0.0816	0.0538	0.0515	0.0558	0.0496	0.0761	0.1376	0.1386	0.0873	1.7829	0.0511	0.1381	0.0165	0.3313	Unresponsive	Unresponsive	Unresponsive	Unresponsive	None
Abl1	22.5416	17.2063	13.6438	13.3621	18.0075	18.6081	21.4901	18.1312	15.6583	19.1254	22.6601	15.12	15.9113	12.3631	21.0111	Unresponsive	Unresponsive	Unresponsive	Unresponsive	None
Abl2	10.5056	16.7331	15.0455	16.0472	13.7799	15.9063	12.6444	10.3805	14.1044	14.2383	10.7137	11.1665	12.5842	14.2883	16.2061	Unresponsive	Unresponsive	Unresponsive	Unresponsive	None
Ablim1	17.0318	2.7077	0.8312	1.9541	2.2549	2.5849	5.2473	3.7439	0.632	2.0585	11.9491	12.7933	1.3138	2.7318	10.704	Induced	Unresponsive	Unresponsive	Unresponsive	Lost
Ablim2	15.8411	2.9534	0.9956	0.5264	0.2623	0.3357	0.3407	6.4663	0.647	0.7263	0.8252	8.9398	1.6775	1.4121	3.5226	Unresponsive	Unresponsive	Unresponsive	Unresponsive	Lost
Ablim3	0.0148	0.0125	0.0488	0.0746	0.4962	0.8953	0.5256	0.2698	0.6056	0.6622	0.1978	0.1508	0.7679	0.7917	0.1657	Unresponsive	Unresponsive	Unresponsive	Unresponsive	None
Abo	0.0377	0.1244	0.3765	0.2795	0.1051	0.1164	0.0248	0.1763	0.4789	0.1202	0.0359	0.0138	0.1928	0.1233	0.1036	Unresponsive	Unresponsive	Unresponsive	Unresponsive	None
Abr	30.5689	29.9248	25.3359	19.2809	21.5046	22.4843	17.8101	33.6761	17.2572	17.6723	10.8281	36.796	21.7593	23.4529	15.441	Unresponsive	Unresponsive	Unresponsive	Unresponsive	None
Abra	0	0	0.0854	0	0.0409	0	0	0.0771	0.029	0.0431	0	0	0	0.0394	0	Unresponsive	Unresponsive	Unresponsive	Unresponsive	None
Abracl	9.2217	18.6921	28.8166	28.9064	36.5707	30.3969	28.8314	9.357	18.8039	22.4741	35.0536	12.5676	22.6749	21.7468	39.5921	Unresponsive	Unresponsive	Unresponsive	Unresponsive	Gained
Abt1	26.475	38.3477	36.3037	32.2983	28.259	20.7336	19.3423	27.1353	26.2776	20.664	16.4408	23.5982	28.4687	16.9579	16.0407	Unresponsive	Unresponsive	Unresponsive	Unresponsive	None
Abtb1	14.5233	12.7992	13.0218	12.7228	15.8287	15.3012	18.761	27.8394	15.6642	14.3856	26.8499	21.8298	17.9852	18.5367	25.7234	Unresponsive	Unresponsive	Unresponsive	Unresponsive	None
Abtb2	0.4745	0.4821	0.6113	1.3113	0.7761	1.3956	1.5317	1.5657	1.0098	2.262	4.936	3.8623	1.4307	2.7129	8.2542	Induced	Unresponsive	Unresponsive	Unresponsive	None
Acaa1a	27.8679	24.0195	17.0379	14.4198	14.6442	14.1946	18.4386	29.2737	14.7851	13.1487	24.5008	23.5259	17.8409	12.0723	19.011	Unresponsive	Unresponsive	Unresponsive	Unresponsive	None
Acaa1b	0.9657	0.6601	0.5716	1.2748	0.8264	0.9305	0.8992	1.3491	0.5968	0.0412	0.268	1.2646	0.7674	0.2754	0	Unresponsive	Unresponsive	Unresponsive	Unresponsive	None
Acaa2	46.9501	51.2354	18.5958	12.2751	13.0414	14.3574	29.8821	39.4938	11.9926	11.0325	36.0864	37.9231	12.5784	11.1012	26.9157	Unresponsive	Unresponsive	Unresponsive	Unresponsive	Lost
Acaca	11.674	23.9448	20.8964	23.0869	13.1033	20.227	12.3559	9.7661	14.7556	8.6143	6.9632	14.6917	15.8091	8.6022	11.5616	Unresponsive	Unresponsive	Unresponsive	Unresponsive	Transient
Acacb	4.6479	1.7846	3.5062	3.5208	4.6925	5.5168	1.9389	6.0195	4.0884	1.1912	0.4804	5.4585	7.1227	3.6869	0.4815	Unresponsive	Unresponsive	Induced	Unresponsive	Gained
Acad10	2.3833	1.4404	1.4159	1.3292	3.406	4.2746	3.4373	4.7767	4.0463	3.7966	3.4039	3.6368	3.6512	4.1737	2.4224	Unresponsive	Unresponsive	Unresponsive	Unresponsive	Gained
Acad11	4.5333	5.1263	3.1324	3.6871	3.7367	4.9394	3.4629	9.8608	4.5431	5.6497	3.7527	11.6813	5.1423	5.358	3.354	Unresponsive	Unresponsive	Unresponsive	Unresponsive	None
Acad12	1.2081	1.7737	1.4467	1.7321	2.1289	2.7753	2.7363	2.557	3.4049	2.5897	1.9864	1.6858	2.3356	2.2604	1.2529	Unresponsive	Unresponsive	Unresponsive	Unresponsive	None
Acad8	10.1537	9.6502	10.4293	8.9277	9.8941	8.6927	9.1476	13.1968	10.0337	8.6643	6.5372	14.0541	12.4569	8.5168	9.2579	Unresponsive	Unresponsive	Unresponsive	Unresponsive	None
Acad9	7.6061	11.5045	8.9082	8.8074	8.5514	8.9872	8.1745	8.9516	8.998	7.0944	7.1461	9.8434	10.0906	6.301	8.8847	Unresponsive	Unresponsive	Unresponsive	Unresponsive	None
Acadl	13.3514	13.0443	13.3404	16.171	18.5297	22.167	22.3511	19.5455	26.5006	39.6772	25.0798	26.0163	31.4974	55.6745	26.0605	Unresponsive	Unresponsive	Unresponsive	Unresponsive	None
Acadm	97.1894	103.36	55.6116	38.355	27.943	24.782	20.2593	64.2746	27.5537	24.118	28.2576	62.3064	32.9697	36.593	36.7566	Unresponsive	Unresponsive	Unresponsive	Unresponsive	Lost
Acads	35.3407	21.799	17.4282	14.9718	19.159	22.6082	17.5485	48.055	19.8928	15.3968	24.9028	58.8443	30.1712	17.9902	23.7932	Unresponsive	Unresponsive	Unresponsive	Unresponsive	Lost
Acadsb	13.6596	10.4375	7.8088	6.3981	4.9879	5.5478	6.308	9.3827	9.0605	9.6949	10.1411	16.2424	9.7571	10.8078	8.794	Unresponsive	Unresponsive	Unresponsive	Unresponsive	None
Acadvl	24.8238	23.7146	18.9548	15.8895	15.0831	14.0184	20.0646	26.9795	14.4636	26.8958	61.6022	29.9926	14.5157	13.3446	25.1908	Unresponsive	Unresponsive	Unresponsive	Unresponsive	None
Acan	0.3134	0.3362	0.3438	0.6378	0.7159	0.7268	0.2891	0.7664	1.0925	0.3035	0.0632	0.3377	0.7686	0.4372	0.0781	Unresponsive	Unresponsive	Unresponsive	Unresponsive	None
Acap1	4.1466	3.4546	5.1191	3.834	3.1778	2.1174	0.8197	10.65	3.2396	1.3748	0.4216	8.704	3.0703	1.3292	0.1495	Unresponsive	Unresponsive	Unresponsive	Unresponsive	Transient
Acap2	12.6447	8.8433	7.3351	7.0423	8.8343	11.245	11.0148	12.8722	7.317	14.4441	11.5915	15.715	10.3963	18.6883	20.5778	Unresponsive	Unresponsive	Unresponsive	Unresponsive	None
Acap3	2.2314	3.8766	5.8116	4.729	4.1898	3.8651	4.2552	2.9604	4.2745	3.7741	6.5827	3.5175	5.8471	2.7315	3.2405	Unresponsive	Unresponsive	Unresponsive	Repressed	Transient
Acat1	10.3632	3.5909	5.7014	5.5611	6.2004	9.271	8.798	11.8934	7.7234	12.3564	12.2204	15.2845	10.4179	16.0078	14.1899	Unresponsive	Unresponsive	Unresponsive	Unresponsive	Gained
Acat2	33.6507	46.9776	52.5035	58.643	33.0994	28.9984	19.7724	18.5518	15.7154	11.376	12.2052	21.5201	17.2789	9.0743	10.432	Unresponsive	Unresponsive	Unresponsive	Unresponsive	Transient
Acat3	122.994	121.443	147.394	140.727	128.949	85.161	121.16	74.5689	107.275	160.54	126.384	84.7503	96.398	170.182	132.897	Unresponsive	Unresponsive	Unresponsive	Unresponsive	None
Acbd3	3.6872	2.7664	2.1605	3.2457	3.0724	3.9099	4.5213	2.2999	2.8837	4.4063	6.5194	3.1967	3.0659	3.4626	7.6988	Unresponsive	Unresponsive	Unresponsive	Unresponsive	None
Acbd4	18.3711	5.9245	6.4278	5.7981	7.9874	5.8866	16.3409	12.7289	9.6105	14.1734	27.198	17.06	13.804	22.4983	22.8854	Unresponsive	Unresponsive	Unresponsive	Unresponsive	Lost
Acbd5	9.0114	6.021	4.4714	5.0825	5.9546	5.8151	8.0672	5.8971	5.8222	7.3888	11.4462	8.0744	6.1614	7.4842	12.6664	Unresponsive	Unresponsive	Unresponsive	Unresponsive	Lost
Acbd6	51.7658	58.6999	64.3522	64.4882	74.2248	59.9615	91.0694	67.8267	76.1852	88.857	67.0131	69.9689	70.9358	79.1299	96.0502	Unresponsive	Unresponsive	Unresponsive	Unresponsive	None
Acbd7	3.003	3.2457	2.4352	3.0838	1.9282	1.3801	1.4766	2.3586	3.0685	1.5932	1.417	2.8735	4.1927	2.5961	1.3594	Unresponsive	Unresponsive	Unresponsive	Unresponsive	None
Accs	1.7215	1.5797	0.921	1.6344	1.6504	1.9505	1.5931	3.15	1.3445	1.2812	2.9659	2.5144	1.1779	0.835	2.5003	Unresponsive	Unresponsive	Unresponsive	Unresponsive	None
Accsl	26.8193	9.0547	5.8699	4.3479	1.5911	0.1172	0.0265	12.1483	1.1455	0.7105	0.2647	12.2115	1.4771	1.0002	0	Unresponsive	Unresponsive	Unresponsive	Unresponsive	Lost
Acd	31.087	25.0633	24.2855	25.3488	26.7903	26.048	29.9978	26.2492	24.9771	31.7706	32.4284	32.41	25.3089	28.1942	22.2113	Unresponsive	Unresponsive	Unresponsive	Unresponsive	None
Ace	0.5492	0.9554	0.2237	0.2054	0.3635	0.4475	0.2838	7.3495	0.4417	0.069	0.1784	3.7742	0.5436	0.5026	0.32	Unresponsive	Unresponsive	Unresponsive	Unresponsive	None
Ace2	0	0	0.0198	0	0	0	0	0	0	0	0	0.0386	0	0	0	Unresponsive	Unresponsive	Unresponsive	Unresponsive	None
Ace3	0	0	0	0	0	0	0	0.0374	0.0201	0	0	0	0.076	0	0	Unresponsive	Unresponsive	Unresponsive	Unresponsive	None
Acer1	0.0386	0.1477	0.1455	0.1434	0.3088	0.0531	0.042	0.1272	0.1466	0	0	0.0653	0.1537	0.0595	0	Unresponsive	Unresponsive	Unresponsive	Unresponsive	None
Acer2	11.6139	27.609	29.1615	22.7686	17.216	11.354	11.9949	14.3063	18.7984	12.9536	7.8806	8.5934	13.2241	10.4046	4.7804	Unresponsive	Unresponsive	Unresponsive	Unresponsive	Transient
Acer3	2.9657	2.0626	2.8088	2.8589	5.3801	5.6407	6.6842	2.4661	3.1217	4.5161	3.457	2.601	3.386	3.9085	5.0939	Unresponsive	Unresponsive	Unresponsive	Unresponsive	Gained
Ache	0.034	0.0974	0.0658	0.055	0.3607	0.0924	0.0877	0.0825	0.2633	0.069	0.4492	0.0625	0.5934	0.093	0.0336	Unresponsive	Unresponsive	Unresponsive	Unresponsive	None
Acin1	99.0148	144.809	155.263	160.275	139.134	119.194	138.028	142.837	129.465	102.679	92.4105	119.483	119.616	92.4096	87.1652	Unresponsive	Unresponsive	Unresponsive	Unresponsive	None
Ackr1	0.0943	0	0.0708	0.1321	0.0602	0.0652	0.1608	0.0202	0.0957	0.0647	0.1222	0	0	0	0.0731	Unresponsive	Unresponsive	Unresponsive	Unresponsive	None
Ackr2	0	0	0	0	0.0246	0.025	0.0623	0	0.0253	0.0237	0	0	0	0.0236	0.0187	Unresponsive	Unresponsive	Unresponsive	Unresponsive	None
Ackr3	8.3204	3.5198	2.7079	1.2513	0.4176	0.2964	0.6411	2.1011	1.5214	2.9574	9.5915	1.5382	0.8652	1.2398	15.7038	Unresponsive	Unresponsive	Unresponsive	Unresponsive	Lost
Ackr4	0.7844	0.5932	0.4752	0.5865	1.3202	2.6048	2.4163	1.3287	2.9198	2.5675	0.5919	1.5672	1.1277	1.2897	0.2526	Unresponsive	Unresponsive	Unresponsive	Unresponsive	None
Acly	130.283	143.648	165.759	171.27	101.176	99.614	67.7042	83.5897	58.5267	41.3699	35.5705	90.213	77.9747	53.0286	64.836	Unresponsive	Unresponsive	Unresponsive	Unresponsive	Transient
Acmsd	0.0316	0	0	0	0	0	0	0	0	0	0	0	0	0	0	Unresponsive	Unresponsive	Unresponsive	Unresponsive	None
Acn9	1.9842	2.4815	2.3521	3.2779	3.0146	2.073	2.467	2.2943	2.6225	2.2332	1.892	3.2446	3.4444	2.7648	2.0306	Unresponsive	Unresponsive	Unresponsive	Unresponsive	None
Acnat1	0.1173	0.1644	0	0.0466	0.0853	0.2846	0.3128	0	0.0808	0.0493	0.0456	0	0.0852	0	0	Unresponsive	Unresponsive	Unresponsive	Unresponsive	None
Acnat2	0	0	0	0	0	0	0.1179	0	0	0	0	0	0	0	0	Unresponsive	Unresponsive	Unresponsive	Unresponsive	None
Aco1	20.8471	21.5354	20.5104	21.5354	15.7822	17.4602	17.6156	21.6298	14.0237	21.3788	20.9891	25.0057	15.5522	16.4476	15.3995	Unresponsive	Unresponsive	Unresponsive	Unresponsive	None
Aco2	95.2637	76.7358	80.2112	81.3145	84.3961	91.5979	78.7002	131.398	96.4617	77.7431	66.9745	155.022	112.465	86.0802	84.1612	Unresponsive	Unresponsive	Unresponsive	Unresponsive	None
Acot1	3.4775	0.9817	3.1827	4.3885	6.8628	8.1872	10.8587	6.9723	11.6956	7.3072	10.9114	4.6608	8.4356	6.9524	16.9594	Unresponsive	Unresponsive	Unresponsive	Unresponsive	Gained
Acot10	0.2394	0.0376	0.0502	0.0454	0	0	0	0	0	0.1891	0.0853	0.0163	0	0.0928	0.2512	Unresponsive	Unresponsive	Unresponsive	Unresponsive	None
Acot11	0.6981	1.1084	0.4446	0.6737	0.7945	1.2163	0.7409	0.6957	1.2381	0.7202	1.5659	0.6149	1.4813	1.2359	0.7075	Unresponsive	Unresponsive	Unresponsive	Unresponsive	None
Acot12	0.0208	0	0	0	0	0	0	0.0066	0.0229	0	0	0	0.0075	0	0	Unresponsive	Unresponsive	Unresponsive	Unresponsive	None
Acot13	57.7064	15.4388	23.8556	34.1277	65.4663	59.1905	88.3874	53.0933	54.7319	77.1187	38.2063	52.8348	84.5563	128.662	68.9878	Unresponsive	Unresponsive	Unresponsive	Unresponsive	Gained
Acot2	1.2445	0.8717	2.0956	2.5403	4.9568	4.6786	15.2289	1.1973	4.3542	22.9171	13.1106	0.7658	2.7562	5.8089	12.9942	Unresponsive	Unresponsive	Repressed	Unresponsive	Gained
Acot3	0	0.0303	0.0773	0.0422	0.0386	0.0392	0.0242	0.0307	0.0518	0.0742	0.0343	0.119	0.0128	0.0372	0	Unresponsive	Unresponsive	Unresponsive	Unresponsive	None
Acot4	0	0	0.0301	0	0	0	0	0	0.0286	0	0.1289	0	0.01	0.0288	0	Unresponsive	Unresponsive	Unresponsive	Unresponsive	None
Acot5	0.0721	0	0	0	0	0	0	0	0	0	0	0.0181	0	0	0	Unresponsive	Unresponsive	Unresponsive	Unresponsive	None
Acot6	0.093	0.056	0.1222	0.097	0.2408	0.2933	0.2592	0.158	0.2381	0.2174	0.374	0.1341	0.1285	0.2647	0.2363	Unresponsive	Unresponsive	Unresponsive	Unresponsive	None
Acot7	47.3031	40.5722	45.1848	38.9989	37.8723	32.1576	31.666	45.0028	35.8508	25.1483	31.4308	55.4674	43.4616	29.5459	45.5118	Unresponsive	Unresponsive	Unresponsive	Unresponsive	None
Acot8	28.1028	23.7613	15.8208	14.259	14.2394	11.7932	12.2564	25.0696	14.1162	15.592	13.0057	28.4351	16.0892	16.7829	10.2786	Unresponsive	Unresponsive	Unresponsive	Unresponsive	Lost
Acot9	51.2379	42.434	26.7913	19.1433	17.5905	16.9279	15.4326	43.5097	28.4629	45.005	32.8951	52.756	38.1203	59.5477	47.7925	Unresponsive	Unresponsive	Unresponsive	Unresponsive	Lost
Acox1	9.1283	5.2594	4.3753	4.4394	5.1689	6.9154	7.4668	7.9766	5.945	5.3709	16.2068	8.9069	5.9015	5.0826	9.0213	Unresponsive	Unresponsive	Unresponsive	Unresponsive	Lost
Acox2	0	0	0.1662	0	0	0	0.0812	0	0.3165	0.1371	0.3243	0.0259	0	0.0319	0	Unresponsive	Unresponsive	Unresponsive	Unresponsive	None
Acox3	18.0646	4.343	1.985	1.8089	2.0253	2.4716	2.8683	10.8359	4.5166	5.5406	2.6438	18.7842	9.0804	15.8387	3.6534	Unresponsive	Unresponsive	Unresponsive	Unresponsive	Lost
Acoxl	0.9106	1.4985	1.1651	0.7273	0.1445	0.1119	0.0354	0.8037	0.3167	0.0463	0.0647	0.2319	0.2464	0.428	0.0856	Unresponsive	Unresponsive	Unresponsive	Unresponsive	None
Acp1	9.7894	10.1489	9.798	9.9335	10.8434	10.5659	9.404	10.5504	12.1395	9.9512	5.8766	12.059	12.9531	9.9916	9.9109	Unresponsive	Unresponsive	Unresponsive	Unresponsive	None
Acp2	5.2956	5.477	5.5646	7.4267	5.6904	8.1408	8.984	4.3002	6.6291	8.4256	13.4806	4.5219	5.1725	5.6374	7.7268	Unresponsive	Unresponsive	Unresponsive	Unresponsive	None
Acp5	4.6683	1.4844	3.2361	3.3417	5.8354	5.6867	3.5824	11.9592	3.5798	2.457	5.79	5.3831	5.8686	3.1015	1.2935	Repressed	Unresponsive	Unresponsive	Repressed	Gained
Acp6	61.223	74.0871	58.519	35.5775	24.8279	20.0989	16.9563	166.695	25.0356	19.9164	11.418	139.106	39.9784	24.6721	15.9183	Unresponsive	Unresponsive	Unresponsive	Unresponsive	Transient
Acpp	3.5585	1.5597	0.7365	0.8269	0.5344	0.2717	0.4045	0.6574	0.378	0.3972	1.6238	1.3427	0.2022	0.362	2.0257	Unresponsive	Unresponsive	Unresponsive	Unresponsive	Lost
Acpt	2.6831	4.9369	4.7801	3.6768	2.9046	2.7465	2.2544	1.393	3.1708	1.9333	2.3853	1.5097	1.8684	1.3108	1.4818	Unresponsive	Unresponsive	Unresponsive	Unresponsive	None
Acr	0.0663	0	0	0.0464	0.0425	0.0458	0	0.0927	0.0309	0	0.0878	0.0167	0	0	0.0372	Unresponsive	Unresponsive	Unresponsive	Unresponsive	None
Acrbp	22.8911	13.0107	23.6372	16.2361	17.8994	12.8533	13.3705	13.2503	9.4406	5.8163	5.6025	19.3807	14.8793	6.3248	4.159	Unresponsive	Unresponsive	Unresponsive	Unresponsive	None
Acrv1	0	0	0.0424	0	0.0713	0.0193	0	0.0164	0.0516	0	0	0	0.007	0	0	Unresponsive	Unresponsive	Unresponsive	Unresponsive	None
Acsbg1	0.032	0.0614	0.1455	0.1155	0.0918	0.1405	0.0646	0.0329	0.5377	0.0973	0.0848	0.1577	0.0642	0.076	0.0248	Unresponsive	Unresponsive	Unresponsive	Unresponsive	None
Acsbg2	2.7529	1.8029	1.0507	0.3728	0.2238	0.0491	0.0611	1.6666	0.2832	0	0	1.2109	0.2233	0.1311	0.0276	Unresponsive	Unresponsive	Unresponsive	Unresponsive	None
Acsf2	21.3975	5.8592	4.6779	3.6923	5.0907	4.5336	3.8221	22.7675	4.3878	3.1151	4.6975	26.9073	6.147	4.881	3.1734	Unresponsive	Unresponsive	Unresponsive	Unresponsive	Lost
Acsf3	4.0605	5.0153	5.2302	6.2011	6.8197	6.8777	8.189	7.4878	8.9142	10.3072	9.6051	5.5206	7.2373	7.4854	10.0946	Unresponsive	Unresponsive	Unresponsive	Unresponsive	None
Acsl1	9.1485	7.5881	5.6703	5.8926	6.0507	5.5139	4.2562	9.6074	5.5722	4.4212	2.3927	11.4578	7.9424	4.4964	4.0489	Unresponsive	Unresponsive	Unresponsive	Unresponsive	Lost
Acsl3	55.2307	46.6653	31.8796	35.7202	25.1493	36.8589	41.512	21.8696	29.5354	41.6387	66.0362	34.7987	23.691	25.248	50.8114	Unresponsive	Unresponsive	Unresponsive	Unresponsive	Lost
Acsl4	6.4802	26.8193	35.4205	34.883	28.6151	23.947	15.2826	3.6737	13.1817	9.9795	8.9221	7.3342	12.4581	11.2906	10.084	Unresponsive	Unresponsive	Unresponsive	Unresponsive	Transient
Acsl5	4.7197	9.2538	15.9021	16.6402	13.0472	12.8033	10.3292	7.9636	12.2891	11.4591	8.9475	5.8673	9.9773	9.2185	14.9769	Unresponsive	Unresponsive	Unresponsive	Unresponsive	Transient
Acsl6	6.6444	1.1427	1.852	2.5241	2.0386	3.9038	4.8544	1.0505	2.2302	6.1299	0.9696	1.6473	2.2355	3.6683	0.7882	Unresponsive	Unresponsive	Unresponsive	Unresponsive	Lost
Acsm2	0	0	0	0	0	0	0.1473	0	0.0071	0	0	0	0	0.0249	0	Unresponsive	Unresponsive	Unresponsive	Unresponsive	None
Acsm3	0	0.0698	0.0562	0.0295	0.1009	0.0668	0.116	0.0963	0.0191	0.0802	0.0964	0.0339	0	0.0822	0.0614	Unresponsive	Unresponsive	Unresponsive	Unresponsive	None
Acsm4	0	0	0.034	0.0357	0	0	0.0275	0	0	0.0313	0	0	0	0	0	Unresponsive	Unresponsive	Unresponsive	Unresponsive	None
Acss1	25.4518	12.634	9.5376	9.32	2.4817	2.0564	2.185	12.8872	4.2639	1.2278	0.7258	14.2479	11.8534	8.1122	1.1863	Unresponsive	Induced	Induced	Unresponsive	Lost
Acss2	6.7206	4.1991	2.9186	3.508	3.5834	3.4855	3.8062	5.7323	2.6996	1.3495	2.4683	5.8678	3.5806	3.0803	2.2139	Unresponsive	Unresponsive	Unresponsive	Unresponsive	None
Acss2os	0	0	0.1632	0	0	0	0	0.21	0.0459	0	0.1345	0.0494	0	0	0	Unresponsive	Unresponsive	Unresponsive	Unresponsive	None
Acss3	0.0371	0	0.0832	0.0871	0.1305	0.1213	0.4297	0.0552	0.0931	0.1009	0.2646	0.0364	0.1583	0.0764	0.1033	Unresponsive	Unresponsive	Unresponsive	Unresponsive	None
Acta1	0.4572	0.6165	1.0631	3.9692	26.3416	38.3604	100.455	0.782	15.8823	129.884	131.988	0.9251	12.2601	65.3687	230.735	Unresponsive	Unresponsive	Unresponsive	Unresponsive	None
Acta2	8.6545	24.3815	7.656	14.181	19.4881	32.4011	97.9278	2.6117	18.5329	136.416	255.195	6.1333	21.3517	60.2014	193.017	Induced	Unresponsive	Repressed	Unresponsive	Gained
Actb	1040.53	2104.93	2235.56	2228.22	1796.6	1537	2098.13	1144.37	1180.4	2022.11	1807.26	1156.85	1160.92	1742.93	1696.17	Unresponsive	Unresponsive	Unresponsive	Unresponsive	Transient
Actc1	0	0	0.5078	4.0478	5.6286	7.012	5.7071	0.0147	2.5569	7.4533	15.4457	0.046	1.665	5.1139	8.0523	Unresponsive	Unresponsive	Unresponsive	Unresponsive	None
Actg1	383.105	524.599	514.759	474.021	545.4	680.376	718.889	384.229	873.35	820.029	1011.67	449.798	660.484	884.692	1107.72	Unresponsive	Unresponsive	Unresponsive	Unresponsive	None
Actg2	0.3765	1.0639	0.3018	0.7292	0.1711	0.1135	0.2131	0.1253	0.7205	0.6222	1.2786	0.4439	0.6213	0.6651	0.3141	Unresponsive	Unresponsive	Unresponsive	Unresponsive	None
Actl10	0.291	0.1766	0.255	0.3081	0.0917	0.5249	0.0617	0.233	0.1162	0.0472	0.1757	0.5712	0.3202	0	0	Unresponsive	Unresponsive	Unresponsive	Unresponsive	None
Actl6a	53.2677	98.7691	72.3887	68.1819	51.5902	51.9099	35.9914	61.4719	51.0095	25.2776	21.267	64.6081	61.7148	29.8439	21.7903	Unresponsive	Unresponsive	Unresponsive	Unresponsive	None
Actl6b	0	0	0	0	0	0	0	0.2201	0.2014	0	0.1937	0	0.0628	0	0	Unresponsive	Unresponsive	Unresponsive	Unresponsive	None
Actl7a	0.0454	0	0.0997	0	0.0422	0	0	0	0	0.1497	0	0	0.0162	0.0471	0	Unresponsive	Unresponsive	Unresponsive	Unresponsive	None
Actl7b	0	0	0	0	0	0.1049	0	0	0.0732	0	0	0	0	0	0	Unresponsive	Unresponsive	Unresponsive	Unresponsive	None
Actn1	114.32	84.38	81.9465	84.6247	100.071	125.654	125.538	88.0896	105.766	149.761	205.373	104.11	108.279	124.177	137.26	Unresponsive	Unresponsive	Unresponsive	Unresponsive	None
Actn2	0.4006	0.3942	0.5641	0.7374	1.2303	0.8102	0.6499	0.7617	1.3722	0.4323	0.2297	0.3047	1.3586	0.5429	0.1753	Unresponsive	Unresponsive	Unresponsive	Unresponsive	None
Actn3	2.251	2.7439	4.1734	5.3356	7.5701	11.5049	14.4329	8.1754	13.7441	6.3704	2.8751	3.3573	11.1006	7.4372	1.2896	Unresponsive	Unresponsive	Unresponsive	Unresponsive	Gained
Actn4	112.434	192.575	189.313	191.439	202.323	222.071	191.366	272.524	257.278	256.771	184.445	278.871	239.342	283.599	214.845	Unresponsive	Unresponsive	Unresponsive	Unresponsive	None
Actr10	15.2196	14.2645	13.83	13.103	13.7604	11.224	15.6796	12.4756	13.1324	17.0863	20.8716	14.2884	12.7054	15.0065	20.8957	Unresponsive	Unresponsive	Unresponsive	Unresponsive	None
Actr1a	28.0231	27.1148	31.8181	33.6576	33.0955	36.3648	39.2683	30.8389	27.4254	30.2449	46.132	39.2666	33.9226	27.7986	46.4452	Unresponsive	Unresponsive	Unresponsive	Unresponsive	None
Actr1b	39.0965	32.3415	32.6376	35.9014	38.8198	42.134	44.9121	38.6087	46.019	52.0775	48.5116	49.0273	45.4742	43.9305	52.4214	Unresponsive	Unresponsive	Unresponsive	Unresponsive	None
Actr2	102.226	83.5109	74.1374	69.8551	71.3807	76.5475	62.8531	70.1488	64.9211	77.456	83.5286	113.191	73.2959	92.0277	104.795	Unresponsive	Unresponsive	Unresponsive	Unresponsive	None
Actr3	96.7304	89.8641	86.8604	86.7389	92.9885	93.8248	90.3844	70.2732	96.0501	131.256	128.403	111.282	97.6354	126.11	125.668	Unresponsive	Unresponsive	Unresponsive	Unresponsive	None
Actr3b	3.2433	7.5477	9.5586	9.452	9.2189	7.3016	3.2266	8.6589	6.0614	1.8301	0.3399	8.2256	8.8424	2.3773	0.6753	Unresponsive	Unresponsive	Unresponsive	Unresponsive	Transient
Actr5	4.3253	4.7585	6.8423	7.0423	9.6517	8.6239	10.7547	6.5044	6.2352	5.7507	5.6142	5.8397	7.6557	6.4716	7.0909	Unresponsive	Unresponsive	Unresponsive	Unresponsive	Gained
Actr6	11.3765	12.422	12.7002	13.7465	12.7497	12.6838	10.5793	11.7704	12.5213	10.2936	6.2562	7.9616	11.8518	10.912	7.1092	Unresponsive	Unresponsive	Unresponsive	Unresponsive	None
Actr8	22.8819	25.7774	27.3073	25.6993	27.4435	25.0789	23.9571	24.0964	21.5098	17.8783	16.697	23.7582	27.844	23.08	20.1086	Unresponsive	Unresponsive	Unresponsive	Unresponsive	None
Actrt2	0	0	0	0	0	0	0	0.0455	0	0	0	0	0	0	0	Unresponsive	Unresponsive	Unresponsive	Unresponsive	None
Actrt3	0.0338	0.0367	0.0378	0	0.0676	0.0337	0.0915	0	0.0486	0.1523	0	0.0248	0.1848	0.3079	0.1582	Unresponsive	Unresponsive	Unresponsive	Unresponsive	None
Acvr1	10.0326	2.8074	3.8209	4.6979	4.1808	6.7378	6.1529	4.5531	4.7764	5.9696	7.7555	4.871	3.7018	5.6515	6.9398	Unresponsive	Unresponsive	Unresponsive	Unresponsive	Lost
Acvr1b	17.4229	5.4427	5.578	6.8998	7.6569	9.8968	9.4141	13.2167	8.1006	10.6449	8.6795	12.3608	8.7664	12.0712	9.1905	Unresponsive	Unresponsive	Unresponsive	Unresponsive	Lost
Acvr1c	0	0.0157	0	0	0	0	0	0	0.01	0	0	0	0	0	0	Unresponsive	Unresponsive	Unresponsive	Unresponsive	None
Acvr2a	2.772	2.2472	2.8407	2.689	3.7705	4.3367	6.1799	2.459	3.6058	5.6145	8.5602	2.671	1.8749	5.0496	7.5352	Unresponsive	Unresponsive	Unresponsive	Unresponsive	None
Acvr2b	5.7611	8.306	7.689	11.2612	10.225	15.5255	15.5007	11.1035	8.6404	9.772	11.4676	7.0776	9.9287	10.6983	13.4124	Unresponsive	Unresponsive	Unresponsive	Unresponsive	Gained
Acvrl1	1.3204	0.3113	0.9131	0.371	0.2959	0.5773	0.529	0.6989	0.3269	0.5452	1.5807	1.8815	0.592	1.3317	3.9257	Unresponsive	Unresponsive	Unresponsive	Unresponsive	None
Acy1	64.6268	62.4437	66.6082	64.0925	58.6	38.2849	39.4178	54.4269	45.3796	38.1775	25.7469	56.9651	54.6307	46.6496	48.8362	Unresponsive	Unresponsive	Unresponsive	Unresponsive	None
Acy3	2.8304	2.1445	2.3508	2.6732	3.0406	2.9984	3.7214	5.0892	3.0077	2.8068	4.2395	5.8382	4.0105	2.6722	5.1045	Unresponsive	Unresponsive	Unresponsive	Unresponsive	None
Acyp1	44.122	26.8627	34.6049	40.3114	43.5393	31.9005	32.0307	23.4594	22.1453	22.4313	20.4372	36.7829	33.3064	35.7891	30.1626	Unresponsive	Unresponsive	Unresponsive	Unresponsive	None
Acyp2	3.4239	7.4392	6.0163	5.7189	2.8014	2.5782	1.2293	2.7584	2.0789	2.328	1.3925	3.2041	3.1433	1.3275	0.9863	Unresponsive	Unresponsive	Unresponsive	Unresponsive	Transient
Ada	8.9076	16.4412	9.9754	7.9588	4.8157	3.1987	3.7841	8.3766	8.7485	6.3629	7.9568	15.4748	8.1547	8.1886	3.0528	Unresponsive	Unresponsive	Unresponsive	Repressed	Transient
Adad1	0	0	0.2547	0.2318	0.7161	1.264	0.2735	0.4576	1.117	0.7383	0.0195	0.3045	0.7878	1.7303	0.2554	Unresponsive	Unresponsive	Unresponsive	Unresponsive	None
Adad2	0.368	0.6842	0.8338	1.5986	2.2251	1.4907	0.7137	7.7049	4.4456	1.7644	0.1318	4.8671	3.45	2.3755	0.0666	Unresponsive	Unresponsive	Unresponsive	Unresponsive	None
Adal	7.4608	9.5165	8.6822	7.1306	5.3289	3.3683	3.2577	8.3777	6.6544	6.1928	3.9265	6.4485	5.7689	5.7086	3.5234	Unresponsive	Unresponsive	Unresponsive	Unresponsive	Transient
Adam10	15.154	11.8575	8.1056	7.0453	6.9639	8.0087	10.9788	7.1951	5.6942	8.555	17.3021	9.8164	7.7371	5.2532	17.5859	Unresponsive	Unresponsive	Unresponsive	Unresponsive	Lost
Adam11	0.556	0.4098	1.2949	1.0231	0.942	1.4872	1.4912	0.6876	0.8241	0.7641	0.8903	0.2635	0.9052	0.4151	2.2391	Unresponsive	Unresponsive	Unresponsive	Unresponsive	None
Adam12	1.0048	0.3364	0.0402	0.0252	0.0337	0.0352	0.0375	0.0337	0.1212	0.4934	0.5394	0.0445	0.0547	0.1221	0.0267	Unresponsive	Unresponsive	Unresponsive	Unresponsive	None
Adam15	49.0204	38.6131	39.382	31.341	17.417	16.8386	31.1191	33.2649	18.4902	46.2091	58.7085	41.0058	24.6031	56.1587	164.989	Unresponsive	Unresponsive	Unresponsive	Induced	None
Adam17	11.9872	14.6668	10.8503	9.2242	9.3291	9.4926	10.3156	9.9197	8.4686	9.5565	13.7062	9.3292	8.8167	8.1265	12.6688	Unresponsive	Unresponsive	Unresponsive	Unresponsive	None
Adam18	0.8393	0	0	0.0322	0.0256	0	0	0	0	0	0	0	0	0	0	Unresponsive	Unresponsive	Unresponsive	Unresponsive	None
Adam19	22.9374	6.064	6.6785	5.4886	2.9664	3.5254	1.4703	6.2249	6.3124	2.7339	7.4229	6.5896	4.7523	4.7624	3.0537	Unresponsive	Unresponsive	Unresponsive	Repressed	Lost
Adam1a	0.1773	0.2144	0.0537	0.1711	0.1022	0.1289	0.1672	0.0824	0.0922	0.0967	0.2221	0	0.0814	0.0244	0.0785	Unresponsive	Unresponsive	Unresponsive	Unresponsive	None
Adam1b	0	0.016	0.0211	0.0221	0	0.0188	0.0171	0.016	0.0194	0.0406	0.0181	0.014	0	0	0	Unresponsive	Unresponsive	Unresponsive	Unresponsive	None
Adam2	0	0	0.0846	0.0807	0.2529	0.332	0.2614	0.016	0.1629	0	0	0.0247	0.148	0.0868	0.0411	Unresponsive	Unresponsive	Unresponsive	Unresponsive	None
Adam21	0.0536	0.037	0.0706	0	0	0	0	0.0697	0.0224	0	0	0	0	0	0	Unresponsive	Unresponsive	Unresponsive	Unresponsive	None
Adam22	2.4574	2.1349	1.3825	2.2357	2.6323	3.2856	2.568	3.2689	2.3928	1.22	3.0744	4.1772	2.7471	2.2552	1.3504	Unresponsive	Unresponsive	Unresponsive	Unresponsive	None
Adam23	5.7191	35.5719	25.366	20.0353	24.8	19.5134	9.8733	44.8881	22.1697	7.9172	1.573	53.8546	38.5679	48.3186	6.7084	Unresponsive	Unresponsive	Induced	Induced	Transient
Adam25	0	0	0.0264	0	0	0	0	0	0	0	0	0	0.0176	0	0	Unresponsive	Unresponsive	Unresponsive	Unresponsive	None
Adam3	0	0	0	0	0	0	0	0.1459	0	0	0	0.3017	0	0	0	Unresponsive	Unresponsive	Unresponsive	Unresponsive	None
Adam30	0	0	0	0.0556	0	0	0	0	0.0187	0	0	0	0	0	0	Unresponsive	Unresponsive	Unresponsive	Unresponsive	None
Adam32	0.1722	0	0	0	0	0	0.3976	0.2362	0.1525	0	0	0.0107	0.0936	0.6681	0.3702	Unresponsive	Unresponsive	Unresponsive	Unresponsive	None
Adam33	0.0352	0	0.1652	0.1087	0.1526	0.297	0.3145	0.183	0.3779	0.0564	0.0305	0.1658	0.1993	0.1504	0	Unresponsive	Unresponsive	Unresponsive	Unresponsive	None
Adam4	0	0.0559	0.2281	0.1771	0.0829	0.0257	0.0699	0.0465	0.1926	0.0845	0.0493	0.0095	0.037	0	0	Unresponsive	Unresponsive	Unresponsive	Unresponsive	None
Adam5	0	0	0	0	0	0.0528	0.0208	0	0.0174	0	0.067	0	0	0	0.0947	Unresponsive	Unresponsive	Unresponsive	Unresponsive	None
Adam6b	0	0	0	0	0	0	0	0	0.0192	0	0	0	0	0	0	Unresponsive	Unresponsive	Unresponsive	Unresponsive	None
Adam7	0	0	0	0	0.0169	0	0	0	0	0	0.0441	0	0	0	0	Unresponsive	Unresponsive	Unresponsive	Unresponsive	None
Adam8	0.4078	0.7991	0.7581	0.6844	0.9979	1.4636	0.7415	2.1044	1.9222	2.8105	4.3718	1.6238	1.8556	1.562	0.3461	Unresponsive	Unresponsive	Unresponsive	Unresponsive	None
Adam9	13.896	7.2847	5.1976	4.4155	5.7418	8.607	11.8137	12.1294	9.6943	24.6338	11.6577	21.2732	10.0361	18.6676	16.2228	Unresponsive	Unresponsive	Unresponsive	Unresponsive	Lost
Adamdec1	0.0534	0	0	0	0.0248	0.0291	0	0	0.0273	0.0275	0.0256	0	0	0.0275	0	Unresponsive	Unresponsive	Unresponsive	Unresponsive	None
Adamts1	5.2974	1.9043	1.0206	0.996	1.1738	1.8504	2.4926	0.0569	0.8953	3.5839	3.6067	0.0452	0.2569	0.804	5.1573	Unresponsive	Unresponsive	Unresponsive	Unresponsive	Lost
Adamts10	2.3084	3.1435	4.4554	4.8671	4.9317	5.0146	6.9529	5.3787	3.8251	4.3023	5.2228	5.0132	4.7801	2.5857	6.5725	Unresponsive	Unresponsive	Unresponsive	Unresponsive	None
Adamts12	0.3478	0.0886	0.0634	0.0856	0.0302	0.0098	0.1162	0.0063	0.0892	0.1372	0.807	0.0287	0.0212	0.0118	0.3008	Unresponsive	Unresponsive	Unresponsive	Unresponsive	None
Adamts13	0	0	0	0	0.0194	0	0.0121	0	0	0	0	0	0	0.0165	0	Unresponsive	Unresponsive	Unresponsive	Unresponsive	None
Adamts14	1.4278	0.8361	0.9726	0.6569	0.5584	0.6177	0.3401	4.4419	1.1037	0.3495	0.1317	4.4197	2.1205	1.2355	1.1992	Unresponsive	Unresponsive	Unresponsive	Unresponsive	None
Adamts15	0.1987	0.1507	0.5094	0.7471	0.7537	1.3989	1.6008	0.1175	0.6559	0.8238	1.8787	0.1512	0.2492	0.248	3.9256	Unresponsive	Unresponsive	Unresponsive	Induced	None
Adamts16	0.062	0	0	0.0561	0	0.0338	0.0564	0	0	0	0.0761	0	0	0	0.029	Unresponsive	Unresponsive	Unresponsive	Unresponsive	None
Adamts17	0.0151	0.0597	0.2025	0.0438	0.1093	0.1271	0.1383	0.2407	0.2979	1.478	1.2871	0.891	0.5877	1.4062	0.6334	Unresponsive	Unresponsive	Unresponsive	Unresponsive	None
Adamts18	0.0109	0	0.0238	0.033	0	0	0.0073	0.0035	0.0037	0.0121	0.2708	0	0.0039	0	0.0618	Unresponsive	Unresponsive	Unresponsive	Unresponsive	None
Adamts19	0.0133	0.0144	0.1018	0.1425	0.2705	0.2593	0.2927	0.0339	0.2745	0.1572	0.203	0.0585	0.1927	0.2499	0.128	Unresponsive	Unresponsive	Unresponsive	Unresponsive	None
Adamts2	2.3991	0.3284	0.2946	0.3511	0.3537	1.0231	0.6287	0.4863	0.2415	0.1143	0.5191	0.4887	0.2548	0.2125	0.0136	Unresponsive	Unresponsive	Unresponsive	Unresponsive	None
Adamts20	0.1833	0.0952	0.1532	0.096	0.0165	0.0468	0.0955	0.0502	0.1351	0	0.0419	0.0951	0.098	0.1322	0.0181	Unresponsive	Unresponsive	Unresponsive	Unresponsive	None
Adamts3	0.0784	0.0309	0.061	0.1185	0.1538	0.3144	0.3043	0.0213	0.1707	0.2131	1.2196	0.0179	0.1109	0.1427	0.2613	Unresponsive	Unresponsive	Unresponsive	Unresponsive	None
Adamts4	1.9445	0.3176	0.5101	0.4605	0.8338	0.741	1.1452	0.604	0.3175	0.3332	1.9631	0.5347	0.547	0.3918	0.635	Unresponsive	Unresponsive	Unresponsive	Unresponsive	None
Adamts5	3.8034	0.8809	0.4918	0.5237	0.3908	0.4458	0.525	0.0288	0.1813	1.1487	2.6846	0.0202	0.0653	0.1772	0.2983	Unresponsive	Unresponsive	Unresponsive	Unresponsive	None
Adamts6	0.1025	0.0416	0.0703	0.03	0.0275	0.0685	0.1922	0	0.0625	0.0671	0.1594	0	0.0329	0.0308	0.1653	Unresponsive	Unresponsive	Unresponsive	Unresponsive	None
Adamts7	3.2552	1.627	0.5417	0.9279	0.5513	0.5462	1.0033	0.675	0.8527	1.2062	1.1811	3.1421	0.3582	2.0271	2.31	Unresponsive	Unresponsive	Unresponsive	Unresponsive	None
Adamts8	0.8951	0.1917	0.0757	0.0956	0.2286	0.1064	0.2992	0.2623	0.3637	0.239	0.3141	0.4082	0.1891	0.332	0.1649	Unresponsive	Unresponsive	Unresponsive	Unresponsive	None
Adamts9	4.6783	3.4509	1.2337	0.8328	0.7186	1.3006	1.0104	4.2189	0.9938	1.3133	2.0744	4.0152	1.6476	1.6223	1.3816	Unresponsive	Unresponsive	Unresponsive	Unresponsive	Lost
Adamtsl1	0.3849	1.7278	1.3623	0.681	0.6911	0.4951	0.8031	1.0857	0.4478	0.9773	0.773	1.1981	0.1882	0.9348	0.2573	Unresponsive	Unresponsive	Unresponsive	Unresponsive	None
Adamtsl2	0	0	0	0	0	0.0173	0	0	0	0	0.2004	0	0.0243	0	0.0889	Unresponsive	Unresponsive	Unresponsive	Unresponsive	None
Adamtsl3	0.3619	0.2469	0	0.0287	0.057	0.0998	0.2426	0.0091	0.0447	0.3612	0.0562	0.0082	0.065	0.2838	0.0094	Unresponsive	Unresponsive	Unresponsive	Unresponsive	None
Adamtsl4	0.9645	0.8091	0.9797	0.325	0.7796	1.5786	1.8124	4.0402	0.6129	0.8346	1.6633	4.0028	1.1065	0.484	11.8794	Unresponsive	Unresponsive	Unresponsive	Induced	None
Adamtsl5	1.9932	1.4558	0.0955	0.5582	1.1866	2.3209	2.6426	1.1746	1.8463	3.4387	2.6358	2.7327	2.5339	7.625	5.399	Unresponsive	Unresponsive	Unresponsive	Unresponsive	None
Adap1	8.574	12.7917	2.8714	2.2185	3.5175	3.1524	1.3887	22.5263	8.2587	2.5071	6.4416	23.6765	12.1934	11.5993	16.7957	Unresponsive	Unresponsive	Induced	Induced	Lost
Adap2	1.811	0.4975	0.5736	0.3665	0.1906	0.2695	0.0678	1.5048	0.2956	0.2121	0.2512	2.2614	0.7119	0.6335	0.0727	Unresponsive	Unresponsive	Unresponsive	Unresponsive	None
Adap2os	1.7945	0.1473	0.5926	0.0899	0.0821	0.3982	0	1.0781	0.226	0	0.1457	0.7566	0.451	0	0	Unresponsive	Unresponsive	Unresponsive	Unresponsive	None
Adar	13.8818	15.0271	14.9463	13.6559	12.3896	11.2265	10.3049	16.1263	15.1583	13.624	10.8837	15.0042	13.0607	11.582	9.0206	Unresponsive	Unresponsive	Unresponsive	Unresponsive	None
Adarb1	1.378	1.4593	2.3136	2.4412	2.8302	2.5643	1.1983	2.3255	2.4723	0.911	0.6535	3.4686	3.2917	1.7304	1.3046	Unresponsive	Unresponsive	Unresponsive	Unresponsive	None
Adarb2	0.0208	0.0156	0.016	0.0482	0	0.0143	0.013	0.0462	0.0227	0.0174	0.026	0	0	0	0	Unresponsive	Unresponsive	Unresponsive	Unresponsive	None
Adat1	6.528	11.0583	10.4416	11.6358	9.0259	8.8809	8.7726	10.7619	10.2071	7.9832	4.4881	4.6567	8.7659	6.6585	6.0513	Repressed	Unresponsive	Unresponsive	Unresponsive	None
Adat2	31.0546	20.7844	13.6455	14.1196	13.113	12.2829	14.6879	21.5387	16.8355	18.8907	11.8103	32.8292	16.5339	22.6931	17.5717	Unresponsive	Unresponsive	Unresponsive	Unresponsive	Lost
Adat3	4.1184	9.5061	8.4838	6.5637	5.0263	5.5483	3.4063	6.1596	4.6164	3.4215	1.9353	6.3664	4.7283	3.8323	2.1652	Unresponsive	Unresponsive	Unresponsive	Unresponsive	None
Adck1	5.3228	5.758	3.1539	2.5608	4.1109	5.2577	6.4878	6.9476	4.4417	3.6579	4.2811	7.533	7.2904	4.0726	4.8405	Unresponsive	Unresponsive	Unresponsive	Unresponsive	Gained
Adck2	4.3692	2.6203	2.182	1.4232	1.8871	2.596	4.6457	4.8852	2.8287	2.8536	5.2514	4.957	2.9723	1.5893	4.4423	Unresponsive	Unresponsive	Unresponsive	Unresponsive	None
Adck3	1.7423	3.4303	1.3384	1.4164	1.1666	1.9259	2.6759	10.3419	6.907	3.7681	1.8377	5.769	5.1363	3.3691	3.0492	Unresponsive	Unresponsive	Unresponsive	Unresponsive	None
Adck4	3.2753	1.4402	1.7659	2.4127	1.6028	2.3169	2.7213	4.4981	2.2339	0.8408	2.6318	4.5696	2.3644	1.7844	2.9619	Unresponsive	Unresponsive	Unresponsive	Unresponsive	None
Adck5	13.5173	7.2349	10.4507	10.0428	13.7938	11.7633	12.0878	9.7697	12.1015	9.3191	10.8793	7.1427	14.9321	11.1455	9.8131	Unresponsive	Unresponsive	Unresponsive	Unresponsive	None
Adcy1	0.9964	1.0371	0.6829	0.9854	2.6581	4.7031	7.5537	1.8651	2.2417	4.0653	3.4197	1.3092	2.5614	2.7206	9.4735	Unresponsive	Unresponsive	Unresponsive	Induced	Gained
Adcy10	0	0.0359	0.2677	0.1285	0.1284	0.0369	0	0.018	0.0125	0	0.1306	0.0045	0	0.0146	0	Unresponsive	Unresponsive	Unresponsive	Unresponsive	None
Adcy2	0.7306	0.5543	0.0652	0.0967	0.1829	0.2834	0.3849	0.2508	0.4734	1.3437	0.8202	0.2522	0.3868	0.7742	0.3856	Unresponsive	Unresponsive	Unresponsive	Unresponsive	None
Adcy3	1.551	1.2035	1.8041	1.3889	2.9543	2.1745	2.6515	2.9077	4.1683	1.6561	1.1596	6.1195	3.4733	2.7802	1.8776	Unresponsive	Unresponsive	Unresponsive	Unresponsive	None
Adcy4	0.2043	0.0559	0.0387	0.0784	0	0.0555	0.2709	0.0788	0.0863	0.4325	0.2236	0.0775	0	0.2034	0.5097	Unresponsive	Unresponsive	Unresponsive	Unresponsive	None
Adcy5	0.0812	0.0544	0.1045	0.105	0.0971	0.1259	0.1344	0.1792	0.1436	0.0768	0.1831	0.1082	0.1168	0.0701	0.0476	Unresponsive	Unresponsive	Unresponsive	Unresponsive	None
Adcy6	0.7895	0.3734	0.4227	0.69	1.3974	2.2194	3.9078	0.7335	1.015	2.7782	4.4991	0.8336	1.2128	1.4646	6.5923	Unresponsive	Unresponsive	Unresponsive	Unresponsive	Gained
Adcy7	0.1403	0.1951	0.51	0.6058	0.5714	0.7366	0.6487	0.2268	1.1805	0.6852	4.0938	0.2204	0.3909	0.2558	0.6192	Unresponsive	Unresponsive	Unresponsive	Unresponsive	None
Adcy8	0	0	0	0	0.0114	0.0255	0	0	0.0042	0.0389	0.1055	0	0	0	0	Unresponsive	Unresponsive	Unresponsive	Unresponsive	None
Adcy9	1.4637	1.3318	0.4848	0.6666	1.0483	1.2053	0.5192	1.7857	0.9626	0.8456	1.222	1.7757	1.1614	1.0216	0.7756	Unresponsive	Unresponsive	Unresponsive	Unresponsive	None
Adcyap1	0.1575	0.0531	0.1733	0	0.0293	0.0314	0.0635	0.0399	0.0454	0.0709	0.1504	0.1311	0.0113	0.1462	0	Unresponsive	Unresponsive	Unresponsive	Unresponsive	None
Adcyap1r1	0.1341	0.4101	0.2614	0.6751	0.2743	0.2429	0.2985	0.3259	0.4442	0.0293	0.0545	0.4923	0.3433	0.1685	0	Unresponsive	Unresponsive	Unresponsive	Unresponsive	None
Add1	56.8925	33.1396	23.9874	27.0834	36.2534	45.2579	53.0311	48.4141	38.652	49.9555	100.655	42.724	38.5451	41.8231	53.2144	Unresponsive	Unresponsive	Unresponsive	Unresponsive	Lost
Add2	0	0.0515	0.2015	0.0822	0.0436	0	0	0.0065	0.0934	0.1083	0.3305	0.0075	0.0522	0.0418	0.033	Unresponsive	Unresponsive	Unresponsive	Unresponsive	None
Add3	19.7463	9.3538	7.6251	7.2481	9.8829	12.7067	12.6969	12.4684	8.3709	8.305	7.2123	11.39	10.2152	11.6392	24.804	Unresponsive	Unresponsive	Unresponsive	Induced	Lost
Adgb	0	0	0	0.0531	0.022	0.0128	0.0236	0.0182	0.0243	0.0132	0.0565	0	0.0208	0.0142	0.0683	Unresponsive	Unresponsive	Unresponsive	Unresponsive	None
Adh1	1.0477	0.1938	0.0496	0.0468	0	0	0	0.2411	0.066	0	0.2929	0.1464	0	0	0	Unresponsive	Unresponsive	Unresponsive	Unresponsive	None
Adh4	0.1161	0.2018	0.1179	0.2892	0	0	0	0.1096	0.2401	0	0	0	0.1364	0	0	Unresponsive	Unresponsive	Unresponsive	Unresponsive	None
Adh5	242.017	206.171	220.977	196.83	170.431	120.63	128.798	164.143	173.827	205.354	129.281	239.983	210.877	245.893	169.754	Unresponsive	Unresponsive	Unresponsive	Unresponsive	Transient
Adh6-ps1	0	0	0.0502	0	0	0.0249	0.0414	0.0195	0	0	0	0	0	0	0	Unresponsive	Unresponsive	Unresponsive	Unresponsive	None
Adh6a	0	0	0.0307	0.0322	0	0	0.0248	0	0	0	0.0262	0	0	0	0	Unresponsive	Unresponsive	Unresponsive	Unresponsive	None
Adh6b	0	0	0	0	0	0	0.0245	0	0	0	0.3135	0	0	0	0	Unresponsive	Unresponsive	Unresponsive	Unresponsive	None
Adh7	0.1497	0.0633	0	0	0	0.0186	0.0125	0.0874	0.0668	0.1223	0.1968	0.0208	0.0341	0.0192	1.202	Unresponsive	Unresponsive	Unresponsive	Unresponsive	None
Adhfe1	0.7901	0.4283	0.4057	0.1309	0.2191	0.1591	0.0745	1.038	0.3426	0.0621	0.1493	0.6236	0.5384	0.2342	0.0476	Unresponsive	Unresponsive	Unresponsive	Unresponsive	None
Adi1	60.6826	62.4356	62.2062	60.2229	61.305	51.338	46.7012	41.2585	47.0126	30.7904	22.9566	60.3774	70.059	44.8295	36.5402	Unresponsive	Unresponsive	Unresponsive	Unresponsive	None
Adig	0	0	0	0	0.1509	0	0	0.0622	0	0	1.1874	0	0	0	0	Unresponsive	Unresponsive	Unresponsive	Unresponsive	None
Adipoq	0	0	0	0	0	0	0	0	0.0576	0	0	0	0	0.1318	0	Unresponsive	Unresponsive	Unresponsive	Unresponsive	None
Adipor1	49.2192	45.4354	42.3981	39.1754	52.1339	53.8419	64.9661	55.088	58.0726	74.9937	73.1768	77.1628	65.6306	100.766	126.428	Unresponsive	Unresponsive	Unresponsive	Unresponsive	None
Adipor2	44.1388	30.5782	27.0162	24.9163	22.9881	24.196	25.2998	36.7105	28.5921	30.6341	20.8835	40.4936	28.7672	35.787	33.7449	Unresponsive	Unresponsive	Unresponsive	Unresponsive	None
Adk	14.6658	30.0663	62.5196	65.7353	49.4316	45.3761	34.8585	18.3272	40.4799	58.9115	24.6579	22.9094	51.251	62.084	52.375	Unresponsive	Unresponsive	Unresponsive	Induced	Transient
Adm	3.6048	1.2105	0.9356	1.4756	4.64	3.4965	5.0343	1.8842	0.9467	1.0877	2.8787	1.136	1.4599	2.3239	1.8269	Unresponsive	Unresponsive	Unresponsive	Unresponsive	Gained
Adm2	1.5118	0.4518	1.0322	0.841	1.7271	0.7633	3.6856	3.9625	4.0073	2.9028	0.6107	2.3807	1.3155	1.1622	1.6577	Unresponsive	Unresponsive	Unresponsive	Unresponsive	None
Adnp	46.2011	46.2527	44.8368	41.5955	40.6653	44.8563	53.205	37.6849	45.5049	50.9613	77.2336	15.6761	33.438	39.9854	51.7304	Repressed	Unresponsive	Unresponsive	Unresponsive	None
Adnp2	15.2871	15.0209	14.5426	16.4042	15.5505	17.1789	12.6511	12.8397	16.3312	13.902	16.5267	8.8853	16.4404	15.1306	13.58	Unresponsive	Unresponsive	Unresponsive	Unresponsive	None
Ado	14.6496	14.1075	14.8119	14.7513	16.6195	17.7222	20.8675	11.5219	12.7655	15.0161	12.4625	10.6302	11.5073	15.7359	13.5739	Unresponsive	Unresponsive	Unresponsive	Unresponsive	None
Adora1	0.0135	0.0187	0.0301	0.0378	0.0231	0.254	0.1247	0.0629	0.0991	0	0.3029	0.1079	0.0396	0.0208	0.0984	Unresponsive	Unresponsive	Unresponsive	Unresponsive	None
Adora2a	0.0368	0.0276	0.0558	0.1287	0.1456	0.0784	0.0631	0.1105	0.2615	0.0857	0	0.2464	0.1757	0.0786	0.0285	Unresponsive	Unresponsive	Unresponsive	Unresponsive	None
Adora2b	0.8609	0.8151	0.8748	0.8893	1.0863	0.5353	0.2766	1.2461	0.9709	0.5166	0.8296	1.0447	0.9598	0.9462	0.0994	Unresponsive	Unresponsive	Unresponsive	Unresponsive	None
Adora3	0	0	0	0	0	0	0	0	0.0197	0	0	0	0	0	0	Unresponsive	Unresponsive	Unresponsive	Unresponsive	None
Adpgk	33.9608	22.4	24.0277	22.5239	24.7125	24.6954	20.7307	28.5098	25.5619	21.1364	13.914	29.0723	26.2064	20.0765	18.8908	Unresponsive	Unresponsive	Unresponsive	Unresponsive	None
Adprh	133.278	195.835	126.012	60.4976	47.6186	49.3969	83.0221	160.682	59.5937	91.0357	103.496	192.633	79.0915	73.6185	91.4964	Unresponsive	Unresponsive	Unresponsive	Unresponsive	Transient
Adprhl1	0	0.1108	0.1094	0.3264	0.0546	0.3079	0.0343	0.2173	0.1738	0	0.1953	0.0686	0.159	0	0	Unresponsive	Unresponsive	Unresponsive	Unresponsive	None
Adprhl2	24.2529	16.8817	22.3211	24.9143	29.356	31.9823	28.1899	27.6914	27.3456	28.1291	21.215	31.112	33.5922	32.0983	26.9713	Unresponsive	Unresponsive	Unresponsive	Unresponsive	None
Adprm	14.9176	18.7355	18.8852	20.9292	16.6512	17.1005	14.2044	18.6393	14.5323	16.6049	9.3454	17.274	16.9887	17.9161	11.365	Unresponsive	Unresponsive	Unresponsive	Unresponsive	None
Adra1a	0	0.0886	0.0502	0.0464	0	0	0.0154	0	0.0274	0	0.0583	0.0127	0.0254	0	0	Unresponsive	Unresponsive	Unresponsive	Unresponsive	None
Adra1b	0.0381	0.0176	0	0	0.0354	0	0.0377	0	0.0289	0.1943	0.0398	0	0	0	0	Unresponsive	Unresponsive	Unresponsive	Unresponsive	None
Adra1d	0.07	0	0.0768	0	0	0	0.0235	0	0.0742	0	0.1006	0	0.05	0.0362	0	Unresponsive	Unresponsive	Unresponsive	Unresponsive	None
Adra2a	0.0897	0.0139	0.0177	0.1051	0.0942	0.1044	0.0926	0.014	0.1934	0.1046	0.1416	0.0787	0.2287	0.1328	0.0401	Unresponsive	Unresponsive	Unresponsive	Unresponsive	None
Adra2b	0.1181	0.1073	0.0865	0.1384	0.1906	0.2185	0.6821	0.1296	0.2672	0.4739	4.4132	0.4342	0.1972	0.3074	0.9405	Unresponsive	Unresponsive	Unresponsive	Unresponsive	None
Adra2c	0	0.0167	0.1088	0.1633	0.64	0.7376	0.4092	0.0546	0.4112	0.2793	0.1891	0.0486	0.3184	0.1731	0.0322	Unresponsive	Unresponsive	Unresponsive	Unresponsive	None
Adrb1	0.0894	0.1593	0.0568	0.0828	0.1038	0.0846	0.0174	0.6245	0.1189	0.4394	0.3721	0.6647	0.0845	0.3785	0.5933	Unresponsive	Unresponsive	Unresponsive	Unresponsive	None
Adrb2	0.9462	1.6253	0.9419	1.0124	0.7263	0.73	0.4748	0.8284	0.492	1.3677	1.6691	1.4727	0.5559	1.5989	1.1826	Unresponsive	Unresponsive	Unresponsive	Unresponsive	None
Adrb3	7.0027	7.5575	3.8753	2.9216	2.8905	3.229	3.7625	13.348	9.1402	7.0907	1.2227	13.2615	7.5453	7.0432	5.2448	Unresponsive	Unresponsive	Unresponsive	Induced	Lost
Adrbk1	23.0987	24.9799	37.3654	36.0629	41.223	40.0793	42.0941	38.759	38.3289	33.7866	25.1475	43.9893	38.77	37.8209	32.8186	Unresponsive	Unresponsive	Unresponsive	Unresponsive	None
Adrbk2	0.8305	0.2478	0.3467	0.5985	1.3595	1.8934	2.5868	0.7722	1.4492	2.2809	1.5639	0.6237	1.7539	2.9975	1.3237	Unresponsive	Unresponsive	Unresponsive	Unresponsive	None
Adrm1	58.2929	82.6972	83.9844	75.3658	62.8397	45.9562	53.6711	78.8338	69.8552	63.8952	56.6634	76.9298	68.5107	52.1056	44.1091	Unresponsive	Unresponsive	Unresponsive	Unresponsive	None
Adsl	32.8528	56.7907	58.8039	60.8443	55.7186	60.2953	42.1	40.3203	58.9205	30.9132	21.0293	37.4729	70.7021	26.7129	34.0151	Unresponsive	Unresponsive	Unresponsive	Unresponsive	None
Adss	64.8572	87.318	80.252	74.1964	70.9497	69.063	55.1109	55.5179	62.9197	88.7591	91.016	47.8082	55.9807	71.8897	66.4783	Unresponsive	Unresponsive	Unresponsive	Unresponsive	None
Adssl1	3.0956	0.3293	0.4913	0.599	3.006	5.5358	10.3918	3.8482	2.9013	3.848	21.4685	6.4369	6.7836	4.5991	8.1991	Unresponsive	Induced	Unresponsive	Repressed	Gained
Adtrp	1.575	0	0	0.0537	0	0	0.0286	0.8545	0.1613	0.1693	0.7402	0.992	0.3339	1.4701	2.3954	Unresponsive	Unresponsive	Unresponsive	Unresponsive	None
Aebp1	30.2498	2.5489	1.3031	1.4013	1.0246	1.2697	1.7022	0.9954	2.4002	2.2503	25.1637	1.1388	1.7947	2.9789	2.0032	Unresponsive	Unresponsive	Unresponsive	Repressed	Lost
Aebp2	44.5126	50.8385	49.3679	46.3155	31.5257	23.9406	25.5433	46.8247	27.3629	28.8927	35.7926	43.8589	26.5287	28.9289	29.0549	Unresponsive	Unresponsive	Unresponsive	Unresponsive	Transient
Aen	24.4301	30.9574	25.4586	24.1017	22.161	22.3265	18.7332	24.1286	31.0703	22.7738	12.4933	37.906	26.2792	22.5816	17.2654	Unresponsive	Unresponsive	Unresponsive	Unresponsive	None
Aes	130.817	94.8775	56.5389	40.4269	33.6831	24.8214	18.3651	226.221	28.9383	22.4022	9.9419	268.338	61.5934	57.9936	9.1126	Unresponsive	Induced	Induced	Unresponsive	Lost
Afap1	9.9721	5.3004	3.0178	3.62	6.3715	10.5298	11.4274	10.6784	9.0402	16.362	17.504	15.1112	9.736	14.0427	13.0857	Unresponsive	Unresponsive	Unresponsive	Unresponsive	Gained
Afap1l1	0.7945	0.5791	0.618	0.7256	0.8172	1.0385	2.3514	3.3806	3.0301	4.0661	5.7694	4.203	1.9487	3.9297	12.634	Unresponsive	Unresponsive	Unresponsive	Induced	None
Afap1l2	1.6698	1.1202	0.6849	1.0656	2.0977	3.4843	7.3868	1.6152	2.7055	7.6137	25.4298	2.0856	1.8857	6.4965	30.7906	Unresponsive	Unresponsive	Unresponsive	Unresponsive	Gained
Aff1	39.3838	21.6157	22.262	24.0589	16.5684	17.9884	9.3944	19.5322	7.5404	21.0351	11.8303	24.9691	6.7381	8.283	10.2099	Unresponsive	Unresponsive	Repressed	Unresponsive	Lost
Aff2	0.2392	0.2511	0.3197	0.1705	0.4044	0.3897	0.2138	0.5168	0.3457	0.9707	1.6562	0.4052	0.5673	0.3039	0.1908	Unresponsive	Unresponsive	Unresponsive	Unresponsive	None
Aff3	0.6944	2.1441	4.527	6.7441	7.6161	8.2039	6.3854	1.2541	6.6001	3.3054	1.302	0.8152	5.8328	5.4508	0.6428	Unresponsive	Unresponsive	Unresponsive	Unresponsive	Gained
Aff4	29.763	35.0583	25.4818	28.3807	26.2832	40.8673	31.6574	21.882	40.4862	41.9037	51.4867	25.291	27.8326	38.5648	44.7168	Unresponsive	Unresponsive	Unresponsive	Unresponsive	None
Afg3l1	20.4802	24.9157	27.447	25.4392	29.7936	28.4402	29.7302	28.4547	28.0131	34.1929	29.7981	27.88	31.4731	32.9784	28.9931	Unresponsive	Unresponsive	Unresponsive	Unresponsive	None
Afg3l2	27.6151	29.5041	28.338	25.0139	24.881	24.3086	22.6341	28.406	23.7964	19.9795	14.9922	29.4703	28.7275	22.2346	19.8266	Unresponsive	Unresponsive	Unresponsive	Unresponsive	None
Afm	0.111	0.0572	0.1071	0.1793	0.4541	0.2487	0.3049	0.9894	0.4701	0.1985	0.025	0.2763	0.3734	0.2572	0	Unresponsive	Unresponsive	Unresponsive	Unresponsive	None
Afmid	5.5103	1.1333	1.0654	0.8547	0.811	1.6143	1.7202	3.723	1.5586	1.3087	1.9687	2.5725	2.1652	1.2044	2.1335	Unresponsive	Unresponsive	Unresponsive	Unresponsive	None
Afp	0	0.0797	0	0.1277	0	0.0658	0.0423	0.0269	0.0479	0.0355	0.1205	0.0425	0.0226	0	0	Unresponsive	Unresponsive	Unresponsive	Unresponsive	None
Aftph	9.0502	10.0763	9.8136	10.8471	10.1116	11.3861	10.739	15.5753	12.105	11.8536	10.7169	12.6074	13.5048	13.811	12.9221	Unresponsive	Unresponsive	Unresponsive	Unresponsive	None
Aga	14.9995	6.6119	5.2227	4.5091	5.7185	6.5763	9.3982	11.7176	7.2953	7.1148	11.6037	10.8174	9.6573	10.811	11.6142	Unresponsive	Unresponsive	Unresponsive	Unresponsive	Lost
Agap1	6.0712	5.2133	6.5216	6.6965	8.0743	9.2268	12.0104	7.1489	7.0925	15.5672	13.6703	11.3879	7.0016	13.2065	11.1403	Unresponsive	Unresponsive	Unresponsive	Unresponsive	Gained
Agap2	0.0327	0.101	0.1677	0.1756	0.1716	0.2052	0.2602	0.0798	0.1343	0.1309	0.1669	0.0455	0.1387	0.1082	0.0963	Unresponsive	Unresponsive	Unresponsive	Unresponsive	None
Agap3	9.9136	9.1975	10.9882	11.4777	12.3046	13.9841	15.7727	14.2656	15.2036	15.8105	19.2524	11.9423	12.9357	13.2708	23.242	Unresponsive	Unresponsive	Unresponsive	Unresponsive	None
Agbl2	0.0849	0.3272	0.3713	0.0553	0.3923	1.053	1.3214	0.3907	0.2378	0.8244	0.7882	0.5152	0.3024	0.5146	0.9494	Unresponsive	Unresponsive	Unresponsive	Unresponsive	None
Agbl3	0.0985	0.3598	0.7536	0.6081	0.8154	1.5215	1.2113	0.8107	0.9716	1.4969	2.7734	0.0946	1.2406	1.279	1.0608	Unresponsive	Unresponsive	Unresponsive	Unresponsive	None
Agbl4	0	0	0	0	0	0	0.0333	0	0.0118	0	0.0475	0	0.0526	0	0.1077	Unresponsive	Unresponsive	Unresponsive	Unresponsive	None
Agbl5	7.3891	7.8194	9.1581	10.2292	14.2371	16.1182	14.0006	11.9082	10.1297	8.9053	12.8123	11.0444	11.5614	5.8372	9.5483	Unresponsive	Unresponsive	Unresponsive	Unresponsive	None
Ager	0.3495	0.2095	0.3945	0.1548	1.1162	0.9114	2.2607	0.5728	0.746	2.3702	5.9756	0.0947	0.5825	0.6316	2.4423	Unresponsive	Unresponsive	Unresponsive	Unresponsive	None
Agfg1	44.3776	25.0551	19.9066	18.9991	25.7634	30.55	29.5949	39.2658	36.4123	42.3384	51.4113	35.9911	41.5305	37.501	37.9647	Unresponsive	Unresponsive	Unresponsive	Unresponsive	Lost
Agfg2	8.2283	9.9923	11.5759	9.0126	8.5861	6.8105	6.0498	10.3071	5.2416	3.4965	5.4408	12.6841	11.5611	5.553	3.9875	Unresponsive	Induced	Unresponsive	Unresponsive	None
Aggf1	19.2445	31.2899	28.2582	26.8535	24.0536	23.5747	17.8442	20.973	22.3953	17.1299	15.6888	15.6936	20.5278	16.3043	15.6531	Unresponsive	Unresponsive	Unresponsive	Unresponsive	None
Agk	14.1487	9.5676	6.9335	7.0149	7.4695	6.8525	5.7634	9.3553	8.8998	6.1603	5.1961	8.5763	8.9086	7.1321	6.1666	Unresponsive	Unresponsive	Unresponsive	Unresponsive	Lost
Agl	4.7459	7.7966	8.8496	7.6177	7.512	7.8136	7.4136	4.4085	3.9027	3.5358	3.3837	4.3826	4.5399	3.8885	4.2153	Unresponsive	Unresponsive	Unresponsive	Unresponsive	None
Agmat	0.0494	0	0.0555	0.6493	0.3039	0	0.0666	0.2357	0.2087	0.1581	0.0475	0.1026	0.1077	0	0	Unresponsive	Unresponsive	Unresponsive	Unresponsive	None
Agmo	0	0	0	0	0	0	0	0.0508	0	0	0	0	0	0	0	Unresponsive	Unresponsive	Unresponsive	Unresponsive	None
Ago1	15.6721	15.1312	10.6506	11.0058	10.4968	15.883	11.203	13.0747	13.0553	9.8964	7.6859	9.1757	11.8607	8.4947	10.1528	Unresponsive	Unresponsive	Unresponsive	Unresponsive	None
Ago2	29.2503	16.4015	18.3342	17.542	18.234	22.061	20.8207	22.1092	15.1315	16.9219	15.8563	19.8453	15.0284	20.8719	20.5228	Unresponsive	Unresponsive	Unresponsive	Unresponsive	None
Ago3	2.3298	4.666	1.9027	4.6272	3.9716	1.9473	1.9105	1.4103	3.2504	1.7127	2.6132	2.5926	2.0985	1.9414	2.0203	Unresponsive	Unresponsive	Unresponsive	Unresponsive	None
Ago4	0.2585	0.0892	0.1129	0.0735	0.254	0.2028	0.469	0.3815	0.622	0.27	0.3038	0.4792	0.2106	0.3202	0.415	Unresponsive	Unresponsive	Unresponsive	Unresponsive	None
Agpat1	33.3873	18.8724	20.59	19.6643	29.7077	32.2424	46.243	33.5753	29.6326	27.972	35.1956	41.9211	32.8086	28.2562	40.1782	Unresponsive	Unresponsive	Unresponsive	Unresponsive	Gained
Agpat2	51.7637	61.302	42.6826	32.7823	27.9397	25.5189	26.8227	41.5774	30.477	43.0997	31.723	39.495	28.1733	36.3616	27.7977	Unresponsive	Unresponsive	Unresponsive	Unresponsive	Transient
Agpat3	21.8795	16.2221	20.9712	20.0933	22.9232	25.6869	27.0116	29.3856	19.6698	47.987	31.8631	39.851	29.7298	37.1318	43.0251	Unresponsive	Unresponsive	Unresponsive	Unresponsive	None
Agpat4	6.246	9.4212	13.2394	15.6184	21.4336	27.298	37.8495	27.4571	32.3555	52.8665	60.7786	45.7397	35.0371	40.6002	122.434	Unresponsive	Unresponsive	Unresponsive	Induced	Gained
Agpat5	24.0422	29.3497	29.6675	26.5454	25.2171	22.9349	22.3812	23.6312	19.8061	27.123	15.8297	23.455	17.5538	19.7906	17.5478	Unresponsive	Unresponsive	Unresponsive	Unresponsive	None
Agpat6	18.2106	20.3084	20.5241	23.1079	22.5592	19.8767	26.9548	15.2728	18.1497	24.2378	27.4034	13.9649	14.3422	16.4587	27.3995	Unresponsive	Unresponsive	Unresponsive	Unresponsive	None
Agpat9	4.9068	1.8981	0.4853	0.5114	0.2594	0.6873	2.8309	3.2812	3.3444	8.6748	8.5808	2.19	0.7887	3.4315	14.6646	Unresponsive	Unresponsive	Repressed	Unresponsive	Lost
Agps	20.0756	17.132	18.0617	17.7891	22.6553	26.686	22.2829	18.5845	19.2791	21.6694	28.574	23.3294	20.1517	22.0606	31.5327	Unresponsive	Unresponsive	Unresponsive	Unresponsive	None
Agrn	46.9654	46.8001	37.1098	31.5084	53.351	65.8554	72.1087	59.2914	63.2005	94.9794	75.9823	66.8824	49.0196	72.477	91.6718	Unresponsive	Unresponsive	Unresponsive	Unresponsive	Gained
Agrp	0.3846	0.434	0.4245	0.3101	0.2824	0.5255	0.2299	0.4243	0.6457	0.1359	1.3714	0.521	0.627	0.1411	0.108	Unresponsive	Unresponsive	Unresponsive	Unresponsive	None
Agt	0	0	0	0	0	0	0	0	0	0	0	0.0345	0	0	0	Unresponsive	Unresponsive	Unresponsive	Unresponsive	None
Agtpbp1	12.8624	28.8115	18.4023	15.3184	19.2027	10.1401	14.4156	13.1666	11.413	22.9312	16.3551	20.4305	12.5395	7.4271	9.1814	Unresponsive	Unresponsive	Unresponsive	Unresponsive	None
Agtr1a	0.0892	0.0501	0	0.065	0.525	0.5367	0.5626	0.0188	0.3349	0.1254	0.0569	0.0109	0.1936	0.0716	0	Unresponsive	Unresponsive	Unresponsive	Unresponsive	None
Agtr1b	0	0	0	0	0	0	0	0	0.0282	0	0	0	0	0	0.0248	Unresponsive	Unresponsive	Unresponsive	Unresponsive	None
Agtr2	0	0.0996	0	0	0	0	0	0	0	0	0	0	0	0	0	Unresponsive	Unresponsive	Unresponsive	Unresponsive	None
Agtrap	30.9509	34.7414	18.1042	14.9412	11.5489	11.1528	8.7775	56.1291	20.1861	12.6768	9.6764	49.0861	31.4263	19.9865	7.9178	Unresponsive	Unresponsive	Unresponsive	Unresponsive	Lost
Agxt	0	0	0	0.0834	0	0	0	0	0.0623	0.0942	0	0	0.0314	0	0	Unresponsive	Unresponsive	Unresponsive	Unresponsive	None
Agxt2	0	0	0	0	0	0	0.0269	0	0	0	0	0	0	0	0	Unresponsive	Unresponsive	Unresponsive	Unresponsive	None
Ahctf1	42.3772	56.3809	54.9525	49.9001	42.4773	34.0569	40.0394	31.5165	42.0187	56.1891	56.0509	27.2435	34.2984	42.7562	38.6261	Unresponsive	Unresponsive	Unresponsive	Unresponsive	None
Ahcy	43.7985	37.518	42.3125	49.1654	45.3548	40.8806	32.3916	45.228	47.1466	30.6325	14.5937	53.5116	56.5655	29.5623	28.8825	Unresponsive	Unresponsive	Unresponsive	Unresponsive	None
Ahcyl1	37.0255	29.8176	32.6721	36.3246	46.6217	56.1765	62.0543	31.1187	33.782	62.6616	56.996	39.0898	34.8523	46.0271	73.4338	Unresponsive	Unresponsive	Unresponsive	Unresponsive	Gained
Ahcyl2	14.9166	22.4762	42.679	27.7333	29.4536	28.1092	19.017	14.7234	22.3393	14.0581	16.7254	20.6172	36.2557	37.3913	11.5622	Unresponsive	Unresponsive	Induced	Unresponsive	Transient
Ahdc1	33.9664	82.3155	130.229	124.079	80.6409	74.6909	60.2443	65.2808	58.1532	58.6752	61.2936	29.2206	34.2513	41.2463	42.9783	Unresponsive	Unresponsive	Unresponsive	Unresponsive	Transient
Ahi1	1.634	2.4543	2.2111	2.5898	4.2264	4.8219	4.7016	3.5861	3.5742	3.7811	2.0223	5.0336	5.2191	5.7517	2.4863	Unresponsive	Unresponsive	Unresponsive	Unresponsive	Gained
Ahnak	9.1728	4.5863	2.4417	1.6936	2.9622	5.3327	12.463	7.5169	7.5945	32.7254	35.7791	12.3844	5.6514	22.6516	33.4688	Unresponsive	Unresponsive	Unresponsive	Unresponsive	Gained
Ahnak2	7.4199	1.1915	1.0641	1.4561	1.1916	3.0935	4.0978	5.9959	6.1941	11.5401	9.6175	8.8698	13.142	17.1155	16.3298	Unresponsive	Induced	Unresponsive	Unresponsive	Lost
Ahr	4.2747	2.7881	3.3743	3.2367	3.2333	4.1896	3.7802	1.6833	4.0747	5.9284	4.8316	1.5772	3.2506	3.1661	6.4228	Unresponsive	Unresponsive	Unresponsive	Unresponsive	None
Ahrr	0.3818	0.1154	0.8358	0.1041	0.4044	0.5301	0.4542	0.0738	0.407	1.0809	0.4958	0.0455	0.3706	0.2449	0.0145	Unresponsive	Unresponsive	Unresponsive	Unresponsive	None
Ahsa1	170.628	238.554	242.413	208.109	164.684	131.883	109.694	139.821	139.095	101.335	87.0995	133.212	138.462	83.242	67.1933	Unresponsive	Unresponsive	Unresponsive	Unresponsive	Transient
Ahsa2	23.0103	27.9128	37.2853	29.4432	31.9754	27.1417	39.9255	26.1217	27.2263	25.364	28.7577	17.1496	21.3532	20.954	26.0086	Unresponsive	Unresponsive	Unresponsive	Unresponsive	None
Ahsg	2.2611	2.0032	0.7724	0.5196	0.6961	0.3281	0.3803	3.509	1.1746	1.3659	0.0896	3.8064	1.6051	3.6443	7.0828	Unresponsive	Unresponsive	Unresponsive	Unresponsive	None
Aicda	0	0	0	0	0	0	0	0	0.06	0	0	0.0099	0	0	0	Unresponsive	Unresponsive	Unresponsive	Unresponsive	None
Aida	25.3021	26.2999	21.7751	22.3369	20.6704	19.5909	20.824	18.067	23.6684	28.3442	44.9104	20.2566	22.7493	17.5297	28.0559	Unresponsive	Unresponsive	Unresponsive	Unresponsive	None
Aif1	0	0	0	0	0.4465	0.4874	0.9119	0.0321	0.3318	3.0855	1.8116	0.0788	0.3225	0.3748	0.5543	Unresponsive	Unresponsive	Unresponsive	Unresponsive	None
Aif1l	1.2348	1.3873	7.9314	10.8703	9.0603	10.3459	13.5194	2.7212	9.0095	8.5529	49.5466	3.745	4.4607	6.1212	24.2553	Unresponsive	Unresponsive	Unresponsive	Repressed	Gained
Aifm1	64.9563	69.0749	73.6379	59.9567	46.3945	35.3175	39.7108	37.1678	30.1941	38.554	45.9993	40.1743	32.9189	32.4217	33.3987	Unresponsive	Unresponsive	Unresponsive	Unresponsive	Transient
Aifm2	6.5976	2.8917	1.2961	1.5146	2.9503	2.3843	1.2743	8.5338	2.8335	1.6063	1.3786	9.7173	5.0131	2.2994	0.8007	Unresponsive	Unresponsive	Unresponsive	Unresponsive	None
Aifm3	1.3234	1.1168	2.886	3.3747	5.8747	4.6367	4.1293	3.6575	3.2641	2.0281	0.6793	2.2651	3.7749	1.4036	1.0301	Unresponsive	Unresponsive	Unresponsive	Unresponsive	Gained
Aig1	5.0157	2.2625	2.7711	2.8876	5.9082	5.5568	14.3873	6.4176	6.4826	10.6971	11.2365	12.1071	6.7856	17.4992	29.2438	Unresponsive	Unresponsive	Unresponsive	Induced	Gained
Aim1	0.1039	0.2651	0.2244	0.3864	0.4213	0.3984	0.3564	0.0705	0.4654	1.6123	1.7415	0.2727	0.2118	1.087	2.1292	Unresponsive	Unresponsive	Unresponsive	Unresponsive	None
Aim1l	5.9826	3.6912	3.7154	3.6536	2.98	3.0295	1.7354	5.2854	2.3206	3.7097	1.2907	4.2586	3.2657	2.6754	2.1295	Unresponsive	Unresponsive	Unresponsive	Unresponsive	None
Aim2	56.7778	37.4936	35.5938	20.4055	23.2437	22.3462	7.8544	62.7596	30.6236	12.2565	2.055	69.6724	40.4913	24.1449	4.2612	Unresponsive	Unresponsive	Unresponsive	Unresponsive	Lost
Aimp1	106.117	126.341	122.567	119.486	98.8086	81.4549	106.537	118.431	112.958	124.179	87.0313	127.257	111.548	119.019	118.57	Unresponsive	Unresponsive	Unresponsive	Unresponsive	None
Aimp2	63.9958	106.289	100.985	95.9982	87.8899	72.2036	73.6227	54.6663	74.9441	76.3356	62.7117	44.003	62.3426	50.2144	52.8032	Unresponsive	Unresponsive	Unresponsive	Unresponsive	None
Aip	34.417	25.2541	34.11	31.835	36.9616	36.6449	41.4295	45.5884	34.7297	32.4703	26.4753	54.8218	48.0117	34.6448	32.5548	Unresponsive	Unresponsive	Unresponsive	Unresponsive	None
Aipl1	0.1631	0.2104	0.0921	0.3167	0.4695	0.7844	0.8801	0.5018	0.5565	0.3642	0.4583	0.2588	0.612	1.0166	0.2866	Unresponsive	Unresponsive	Unresponsive	Unresponsive	None
Aire	7.463	25.8264	36.6498	12.794	3.7306	1.9934	0.8584	98.4721	15.0708	0.7848	0.3169	27.242	12.9813	1.8365	0.1362	Unresponsive	Unresponsive	Unresponsive	Unresponsive	Transient
Airn	0.7977	0	0.2183	0.0667	0.3285	1.0492	8.8126	0.2112	0.7794	3.7089	29.2761	0	0.8638	1.0025	35.6596	Unresponsive	Unresponsive	Unresponsive	Unresponsive	None
Ajap1	0.0625	0.0176	0	0	0	0.1587	0.2198	0.0995	0.0443	0	0.3388	0.1403	0.084	0	0.1546	Unresponsive	Unresponsive	Unresponsive	Unresponsive	None
Ajuba	19.3993	64.1243	66.1412	72.4869	69.8457	89.0745	80.5422	51.0779	108.883	120.509	47.211	22.2367	55.0109	68.0647	47.7529	Repressed	Unresponsive	Unresponsive	Unresponsive	Gained
Ak1	46.7957	64.339	40.3124	30.3908	12.4778	11.6779	13.4437	33.8844	13.3812	14.8665	5.8338	46.6369	14.5752	15.5695	10.6437	Unresponsive	Unresponsive	Unresponsive	Unresponsive	Transient
Ak2	141.67	143.336	129.586	117.729	102.536	91.6486	91.1258	149.813	106.282	91.9877	87.0202	207.694	112.127	93.0624	126.099	Unresponsive	Unresponsive	Unresponsive	Unresponsive	None
Ak3	5.7166	2.2207	2.5526	4.3819	5.5642	7.9232	14.1914	7.3592	9.9434	19.1893	28.1991	3.4924	7.3787	14.0097	27.0315	Unresponsive	Unresponsive	Unresponsive	Unresponsive	Gained
Ak4	84.6121	26.5654	9.0955	10.0061	9.2109	9.327	12.1616	57.9532	12.8892	5.5946	5.4391	78.3434	12.743	7.6128	13.948	Unresponsive	Unresponsive	Unresponsive	Induced	Lost
Ak5	0.2248	0.0221	0.1123	0.2165	0.2749	0.7131	1.0998	0.0542	0.3244	0.8231	0.8405	0.0226	0.2005	0.3329	1.9444	Unresponsive	Unresponsive	Unresponsive	Unresponsive	None
Ak6	84.7907	111.375	134.379	130.309	124.713	89.5999	95.2569	91.3494	117.727	131.974	83.5097	105.812	106.256	141.788	102.926	Unresponsive	Unresponsive	Unresponsive	Unresponsive	None
Ak7	2.086	1.6091	0.472	0.2544	0.3065	0.2545	0.1752	4.2595	0.3489	0.1323	0.4118	1.5224	0.5435	0.2215	0.1022	Repressed	Unresponsive	Unresponsive	Unresponsive	None
Ak8	0.874	0.446	0.2893	0.6731	1.4586	1.5219	2.8363	1.4969	1.5928	3.5663	2.2091	1.5192	2.0233	3.804	2.9055	Unresponsive	Unresponsive	Unresponsive	Unresponsive	None
Ak9	0.0628	0.2854	0.1519	0.0969	0.0495	0.0251	0.0182	0.0538	0.041	0.056	0.011	0.038	0	0.0396	0	Unresponsive	Unresponsive	Unresponsive	Unresponsive	None
Akap1	58.3071	42.8332	27.6989	22.8463	15.6998	15.9925	12.2563	48.5289	27.675	21.58	17.8201	49.8154	30.6323	22.7561	13.5488	Unresponsive	Unresponsive	Unresponsive	Unresponsive	Lost
Akap10	8.7856	9.5326	8.8154	8.049	8.8186	9.813	6.8595	10.1377	7.9582	6.612	6.8268	7.5286	9.0183	7.3103	6.4907	Unresponsive	Unresponsive	Unresponsive	Unresponsive	None
[truncated: 20,478 more rows]
