# Supplementary material for: Differential regulation of OCT4 targets facilitates reacquisition of pluripotency
Source: Nat Commun. 2019 Sep 30;10:4444. doi: 10.1038/s41467-019-11741-5 (PMC6768871; doi:10.1038/s41467-019-11741-5)
Supplement: Supplementary file 6 — Supplementary Data 2 [file 41467_2019_11741_MOESM6_ESM.xlsx]

## Sheet: Sheet1
Sample	mapped	unmapped
Oct4_0h_R1	11474858	2281993
Oct4_0h_R2	15592154	2372977
Oct4_0h_minusDox_R1	5850937	5038275
Oct4_0h_minusDox_R2	3007212	7778732
Oct4_0h_plusDox_R1	11710310	165478
Oct4_0h_plusDox_R2	2952108	5473128
Oct4_48h_R1	24263847	1986088
Oct4_48h_R2	3703974	4153243
Oct4_48h_plusDox_R1	25290308	10106796
Oct4_48h_plusDox_R2	7093676	7462116
Oct4_48h_minusDox_R1	4465949	51657896
Oct4_48h_minusDox_R2	16680871	109814
Oct4_96h_R1	14676367	219533
Oct4_96h_R2	14127388	104470
Oct4_96h_plusDox_R1	4580385	59646
Oct4_96h_plusDox_R2	11099308	113618
Oct4_96h_minusDox_R1	14094463	131886
Oct4_96h_minusDox_R2	7140576	137446
Oct4_MEF_d4_R1	13171749	15100927
Oct4_MEF_d4_R2	7364586	8439549
Sox2_0h_R1	15221879	1217078
Sox2_0h_R2	11393289	17712323
Sox2_0h_minusDox_R1	22218885	2034916
Sox2_0h_minusDox_R2	8840861	19054821
Sox2_0h_plusDox_R1	20887718	5408834
Sox2_0h_plusDox_R2	3642068	15574790
Sox2_48h_R1	8140338	12107888
Sox2_48h_R2	6310965	21565021
Sox2_48h_minusDox_R1	13014173	23990260
Sox2_48h_plusDox_R1	11768880	6948272
Sox2_48h_plusDox_R2	11773287	8967295
Sox2_96h_R1	3832987	6773723
Sox2_96h_R2	15522275	6974949
Sox2_96h_plusDox_R1	6980345	13421693
Sox2_96h_plusDox_R2	9724557	2342784
Sox2_96h_minusDox_R1	26812084	6661561
Sox2_96h_minusDox_R2	14892250	21714674
Sox2_MEF_d4_R1	9561675	2993687
Sox2_MEF_d4_R2	9534274	3287653
ATAC_0h_R1	18786759	934229
ATAC_0h_R2	30653202	986483
ATAC_0h_minusDox_R1	18896667	911433
ATAC_0h_minusDox_R2	12784465	352764
ATAC_0h_plusDox_R1	17127550	702123
ATAC_0h_plusDox_R2	8085263	169106
ATAC_48h_R1	30526901	3313856
ATAC_48h_R2	33889969	3549983
ATAC_48h_minusDox_R1	28260996	4146495
ATAC_48h_minusDox_R2	17186659	3385604
ATAC_48h_plusDox_R1	12732046	3298899
ATAC_48h_plusDox_R2	14538570	2924063
ATAC_96h_R1	16200820	3273484
ATAC_96h_R2	4102898	1438489
ATAC_96h_minusDox_R1	9064028	1168708
ATAC_96h_plusDox_R1	42160089	7007604
ATAC_96h_plusDox_R2	23675503	3771265
ATAC_96h_plusDox_R3	18204163	545055
ATAC_MEF_d0_R1	15206472	1660034
ATAC_MEF_d0_R2	20120742	2630528
ATAC_MEF_d4_R1	19896273	2948581
ATAC_MEF_d4_R2	23723594	3179584
K27ac_0h_R1	66009883	46737913
K27ac_0h_R2	52541853	30362241
K27ac_0h_minusDox_R1	61949289	53780948
K27ac_0h_minusDox_R2	68350877	31067423
K27ac_0h_plusDox_R1	46492426	16338989
K27ac_0h_plusDox_R2	45227130	15458937
K27ac_48h_R1	41093015	21610106
K27ac_48h_R2	2007715	3393929
K27ac_48h_minusDox_R1	53743472	14598121
K27ac_48h_minusDox_R2	2211702	3809178
K27ac_48h_plusDox_R1	40185054	8810353
K27ac_48h_plusDox_R2	3664116	5296649
K27ac_96h_R1	24767421	5216832
K27ac_96h_R2	2145501	3881874
K27ac_96h_minusDox_R1	14687563	11478647
K27ac_96h_minusDox_R2	13240937	5321436
K27ac_96h_plusDox_R1	19229177	35645379
K27ac_MEF_d0_R1	11386404	2267666
K27ac_MEF_d4_R1	2884827	2192643
K27ac_MEF_d4_R2	6020904	3264499
K4me2_0h_R1	4033038	2293167
K4me2_0h_R2	6540750	2714516
K4me2_0h_minusDox_R1	18180582	5250135
K4me2_0h_minusDox_R2	3352122	868438
K4me2_0h_plusDox_R1	19829746	3948304
K4me2_0h_plusDox_R2	24717986	4252284
K4me2_48h_R1	5882938	5047231
K4me2_48h_R2	6111214	6266581
K4me2_48h_minusDox_R1	17757093	1595546
K4me2_48h_minusDox_R2	19929506	656656
K4me2_48h_plusDox_R1	13404584	970915
K4me2_48h_plusDox_R2	2939903	920888
K4me2_96h_R1	14010391	1324003
K4me2_96h_R2	15873145	446321
K4me2_96h_minusDox_R1	23122871	828253
K4me2_96h_minusDox_R2	18136479	3104983
K4me2_96h_plusDox_R1	8898937	234340
K4me2_96h_plusDox_R2	19737272	951744
K4me2_MEF_d0_R1	11477847	1262895
K4me2_MEF_d0_R2	9807342	5035180
K4me2_MEF_d4_R1	10463144	3818695
K4me2_MEF_d4_R2	9994728	1948388
Input	60518211	11481789
