# Supplementary material for: Differential regulation of OCT4 targets facilitates reacquisition of pluripotency
Source: Nat Commun. 2019 Sep 30;10:4444. doi: 10.1038/s41467-019-11741-5 (PMC6768871; doi:10.1038/s41467-019-11741-5)
Supplement: Supplementary file 7 — Supplementary Data 3 [file 41467_2019_11741_MOESM7_ESM.xlsx]

## Sheet: RPKM_Table_ChIP
chrom	peakStart	peakEnd	peakSummit	width	Oct4_0h_RPKM_Avg	Oct4_0h_minusDox_RPKM_Avg	Oct4_0h_plusDox_RPKM_Avg	Oct4_48h_RPKM_Avg	Oct4_48h_minusDox_RPKM_Avg	Oct4_48h_plusDox_RPKM_Avg	Oct4_96h_RPKM_Avg	Oct4_96h_minusDox_RPKM_Avg	Oct4_96h_plusDox_RPKM_Avg	ATAC_0h_RPKM_Avg	ATAC_0h_minusDox_RPKM_Avg	ATAC_0h_plusDox_RPKM_Avg	ATAC_48h_RPKM_Avg	ATAC_48h_minusDox_RPKM_Avg	ATAC_48h_plusDox_RPKM_Avg	ATAC_96h_RPKM_Avg	ATAC_96h_minusDox_RPKM_Avg	ATAC_96h_plusDox_RPKM_Avg	K27ac_0h_RPKM_Avg	K27ac_0h_minusDox_RPKM_Avg	K27ac_0h_plusDox_RPKM_Avg	K27ac_48h_RPKM_Avg	K27ac_48h_minusDox_RPKM_Avg	K27ac_48h_plusDox_RPKM_Avg	K27ac_96h_RPKM_Avg	K27ac_96h_minusDox_RPKM_Avg	K27ac_96h_plusDox_RPKM_Avg	K4me2_0h_RPKM_Avg	K4me2_0h_minusDox_RPKM_Avg	K4me2_0h_plusDox_RPKM_Avg	K4me2_48h_RPKM_Avg	K4me2_48h_minusDox_RPKM_Avg	K4me2_48h_plusDox_RPKM_Avg	K4me2_96h_RPKM_Avg	K4me2_96h_minusDox_RPKM_Avg	K4me2_96h_plusDox_RPKM_Avg	Input_RPKM	CpGCount	CpGPos	GCPercent	Annotation	Detailed.Annotation	Distance.to.TSS	Nearest.Refseq	Nearest.Ensembl
chr12	28118835	28119435	28119135	601	3.19699	1.39871	1.12962	0.498909	0.236161	0.314655	0.457895	0.470669	0.694807	0.877087	0.459381	0.98872	0.36261	0.448099	0.833605	0.408179	0.183571	0.353295	0.473743	0.327784	0.271918	0.616829	0.530956	0.681837	0.454944	0.238949	0.0865296	0.794149	0.725171	0.151224	0.418968	0.391021	0.973082	0.499584	0.54328	0.584709	0.357423	1	546	6.61	Intergenic	RLTR13C3|LTR|ERVK	429202	NM_001177964	ENSMUSG00000020633
chr12	28659422	28660022	28659722	601	3.08619	1.24879	1.06094	0.77669	0.957854	1.31869	0.695653	0.293589	0.844717	0.635673	1.78385	2.2778	0.389863	0.635196	1.08686	0.408179	0.367142	0.579539	6.94131	3.11998	1.19754	1.11219	1.62847	1.26084	1.90228	0.238949	0.0865296	1.87367	0.725171	2.56298	0.827372	0.432766	0.717435	0.492615	0.481213	0.593895	0.439906	4	271377493562	42.64	TTS (NR_104608)	TTS (NR_104608)	10120	NM_011275	ENSMUSG00000020630
chr12	28733145	28733745	28733445	601	3.99858	1.83301	1.27171	1.30989	0.522196	1.13133	0.455692	0.292046	0.588129	1.32992	2.23183	1.28016	0.436255	0.797414	0.612831	0.865072	0.550713	0.70659	4.72933	3.55649	3.28441	1.84102	2.73682	1.75771	0.690077	1.01244	1.55753	0.842255	0.953972	0.546348	1.52389	0.432766	1.34547	0.737107	0.455126	0.795464	0.522388	5	135139158189254	0	intron (NM_001161410, intron 3 of 11)	RLTR13B1|LTR|ERVK	16949	NM_178811	ENSMUSG00000020628
chr12	30109525	30110125	30109825	601	7.11491	3.38938	2.60974	1.03211	0.858106	0.347551	0.577875	1.05013	0.738039	1.43419	1.63266	1.20026	0.883328	0.614257	0.915187	0.254123	0.183571	0.408168	2.27467	0.965298	1.05038	0.65732	0.654796	0.743945	0.909888	0.30178	0.0865296	2.00086	1.18277	0.201475	0.413686	0.494939	0.407113	0.380822	0.38947	0.17779	0.384917	6	89275445464493500	29.42	intron (NM_009417, intron 5 of 16)	intron (NM_009417, intron 5 of 16)	22799	NM_009417	ENSMUSG00000020673
chr12	31174960	31175560	31175260	601	6.70312	4.07714	1.41143	1.99564	1.75288	0.596415	0.686842	1.16664	1.02635	2.50985	3.1755	2.65172	2.51913	3.36369	3.21959	2.5465	1.10143	0.640638	2.65632	1.67248	2.68289	2.66162	1.47523	1.40644	2.61062	0.23276	0.692237	1.12763	1.94671	0.461969	0.974071	0.760726	2.15969	0.768613	0.77894	0.762499	0.769835	7	8,34,70,93,156,162,198	0	intron (NR_102715, intron 3 of 3)	RLTR13E|LTR|ERVK	6398	NM_001034058
chr12	31363676	31364276	31363976	601	2.50618	1.81755	1.69797	2.70375	0.485532	3.76012	1.16236	1.0563	2.06421	0.544254	0.482359	0.551558	0.599772	0.488006	0.596592	1.11919	0.734284	0.427901	0.561967	0.641287	0.507046	1.19317	1.72135	1.89991	0.858029	1.37705	1.12489	0.587866	1.09125	0.747823	0.555103	0.78715	1.47699	1.46028	0.455126	0.767905	0.962293	30	23,73,81,89,103,113,151,164,196,199,241,249,254,259,290,295,303,313,329,382,397,412,423,430,437,446,455,468,502,509	0	Intergenic	IAPEz-int|LTR|ERVK	-12505	NM_007861	ENSMUSG00000020664
chr12	31644438	31645038	31644738	601	4.87144	2.81289	0.847805	0.948128	0.435658	0.596415	0.457895	0.351072	0.619852	1.28134	1.17713	0.940147	0.29999	0.517444	0.498384	0.613588	0.183571	0.656044	2.88996	0.67906	2.10877	1.0312	1.20123	0.516893	0.488534	0.238949	0.0865296	0.873237	1.06488	0.226836	0.555103	0.312639	0.717435	0.223586	0.487516	0.883546	0.577376	4	85128182349	0	intron (NM_028002, intron 4 of 6)	ORR1D1-int|LTR|ERVL-MaLR	-10080	NM_007530	ENSMUSG00000020650
chr12	31726543	31727143	31726843	601	2.36526	2.67843	1.4872	1.06639	1.64288	3.64428	1.21464	0.764258	1.62599	1.80275	6.31838	5.1379	1.61396	3.74639	3.48908	4.18186	1.65214	1.4594	2.83632	6.07381	7.23442	9.33605	4.1099	5.91695	3.65193	0.60356	0.778767	1.00043	0.908212	1.01661	1.11021	1.50613	1.34547	1.4324	1.38788	1.76331	0.907305	2	91397	1.98	intron (NM_001163126, intron 6 of 22)	RLTR23|LTR|ERV1	-12917	NM_175191	ENSMUSG00000044067
chr12	31899873	31900473	31900173	601	2.59783	3.18535	2.40369	1.60307	1.703	2.69459	1.21905	0.997277	1.21949	0.554251	0.895785	0.831501	0.681531	0.643695	0.571846	0.510883	0.550713	0.223817	1.52884	1.78328	1.43017	3.22587	1.67027	2.39678	1.93587	1.26995	2.24977	1.413	2.5346	1.14295	2.49796	1.55898	2.28382	2.06468	1.21428	1.12727	1.26473	11	19,52,274,339,353,393,401,405,408,541,570	10.25	intron (NM_001163126, intron 18 of 22)	B1_Mus2|SINE|Alu	50362	NM_153198	ENSMUSG00000002996
chr12	33129267	33129867	33129567	601	3.47884	3.80822	2.25924	1.65624	0.957854	3.9103	1.03797	0.823284	1.21949	4.89255	6.42379	6.0493	3.36126	4.39464	4.11853	3.31151	7.15927	0.96122	0.906765	1.24858	2.28171	2.1852	1.45355	0.868842	1.31297	0.238949	0.346119	1.5883	0.999732	2.03323	0.963506	2.32481	1.08982	1.87261	1.58125	1.50663	0.742341	5	379391431504584	44.79	intron (NR_015602, intron 4 of 5)	intron (NR_015602, intron 4 of 5)	18019	NR_015602	ENSMUSG00000052125
chr12	33394643	33395243	33394943	601	1.81538	1.96747	2.89863	0.860669	0.671819	4.45952	1.57238	1.46949	1.58276	3.9069	4.01183	4.87262	3.15135	3.10072	3.48096	2.55705	1.285	0.671451	1.56374	1.39504	0.832647	0.65732	0.499996	1.03311	2.18927	0.710658	0.432648	2.54062	1.30067	5.72397	1.7856	3.76366	2.753	3.46558	1.44092	1.43151	0.989787	12	1.51332e+34	51.9	promoter-TSS (NM_029152)	promoter-TSS (NM_029152)	89	NM_029152	ENSMUSG00000020562
chr12	35045911	35046511	35046211	601	2.44875	3.224	1.27171	0.982415	0.422448	0.549215	0.627953	0.703688	0.694807	1.15993	1.43743	1.36898	0.678827	0.399692	1.21754	0.408179	1.10143	3.28803	0.277593	0.230411	0.528945	0.697811	0.716716	0.661134	0.522125	0.182306	0.432648	2.85698	2.7704	0.302448	0.413686	1.34515	2.2491	1.67689	0.54328	1.13645	0.384917	7	4.31534e+19	35.54	promoter-TSS (NM_001014973)	promoter-TSS (NM_001014973)	-978	NM_001014973	ENSMUSG00000020590
chr12	35419144	35419744	35419444	601	2.59375	4.49598	1.12962	1.25672	0.472322	0.380447	0.344522	0.702145	0.331542	1.60133	4.02726	5.46126	1.60293	1.68708	3.47284	1.02177	0.550713	0.467367	0.673124	1.02153	1.87014	1.6993	0.685756	1.81846	1.17861	0.30178	0.346119	0.666955	0.953972	0.503924	0.54982	0.218936	0.779499	0.380822	0.455126	1.00081	0.4674	3	31,91,160	0	Intergenic	RLTR17|LTR|ERVK	115545	NM_013464	ENSMUSG00000019256
chr12	35642414	35643014	35642714	601	15.2847	14.9098	5.43024	4.07873	2.27507	0.896767	1.32361	1.34218	0.513175	7.83524	12.3515	9.9102	5.51799	12.7228	16.2692	8.89306	0.183571	1.11476	5.64256	2.89253	5.24953	7.33701	2.57895	2.93573	5.28843	0.660203	0.346119	1.413	1.81642	0.226836	1.38247	0.531576	1.15189	0.78255	0.379578	0.837615	0.989787	1	551	0	Intergenic	RLTR13D6|LTR|ERVK	43590	NR_045050
chr12	36475635	36476235	36475935	601	3.26541	0.837682	0.989893	0.430334	0.236161	0.215968	0.399006	0.411642	0.331542	0.561397	0.434475	0.442912	0.569815	0.244003	0.604711	0.408179	0.183571	0.49818	0.499269	0.408361	0.379784	0.535848	0.484517	0.619728	0.454944	0.182306	0.0865296	0.71506	0.633651	0.151224	0.277551	0.213829	0.469177	0.223586	0.733069	0.645232	0.329929	5	264279398568593	41.16	intron (NM_178629, intron 4 of 9)	intron (NM_178629, intron 4 of 9)	60319	NR_037309	ENSMUSG00000092917
chr12	36702321	36702921	36702621	601	3.76193	1.26425	0.847805	0.567484	0.721693	0.314655	0.285634	0.935165	0.588129	0.989943	0.459381	0.394338	0.610799	0.458568	0.612831	0.865072	0.183571	0.557379	1.69009	0.674029	0.671599	0.697811	0.922593	0.558299	0.876298	0.307969	0.432648	1.54019	1.01912	0.310745	0.555103	0.47451	1.22134	0.387791	0.481213	0.931103	0.522388	5	95305553576579	0	Intergenic	RLTR13C2|LTR|ERVK	-113584	NR_039558	ENSMUSG00000092998
chr12	37079896	37080496	37080196	601	3.0027	2.53624	1.06094	1.72482	0.68503	2.34275	0.464503	0.995734	1.14454	3.60835	3.52578	2.81469	1.21598	2.2634	2.68022	0.9217	0.550713	0.721997	0.761347	1.17137	1.16075	1.5171	0.639316	0.910248	0.522125	0.3708	0.173059	0.794149	1.20216	1.26834	0.54982	1.30851	1.53905	0.807089	0.644915	0.62686	0.687352	6	1.16145e+17	6.94	Intergenic	RLTR9D|LTR|ERVK	-28350	NM_008584	ENSMUSG00000036144
chr12	37659875	37660475	37660175	601	3.70858	3.52384	1.1983	0.929244	0.621945	0.380447	0.348928	0.408556	0.406497	1.51991	1.97346	1.22584	0.940538	0.877229	1.55238	1.2219	0.917855	0.403841	1.14946	1.41143	4.06538	1.24444	0.902475	1.69492	1.61823	0.176117	0.173059	0.587866	0.679411	0.075612	0.413686	0.255574	1.03515	0.275998	0.281532	0.31343	0.522388	2	392551	0	Intergenic	RLTR13D6|LTR|ERVK	-220530	NM_178681	ENSMUSG00000036095
chr12	39891427	39892027	39891727	601	5.98218	2.10966	1.26935	0.723518	0.721693	0.347551	0.464503	0.876138	1.02635	1.55419	1.2059	1.42588	0.308104	0.614257	0.604711	0.559597	0.550713	0.557379	1.82613	1.01524	1.43417	0.778793	0.685756	1.07451	0.488534	0.295592	0.519178	1.07952	1.94671	0.235133	0.413686	0.44298	1.22134	0.834963	0.589151	0.472848	0.522388	10	4.21842e+28	0	Intergenic	RLTR13B2|LTR|ERVK	145649	NM_007487	ENSMUSG00000047446
chr12	40042965	40043565	40043265	601	3.18192	1.54863	1.76665	1.25672	0.721693	1.32012	1.15795	0.762715	1.5078	0.969947	0.702489	0.83725	0.5099	0.692102	0.849844	0.510883	0.367142	0.388435	1.07448	1.01399	1.28451	1.36591	1.27863	1.03379	0.656486	0.176117	0.0865296	0.460672	0.568506	0.294151	0.418968	0.760726	1.34547	0.72317	0.644915	0.566336	0.4674	6	2.57357e+17	0	Intergenic	MMERVK9C_I-int|LTR|ERVK	-5278	NM_007487	ENSMUSG00000047446
chr12	40044120	40044720	40044420	601	4.68531	4.79582	2.32792	1.72134	1.28055	0.662206	0.460098	1.05322	0.769762	2.16558	2.95537	2.19731	1.65224	1.5883	1.9367	1.32724	0.734284	0.384108	0.909676	0.962783	1.52865	2.55908	1.21671	1.36435	0.824438	0.182306	0.692237	0.460672	2.14914	0.260494	0.413686	0.359491	1.71785	0.611377	0.563064	0.62686	0.549882	6	56,91,116,212,228,286	0	Intergenic	RLTR13G|LTR|ERVK	-6433	NM_007487	ENSMUSG00000047446
chr12	40258460	40259060	40258760	601	3.51996	2.10193	1.13198	1.5345	0.957854	0.991165	0.405614	0.529695	0.844717	1.09136	2.64333	2.58332	0.697966	0.692102	0.866082	0.61095	0.183571	0.50926	0.887381	1.32331	1.14436	1.64803	0.608356	1.07451	0.909888	0.119474	0.0865296	1.95276	1.13701	0.957596	0.413686	0.813573	0.903628	0.946756	0.952534	0.823023	0.522388	7	11,58,179,358,500,521,589	26.12	Intergenic	B4A|SINE|B4	35396	NR_045157	ENSMUSG00000035983
chr1	39465988	39466588	39466288	601	3.08903	1.67536	1.48484	1.44704	0.921191	1.69913	0.516784	0.820198	0.781271	1.25135	2.46144	1.75757	0.583546	1.3672	1.83037	0.865072	0.917855	1.20044	3.23799	2.24325	2.15294	1.70877	1.87615	1.83984	1.92055	0.609749	0.259589	1.92178	1.18277	2.34444	0.69652	1.52234	1.18661	1.1564	1.28624	1.65145	0.687352	9	27,62,165,379,423,427,515,524,552	36.36	intron (NM_018775, intron 1 of 19)	intron (NM_018775, intron 1 of 19)	12459	NM_018775	ENSMUSG00000003134
chr12	40279076	40279676	40279376	601	4.9769	3.24719	1.83534	0.430334	1.04439	0.512031	0.516784	0.644662	0.331542	0.822805	2.05766	1.08012	0.676122	0.351286	0.857963	0.459531	0.183571	0.353295	1.30134	1.89911	1.27162	1.21341	0.763156	0.868163	0.454944	0.119474	0.346119	1.33391	1.06488	0.37806	0.963506	0.270895	0.903628	0.387791	0.425449	0.855987	0.687352	3	69439518	0.33	Intergenic	ORR1B2-int|LTR|ERVL-MaLR	56012	NR_045157	ENSMUSG00000035983
chr12	40908083	40908683	40908383	601	5.65389	3.09727	1.76665	0.910359	0.808231	0.643614	0.460098	0.467582	0.481452	1.9513	3.02992	1.82597	0.545267	0.877229	1.34823	0.408179	0.367142	0.733077	2.5403	2.0414	3.37639	2.69002	1.73219	1.75703	1.01066	0.785866	0.0865296	0.842255	0.660027	0.361466	0.413686	0.583535	0.752162	0.394759	0.523496	0.62686	0.439906	6	29,81,239,310,364,548	0	Intergenic	RLTR13B1|LTR|ERVK	-115707	NM_053122	ENSMUSG00000056899
chr12	42364675	42365275	42364975	601	3.10126	1.9752	0.494946	0.792094	1.13093	0.431935	0.745731	0.879224	0.663084	0.931368	1.11592	1.34023	0.6626	0.302879	0.719158	0.919062	0.367142	0.636311	0.499269	0.462079	0.72428	1.0312	0.608356	0.454784	0.454944	0.30178	0.259589	0.460672	0.614267	0.495627	0.54982	0.229151	0.531242	0.282967	0.605346	0.786278	0.384917	13	79,86,96,99,114,124,133,285,335,377,443,564,577	1.65	Intergenic	RLTR13B4|LTR|ERVK	-878918	NM_010733	ENSMUSG00000036295
chr12	42379593	42380193	42379893	601	3.16277	1.25652	1.06094	0.567484	0.385784	0.563519	0.634562	0.700602	0.812994	0.509968	1.0968	0.98872	0.621616	0.652194	0.498384	1.3246	0.734284	0.368702	0.631445	0.76552	0.418076	1.54681	0.670276	0.723243	0.876298	0.408878	0.0865296	1.04854	0.431226	0.437078	0.69652	0.302425	1.06248	0.440203	0.363383	0.753313	0.522388	5	38,61,254,536,540	0	Intergenic	RLTR13B4|LTR|ERVK	-893836	NM_010733	ENSMUSG00000036295
chr1	39520767	39521367	39521067	601	6.88642	3.36619	1.62457	1.15385	0.808231	0.530623	0.863509	0.761171	0.994626	1.2485	2.25288	1.61443	0.280851	0.467067	1.17656	1.17055	0.367142	1.02475	5.9722	3.80914	6.04339	2.48756	1.80959	1.52998	3.725	0.654015	0.346119	0.460672	2.15613	0.874157	1.10492	0.526469	1.00042	0.880406	0.435342	0.439883	0.522388	7	1.25195e+20	0	Intergenic	RLTR13B1|LTR|ERVK	-14735	NM_028043	ENSMUSG00000003135
chr12	42833925	42834525	42834225	601	3.55134	2.24412	1.12962	0.948128	0.758357	0.150176	0.290039	0.352616	0.87644	1.27849	1.33412	1.04304	0.57252	0.643695	0.547488	0.711016	0.367142	0.643065	0.603326	0.654717	0.944518	0.616829	0.639316	0.475487	1.19688	0.176117	0.692237	1.00043	0.973356	0.327809	0.277551	0.54179	1.72524	0.565933	0.546869	0.786278	0.384917	0		0	Intergenic	RLTR13C3|LTR|ERVK	-1348168	NM_010733	ENSMUSG00000036295
chr12	42972683	42973283	42972983	601	2.15183	1.41417	1.12962	1.0167	1.95237	3.3239	1.39571	0.821741	0.331542	1.0985	0.874736	0.745852	0.834231	1.98996	2.18995	1.89212	0.550713	0.737403	0.23396	0.164521	0.233626	0.535848	0.515476	0.536917	0.809117	0.119474	0.0865296	0.587866	0.339705	0.10927	0.413686	0.625279	0.814226	0.492615	0.347188	0.617673	0.60487	5	256272288359490	7.44	Intergenic	RMER1C|Other|Other	1237085	NM_013760	ENSMUSG00000014905
chr1	6282312	6282912	6282612	601	4.14234	2.0942	2.69022	2.06769	1.61646	5.22041	2.25482	1.52234	1.17626	3.71977	6.54606	7.72181	2.89505	6.13407	9.24157	6.77971	0.917855	0.568459	1.05541	0.887643	0.653704	2.29589	0.716716	0.744625	1.71606	0.496463	0.259589	2.38245	1.90794	2.69761	2.49796	2.75758	2.28382	3.2526	2.03279	1.90436	0.989787	13	8.42963e+37	8.1	Intergenic	ERVB7_2B-LTR_MM|LTR|ERVK	67950	NM_009826	ENSMUSG00000025907
chr12	43211837	43212437	43212137	601	10.777	5.77569	3.66831	1.18814	0.89477	0.746591	0.4623	0.702145	0.663084	2.88411	5.19282	3.51197	0.523423	1.21804	1.75691	1.01649	0.183571	0.627658	4.43268	2.66674	4.03009	2.8412	2.3297	1.24081	1.33124	0.238949	0.432648	0.587866	1.29368	0.831732	0.827372	0.307532	1.50432	0.855868	0.435342	0.449069	0.494894	3	75147416	0	Intergenic	RLTR13B1|LTR|ERVK	997931	NM_013760	ENSMUSG00000014905
chr12	43225856	43226456	43226156	601	8.74982	2.10966	0.423902	0.567484	0.422448	0.300352	0.34232	0.700602	0.43822	0.377117	1.41638	0.502984	0.308104	0.185127	0.367698	0.61095	0.183571	0.305176	1.9134	0.717685	0.437472	0.990713	0.639316	0.578322	0.842708	0.119474	0.173059	1.07952	0.522746	0.277557	0.277551	0.218936	0.407113	0.282967	0.15381	0.135639	0.274941	2	28336	36.69	Intergenic	Intergenic	983912	NM_013760	ENSMUSG00000014905
chr12	43319157	43319757	43319457	601	5.12723	2.10966	1.34039	1.63736	0.522196	0.497727	0.287836	0.644662	0.406497	1.68989	1.92365	1.43163	0.5099	0.605758	0.498384	0.305475	0.183571	0.357622	1.82872	1.13485	1.61512	1.17292	1.32971	0.785351	0.943479	0.477897	0.432648	0.794149	1.2673	0.24343	0.974071	0.359491	1.75258	0.827994	0.553172	0.500406	0.742341	12	32,59,96,119,124,176,198,243,339,408,563,588	0	Intergenic	RLTR13B2|LTR|ERVK	890611	NM_013760	ENSMUSG00000014905
chr12	43696120	43696720	43696420	601	5.70724	4.22706	1.20066	1.06639	0.572071	0.497727	0.346725	0.762715	0.844717	1.92416	3.06447	2.55457	1.89751	1.72502	2.32064	1.58136	0.367142	0.438981	1.57602	2.25964	3.86404	3.10571	1.11919	2.83222	1.17861	0.415066	0.605707	1.20671	0.476986	0.226836	0.418968	0.265788	0.655371	0.716201	0.579259	0.219941	0.522388	1	19	0	Intergenic	RLTR13D6|LTR|ERVK	513648	NM_013760	ENSMUSG00000014905
chr12	43982514	43983114	43982814	601	3.51713	1.69082	1.6222	0.670347	0.758357	0.446239	0.689045	0.351072	1.38961	1.38135	1.00489	1.19451	0.627025	0.71107	0.849844	0.967777	0.917855	0.482773	1.45904	0.878839	1.17965	0.778793	1.04643	0.806054	0.622896	0.30178	0.519178	1.12763	0.587891	0.470736	0.413686	0.270895	0.655371	0.761645	0.38947	1.27209	0.357423	4	173282371555	0	Intergenic	RLTR13B1|LTR|ERVK	227254	NM_013760	ENSMUSG00000014905
chr12	44155928	44156528	44156228	601	2.59783	3.91176	1.76901	2.20484	0.635155	2.00521	1.21684	0.411642	1.14454	0.982797	0.876665	0.751602	0.771612	0.469037	0.498384	1.67879	0.550713	0.337889	0.511872	0.560711	0.579624	1.54681	1.34519	0.950295	1.17861	1.1381	0.605707	0.921343	1.56125	0.680978	1.10492	0.85443	0.938355	1.37302	0.654807	0.701975	0.687352	30	5.81742e+88	0.17	Intergenic	IAPEz-int|LTR|ERVK	53840	NM_013760	ENSMUSG00000014905
chr12	44399384	44399984	44399684	601	2.79619	3.21627	2.12187	1.72482	1.28055	1.21142	0.87232	0.643119	1.79611	1.16708	1.18292	1.09162	0.493465	0.71107	1.6096	1.17055	0.367142	0.561706	3.80155	2.82956	2.24642	1.63857	3.55105	2.35605	0.891619	0.427443	0.778767	1.04854	0.797307	0.461969	1.24106	0.802471	1.15928	1.16337	0.674591	1.22075	0.769835	12	1.16132e+35	0	intron (NM_176930, intron 2 of 30)	LTRIS3|LTR|ERV1	70799	NM_176930	ENSMUSG00000020598
chr1	39533828	39534428	39534128	601	5.08203	3.38938	3.03364	2.93184	0.771568	2.61164	0.584484	0.646205	0.994626	2.3727	1.66142	1.79465	1.24594	1.36523	2.45132	1.27325	0.550713	0.553053	0.827276	0.549797	2.05159	1.0312	0.577396	0.392676	0.522125	0.289403	0.432648	1.54019	0.888828	0.932705	0.69652	1.23013	1.06248	1.26123	1.00471	1.16942	0.687352	5	24109299348499	2.48	Intergenic	RMER10A|LTR|ERVL	-1674	NM_028043	ENSMUSG00000003135
chr12	44580668	44581268	44580968	601	3.19699	2.10966	0.494946	1.39735	0.485532	0.314655	0.172261	0.936708	0.663084	1.33992	1.74369	0.605881	0.36261	0.946574	0.62095	0.559597	0.550713	0.274363	1.29843	0.615686	0.615413	0.616829	0.577396	1.11592	0.522125	0.238949	0.0865296	0.794149	0.587891	0.24343	0.277551	0.307532	0.593306	0.230554	0.569367	0.584709	0.4674	2	380538	44.79	intron (NM_176930, intron 27 of 30)	intron (NM_176930, intron 27 of 30)	252083	NM_176930	ENSMUSG00000020598
chr12	44739833	44740433	44740133	601	3.05198	1.27198	1.69561	0.807497	0.286035	0.380447	0.686842	0.759628	0.919672	0.955656	1.22309	1.18301	0.771612	0.719569	0.490265	0.86771	0.367142	0.368702	0.669893	0.686201	0.705885	0.596584	0.592876	0.743266	0.522125	0.295592	0.605707	1.12763	0.862452	0.336106	0.555103	0.270895	0.938355	0.342347	0.805028	0.888952	0.439906	9	71,75,86,100,229,314,363,515,557	0	Intergenic	RLTR13B3|LTR|ERVK	334350	NM_144552	ENSMUSG00000046314
chr12	44770811	44771411	44771111	601	3.73871	2.0942	1.77138	1.98023	0.971065	3.71436	1.51349	0.585635	1.65771	0.785667	0.742658	0.648705	0.752472	0.544912	0.596592	0.86771	0.734284	0.682531	0.663751	0.625342	0.653704	1.2539	2.0975	1.17735	1.24579	1.18856	0.432648	0.587866	0.476986	0.99955	0.54982	0.396128	1.62845	1.11793	0.860791	0.879766	1.04478	24	24,35,56,109,114,119,150,155,163,173,242,257,272,283,290,297,306,315,328,362,369,512,525,558	0	Intergenic	IAPEz-int|LTR|ERVK	303372	NM_144552	ENSMUSG00000046314
chr12	44771548	44772148	44771848	601	2.16282	3.91176	1.97742	2.30771	0.485532	2.19257	1.04018	0.818655	1.25121	0.6971	0.633557	0.545809	0.774316	0.505004	0.915187	1.02177	0.367142	0.46304	0.710615	0.611913	0.707888	1.64803	2.48914	1.30089	0.723667	0.899152	1.21141	0.460672	0.705787	0.705869	0.69652	0.568213	0.779499	1.02007	0.726766	0.650638	1.18225	24	1.59214e+71	0	Intergenic	IAPEz-int|LTR|ERVK	302635	NM_144552	ENSMUSG00000046314
chr12	44829941	44830541	44830241	601	3.55542	2.81289	0.776761	1.13845	0.572071	0.347551	0.575673	0.876138	1.35789	0.669959	1.00681	1.15169	0.414411	0.681632	0.482145	1.42467	1.65214	1.14557	0.991438	0.670662	0.580626	1.02174	0.999993	0.908889	1.01066	0.364612	0.346119	0.460672	0.660027	0.310745	0.691237	0.380807	1.44226	0.387791	0.27164	1.01	0.4674	3	222425519	0	Intergenic	RLTR13B4|LTR|ERVK	244242	NM_144552	ENSMUSG00000046314
chr12	45622797	45623397	45623097	601	4.67999	4.33833	1.90874	1.25672	0.585281	3.07075	0.750137	0.935165	0.694807	2.01988	3.86834	3.85773	0.725219	1.81333	3.15424	0.9217	0.367142	0.263283	2.9255	2.90425	3.60551	2.38765	1.41795	1.67558	0.943479	0.182306	0.605707	0.794149	1.43096	0.218539	0.685955	1.30851	1.34547	0.709233	0.517192	0.636046	0.687352	3	156455459	11.9	Intergenic	RLTR9E|LTR|ERVK	-548614	NM_144552	ENSMUSG00000046314
chr12	46025306	46025906	46025606	601	4.20793	2.96281	1.69561	1.11957	0.485532	1.04694	0.571267	0.759628	0.556407	2.03987	3.93342	2.80319	1.20246	1.1147	2.31252	1.02177	0.917855	1.26397	1.42414	2.30873	2.37819	1.53734	0.685756	1.22011	2.02132	0.528352	0.346119	0.666955	0.633651	0.966363	0.968788	0.797364	1.37281	0.953724	0.782529	0.729534	0.632364	7	2.21268e+20	11.4	Intergenic	RLTR13B4|LTR|ERVK	793169	NM_021361	ENSMUSG00000021047
chr12	46455765	46456365	46456065	601	4.28451	1.9752	0.847805	0.396047	0.771568	0.215968	0.806823	1.05322	1.1013	1.18707	1.22502	0.442912	0.444368	0.340816	0.825098	1.11919	0.367142	0.333562	2.25174	0.609397	0.892337	1.11219	0.499996	0.558299	0.842708	0.176117	0.173059	0.746043	0.725171	0.142927	0.277551	0.260681	1.15928	0.282967	0.425449	0.62686	0.494894	3	83239575	0	Intergenic	RLTR13D4|LTR|ERVK	362710	NM_021361	ENSMUSG00000021047
chr12	46635236	46635836	46635536	601	5.16835	1.41417	0.779122	0.826381	0.721693	0.783776	0.800214	0.820198	0.919672	2.58127	1.46234	0.99447	0.6626	0.866759	1.32387	0.716292	1.83571	0.915001	0.659882	0.403736	0.415573	0.596584	1.06191	0.764648	0.656486	0.119474	0.0865296	0.666955	0.725171	0.504393	0.277551	0.521362	0.407113	0.506552	0.654807	0.720348	0.357423	7	6.11963e+19	42.64	Intergenic	Intergenic	183239	NM_021361	ENSMUSG00000021047
chr12	47960435	47961035	47960735	601	3.99043	1.40644	1.34039	0.826381	1.28055	0.497727	0.516784	0.702145	0.331542	0.785667	0.790541	1.23159	0.55338	0.994981	0.727278	0.916424	0.550713	0.423574	0.416868	0.369331	0.560228	0.900266	0.685756	0.330567	0.421354	0.238949	0.173059	0.666955	0.679411	0.159521	0.277551	0.396128	1.44226	0.387791	0.5073	0.355581	0.357423	1	531	0	Intergenic	(TTTTG)n|Simple_repeat|Simple_repeat	340727	NR_039586	ENSMUSG00000092981
chr12	48853334	48853934	48853634	601	4.82216	2.81289	1.34275	1.11957	0.994518	0.512031	0.691248	0.584092	1.06958	1.29563	1.51408	1.82597	0.616208	0.496505	1.11121	1.06784	0.183571	0.792276	1.95572	1.3724	1.86814	0.758548	1.31423	1.26084	0.977069	0.295592	0.692237	1.50921	0.431226	0.336106	0.832654	0.432766	0.655371	0.335379	0.671002	0.617673	0.577376	7	1.89206e+20	0	Intergenic	RLTR13B1|LTR|ERVK	-529249	NM_008241	ENSMUSG00000020950
chr12	48995756	48996356	48996056	601	3.53627	2.38632	2.05555	2.20484	1.35685	3.96751	1.15795	1.2303	1.06958	0.8428	0.547433	0.248617	0.610799	0.662664	0.604711	0.713654	0.550713	0.408168	0.54031	0.493969	0.52494	1.50632	3.24145	1.07451	1.01066	1.49652	1.03836	1.25482	0.973356	1.04197	0.827372	0.875746	1.2834	0.887375	0.481213	0.888952	0.714846	31	1.00107e+92	0	Intergenic	IAPEz-int|LTR|ERVK	-386827	NM_008241	ENSMUSG00000020950
chr12	49110816	49111416	49111116	601	4.29958	2.80516	1.6222	0.464622	0.572071	0.248864	0.806823	0.643119	0.513175	1.41134	1.81455	1.43163	0.460803	0.448099	1.21754	0.865072	0.367142	0.361948	1.43674	0.915354	1.39938	2.57801	1.53095	1.13662	1.7526	0.358423	0.519178	0.587866	0.908212	0.310745	0.413686	0.380807	1.2834	0.513521	0.559475	0.49122	0.714846	3	52267336	6.45	Intergenic	RLTR13B1|LTR|ERVK	-271767	NM_008241	ENSMUSG00000020950
chr12	49203027	49203627	49203327	601	3.71956	2.52078	1.12962	0.757806	0.522196	0.314655	0.23115	0.700602	0.738039	1.7956	2.01363	1.54028	0.967791	1.06236	1.31575	1.07048	0.183571	0.368702	1.23186	1.02867	1.3228	1.71955	1.93807	0.620407	1.33124	0.182306	0.173059	1.00043	0.660027	0.184882	0.979353	0.177192	0.593306	0.342347	0.435342	0.593895	0.412411	4	12,17,126,505	0	Intergenic	RLTR13D6|LTR|ERVK	-179556	NM_008241	ENSMUSG00000020950
chr12	50980060	50980660	50980360	601	14.3146	10.0908	5.08683	4.55876	2.02867	4.94438	1.66372	1.57674	1.72116	5.28969	8.01418	6.78424	2.55969	9.16016	10.7692	12.0597	0.367142	0.49818	6.59264	5.82786	8.60102	13.0073	5.14549	7.19238	5.80171	1.25757	1.81712	2.38245	2.65949	1.81469	4.84922	1.93468	4.29205	2.43854	1.48592	2.30209	1.12726	11	29,72,104,133,440,463,473,504,535,538,545	0	Intergenic	RLTR13G|LTR|ERVK	-24796	NR_126468
chr12	51012462	51013062	51012762	601	6.19969	3.08954	0.776761	1.13845	0.621945	0.479135	0.228947	0.759628	0.769762	1.91561	1.88348	1.51728	0.64346	0.671163	0.866082	0.562235	0.367142	0.432227	1.24187	0.822605	1.54104	1.96118	0.969033	0.70254	0.876298	0.364612	0.173059	0.587866	1.06488	0.403421	0.701802	0.270895	1.78731	0.32841	0.363383	0.744127	0.439906	8	42,44,67,138,163,229,271,498	0	intron (NR_126468, intron 1 of 4)	RLTR13B1|LTR|ERVK	7606	NR_126468
chr12	51347921	51348521	51348221	601	4.55129	2.94735	2.54814	3.15297	1.29376	12.3774	4.20638	1.35298	2.3323	3.51264	8.54618	7.31915	6.01686	11.6055	12.7229	15.5569	14.5021	6.65098	2.29114	4.56707	3.22573	7.77031	3.65014	5.5443	10.5073	20.6224	1.29794	7.73194	1.99946	3.40301	1.65474	2.05902	1.22134	1.67326	1.46342	1.5304	1.53967	65	8,26,75,86,96,102,104,106,141,169,174,178,184,186,190,200,219,225,227,241,243,247,251,275,287,293,306,318,329,337,346,351,357,367,370,385,390,407,416,420,426,431,435,438,444,450,452,455,475,477,490,496,506,517,521,525,539,557,559,566,570,572,580,586,593	66.28	promoter-TSS (NM_001167963)	promoter-TSS (NM_001167963)	-9	NM_001015099	ENSMUSG00000035293
chr12	51521089	51521689	51521389	601	5.68685	6.05234	2.60974	0.757806	0.485532	0.991165	1.03357	0.587178	0.663084	2.32272	2.23376	1.83747	0.542562	0.955073	1.02151	0.967777	0.367142	0.423574	0.713845	0.545172	1.78217	0.677566	0.670276	0.806054	0.488534	0.352235	0.173059	1.38202	1.24792	0.62149	0.555103	0.88596	0.903628	0.433235	0.569367	0.62686	0.60487	6	68,80,103,153,288,548	18.35	Intergenic	Intergenic	-71952	NM_007728	ENSMUSG00000020953
chr12	51858058	51858658	51858358	601	4.94802	3.24719	1.34511	1.58419	0.385784	1.25862	1.44579	0.234563	0.43822	2.57413	3.58121	4.16068	1.09865	2.21303	4.06092	0.919062	0.183571	0.427901	4.55516	9.11447	7.01131	8.60853	4.62381	4.30009	5.13875	0.484086	0.346119	2.5235	1.8428	1.09223	2.90108	2.23622	1.37281	1.27517	0.533388	0.533371	0.852317	6	69,91,217,262,289,501	18.68	Intergenic	Intergenic	-28822	NM_144788	ENSMUSG00000035247
chr12	52231706	52232306	52232006	601	5.25717	4.79582	1.06094	0.636059	0.994518	0.347551	0.571267	1.1107	0.331542	1.49991	1.4662	1.48021	0.515309	0.57435	0.947664	0.559597	0.550713	0.45196	2.1328	1.41521	1.77716	1.39562	0.701236	1.24014	0.488534	0.289403	0.259589	0.746043	1.46973	0.436609	0.822089	0.437873	1.09721	0.656821	0.523496	0.669011	0.412411	6	34,63,137,182,247,279	0	intron (NM_029760, intron 6 of 10)	RLTR13B1|LTR|ERVK	134260	NM_029760
chr12	52394997	52395597	52395297	601	4.73459	3.105	3.05017	1.56878	0.635155	7.81631	0.702262	0.646205	1.06958	3.7869	6.51922	6.43848	1.88919	4.29783	6.54511	2.29238	1.10143	0.566032	9.69745	8.81939	6.20193	6.37338	2.28483	4.94527	3.05025	0.119474	0.0865296	1.33391	2.41131	2.44542	1.38247	2.57861	2.72566	1.30667	0.926447	1.06674	0.632364	7	7.61061e+19	50.74	Intergenic	Intergenic	-120780	NM_009706	ENSMUSG00000035133
chr12	53467429	53468029	53467729	601	5.59237	4.24252	0.352858	0.654943	0.286035	0.281759	0.172261	0.293589	0.331542	0.554251	0.895785	0.934397	0.177248	0.517444	0.498384	0.254123	0.367142	0.454387	0.470512	0.263152	0.871439	0.535848	0.530956	0.619728	0.421354	0.119474	0.173059	1.00043	0.633651	0.075612	0.277551	0.182299	0.690098	0.111793	0.27164	0.364767	0.274941	1	600	38.02	intron (NM_013780, intron 2 of 11)	intron (NM_013780, intron 2 of 11)	219052	NM_013780	ENSMUSG00000021010
chr12	54110845	54111445	54111145	601	7.07945	5.47585	2.90336	1.11957	0.858106	0.840989	0.924601	0.584092	0.663084	2.32842	1.85664	1.44888	1.00337	1.08132	1.78127	1.27325	0.183571	0.21949	0.8877	1.05216	0.727785	1.13243	0.623836	0.475487	1.04425	0.245137	0.259589	1.50921	0.888828	0.310745	0.418968	0.85443	1.31074	0.999168	0.910251	0.262093	0.384917	8	59,72,87,145,223,294,509,595	44.79	Intergenic	Intergenic	92729	NM_028133	ENSMUSG00000035105
chr12	54113020	54113620	54113320	601	8.00815	4.59952	2.47237	2.74152	1.00773	2.00521	0.750137	0.821741	1.83934	2.73127	3.3516	2.80319	1.25696	3.44807	3.49681	2.18704	0.183571	0.412494	5.56207	3.96104	4.12157	5.44209	3.4845	3.94678	2.94653	0.899152	1.12489	1.5883	1.20216	0.982487	1.51333	1.54788	1.72524	1.1564	1.08656	1.23535	0.522388	14	1.06188e+41	0	Intergenic	LTRIS2|LTR|ERV1	90554	NM_028133	ENSMUSG00000035105
chr12	54178182	54178782	54178482	601	2.06709	3.78503	1.48484	1.84308	1.49326	1.4231	0.867914	0.703688	0.951394	1.73988	4.73168	5.10657	1.70133	2.92607	2.54953	1.73278	0.367142	0.49818	1.26385	3.6232	1.61361	2.66031	1.21207	2.00546	1.56637	0.30178	0.0865296	1.20671	2.14914	0.73076	0.555103	1.38601	1.12455	0.841931	0.615238	0.729534	0.962293	8	40,61,117,125,200,291,371,602	5.62	TTS (NM_028133)	TTS (NM_028133)	25392	NM_028133	ENSMUSG00000035105
chr12	54224972	54225572	54225272	601	6.97274	8.0662	1.06094	0.894956	0.808231	0.399039	0.98349	0.762715	1.31466	0.554251	1.41831	0.740103	0.455395	0.28194	0.359579	0.459531	0.550713	0.384108	0.837286	1.16885	0.689994	1.23366	0.778636	0.579002	0.522125	0.295592	0.173059	1.00043	1.67215	0.327809	0.827372	1.37068	0.655371	1.17034	0.880575	0.907325	0.4674	7	38,53,72,103,210,386,442	9.26	Intergenic	Arthur1|DNA|hAT-Tip100	-8343	NR_108033
chr12	54239006	54239606	54239306	601	2.2394	0.703222	0.992254	0.963531	0.68503	1.17853	1.39791	0.759628	3.39038	1.05422	1.29009	1.44313	0.921607	1.75249	1.92007	3.81448	1.285	0.662798	0.549363	0.401221	0.43647	0.677566	0.592876	0.49619	0.690077	0.182306	0.0865296	0.333477	0.614267	0.159521	0.413686	0.406343	0.531242	0.387791	0.972318	0.669011	0.494894	7	1.24148e+20	16.03	intron (NR_108033, intron 1 of 2)	U1|snRNA|snRNA	5691	NR_108033
chr12	54599441	54600041	54599741	601	3.83036	1.82528	1.90638	1.16926	1.04439	0.464831	0.686842	0.528152	1.43285	0.812808	1.11592	0.903072	0.567111	0.593318	0.612831	0.816358	0.550713	0.623332	0.824364	0.878839	1.13097	1.11219	1.03095	0.661134	0.909888	0.119474	0.519178	0.794149	0.568506	0.285854	0.555103	0.484724	0.876291	0.709233	0.563064	0.542558	0.742341	5	259309462503577	0	Intergenic	RLTR13B3|LTR|ERVK	46271	NR_035439	ENSMUSG00000106344
chr12	54901298	54901898	54901598	601	3.0479	1.25652	0.776761	1.24131	0.621945	0.563519	0.575673	0.528152	0.919672	1.16993	1.26326	0.745852	0.564406	0.29241	0.367698	0.765006	0.367142	0.427901	0.505411	0.748723	0.79836	1.0312	0.778636	1.44581	1.01066	0.421254	1.12489	0.587866	0.816691	0.302448	0.832654	0.693447	1.15928	0.709233	0.671002	0.636046	0.439906	4	115141153413	21.49	intron (NM_013815, intron 21 of 26)	RSINE1|SINE|B4	-38721	NM_007688	ENSMUSG00000062929
chr12	54964583	54965183	54964883	601	3.42956	2.10193	0.779122	0.620656	0.858106	0.446239	0.4623	0.879224	0.769762	0.731386	1.17906	0.788677	0.594364	0.410161	0.694412	1.11919	0.183571	0.4871	0.669574	0.559453	0.615413	0.616829	1.03095	0.475487	1.29765	0.358423	0.259589	1.04854	0.770931	0.336106	0.277551	0.307532	1.00042	0.730138	0.527084	0.271279	0.577376	5	11,25,140,270,279	0	intron (NM_013815, intron 3 of 26)	RLTR13C3|LTR|ERVK	21453	NM_013815	ENSMUSG00000035021
chr12	55505249	55505849	55505549	601	3.81812	2.37859	1.55352	0.894956	0.68503	0.662206	0.516784	0.818655	0.962904	3.00267	4.70291	6.41806	0.736037	1.23048	2.14936	0.613588	0.367142	1.73134	3.0008	2.82915	8.18695	2.30667	1.92259	1.09589	1.26406	0.182306	0.173059	1.7636	2.6525	0.529284	0.963506	0.932811	1.12455	0.572902	0.471321	1.27209	0.522388	8	5.01442e+22	45.79	Intergenic	Intergenic	-12902	NM_010907	ENSMUSG00000021025
chr12	55539095	55539695	55539395	601	3.3762	1.96747	0.992254	0.567484	0.90798	1.3144	1.04238	0.879224	1.231	1.92131	2.29112	1.46613	1.05787	1.01198	1.03775	1.01913	0.734284	0.805256	0.401034	0.601405	0.343996	0.576339	0.561916	0.434081	0.824438	0.238949	0.173059	1.12763	0.614267	1.2015	0.413686	1.75149	1.06248	1.28213	0.425449	0.617673	0.824823	8	70,80,86,163,266,369,384,396	12.89	Intergenic	Intergenic	-25810	NM_001277340	ENSMUSG00000063129
chr12	56121468	56122068	56121768	601	7.21471	2.95508	2.05083	1.18814	0.858106	0.596415	0.80462	1.22721	0.844717	2.29272	3.18883	2.32321	0.490761	0.799384	1.55238	0.559597	0.550713	1.46373	4.57131	3.13552	4.91492	1.10272	2.78326	2.46025	0.723667	0.415066	0.692237	2.28624	1.11064	0.781481	1.64946	0.656809	2.25649	0.744075	0.667413	0.584709	0.797329	7	19,49,101,266,333,487,583	0	Intergenic	RLTR13B2|LTR|ERVK	-131475	NR_045048
chr12	57226097	57226697	57226397	601	4.9044	1.69082	1.55588	0.948128	0.485532	0.943966	0.689045	0.705231	1.03786	1.43134	2.29691	2.80319	0.975904	0.780416	1.09498	0.967777	0.183571	0.25463	1.31976	1.04462	2.18135	0.738302	1.21671	0.970998	0.977069	0.245137	0.259589	1.87367	2.15613	1.36978	0.963506	0.849322	1.4696	0.78255	1.03438	0.991627	0.824823	9	4.52023e+25	13.06	Intergenic	Intergenic	-4015	NM_001037746
chr1	40679965	40680565	40680265	601	6.03146	4.05395	0.918849	1.77451	0.635155	0.79379	1.14253	1.05939	0.663084	2.21415	2.35619	2.50342	1.35765	1.41364	2.24718	1.27325	1.10143	0.69551	0.73646	0.460821	1.43367	0.778793	1.37615	0.640431	0.876298	0.295592	0.173059	2.63684	1.18277	1.2015	0.979353	1.62115	2.44268	1.9738	0.956123	1.2775	0.824823	9	1.23178e+26	43.14	Intergenic	Intergenic	-1447	NM_001033289
chr12	58472806	58473406	58473106	601	2.32289	3.07408	1.27171	0.91384	0.771568	0.878174	0.403411	0.587178	0.812994	1.90417	2.30831	1.5946	0.441664	0.595289	0.923306	0.408179	0.550713	0.357622	11.237	8.36282	3.25063	5.23832	1.26315	4.13311	3.11743	0.23276	0.519178	0.873237	1.45034	0.369763	0.968788	0.563106	1.4696	0.834963	0.690786	0.711162	0.439906	2	498539	41.49	Intergenic	Intergenic	-203848	NM_025809	ENSMUSG00000045930
chr12	58473455	58474055	58473755	601	4.73742	1.40644	2.11715	0.978934	0.808231	1.4846	0.91579	0.820198	0.556407	4.85541	8.22274	8.41334	2.00652	4.05383	8.97246	4.02252	0.550713	0.423574	10.5219	6.99087	3.62741	4.84419	2.49998	2.83358	3.96014	0.358423	0.173059	1.61928	1.20216	0.789778	2.20985	0.260681	2.02818	0.387791	0.936339	0.837615	0.797329	3	39,64,534	43.97	Intergenic	Intergenic	-204497	NM_025809	ENSMUSG00000045930
chr12	58474103	58474703	58474403	601	3.29962	1.82528	1.55824	1.84308	0.671819	1.57757	1.27793	0.528152	1.05807	2.14558	3.64243	3.09206	0.812387	2.05734	3.48946	0.870348	0.367142	0.353295	10.3257	6.68954	2.77737	2.24593	1.62383	2.81288	2.83044	0.597372	0.173059	1.54019	1.47672	1.24392	1.39304	0.88596	0.876291	1.09006	0.736658	0.636046	0.742341	1	585	5.12	Intergenic	MT2A|LTR|ERVL	-205145	NM_025809	ENSMUSG00000045930
chr12	58579909	58580509	58580209	601	3.15054	1.41417	0.916487	0.757806	0.385784	0.215968	0.172261	0.526609	0.256587	0.659962	0.304325	0.557308	0.335357	0.262972	0.482145	0.254123	0.367142	0.364375	0.587492	0.305956	0.163051	0.475111	0.546436	0.35127	0.454944	0.119474	0.0865296	0.873237	0.385466	0.10927	0.54982	0.135448	0.407113	0.111793	0.347188	0.31343	0.412411	3	103205376	19.17	Intergenic	Intergenic	-310951	NM_025809	ENSMUSG00000045930
chr12	58595298	58595898	58595598	601	9.64024	3.35846	2.05083	1.22243	0.485532	0.826686	0.516784	0.877681	0.738039	2.10559	3.20602	2.22606	0.624321	0.984511	1.29912	1.01649	0.183571	0.438981	6.37966	3.7256	5.54923	2.34585	1.62383	2.29395	3.05025	0.710658	0.865296	1.55732	2.22127	1.36931	1.7856	0.823787	1.81465	1.18428	0.589151	1.02459	0.549882	8	6.51703e+22	0	Intergenic	RLTR13B2|LTR|ERVK	-326340	NM_025809	ENSMUSG00000045930
chr12	59035176	59035776	59035476	601	3.02876	1.94428	1.55116	1.37846	0.808231	0.479135	1.09025	0.469125	0.481452	2.61985	1.82033	2.02601	1.19954	2.26993	2.28816	2.24103	1.10143	0.631985	0.922599	0.496079	0.781467	1.4766	0.716716	1.4251	0.522125	0.60356	0.346119	1.413	0.973356	0.369763	2.8958	0.406343	2.07029	0.342347	0.798724	1.15104	0.879811	13	27,58,122,153,217,248,312,343,407,438,502,533,597	0	Intergenic	B2_Mm2|SINE|B2	22085	NM_025656
chr12	59035712	59036312	59036012	601	3.32975	0.972142	0.56599	2.34547	1.28055	0.863871	0.514581	1.2303	0.931181	2.62985	1.88541	1.88029	0.87771	1.72305	1.90422	2.49515	1.46857	0.776869	0.888019	0.526711	0.616414	1.33489	0.732196	1.36299	0.977069	0.421254	0.432648	1.25482	0.953972	0.420015	2.48211	0.416557	1.56639	0.282967	0.726766	0.973254	0.989787	12	61,92,156,187,251,282,346,377,441,472,536,567	0	Intergenic	B2_Mm2|SINE|B2	22621	NM_025656
chr12	59037860	59038460	59038160	601	3.55134	1.82528	2.04611	1.62196	1.13093	0.643614	0.457895	0.705231	1.03786	2.13273	1.55811	2.08609	1.07139	2.11227	1.91195	2.80063	1.10143	0.737403	0.821772	0.595116	0.598019	1.39562	0.732196	1.36299	0.622896	0.3708	0.432648	1.47823	0.725171	0.184882	2.35126	0.229151	2.00823	0.499584	0.752853	1.2775	0.824823	12	34,98,129,193,224,288,319,383,414,478,509,573	0	Intergenic	B2_Mm2|SINE|B2	23312	NM_030057	ENSMUSG00000020993
chr12	59441544	59442144	59441844	601	2.88376	1.95974	2.40133	2.58549	1.20723	3.66144	1.79692	1.17127	2.0527	0.687102	0.763707	0.502984	0.438959	0.42716	0.898948	0.762368	0.734284	0.50926	0.714164	0.513281	0.379283	1.09194	2.03558	1.0124	1.63356	0.899152	1.38447	0.333477	0.862452	1.12588	0.555103	0.969449	1.00042	1.17034	0.720462	0.861393	1.12726	25	10,25,40,55,108,124,134,142,147,178,183,188,196,241,273,286,324,334,348,356,364,414,483,504,512	0	Intergenic	IAPEz-int|LTR|ERVK	-222361	NM_001033156	ENSMUSG00000035329
chr12	59839087	59839687	59839387	601	3.19291	4.36152	0.989893	2.44834	0.635155	1.43311	0.627953	1.11224	0.769762	0.81566	1.46812	1.5716	0.602477	1.01395	2.10837	0.916424	0.367142	0.274363	1.0929	0.916612	1.97851	1.20395	0.670276	0.786031	0.589306	0.245137	0.173059	0.666955	1.29368	0.235133	0.277551	0.583535	1.12455	0.716201	0.844596	0.888952	0.522388	6	51,75,358,393,484,510	0	Intergenic	MMERVK9E_I-int|LTR|ERVK	-619904	NM_001033156	ENSMUSG00000035329
chr12	60713292	60713892	60713592	601	3.26133	1.67536	1.55588	1.70593	1.14414	1.70915	0.575673	0.936708	1.1013	0.428546	0.677583	1.00597	0.708784	0.437629	0.424922	1.27325	0.367142	0.467367	0.590723	0.502368	0.255526	0.718057	2.9427	0.619728	1.01066	0.484086	0.778767	0.587866	0.522746	0.848796	1.52917	0.135448	1.22134	1.1355	0.517192	0.472848	0.797329	22	1.76292e+65	0.17	Intergenic	IAPEz-int|LTR|ERVK	808228	NR_045049
chr12	61292142	61292742	61292442	601	3.77292	2.25186	1.62929	1.99912	1.49326	4.52102	1.43918	1.11224	1.32617	1.04422	0.394306	0.697279	0.695262	0.662664	0.882321	0.967777	0.367142	0.412494	0.625303	0.535109	0.398179	0.697811	1.37615	0.826078	1.17861	1.96204	1.12489	0.794149	1.01912	0.873687	0.69652	1.12532	1.53905	1.29607	0.599043	1.01541	1.18225	28	14,22,30,92,105,137,140,182,190,195,200,236,244,254,323,338,353,365,380,392,403,410,417,426,435,448,482,489	0	Intergenic	IAPEz-int|LTR|ERVK	229378	NR_045049
chr12	61609933	61610533	61610233	601	6.90024	9.34591	3.39122	0.860669	0.472322	0.695102	0.344522	0.584092	0.406497	2.9541	5.14686	4.56651	0.57252	0.839292	2.94198	0.510883	0.183571	0.432227	5.629	1.50081	2.88173	0.819284	1.28327	1.30156	0.488534	0.238949	0.0865296	1.87367	1.01912	0.268791	0.963506	0.135448	1.2834	0.111793	0.435342	0.687383	0.247447	1	436	0	intron (NM_001310586, intron 1 of 5)	RLTR20C|LTR|ERVK	87066	NM_178714	ENSMUSG00000035653
chr1	40935770	40936370	40936070	601	4.19286	1.39871	0.92121	2.34547	1.20723	1.4703	0.922398	0.585635	0.812994	1.19707	1.92558	1.32874	0.697966	1.1402	1.54426	2.08697	0.550713	0.557379	3.90884	2.82327	3.03139	3.51877	2.78326	2.21181	1.63356	0.917717	0.605707	1.25482	0.908212	0.411718	1.38776	0.41145	0.814226	1.17034	0.772637	1.10889	0.4674	12	1.90394e+35	7.11	Intergenic	LTRIS2|LTR|ERV1	130469	NM_001081198
chr12	62535719	62536319	62536019	601	3.13547	2.7897	1.56061	2.12086	0.68503	2.92486	1.62246	0.879224	1.20798	0.404257	0.417284	0.551558	0.627025	0.42913	0.555607	1.17319	0.183571	0.377355	0.584581	0.669404	0.48765	0.697811	0.953553	0.950295	1.14502	1.51604	0.259589	0.921343	0.522746	0.764887	0.974071	0.849322	0.938355	1.14247	0.625131	0.795464	0.742341	25	34,67,80,223,230,264,277,286,295,302,309,320,335,404,414,422,427,458,463,468,476,521,542,553,566	0	Intergenic	IAPEz-int|LTR|ERVK	-151768	NR_131949
chr12	62707035	62707635	62707335	601	12.7387	11.5282	2.54341	2.51343	1.60325	1.27292	0.514581	0.526609	0.812994	7.84809	11.0595	9.87888	5.35697	8.88413	12.5265	4.69274	0.734284	0.307076	3.6413	1.91717	4.20954	8.78259	2.16099	2.77215	2.13741	0.654015	0.259589	1.413	2.11037	0.697102	1.52389	0.792257	3.22957	0.939787	0.81492	0.636046	0.742341	3	53525587	0	Intergenic	RLTR13D6|LTR|ERVK	19548	NR_131949
chr12	63020921	63021521	63021221	601	3.16968	3.224	0.847805	1.59959	0.522196	1.02835	0.460098	0.702145	0.43822	1.41419	2.09397	1.71475	0.632434	0.72154	1.32387	0.662302	0.183571	0.309503	1.7208	2.35575	0.816255	1.86127	1.30959	1.44784	0.522125	0.182306	0.259589	1.54019	1.614	0.453672	0.968788	0.448087	1.37281	0.656821	0.399362	0.813836	0.549882	4	42157353473	1.65	Intergenic	RLTR17|LTR|ERVK	333434	NR_131949
chr12	63165284	63165884	63165584	601	3.10126	1.54863	0.92121	0.807497	0.671819	0.281759	0.57347	0.644662	0.87644	1.65276	0.851759	1.44313	0.449777	0.28391	0.539369	0.408179	0.550713	0.438981	1.01082	0.707177	0.979305	0.65732	0.922593	1.05381	1.23047	0.30178	0.346119	0.587866	1.11064	0.252197	0.691237	0.349277	0.690098	0.223586	0.409254	1.13645	0.357423	5	142240501541564	0	Intergenic	RLTR13C3|LTR|ERVK	477797	NR_131949
chr12	63180473	63181073	63180773	601	3.05198	0.703222	1.55352	0.636059	0.522196	0.882463	0.577875	0.410099	0.331542	0.965654	0.570411	1.14594	0.790751	0.506975	0.490265	0.762368	0.550713	0.412494	0.739052	0.663115	1.01509	0.940757	1.39163	1.01172	0.421354	0.119474	0.259589	0.746043	0.339705	0.142927	0.418968	0.317747	1.22134	0.604408	0.546869	0.991627	0.329929	5	13,88,129,282,416	0	Intergenic	RLTR13B3|LTR|ERVK	492986	NR_131949
chr1	41140431	41141031	41140731	601	7.77841	10.0259	1.69561	2.65406	1.19402	0.727998	0.514581	0.817112	0.887949	2.24415	2.6835	1.75182	1.62748	1.98799	3.07227	1.53265	0.367142	0.561706	0.499269	0.671514	1.44806	1.76004	0.716716	0.64111	0.488534	0.119474	0.173059	1.33391	2.03823	0.260494	0.691237	0.255574	1.59373	0.282967	0.772637	0.406918	0.494894	2	11265	40	Intergenic	Intergenic	40521	NR_040475	ENSMUSG00000104072
chr12	64140568	64141168	64140868	601	7.53893	4.04622	1.83534	1.61847	0.994518	1.00976	0.802417	0.703688	1.17626	2.57413	3.721	2.50025	2.59818	5.50935	5.53172	4.1305	0.183571	0.298423	0.613018	0.700888	1.03449	4.49318	1.18111	1.01376	2.15568	0.245137	0.173059	1.12763	0.973356	0.193179	0.277551	0.359491	1.84937	0.618345	0.379578	0.80465	0.769835	1	400	0	Intergenic	RLTR13D6|LTR|ERVK	334030	NM_001163271	ENSMUSG00000043060
chr12	65032882	65033482	65033182	601	3.01369	3.06635	2.05319	2.10198	1.15735	3.37968	1.62466	0.762715	1.94602	0.608533	0.285205	0.600132	0.577928	0.467067	0.563727	1.11919	0.550713	0.388435	0.66052	0.485165	0.488651	0.637075	1.40711	0.70254	0.723667	0.817755	0.605707	0.71506	0.888828	0.689275	0.691237	0.625279	0.876291	1.11793	0.533388	0.777091	0.962293	27	11,14,56,64,69,74,105,110,118,128,197,212,227,242,254,269,280,287,294,303,312,325,359,366,509,522,555	0	Intergenic	IAPEz-int|LTR|ERVK	-3152	NM_177806	ENSMUSG00000035597
chr12	65033618	65034218	65033918	601	3.06705	2.39405	2.19056	2.74152	0.884527	1.67625	0.809026	0.703688	1.53952	0.707097	0.656534	0.345765	0.365314	0.505004	0.629069	0.508245	0.367142	0.298423	0.707384	0.64003	0.474261	0.758548	1.92259	0.867484	0.555715	1.10002	0.778767	0.921343	0.973356	1.03368	1.12077	0.755619	1.06248	1.17034	0.74655	0.753313	0.907305	24	2.41682e+70	0	Intergenic	IAPEz-int|LTR|ERVK	-2416	NM_177806	ENSMUSG00000035597
chr12	65114846	65115446	65115146	601	12.0877	10.7446	2.40133	0.792094	0.721693	0.896767	0.689045	1.4012	1.06958	3.10124	3.50842	1.98319	0.804273	1.08329	1.95294	0.408179	0.550713	0.537646	11.6357	6.68613	7.6769	4.17609	2.82506	3.14276	3.33724	0.427443	0.692237	1.7636	1.58762	0.848326	1.38247	0.583535	1.2834	0.604408	0.850899	0.846801	0.522388	5	50,67,286,448,475	2.64	intron (NM_178912, intron 16 of 22)	RLTR13C2|LTR|ERVK	39540	NM_178912	ENSMUSG00000055884
chr12	65428020	65428620	65428320	601	2.70046	3.80049	1.06094	2.18944	0.90798	1.72345	0.577875	0.821741	0.588129	3.16696	4.06357	4.99793	1.1232	1.12123	1.9773	0.61095	0.917855	0.541973	2.60363	1.7606	4.15285	0.961002	0.999993	0.909569	0.454944	0.307969	0.173059	1.43012	1.09125	1.60398	0.413686	0.609958	2.62887	0.538059	1.41755	0.678197	0.879811	10	1.32164e+29	43.8	Intergenic	Intergenic	202803	NM_027614	ENSMUSG00000035560
chr1	42004013	42004613	42004313	601	3.62792	2.40178	1.27171	0.689231	0.572071	0.281759	0.460098	0.820198	0.801485	0.92137	1.66142	0.982971	0.692557	0.42913	0.359579	0.459531	0.367142	0.546299	1.6526	1.35812	1.85275	1.33489	0.654796	1.28086	1.65182	0.358423	0.173059	0.746043	1.65277	0.285854	1.11021	0.302425	1.03515	0.45414	0.644915	0.617673	0.632364	7	7,16,51,210,294,453,542	0	Intergenic	RLTR13B3|LTR|ERVK	690512	NM_183252	ENSMUSG00000060424
chr12	65634017	65634617	65634317	601	3.10534	1.54863	2.33264	1.25672	0.858106	3.74153	1.33242	0.936708	1.5078	0.557103	0.524456	0.600132	0.455395	0.662664	0.776382	0.713654	0.367142	0.408168	0.622391	0.497336	0.380785	2.00167	2.08202	2.72531	1.14502	1.48415	0.865296	1.30293	0.385466	0.823435	0.691237	0.536683	1.15928	1.16337	0.602632	0.701975	0.989787	25	6.81011e+73	0	Intergenic	IAPEz-int|LTR|ERVK	408800	NM_027614	ENSMUSG00000035560
chr12	65806781	65807381	65807081	601	2.96034	2.23639	2.83467	2.04881	1.15735	4.20636	1.9147	1.05476	1.58276	0.765672	0.547433	0.400088	0.591659	0.778445	0.612831	1.06784	0.367142	0.537646	0.603326	0.577913	0.636811	0.738302	0.592876	1.61075	1.01066	1.87446	0.605707	0.921343	0.953972	0.982956	0.685955	0.546897	0.814226	1.1564	0.54328	1.18401	1.23723	26	47,55,63,125,138,170,215,223,228,233,264,269,277,287,303,356,371,386,397,404,411,420,429,442,476,483	0	Intergenic	IAPEz-int|LTR|ERVK	477320	NM_001162933	ENSMUSG00000060499
chr12	66009167	66009767	66009467	601	7.60736	2.52078	1.90638	1.24131	0.721693	0.67651	0.521189	1.1107	0.619852	2.05131	2.49406	2.64339	0.471621	0.807883	1.40545	1.01649	0.550713	0.787949	3.75891	2.44891	4.70319	1.83024	0.964395	1.11728	1.39842	0.364612	0.519178	1.12763	1.35882	0.62196	1.37191	0.557999	0.903628	0.506552	0.471321	0.62686	0.577376	9	6.12715e+24	0	Intergenic	RLTR13B2|LTR|ERVK	274934	NM_001162933	ENSMUSG00000060499
chr12	66576779	66577379	66577079	601	5.27631	2.80516	2.54105	1.34417	0.808231	0.413343	0.922398	0.818655	1.82783	1.97989	1.41831	1.6745	0.468917	0.740508	1.25853	0.459531	0.183571	0.667124	2.05654	1.41857	1.97951	1.98143	1.15479	0.950974	0.522125	0.182306	0.605707	0.71506	1.22853	0.587833	1.25162	0.391021	0.779499	0.45414	0.343599	0.855987	0.329929	9	12,87,112,242,311,358,531,559,592	0	intron (NM_207010, intron 8 of 15)	RLTR13B2|LTR|ERVK	-292678	NM_001162933	ENSMUSG00000060499
chr12	67620051	67620651	67620351	601	11.1587	7.86217	4.51375	3.43075	1.19402	0.863871	0.630156	1.22721	0.769762	5.37396	6.97491	5.04908	4.87182	7.23633	7.02764	6.93113	0.550713	0.638738	3.16624	1.837	3.50265	9.08627	1.55263	1.57206	2.10382	0.119474	0.432648	1.5883	1.3852	0.411718	0.968788	0.625279	0.717435	0.433235	0.860791	1.02459	0.742341	5	28284463556577	0	Intergenic	RLTR13D6|LTR|ERVK	48920	NR_033146
chr12	67654387	67654987	67654687	601	4.05885	2.54397	0.847805	0.757806	1.13093	0.281759	0.34232	0.293589	0.588129	0.901375	0.914905	0.497235	0.542562	0.448099	0.474026	0.762368	0.183571	0.357622	0.824683	0.381502	0.379784	0.616829	0.530956	0.661134	0.454944	0.238949	0.259589	0.587866	0.522746	0.302448	0.413686	0.260681	1.31813	0.32841	0.706981	0.500406	0.439906	5	10,38,66,254,571	0	Intergenic	RLTR13C2|LTR|ERVK	14584	NR_033146
chr12	67712250	67712850	67712550	601	7.13813	4.08487	1.4872	0.670347	0.485532	0.366144	0.750137	0.700602	0.769762	2.12273	1.53127	1.78315	0.602477	0.730039	1.38109	0.711016	0.550713	1.64375	2.08466	1.37828	3.46736	1.36591	1.51547	1.158	1.68542	0.546917	0.605707	1.12763	1.17578	0.344403	0.843219	0.265788	1.06248	0.447172	0.38947	0.846801	0.687352	2	76293	0	Intergenic	RLTR13B1|LTR|ERVK	-43279	NR_033146
chr12	67861358	67861958	67861658	601	4.33379	0.979872	0.423902	0.982415	0.708483	0.248864	0.290039	0.526609	0.769762	1.31278	1.52356	0.99447	0.534449	0.546882	1.1031	0.713654	0.183571	0.432227	3.00403	0.901073	1.20004	0.970468	1.03095	0.888866	0.522125	0.358423	0.519178	1.50921	1.13701	0.453672	0.277551	0.396128	0.938355	0.282967	0.677305	0.62686	0.60487	5	11,72,327,521,533	0	Intergenic	RLTR13C2|LTR|ERVK	-192387	NR_033146
chr12	68561726	68562326	68562026	601	11.5799	10.4788	5.93463	7.87821	2.24138	6.84376	2.14144	2.11106	2.57738	3.71121	5.55853	5.84667	2.97972	7.94802	7.89334	9.01019	0.734284	0.373028	12.1867	9.14051	13.0074	11.4645	8.22287	9.65466	7.45353	1.55317	1.55753	1.25482	2.24765	1.05027	2.65523	1.44396	3.2569	2.27433	1.88528	3.45313	0.989787	10	42,58,60,84,216,227,281,357,362,384	0	Intergenic	ETnERV-int|LTR|ERVK	597160	NM_009093	ENSMUSG00000034892
chr12	69058135	69058735	69058435	601	4.38715	1.83301	2.18819	0.963531	0.385784	0.281759	0.750137	0.702145	0.919672	1.55134	1.61547	1.38306	0.518014	0.759477	0.735397	0.862434	0.367142	0.651718	1.60737	1.21754	1.65341	1.68852	1.07739	1.44649	0.522125	0.408878	0.432648	1.12763	1.80943	0.495627	0.69652	0.484724	0.655371	0.670757	0.618827	0.898138	0.60487	2	229569	0	Intergenic	RLTR13B1|LTR|ERVK	100751	NM_009093	ENSMUSG00000034892
chr12	69210169	69210769	69210469	601	3.67312	1.68309	2.75418	1.56878	1.52992	1.55897	0.638967	1.29087	1.47608	4.09403	6.23418	6.11829	0.965086	1.50393	2.36162	1.42731	0.367142	0.524666	9.74077	5.43289	6.14374	4.40957	1.11919	2.79217	3.37083	1.47177	0.778767	2.28624	1.67914	2.57911	1.80672	1.43885	1.09721	1.47088	1.05058	0.80465	0.989787	9	27,39,121,149,161,280,314,356,375	21.98	intron (NM_011133, intron 10 of 18)	intron (NM_011133, intron 10 of 18)	-12040	NM_027269
chr12	70096657	70097257	70096957	601	3.44462	2.39405	1.06094	0.723518	0.771568	1.31011	0.577875	0.469125	0.994626	1.42849	1.91786	1.34023	0.676122	0.71304	0.931425	0.81372	0.550713	0.612252	0.61948	0.896042	1.3243	0.556093	1.01547	0.703219	0.876298	0.245137	0.519178	1.4611	0.751547	1.04244	0.555103	0.750512	1.2834	0.709233	0.481213	0.888952	0.412411	2	40,46	23.97	intron (NM_001286080, intron 3 of 29)	BGLII_Mur|LTR|ERVK	5897	NM_008697	ENSMUSG00000021068
chr12	70103123	70103723	70103423	601	3.19699	0.845412	0.850166	0.464622	1.0576	1.72774	1.04899	1.11687	1.25121	1.38705	1.24607	1.00597	0.921607	1.80089	0.841725	1.12183	0.734284	0.568459	0.376147	0.337847	0.47326	0.596584	0.716716	0.826757	1.07784	0.415066	0.432648	1.12763	1.2673	1.24392	0.277551	2.00196	0.531242	1.21579	1.69278	0.87058	0.934799	7	8.11224e+19	50.25	promoter-TSS (NM_001081453)	promoter-TSS (NM_001081453)	-569	NM_008697	ENSMUSG00000021068
chr12	70371715	70372315	70372015	601	4.09714	3.92722	1.41143	1.0167	0.957854	0.380447	0.399006	0.995734	0.887949	1.36421	1.00681	1.18876	0.624321	0.515474	0.735397	1.11919	0.183571	0.631985	1.43156	1.19697	1.21794	1.78975	0.623836	0.84746	0.943479	0.408878	0.519178	0.969449	0.862452	0.344403	0.837936	0.730084	0.752162	0.604408	0.671002	0.949476	0.494894	8	6.31053e+22	0	intron (NR_037248, intron 2 of 4)	RLTR13B4|LTR|ERVK	-24401	NM_053167	ENSMUSG00000021071
chr12	70488823	70489423	70489123	601	9.3474	4.37698	2.82287	1.23783	0.635155	0.647903	0.917992	1.10916	0.844717	2.29987	2.62421	2.81469	0.515309	0.662664	1.18507	1.3246	0.550713	1.12394	6.49277	3.8872	6.17853	1.32542	3.69037	2.74873	0.656486	0.295592	0.605707	2.84312	1.85519	0.974659	0.832654	0.964342	1.66318	0.506552	0.860791	1.47366	0.274941	7	25,67,119,186,282,284,351	0	intron (NR_037248, intron 2 of 4)	RLTR13B2|LTR|ERVK	35969	NM_028339	ENSMUSG00000021072
chr12	70549355	70549955	70549655	601	3.37496	0.987602	1.20302	1.41275	0.921191	1.77923	0.813431	0.700602	0.994626	0.709949	1.77245	1.97169	0.36261	0.643695	0.79262	0.765006	0.734284	0.436554	0.581669	1.91883	1.16125	1.05145	0.623836	1.17871	0.891619	0.647826	0.259589	1.33391	1.29368	2.32691	0.277551	1.37068	1.09721	1.34151	0.563064	0.916511	1.04478	7	32,42,55,151,191,286,446	42.98	intron (NR_037248, intron 2 of 4)	intron (NR_037248, intron 2 of 4)	96501	NM_028339	ENSMUSG00000021072
chr12	70774794	70775394	70775094	601	7.22853	3.53157	2.12423	1.47784	1.09427	6.00706	0.929006	1.81902	1.68943	2.94839	4.48069	2.82361	0.463508	1.64717	4.20823	0.562235	0.550713	0.524666	14.9002	6.47418	3.72189	2.50781	3.23682	3.45399	3.2182	0.622126	0.259589	2.25525	1.30067	4.01667	2.35655	2.25753	2.40795	1.97743	1.21428	1.75413	0.852317	6	2.31312e+17	42.48	Intergenic	Intergenic	-50420	NM_028127	ENSMUSG00000048285
chr12	70777875	70778475	70778175	601	3.55542	1.82528	0.918849	1.05099	1.62967	1.04694	0.582281	0.647748	0.844717	0.655668	0.696703	0.497235	0.561702	0.702571	0.849844	0.559597	1.10143	0.427901	6.63819	1.1848	0.416574	1.40509	1.12383	0.764648	0.589306	0.182306	0.0865296	2.12806	1.01912	0.915641	0.555103	1.51723	1.12455	0.649852	1.25026	1.67901	0.439906	1	413	40.5	Intergenic	Intergenic	-47339	NM_028127	ENSMUSG00000048285
chr12	70910124	70910724	70910424	601	2.84547	1.81755	1.4872	1.51561	0.984275	4.02329	1.68355	1.71023	2.21412	2.39984	3.78415	2.98341	1.90292	3.37416	4.06092	2.75719	11.9321	2.88366	1.08385	0.990048	0.870438	0.637075	0.999993	0.868842	0.589306	0.553106	0.259589	1.33391	1.67914	3.7889	0.418968	3.4246	1.2834	2.51186	2.02561	1.97029	1.75962	11	54,87,140,143,222,300,361,384,413,427,592	52.4	Intergenic	Intergenic	-27433	NM_019785	ENSMUSG00000021076
chr1	42720888	42721488	42721188	601	3.26541	1.26425	0.708078	0.757806	0.585281	0.549215	0.859103	0.528152	1.29445	0.792813	0.828781	0.691529	0.771612	0.780416	0.857963	1.01913	0.367142	0.522239	0.293746	0.343729	0.490654	0.535848	0.469037	0.413379	0.454944	0.176117	0.173059	0.53976	0.973356	0.361466	0.54982	0.656809	0.407113	0.289935	0.563064	0.304244	0.494894	6	1.37256e+17	44.3	Intergenic	Intergenic	-7734	NR_110495	ENSMUSG00000097063
chr12	71348315	71348915	71348615	601	3.63891	1.96747	0.494946	0.773209	1.22044	1.10845	0.987895	0.529695	1.1013	2.4027	3.47018	1.4917	0.981522	1.48299	2.06739	0.765006	0.550713	0.533319	0.404265	1.34007	1.52715	1.66828	0.825076	0.620407	0.454944	0.484086	0.259589	0.666955	1.24792	0.680508	0.277551	1.6629	1.31074	0.814057	1.12613	0.964068	0.439906	9	5.10812e+24	44.96	Intergenic	Intergenic	38731	NM_021532	ENSMUSG00000044548
chr12	71476219	71476819	71476519	601	4.0124	4.93801	0.708078	0.327472	0.585281	0.512031	0.638967	0.644662	1.1013	0.635673	1.04698	0.734353	0.488056	0.616227	0.948052	0.865072	0.734284	0.517913	0.176766	0.399963	0.560729	0.950223	0.654796	0.536917	0.589306	0.176117	0.173059	1.04854	0.908212	0.395124	0.277551	0.68834	0.407113	0.789519	0.680894	0.617673	0.412411	5	7,26,121,212,350	34.71	Intergenic	Intergenic	-64088	NR_045941
chr12	72011341	72011941	72011641	601	7.54584	3.25492	1.20539	1.10068	1.64288	1.68627	0.813431	1.05167	1.6462	2.49556	3.58314	2.91184	0.621616	1.92062	1.83037	1.01649	0.367142	0.631985	1.81321	1.40429	1.26862	1.35513	0.670276	1.46787	1.14502	0.364612	0.778767	1.50921	1.32005	0.479033	0.418968	1.87673	1.43487	1.63842	1.07395	0.828429	0.714846	4	88424435580	2.64	Intergenic	RLTR25B|LTR|ERVK	59350	NM_181752	ENSMUSG00000043398
chr12	72687638	72688238	72687938	601	7.75802	8.60404	3.46935	3.44267	1.38327	2.44716	2.02587	1.23493	1.5078	1.2585	2.04046	2.18323	0.913494	1.90165	2.76992	1.53001	0.183571	0.199757	2.95717	3.63034	8.09535	10.1808	2.71206	3.66034	2.55876	0.245137	0.432648	0.71506	1.09125	0.3527	2.07371	1.08447	2.72566	2.44551	0.742961	1.33802	0.549882	10	1.59288e+29	0	Intergenic	MMERVK9E_I-int|LTR|ERVK	-23110	NM_025522	ENSMUSG00000021094
chr12	72734000	72734600	72734300	601	6.19844	6.86683	2.89391	2.99694	1.69276	2.52726	0.575673	0.879224	0.962904	3.38693	5.95283	5.28362	1.82387	3.50239	5.27846	2.39508	0.917855	0.647391	9.97828	8.92475	9.06977	9.04446	3.61454	5.02741	4.98906	0.773489	0.778767	2.00086	1.97309	0.857093	1.95871	0.536683	1.12455	0.946756	1.4994	1.32884	0.797329	7	28,65,130,170,517,557,564	0.99	Intergenic	RLTR41C|LTR|ERV1	-26911	NM_008910	ENSMUSG00000021096
chr12	72917357	72917957	72917657	601	3.86332	3.08954	3.47407	3.39298	1.82917	13.7533	2.9048	2.58019	2.83397	2.20271	5.00145	5.50091	3.92047	5.77429	6.17741	4.75201	0.734284	0.890941	0.287604	0.498594	0.964415	2.59826	2.19038	2.62655	2.77563	9.80309	1.64406	38.2268	4.87536	8.31873	4.12629	5.84312	2.71827	6.24647	3.23447	2.74738	1.70463	37	27,49,67,86,101,116,118,121,156,176,196,216,219,236,239,256,276,279,296,299,316,336,376,395,409,425,447,457,465,473,483,496,571,573,580,599,601	67.93	intron (NM_029444, intron 1 of 17)	CpG	108	NM_029444	ENSMUSG00000021098
chr12	73096113	73096713	73096413	601	3.13547	4.34606	2.82523	1.13497	0.535407	1.44598	0.466706	0.762715	0.844717	0.877087	1.50829	1.15744	0.41982	0.525943	0.490265	0.459531	0.550713	0.263283	2.34415	1.40681	1.20004	1.34567	0.840556	2.52032	0.99239	1.48415	1.471	1.54019	1.01912	0.881984	1.09964	0.635493	0.531242	0.932819	0.674591	0.888952	0.522388	6	1.90288e+17	21.16	Intergenic	B1_Mm|SINE|Alu	16832	NM_011382	ENSMUSG00000034460
chr12	74808470	74809070	74808770	601	4.80301	3.79276	2.04611	2.37976	0.621945	0.765183	0.57347	0.467582	0.513175	2.02417	2.56685	2.08609	1.2786	2.05537	2.42697	2.18968	0.367142	0.307076	1.39989	1.31743	1.45206	2.20544	0.840556	0.972357	0.690077	0.182306	0.173059	1.04854	1.06488	0.327809	0.822089	0.489831	1.4696	1.09702	0.599043	0.482034	0.384917	3	472497595	0.17	Intergenic	RLTR13E|LTR|ERVK	368562	NM_172805	ENSMUSG00000034402
chr12	74809449	74810049	74809749	601	5.6881	4.49598	2.89391	2.51691	1.33043	1.07555	0.69345	0.995734	0.588129	1.19707	1.66335	1.89179	1.0768	2.38571	2.8109	1.07048	0.183571	0.368702	1.21634	1.21251	1.3427	1.56837	1.02632	0.993059	1.01066	0.119474	0.173059	0.794149	0.953972	0.159521	0.418968	0.494939	0.655371	0.768613	0.471321	0.533371	0.522388	2	190237	0	Intergenic	MMERVK9C_I-int|LTR|ERVK	367583	NM_172805	ENSMUSG00000034402
chr12	75349053	75349653	75349353	601	3.74279	4.62271	0.705717	1.68705	1.33043	0.695102	0.403411	0.936708	0.663084	2.10844	2.01749	1.5716	1.57838	2.16462	2.47568	1.53265	1.46857	0.619005	1.23154	1.09456	1.36309	4.59046	1.07275	0.930951	1.43201	0.245137	0.432648	1.2858	1.1564	0.294151	0.837936	0.630386	1.24868	0.992199	0.497408	0.753313	0.412411	2	481506	0	intron (NM_023275, intron 1 of 4)	RLTR13E|LTR|ERVK	41040	NM_023275	ENSMUSG00000046768
chr12	75536958	75537558	75537258	601	2.07117	3.94268	0.918849	1.30989	0.435658	0.812382	0.4623	0.410099	0.588129	2.53128	1.77245	1.54028	1.69842	0.671163	0.923306	0.562235	0.734284	1.36263	2.01905	3.00248	4.72797	4.37039	1.82507	1.44784	2.64421	0.176117	0.346119	1.12763	2.17551	1.36931	2.36183	1.00098	1.81465	1.91108	1.06406	1.21157	0.4674	8	5.32353e+22	37.02	intron (NM_012024, intron 2 of 13)	intron (NM_012024, intron 2 of 13)	58942	NM_012024	ENSMUSG00000021051
chr12	75664303	75664903	75664603	601	3.13139	1.55636	1.48248	3.2782	1.54314	0.380447	0.747934	0.705231	1.06958	1.22706	1.37429	1.20026	1.69031	2.57478	1.569	1.42995	0.734284	0.467367	3.73694	1.65316	1.65191	4.03568	1.40247	1.42578	1.16034	0.245137	0.173059	1.15861	1.45034	0.142927	0.277551	0.896174	1.18661	0.946756	0.644915	1.24453	0.577376	9	7,23,229,264,333,363,456,508,599	29.92	intron (NM_028203, intron 1 of 1)	RMER10A|LTR|ERVL	4934	NM_028203	ENSMUSG00000045690
chr1	43094110	43094710	43094410	601	5.01644	4.08487	1.76429	2.36088	1.52992	2.48006	1.44799	0.702145	0.812994	1.02993	0.97998	1.14594	0.877919	0.936105	1.02963	1.22454	0.734284	0.298423	0.556144	0.636256	0.762071	0.65732	0.546436	0.743945	0.589306	0.83632	0.778767	1.20671	1.3852	0.714166	0.827372	1.08958	1.12455	0.775582	1.31951	1.02459	0.577376	3	100334588	28.6	intron (NM_001013025, intron 2 of 12)	intron (NM_001013025, intron 2 of 12)	4212	NM_001013025	ENSMUSG00000070939
chr12	75894757	75895357	75895057	601	5.84001	1.12979	0.779122	0.723518	0.871316	0.948255	1.68135	1.05322	1.32617	1.04422	1.315	1.56328	0.648869	0.750978	0.490265	0.816358	2.38642	1.42859	1.46873	0.755864	0.489152	0.981248	0.685756	0.579002	0.824438	0.119474	0.173059	0.842255	1.1564	0.714166	0.413686	1.2983	0.779499	1.49178	1.03438	1.01541	0.907305	10	5.51703e+28	43.47	intron (NM_001005510, intron 9 of 115)	intron (NM_001005510, intron 9 of 115)	-14046	NR_039560	ENSMUSG00000092922
chr12	75983305	75983905	75983605	601	9.97544	3.68149	1.34511	2.08658	1.44339	0.925373	1.08585	1.17127	1.32617	1.38705	1.17906	1.29741	0.725219	0.469037	0.849844	0.459531	0.367142	0.620905	0.919687	0.785238	0.725782	0.839529	0.701236	0.723922	0.690077	0.238949	0.173059	0.873237	1.60701	0.814669	0.277551	0.812685	0.841564	0.873438	1.12613	0.711162	0.549882	10	5.91112e+28	44.79	intron (NM_001005510, intron 53 of 115)	intron (NM_001005510, intron 53 of 115)	74502	NR_039560	ENSMUSG00000092922
chr12	76086056	76086656	76086356	601	5.85916	1.25652	1.34275	1.75911	1.12069	0.760894	1.16456	0.877681	0.781271	3.45407	2.05187	1.5946	1.4831	2.17312	1.60187	1.27589	0.367142	0.548726	2.59944	2.01535	1.14236	1.60754	1.13931	1.03311	0.622896	0.352235	0.259589	1.84269	2.20888	2.17615	0.968788	2.6843	1.34547	1.49178	2.1704	2.05459	0.852317	6	57,90,271,338,377,476	31.07	intron (NM_001005510, intron 99 of 115)	intron (NM_001005510, intron 99 of 115)	90903	NM_010157	ENSMUSG00000021055
chr12	76227521	76228121	76227821	601	9.97669	8.51901	4.17506	4.26906	2.05212	5.71672	1.56577	0.936708	1.83934	4.27261	6.28207	5.85817	2.7617	7.18855	7.41119	9.87262	0.550713	0.493853	9.34265	7.68202	11.5762	9.71388	6.02164	7.40077	5.11163	1.33278	1.81712	0.666955	1.48371	1.1849	1.79088	1.2923	2.65621	1.91805	1.85289	2.85924	1.26473	8	68,70,94,231,297,372,377,458	0	intron (NM_019784, intron 3 of 9)	MMETn-int|LTR|ERVK	18925	NM_019784	ENSMUSG00000021056
chr12	76228953	76229553	76229253	601	7.63058	4.06941	2.54341	5.08699	2.28828	7.77913	1.9169	1.16973	1.17626	3.53122	5.01302	4.27507	1.91103	5.54987	5.93228	7.58288	0.183571	0.377355	9.32681	7.69756	10.6839	11.8465	6.25848	9.65466	9.92685	1.75404	1.03836	2.25525	1.8428	2.8659	3.88572	2.98073	2.09763	3.75915	1.20439	1.83843	1.15475	17	2.08231e+50	0	intron (NM_019784, intron 3 of 9)	ERVB7_1-LTR_MM|LTR|ERVK	17493	NM_019784	ENSMUSG00000021056
chr12	76383983	76384583	76384283	601	4.24498	2.53624	1.4138	1.08528	0.435658	1.31011	0.865712	0.995734	1.32617	0.907079	1.24221	0.691529	0.455395	0.517444	0.375818	0.356827	0.550713	0.26761	3.79996	0.585054	0.760069	1.92069	1.01547	0.970998	1.11143	0.830132	0.605707	2.28624	0.751547	1.46246	1.23577	1.09468	1.65579	0.492615	0.615238	0.940289	0.439906	5	8,65,415,576,579	22.15	intron (NM_178744, intron 1 of 1)	intron (NM_178744, intron 1 of 1)	14017	NM_178744
chr1	43139478	43140078	43139778	601	3.39535	1.40644	1.55824	1.8088	1.71918	3.17801	2.09357	1.64811	1.85085	2.10415	3.587	2.92909	2.19188	3.63911	4.08567	2.85725	4.22214	1.90271	0.61593	0.689974	0.707387	1.11219	0.685756	0.49619	0.622896	0.245137	0.259589	0.587866	0.953972	0.680508	0.413686	1.59473	0.717435	1.28213	0.98221	1.18401	1.45719	6	2.463e+17	38.51	intron (NM_001289533, intron 3 of 5)	intron (NM_001289533, intron 3 of 5)	24183	NM_010212	ENSMUSG00000008136
chr12	77710454	77711054	77710754	601	3.3762	2.24412	2.25924	1.08528	1.33043	1.44169	0.577875	0.879224	0.738039	1.06422	0.855616	0.982971	0.542562	0.732009	1.30724	0.459531	0.367142	0.46304	1.76343	1.43618	2.01079	1.10272	0.809596	1.63281	1.49919	0.798243	0.865296	0.666955	0.568506	0.395124	0.691237	0.391021	1.2834	0.894343	0.644915	0.80465	0.687352	12	22,29,70,76,84,123,184,222,271,355,374,468	8.6	Intergenic	LTRIS2|LTR|ERV1	300613	NM_016893	ENSMUSG00000021065
chr12	77718509	77719109	77718809	601	2.90698	3.08954	1.20066	0.894956	0.472322	0.431935	0.399006	0.526609	0.331542	0.857091	0.568482	0.648705	0.591659	0.233534	0.375818	0.965138	0.734284	0.258956	0.9701	0.73152	0.581126	0.738302	0.608356	0.723243	0.943479	0.358423	0.519178	0.587866	0.862452	0.411718	0.691237	0.401235	1.06248	0.394759	0.625131	0.62686	0.522388	3	84327369	0	Intergenic	RLTR13D5|LTR|ERVK	308668	NM_016893	ENSMUSG00000021065
chr12	78406742	78407342	78407042	601	3.21613	3.07408	1.20066	2.36088	0.585281	0.939677	0.809026	0.820198	0.812994	1.16708	1.57723	0.843	0.787838	1.45158	1.26665	1.8842	0.367142	0.26761	4.43527	4.09619	6.99829	6.52719	3.97522	4.9653	3.24589	1.11954	0.778767	1.33391	1.09125	0.596599	1.24634	0.807578	1.75258	1.1564	1.15222	2.22697	0.879811	13	6.91061e+37	0	intron (NM_145965, intron 3 of 22)	MMETn-int|LTR|ERVK	180387	NM_145965	ENSMUSG00000047454
chr12	78407478	78408078	78407778	601	3.99043	5.60258	2.75655	2.53231	1.2571	3.16086	1.21244	1.75536	1.65771	1.41134	1.68633	1.88604	1.42027	3.29238	4.2817	2.90069	0.183571	0.322482	1.51914	1.85712	3.39178	3.7036	2.05263	2.62723	5.78934	0.660203	1.29794	0.666955	1.29368	0.579536	1.94814	0.667023	1.87671	1.20185	1.30602	1.47907	0.934799	10	2.12226e+29	0	intron (NM_145965, intron 3 of 22)	MMETn-int|LTR|ERVK	181123	NM_145965	ENSMUSG00000047454
chr12	78706104	78706704	78706404	601	7.79065	4.51917	3.45754	1.46244	1.04439	0.746591	0.457895	1.5208	0.738039	1.72418	2.39074	2.22606	1.72858	2.58722	3.5954	1.93819	0.367142	0.592519	1.5954	1.14828	1.88603	2.9937	1.27863	0.765328	0.656486	0.46552	0.519178	0.666955	1.65277	0.294151	0.418968	0.859537	1.9735	0.880406	0.363383	0.762499	0.824823	4	420524545602	0	intron (NM_029069, intron 2 of 8)	RLTR13E|LTR|ERVK	14869	NM_027597	ENSMUSG00000056987
chr12	78992311	78992911	78992611	601	1.73596	3.91949	2.40133	0.601772	0.585281	1.70915	1.03797	0.469125	1.14454	1.40276	3.01466	2.4376	0.981522	0.828822	1.1522	0.765006	0.367142	0.748483	1.38019	1.45464	1.14186	0.839529	1.06191	1.75771	0.757257	0.854886	0.692237	1.38202	0.431226	0.73076	0.413686	1.52745	0.938355	1.17731	0.975907	1.02459	0.632364	5	74271454468546	4.3	intron (NM_178745, intron 1 of 2)	MER20B|DNA|hAT-Charlie	-9133	NM_178745	ENSMUSG00000046157
chr12	79035258	79035858	79035558	601	5.78258	1.81755	1.55588	0.963531	1.35685	1.88364	0.233353	0.935165	1.47608	3.01837	5.91233	4.98702	0.545267	4.25533	4.09379	0.970415	0.183571	0.491426	17.1629	9.99956	7.42625	2.71026	4.87305	6.55738	4.53117	0.930094	0.605707	1.4611	2.15613	1.21809	2.75967	1.04272	1.90405	0.321442	1.77376	1.82924	1.45719	3	163178275	46.78	intron (NM_181073, intron 1 of 28)	intron (NM_181073, intron 1 of 28)	6395	NM_181073	ENSMUSG00000060716
chr1	43286882	43287482	43287182	601	4.99038	3.7773	0.92121	1.0167	0.708483	0.629311	0.518986	1.51926	1.02635	1.59848	1.74561	1.42588	0.389863	0.56388	1.37259	0.865072	0.367142	0.471693	2.54967	1.93563	2.9722	1.66828	1.17027	0.909569	1.39842	0.484086	0.259589	0.746043	1.1564	0.361466	1.24634	0.57332	1.03515	0.670757	0.435342	1.00081	0.274941	9	19,21,44,115,140,302,467,510,582	6.78	Intergenic	RLTR13B2|LTR|ERVK	-90421	NM_010212	ENSMUSG00000008136
chr12	79851877	79852477	79852177	601	4.76064	2.37859	1.27643	1.10068	0.871316	2.38137	1.81014	1.11224	1.1013	2.74982	4.71817	4.70073	0.708993	1.3672	2.16559	0.713654	0.550713	0.454387	10.4892	9.6596	7.81454	6.12912	2.15015	5.42008	5.71273	0.421254	0.346119	2.00086	2.27403	3.86498	2.08428	2.97651	1.53166	1.79929	1.48951	1.16023	1.07227	11	28,37,54,75,184,237,272,390,431,460,467	11.74	Intergenic	L2|LINE|L2	72556	NR_131073
chr12	80010121	80010721	80010421	601	21.5996	39.535	8.12519	6.44805	2.59777	2.49865	1.48706	1.9853	0.406497	3.71692	4.78132	4.2265	3.25516	1.97949	4.79632	1.17055	1.10143	0.636311	2.32508	1.10799	1.50775	3.22718	1.18575	1.34433	0.977069	0.484086	0.173059	1.54019	1.90794	0.369763	1.37719	0.750512	1.62106	0.59744	0.635023	0.49122	0.769835	4	36326473513	15.04	Intergenic	RLTR11D|LTR|ERVK	-74157	NR_131073
chr12	80790210	80790810	80790510	601	5.20256	3.7773	2.83704	3.53361	1.59301	11.1674	9.73636	2.63767	3.41339	2.377	4.91516	4.60993	5.21238	7.39202	7.86125	8.37427	10.6471	5.97331	3.4532	2.12741	1.50875	2.66031	1.84055	2.91707	7.9179	27.6552	0.259589	14.3053	2.47645	3.78937	0.968788	2.89813	1.31074	2.51549	1.66669	1.41314	1.92459	67	6,103,156,188,191,200,221,223,227,229,239,244,248,253,256,258,261,267,276,280,292,303,325,337,341,343,346,365,371,377,380,386,389,392,394,412,419,423,425,431,437,450,456,460,464,466,485,487,492,495,497,506,526,530,532,539,542,547,553,556,559,561,574,586,595,598,601	65.45	promoter-TSS (NM_001242419)	promoter-TSS (NM_001242419)	-22	NM_178682	ENSMUSG00000021133
chr12	80838663	80839263	80838963	601	14.0864	9.2918	3.52858	2.42597	0.758357	0.91107	0.457895	0.876138	0.513175	2.75411	3.85501	2.4945	1.14504	1.06236	1.47079	0.510883	0.917855	0.49818	1.45968	1.37618	2.14106	1.87073	0.825076	1.11592	0.589306	0.119474	0.346119	1.09664	0.476986	0.596599	0.555103	0.401235	1.40753	0.513521	0.850899	0.720348	0.742341	2	384511	22.15	intron (NM_178682, intron 2 of 5)	intron (NM_178682, intron 2 of 5)	48431	NM_178682	ENSMUSG00000021133
chr12	80885161	80885761	80885461	601	2.9481	1.12206	3.18045	1.51561	1.87905	3.48838	1.22786	1.34989	0.919672	5.19968	7.23731	4.94618	1.95202	1.43458	1.28289	1.67879	6.05785	2.5674	8.50213	6.58076	6.96701	3.63209	1.90247	2.46229	3.28538	0.364612	0.605707	2.58873	1.82342	3.31957	1.39832	3.38197	1.65579	1.73991	1.71528	1.71738	0.824823	5	209318347381544	50.58	Intergenic	Intergenic	38986	NR_033786	ENSMUSG00000101912
chr12	81435077	81435677	81435377	601	3.66213	1.12979	0.847805	0.464622	1.08106	0.596415	0.292242	0.877681	1.13303	0.80281	0.895785	0.497235	0.318922	0.72154	0.719158	0.862434	0.367142	0.675777	1.59895	0.935924	0.945519	0.637075	0.747676	0.826757	1.29765	0.182306	0.173059	0.794149	0.614267	0.268791	0.418968	0.218936	0.779499	0.335379	0.736658	1.02459	0.412411	3	134149570	0	intron (NM_001309810, intron 3 of 4)	RLTR13C2|LTR|ERVK	-13499	NM_009620	ENSMUSG00000072972
chr12	81714637	81715237	81714937	601	5.17243	4.49598	1.55588	1.08528	0.90798	1.03836	0.466706	1.05476	1.05807	1.64561	1.98487	1.94612	1.01689	1.03292	1.33199	0.865072	0.367142	0.824989	0.442075	0.577913	1.01409	0.596584	0.953553	0.49619	0.488534	0.176117	0.259589	1.2858	1.06488	0.596599	0.418968	1.04783	0.593306	0.999168	0.671002	0.865174	0.4674	9	52,60,124,318,432,444,474,510,550	42.98	TTS (NM_001174107)	TTS (NM_001174107)	66233	NM_177395	ENSMUSG00000042724
chr12	82166069	82166669	82166369	601	3.16968	1.24879	1.8377	1.05099	1.10748	2.50723	0.990098	1.7056	1.32617	4.26402	5.54503	5.88375	1.06598	2.26993	3.30929	0.86771	0.917855	2.14193	12.8924	8.33252	13.0571	2.73997	3.86065	3.57888	4.3479	0.30178	0.692237	2.49252	2.45707	4.98992	1.25162	3.14349	2.38061	1.27517	0.972318	1.71738	1.12726	14	6.91251e+40	38.35	Intergenic	Intergenic	-3647	NM_172579	ENSMUSG00000042700
chr12	82325462	82326062	82325762	601	3.85233	2.25186	1.4138	0.860669	0.585281	0.713695	0.80462	0.880768	0.706316	2.0813	2.94573	2.01452	1.01959	1.30636	1.65058	1.01649	0.734284	0.517913	2.04362	1.48195	2.52535	1.15268	1.35603	1.158	1.29765	0.245137	0.259589	0.794149	1.04549	0.369763	0.555103	1.1049	0.469177	0.894343	1.29342	0.949476	0.907305	5	38250289438463	10.25	intron (NM_172579, intron 1 of 20)	ORR1C2|LTR|ERVL-MaLR	14413	NM_172579	ENSMUSG00000042700
chr1	43483973	43484573	43484273	601	5.45428	1.54863	1.34511	1.17274	0.485532	0.925373	0.407817	0.876138	0.919672	3.33551	1.78771	1.69175	0.670713	0.546882	0.79262	0.408179	0.367142	0.388435	3.13748	0.974103	1.08967	2.02192	1.12383	0.806733	0.589306	0.238949	0.259589	1.84269	0.888828	0.537581	0.277551	1.58962	1.31074	0.604408	0.880575	1.07593	0.549882	3	233447565	30.58	intron (NM_010879, intron 1 of 4)	intron (NM_010879, intron 1 of 4)	38522	NM_010879	ENSMUSG00000066877
chr12	82902501	82903101	82902801	601	4.9138	1.67536	2.11715	1.41275	0.33591	0.563519	1.04018	0.584092	0.983117	1.40135	1.38007	1.37731	0.384454	0.448099	0.79262	1.06784	0.367142	0.910674	1.42478	0.971181	1.50725	0.65732	0.685756	1.03311	0.454944	0.666392	0.432648	1.00043	0.614267	0.48733	0.691237	0.489831	0.814226	0.506552	0.589151	0.958662	0.494894	9	11,38,45,59,72,95,111,322,423	0.17	intron (NM_001310478, intron 2 of 17)	RLTR13B1|LTR|ERVK	36354	NR_046045	ENSMUSG00000100890
chr12	83066254	83066854	83066554	601	3.17376	1.25652	0.918849	0.361759	0.585281	0.647903	0.57347	0.470669	0.994626	0.635673	1.22309	1.09162	0.515309	0.544912	0.653816	0.816358	0.734284	0.620905	0.38875	0.419275	0.380285	1.01096	1.03095	0.516893	0.522125	0.245137	0.0865296	1.12763	0.751547	0.218539	0.555103	1.0163	0.469177	0.611377	0.720462	0.617673	0.714846	8	38,55,232,279,393,521,533,543	10.08	intron (NM_001310478, intron 9 of 17)	Tigger17a|DNA|TcMar-Tigger	-127399	NR_046045	ENSMUSG00000100890
chr1	43820471	43821071	43820771	601	3.29554	1.69082	0.776761	1.24131	0.957854	1.19283	0.57347	0.877681	0.588129	3.12838	4.43104	4.83813	2.00111	1.5713	2.23094	1.27589	0.367142	0.658471	4.65016	3.43056	2.55463	2.2554	1.72755	2.15174	1.81978	0.477897	0.519178	0.921343	1.54186	1.29417	1.25162	0.891067	0.717435	0.72317	1.32581	1.11808	0.742341	3	461514589	28.43	intron (NM_026430, intron 1 of 14)	intron (NM_026430, intron 1 of 14)	6937	NM_026430
chr12	84028856	84029456	84029156	601	3.78391	4.25025	1.27407	2.01452	0.68503	0.840989	0.464503	1.17281	1.28294	0.884232	2.03468	1.6745	0.820709	1.29195	1.80563	0.816358	0.183571	0.322482	1.78477	2.68435	5.76096	3.7036	1.49071	2.73074	1.85337	0.358423	0.0865296	0.587866	1.02611	0.184882	0.963506	0.354384	0.814226	0.394759	0.553172	0.846801	0.824823	4	86143157589	0	Intergenic	MMERVK9E_I-int|LTR|ERVK	-9223	NM_134247	ENSMUSG00000052392
chr12	84277811	84278411	84278111	601	4.25313	1.55636	0.776761	0.723518	0.535407	0.464831	0.691248	0.587178	0.556407	1.78561	2.26621	0.83725	1.57318	1.20955	1.1522	0.816358	0.917855	0.577112	1.92341	1.01776	0.508548	0.819284	0.685756	0.599705	0.454944	0.182306	0.0865296	2.36532	1.31306	0.184882	0.413686	0.437873	0.965692	0.282967	0.66111	0.813836	0.577376	6	1.60203e+17	41.16	Intergenic	Intergenic	-7185	NM_029880	ENSMUSG00000072946
chr12	85407469	85408069	85407769	601	2.81125	4.46506	2.12187	2.57008	2.20174	2.52153	1.62466	1.40583	1.82783	0.632821	0.566553	0.865998	0.676122	0.652194	0.661935	0.713654	0.550713	0.443307	0.979154	0.987532	0.671599	2.41605	2.26778	0.970998	1.98773	1.14429	1.64406	1.55732	1.24792	0.915641	2.49268	0.839108	1.3802	1.10399	0.782529	0.524185	1.01728	25	1.72198e+74	0	Intergenic	IAPEz-int|LTR|ERVK	-33052	NM_026775	ENSMUSG00000021248
chr12	85451680	85452280	85451980	601	4.55413	2.6707	2.41313	2.12086	2.11521	7.20559	2.78041	1.17436	2.72729	3.3555	4.34106	4.57801	1.3822	2.84822	3.61976	1.68407	1.285	0.976627	6.18997	7.65431	3.55984	3.83192	4.35758	6.12466	3.51167	4.00738	3.02854	3.33477	2.32678	8.42847	0.974071	6.35338	5.15356	5.70841	3.08696	2.98191	1.12726	15	37,79,89,117,120,215,220,274,294,316,406,466,475,526,537	55.54	Intergenic	Intergenic	-21921	NM_010234	ENSMUSG00000021250
chr12	85620982	85621582	85621282	601	3.61976	3.23946	1.62693	0.498909	0.33591	1.54467	0.931209	0.880768	1.02635	2.24415	4.57838	4.73781	0.651574	1.67858	2.00204	0.713654	0.367142	2.4336	10.9254	9.83337	7.87874	6.4612	2.46438	4.94392	2.24113	0.427443	0.259589	1.95276	1.88157	1.42833	1.66003	1.49081	1.62845	0.932819	0.910251	1.30506	0.797329	7	8.21131e+19	45.12	intron (NM_001205052, intron 2 of 3)	intron (NM_001205052, intron 2 of 3)	21264	NM_030887	ENSMUSG00000034271
chr12	86145422	86146022	86145722	601	4.40629	1.39098	2.82287	1.03211	0.994518	0.596415	0.521189	0.936708	0.619852	1.44563	1.87769	2.18323	0.387158	0.71107	1.09498	1.47602	0.183571	1.00069	3.11487	2.27684	3.46185	1.31464	1.51547	1.90127	1.33124	0.830132	1.03836	1.12763	1.45034	0.663914	1.10492	0.437873	1.50432	0.447172	0.690786	0.659824	0.522388	2	60259	0	intron (NM_001199843, intron 5 of 8)	RLTR13B1|LTR|ERVK	-23619	NR_046081	ENSMUSG00000097543
chr12	86188050	86188650	86188350	601	2.63612	2.25186	2.54578	2.27342	0.834653	3.00924	1.4546	0.879224	0.556407	2.47556	3.07973	2.28613	1.72588	2.2634	2.81902	2.44116	0.550713	0.785522	0.372916	0.498594	1.94172	1.53734	1.36067	1.15732	0.977069	0.238949	0.519178	0.666955	1.06488	0.848796	1.24634	1.46439	0.531242	1.25426	0.553172	0.542558	0.769835	8	6,20,109,419,427,450,489,495	28.6	intron (NR_046081, intron 4 of 4)	intron (NR_046081, intron 4 of 4)	19009	NR_046081	ENSMUSG00000097543
chr12	86466111	86466711	86466411	601	1.93024	1.68309	0.989893	1.5653	1.10748	3.53558	1.04899	0.994191	0.738039	3.08409	4.40244	3.59187	1.20787	3.68554	4.06131	1.07576	1.10143	0.392761	2.90288	6.10444	1.76127	2.76153	1.95355	1.96338	2.22286	0.484086	0.173059	0.794149	1.56824	1.15124	0.701802	2.07435	2.22176	1.38696	1.08656	1.07593	0.494894	6	62126146381470500	45.29	intron (NM_011934, intron 1 of 6)	intron (NM_011934, intron 1 of 6)	44767	NM_011934	ENSMUSG00000021255
chr12	86504248	86504848	86504548	601	6.71287	1.95974	4.80974	2.2923	1.34364	3.52556	0.695653	0.820198	1.35789	5.60109	5.91459	7.36653	0.591659	0.994981	1.60148	0.916424	0.367142	0.537646	12.9329	13.0411	12.8393	5.6945	4.52009	3.63895	3.85936	0.238949	0.173059	1.87367	2.09098	2.79858	2.62881	3.09153	1.06248	1.14247	0.782529	0.701975	0.632364	4	68160351377	33.72	intron (NM_001159500, intron 3 of 6)	ID_B1|SINE|B4	82904	NM_011934	ENSMUSG00000021255
chr12	86508387	86508987	86508687	601	3.42548	2.12513	2.11951	3.0844	1.07081	1.46029	1.10127	0.411642	1.90279	3.1998	2.71612	2.37753	1.13963	0.86873	1.34011	1.07048	0.367142	0.46304	5.09288	6.4108	3.00999	3.52955	1.51547	1.07451	4.80284	0.238949	0.173059	1.71549	0.888828	1.47858	0.685955	2.36056	1.31074	1.2997	0.880575	0.49122	0.934799	4	150270273419	17.02	intron (NM_001159500, intron 5 of 6)	intron (NM_001159500, intron 5 of 6)	87043	NM_011934	ENSMUSG00000021255
chr12	86903704	86904304	86904004	601	2.5746	2.10966	3.67303	0.567484	0.871316	2.0567	1.04238	0.939794	1.43285	1.58418	4.22827	3.39182	0.826118	1.79634	1.47891	1.07048	0.917855	0.702264	3.11164	5.53404	8.2853	2.12446	2.46902	2.52236	1.92055	0.295592	0.173059	1.82556	2.08399	2.91662	2.35126	3.01826	2.09763	1.78535	1.16211	2.01622	1.07227	10	16,74,115,212,269,371,458,478,581,599	12.56	Intergenic	RMER10A|LTR|ERVL	-19190	NM_145836	ENSMUSG00000034168
chr12	87283539	87284139	87283839	601	3.11225	2.64751	0.779122	1.25672	0.921191	2.15968	1.39131	0.877681	1.17626	1.04993	2.5744	2.20048	1.50224	2.41712	2.03452	1.12447	0.917855	0.517913	2.14185	1.40681	0.848539	1.06223	0.917955	1.48993	1.48092	0.761112	0.0865296	0.587866	0.999732	1.66346	0.69652	2.06413	1.18661	1.66296	1.36179	0.846801	0.934799	11	41,81,86,203,347,437,458,495,522,543,583	49.42	intron (NM_001290302, intron 3 of 5)	intron (NM_001290302, intron 3 of 5)	15866	NM_001290302	ENSMUSG00000050671
chr12	87289016	87289616	87289316	601	5.24085	2.38632	2.05083	0.601772	0.535407	1.21142	0.634562	1.40583	0.663084	3.0998	3.98885	4.12935	0.597068	1.67464	1.07874	0.716292	0.550713	0.577112	3.62319	1.86803	1.90443	1.09194	1.46903	0.703219	1.26406	0.176117	0.259589	1.50921	0.568506	0.580005	0.413686	0.954128	1.02776	0.335379	0.608935	0.729534	0.494894	5	105354406414477	13.72	intron (NM_001290302, intron 1 of 5)	ID_B1|SINE|B4	10389	NM_001290302	ENSMUSG00000050671
chr12	87312979	87313579	87313279	601	3.45561	1.54863	1.83534	0.963531	0.90798	0.695102	0.634562	0.585635	1.03786	1.97559	2.02503	1.06029	0.523423	1.20955	2.18995	0.559597	0.550713	0.45196	11.0205	4.59734	2.48455	2.24593	2.88698	1.69492	1.39842	1.08146	0.173059	3.69923	1.59461	0.260494	0.968788	0.391021	0.655371	0.565933	0.752853	0.823023	0.522388	4	61216394532	37.36	intron (NM_011479, intron 10 of 11)	intron (NM_011479, intron 10 of 11)	-13574	NM_001290302	ENSMUSG00000050671
chr12	87634302	87634902	87634602	601	8.27494	2.79743	1.97742	1.56878	0.957854	0.845278	0.405614	1.17127	0.844717	2.38844	2.64526	1.97744	0.564406	0.877229	1.57712	1.27061	0.367142	0.592519	5.71559	3.96526	5.76246	1.78029	2.49998	2.48027	0.842708	0.415066	0.692237	1.30293	1.52248	0.899047	1.2569	0.427659	2.03557	0.618345	0.903074	1.525	0.907305	6	82,97,120,173,351,582	0	Intergenic	RLTR13B2|LTR|ERVK	14381	NM_001166062
chr12	87641336	87641936	87641636	601	7.23669	4.33833	1.97506	1.70593	1.23068	0.544926	0.861306	0.702145	0.951394	1.42134	2.6414	1.52878	0.441664	0.72154	1.5199	1.06784	0.367142	0.649818	5.27674	3.04192	4.9671	1.99221	1.59287	1.24149	1.33124	0.477897	0.605707	1.61928	1.27429	0.680978	0.832654	0.651702	2.07029	0.8489	0.726766	0.898138	0.522388	6	6,29,82,260,491,584	0	Intergenic	RLTR13B2|LTR|ERVK	7347	NM_001166062
chr12	87760173	87760773	87760473	601	7.95763	5.46812	2.6121	0.757806	0.90798	0.563519	0.516784	0.995734	0.663084	3.60121	3.15445	2.57182	1.64412	2.90316	4.28982	1.68143	0.550713	0.379782	1.1905	0.614428	1.11007	2.75207	0.969033	0.908889	0.757257	0.119474	0.0865296	0.921343	0.999732	0.151224	1.11021	0.521362	1.31813	0.492615	0.635023	0.397732	0.4674	4	12,91,483,555	0	Intergenic	RLTR13D6|LTR|ERVK	15282	NM_001270722	ENSMUSG00000095724
chr12	87832062	87832662	87832362	601	6.49661	3.37392	2.33028	1.291	1.08106	0.643614	0.695653	0.643119	0.844717	2.18986	2.83855	2.02601	0.468917	1.1402	1.62623	0.711016	0.183571	0.675777	5.88007	3.45364	5.60341	2.56855	3.1749	2.19111	1.71901	0.471709	0.605707	3.03228	1.70552	0.697102	1.66531	0.494939	2.82245	0.545028	1.04428	1.43151	0.522388	6	41,56,79,132,310,541	0	Intergenic	RLTR13B2|LTR|ERVK	14354	NM_001166062
chr12	87839010	87839610	87839310	601	7.62933	2.52851	2.39897	0.894956	0.994518	0.746591	0.514581	0.992648	0.951394	1.85418	2.16483	1.32299	0.542562	0.597259	1.60999	0.356827	0.183571	0.438981	5.49228	3.55816	5.75157	2.98292	1.59287	2.5417	2.56171	0.30178	0.865296	1.4611	1.13701	0.672211	1.24634	0.44298	2.19442	0.775582	0.723177	1.27209	0.714846	6	36,51,74,127,305,536	0	Intergenic	RLTR13B2|LTR|ERVK	7406	NM_001166062
chr12	87992581	87993181	87992881	601	6.68398	3.224	1.41143	0.929244	0.708483	0.915359	0.747934	0.936708	0.844717	1.86418	1.85664	1.98894	0.28626	1.01395	1.22566	0.659664	0.183571	0.596845	4.42362	2.77962	5.00039	2.67924	1.57739	1.88125	1.07784	0.408878	0.519178	2.17616	1.99247	0.630257	1.53446	0.437873	1.75258	0.946756	0.589151	1.25372	0.742341	7	7,22,45,98,276,507,600	0	Intergenic	RLTR13B2|LTR|ERVK	38401	NM_001270792	ENSMUSG00000096276
chr12	88034908	88035508	88035208	601	3.86457	2.10966	1.48484	2.10198	0.957854	2.676	0.990098	0.647748	0.663084	0.751381	1.37621	1.24309	0.646165	0.788915	0.923306	1.12183	0.183571	0.478447	0.682496	0.9569	0.759568	0.799039	0.639316	0.661813	0.622896	0.540729	0.346119	0.53976	1.2673	0.48733	0.968788	0.78715	0.469177	1.48481	0.998405	0.997033	0.549882	8	2.41854e+22	0	Intergenic	MMETn-int|LTR|ERVK	80728	NM_001270792	ENSMUSG00000096276
chr12	88045066	88045666	88045366	601	10.2695	6.05234	3.59727	0.944647	0.771568	0.643614	0.630156	0.351072	0.769762	5.21968	7.67354	6.39248	2.82182	5.10768	7.40346	2.60049	0.183571	0.388435	5.10193	3.25431	6.58923	3.8561	2.32507	2.17244	1.24579	0.484086	0.259589	1.66739	1.92733	0.361466	1.24634	0.656809	0.841564	0.663789	0.497408	0.720348	0.577376	4	29,52,65,528	0	Intergenic	RLTR13D6|LTR|ERVK	90886	NM_001270792	ENSMUSG00000096276
chr1	44234472	44235072	44234772	601	10.5718	7.58552	4.51139	2.32659	1.23068	1.01405	0.741326	1.22875	0.631361	4.68401	5.7327	3.30043	2.72883	3.1511	4.23259	2.49515	0.367142	0.678204	2.2081	1.98683	3.40967	2.69133	1.99999	1.24014	1.92055	0.609749	0.259589	1.5883	1.24792	0.529284	1.52389	0.44298	1.24868	0.737107	0.706981	0.98244	0.549882	4	25,99,259,576	0	Intergenic	RLTR13D6|LTR|ERVK	-15841	NM_207281	ENSMUSG00000046828
chr1	3155571	3156171	3155871	601	5.60869	4.05395	2.05083	1.96483	1.10748	4.23497	0.695653	0.644662	1.14454	2.28987	2.21078	2.68047	1.19684	4.19511	5.40103	4.63347	0.183571	0.423574	3.09548	1.99312	2.86384	4.55129	2.89162	2.87159	2.27177	0.83632	1.03836	1.12763	2.17551	1.45369	2.49268	1.27187	2.35328	1.57904	0.769048	1.70819	0.60487	11	3.30353e+32	0	Intergenic	RLTRETN_Mm|LTR|ERVK	515627	NM_001011874	ENSMUSG00000051951
chr12	88090303	88090903	88090603	601	8.9466	5.05701	1.20066	1.18814	0.621945	1.04694	0.806823	0.643119	0.919672	2.05131	2.20885	2.01452	0.567111	0.71107	1.1031	1.32197	0.550713	0.623332	4.84663	2.99619	4.09817	1.97196	2.29874	2.64454	1.56637	0.358423	0.778767	1.17573	1.24792	0.747823	0.963506	0.615065	2.35328	0.72317	0.788832	0.599301	0.687352	11	6,59,78,164,306,402,447,469,521,563,590	0	Intergenic	RLTR13B2|LTR|ERVK	91291	NM_001105254	ENSMUSG00000066027
chr12	88106266	88106866	88106566	601	9.45819	2.38632	1.69325	1.05099	0.89477	0.765183	0.460098	1.51926	0.844717	1.83989	2.77541	1.95444	0.542562	0.603788	1.25814	1.77622	0.367142	0.673878	6.54705	4.02231	5.6392	2.69002	3.2523	2.37676	1.29765	0.427443	0.692237	1.00043	1.24792	0.646851	0.832654	0.484724	1.81465	0.551996	0.968729	1.53418	0.384917	9	59,74,97,150,255,397,493,536,558	0	Intergenic	RLTR13B2|LTR|ERVK	75328	NM_001105254	ENSMUSG00000066027
chr12	88692349	88692949	88692649	601	3.43364	3.50065	0.708078	1.67165	0.89477	0.615007	0.584484	0.992648	0.812994	0.989943	1.09294	0.98872	0.648869	0.769946	0.490265	1.31933	0.550713	0.658471	0.915818	0.967814	1.28751	1.53734	1.45355	1.54932	1.19688	0.238949	0.519178	0.587866	1.2673	0.311215	0.418968	0.469403	1.3802	0.164205	0.445234	0.533371	0.4674	4	301453494568	0	Intergenic	RLTR13B3|LTR|ERVK	-101855	NM_172544	ENSMUSG00000066392
chr12	89415569	89416169	89415869	601	4.73459	1.41417	1.62457	1.68705	1.56659	1.57328	0.747934	0.935165	1.35789	1.42849	1.5332	1.42588	0.654278	1.1572	1.74028	0.967777	0.734284	0.412494	1.72726	1.74465	1.84724	1.57783	2.39162	2.19111	0.858029	0.352235	0.692237	0.666955	0.705787	0.319042	0.560385	0.583535	1.09721	1.00614	0.706981	0.659824	0.714846	7	47,53,74,90,304,311,383	6.94	intron (NM_172544, intron 8 of 19)	LTRIS2|LTR|ERV1	-396614	NM_172544	ENSMUSG00000066392
chr12	89742248	89742848	89742548	601	1.93024	0.418841	0.776761	0.464622	0.844895	0.530623	0.627953	0.644662	0.588129	0.357121	0.348352	0.502984	0.528831	0.616227	0.555607	0.356827	0.734284	1.11286	0.230729	0.245098	0.343996	1.01096	0.561916	0.578322	0.522125	0.307969	0.692237	0.333477	0.431226	0.268791	0.560385	0.265788	1.03515	0.551996	0.38947	0.135639	0.219953	2	8242	11.57	intron (NM_172544, intron 14 of 19)	ORR1C2|LTR|ERVL-MaLR	-69935	NM_172544	ENSMUSG00000066392
chr12	90634737	90635337	90635037	601	5.25717	2.10966	1.62457	0.567484	0.621945	0.962558	0.867914	1.16664	1.20798	1.6799	2.22412	1.77165	0.501579	0.732009	1.04587	0.562235	0.550713	1.16963	4.14798	2.20884	3.75567	1.27415	2.6749	1.77705	1.33124	0.471709	0.259589	1.82556	0.953972	0.764417	1.24634	0.683233	0.938355	1.00614	0.81492	0.80465	0.852317	12	1.1318e+35	3.97	Intergenic	RLTR13B2|LTR|ERVK	103401	NM_010050	ENSMUSG00000007682
chr12	90767233	90767833	90767533	601	2.02189	1.80982	3.1094	2.60437	1.3803	1.84073	0.981287	1.34526	1.61448	0.428546	0.612508	0.400088	0.466212	0.584819	0.498384	0.711016	0.367142	0.263283	0.600096	0.50825	0.527944	1.98143	2.42258	1.75499	1.36483	0.949606	0.865296	0.460672	1.06488	1.06734	1.25162	0.891067	2.31855	0.663789	0.952534	0.921917	1.26473	23	7,13,31,53,92,127,131,139,165,170,182,187,207,213,216,251,256,258,274,335,361,505,547	0	Intergenic	IAPEz-int|LTR|ERVK	-29095	NM_010050	ENSMUSG00000007682
chr12	90976329	90976929	90976629	601	4.00142	3.95814	2.32792	2.49803	0.90798	2.68601	0.756745	0.761171	1.46457	2.09415	2.32567	2.11166	1.10406	2.53093	2.4432	1.27589	0.367142	0.74173	4.77165	3.00289	3.95051	4.82394	2.13467	4.17451	1.76792	0.528352	0.778767	1.17573	0.816691	0.512221	1.66531	0.802471	1.09721	0.663789	0.922858	1.04296	1.15475	11	7.11313e+31	3.8	Intergenic	LTRIS2|LTR|ERV1	-69219	NR_045858
chr12	91227772	91228372	91228072	601	4.00957	3.21627	1.84006	1.58419	1.0576	1.88793	0.813431	0.879224	0.919672	0.88138	0.744586	0.914571	0.594364	0.624727	0.531249	1.32197	0.550713	0.643065	0.65729	0.709693	0.451862	2.31482	1.78327	0.784672	0.622896	0.785866	1.03836	0.460672	0.862452	0.445375	1.54502	0.698554	1.03515	1.23669	0.720462	0.940289	0.824823	20	16,24,108,143,147,155,157,181,186,211,216,229,232,253,267,291,349,369,401,439	0.17	intron (NM_181815, intron 19 of 25)	IAPEz-int|LTR|ERVK	117843	NR_030473	ENSMUSG00000076118
chr12	91338668	91339268	91338968	601	6.55404	1.39871	1.41852	0.757806	1.10748	4.00899	1.33242	0.938251	0.844717	6.98814	6.52886	7.51602	2.05292	2.686	4.50247	1.99218	0.367142	0.678204	11.9912	3.72394	0.831646	2.18388	2.4071	1.83916	2.15568	0.937229	0.605707	3.95362	2.16312	5.34497	1.94814	2.84617	2.56681	2.10316	0.870683	1.08512	0.989787	19	1.60174e+56	44.79	intron (NM_181815, intron 8 of 25)	intron (NM_181815, intron 8 of 25)	45441	NM_181815	ENSMUSG00000061533
chr12	91342327	91342927	91342627	601	5.22987	1.39871	1.34039	0.792094	0.758357	0.530623	1.04018	0.761171	1.29445	1.50561	1.67861	0.594382	0.444368	0.719569	0.743516	0.61095	0.367142	0.443307	7.50327	1.59441	0.636311	1.62779	1.42259	0.991701	1.71901	0.53454	0.259589	1.43012	0.522746	0.529284	0.413686	0.34417	1.56639	0.730138	0.880575	0.940289	0.274941	6	27441531533551500	0	intron (NM_181815, intron 7 of 25)	RLTR13D4|LTR|ERVK	41782	NM_181815	ENSMUSG00000061533
chr12	92104881	92105481	92105181	601	6.33654	2.52851	2.19056	0.860669	0.572071	0.662206	0.405614	0.876138	0.588129	2.24129	1.42217	1.62593	0.648869	0.605758	1.41357	0.408179	1.285	0.577112	4.91256	1.48235	1.85124	0.718057	0.902475	1.158	0.555715	0.471709	0.692237	0.921343	1.01912	0.302448	0.418968	0.531576	1.15928	0.440203	0.451537	0.482034	0.357423	4	470540581599	0	Intergenic	RLTR13D4|LTR|ERVK	-256024	NM_011344	ENSMUSG00000020964
chr1	44360537	44361137	44360837	601	3.4487	2.80516	1.9111	2.11738	0.90798	2.40854	0.689045	0.820198	1.06958	0.819953	0.438332	0.46016	0.523423	0.506975	0.441161	0.916424	0.367142	0.493853	0.521245	0.634999	0.345497	1.0717	2.20586	0.763969	0.589306	1.23282	0.605707	0.53976	1.60701	0.596599	0.827372	0.511148	1.09721	0.915249	0.471321	0.669011	0.742341	27	8.91011e+79	2.48	Intergenic	IAPEz-int|LTR|ERVK	-141906	NM_207281	ENSMUSG00000046828
chr12	93104380	93104980	93104680	601	3.55949	2.25186	2.19528	2.75692	1.40672	2.26409	1.15355	1.17127	1.02635	1.24135	1.7093	2.10334	1.0768	3.06932	3.636	3.71969	0.734284	0.313829	2.39488	2.61676	3.55533	4.27863	2.77862	4.44229	3.77097	0.666392	0.778767	0.666955	1.40458	0.420015	1.25162	0.880853	1.81465	1.51966	0.998405	1.20238	0.577376	11	2.60274e+32	0	Intergenic	ETnERV-int|LTR|ERVK	340143	NR_126436
chr12	93162249	93162849	93162549	601	4.57044	1.12206	0.776761	0.948128	0.385784	0.399039	0.401209	0.351072	0.951394	0.859944	0.809661	1.09162	0.389863	0.56388	0.482145	1.42203	0.183571	0.607925	1.46905	1.06519	1.21543	1.66828	0.623836	0.84746	0.488534	0.352235	0.432648	1.25482	0.339705	0.437078	0.837936	0.312639	1.2834	0.565933	0.644915	0.678197	0.357423	3	56301572	0	Intergenic	RLTR13B1|LTR|ERVK	282274	NR_126436
chr12	93635336	93635936	93635636	601	3.12448	0.837682	0.776761	0.845265	0.844895	0.483424	0.346725	0.643119	0.844717	0.901375	0.742658	0.843	0.329948	0.515474	0.97241	1.21926	0.183571	0.388435	1.7977	0.530078	0.726283	0.616829	1.34519	0.557619	0.555715	0.182306	0.173059	1.74647	0.862452	0.268791	0.555103	0.229151	0.938355	0.394759	0.697089	0.62686	0.632364	2	525577	0	Intergenic	RLTR13C2|LTR|ERVK	-190813	NR_126436
chr12	94262052	94262652	94262352	601	3.45278	1.95201	0.776761	1.24131	0.435658	0.512031	0.344522	0.759628	0.256587	1.26135	1.53513	1.686	0.836935	1.22002	2.01016	0.510883	0.183571	0.592519	0.474062	0.386533	0.508047	1.21341	1.37615	0.579002	0.488534	0.119474	0.346119	0.794149	0.614267	0.184882	0.277551	0.135448	0.407113	0.111793	0.261748	0.397732	0.329929	4	18134254567	4.96	Intergenic	RLTR13D6|LTR|ERVK	335014	NR_106201	ENSMUSG00000098498
chr12	95437134	95437734	95437434	601	4.33379	5.48358	3.17573	2.20136	1.09427	2.24979	0.518986	0.646205	0.43822	3.4755	5.04548	5.8556	1.57027	4.15458	6.21879	2.14624	0.367142	0.546299	3.18694	2.39016	3.55483	4.95882	2.11455	4.42566	1.66715	0.540729	0.519178	1.30293	1.1564	0.294151	1.23577	0.312639	0.593306	0.230554	0.644915	0.524185	0.659858	3	94235481	3.8	Intergenic	BGLII_Mus|LTR|ERVK	-254792	NM_201518	ENSMUSG00000047414
chr12	96194026	96194626	96194326	601	4.71137	0.837682	1.13434	0.636059	0.535407	1.42739	0.981287	0.702145	0.951394	0.669959	0.828781	0.751602	0.256302	1.10226	1.82225	1.12183	0.183571	0.313829	0.303119	0.399963	0.216233	0.909732	0.499996	0.434081	0.589306	0.119474	0.0865296	0.460672	0.385466	0.302448	0.277551	0.437873	0.655371	0.656821	0.461429	0.87436	0.494894	1	573	4.63	Intergenic	RLTR23|LTR|ERV1	-147104	NM_027076
chr12	96352804	96353404	96353104	601	3.94523	2.10966	1.06094	1.5345	0.33591	0.183072	0.460098	0.643119	0.406497	1.61562	1.33797	1.34023	0.471621	0.536413	0.964291	0.559597	0.734284	0.631985	1.28905	0.812949	1.14636	1.89098	1.01547	0.908889	1.68542	0.358423	0.519178	1.20671	0.862452	0.260494	0.54982	0.307532	0.814226	0.513521	0.297727	0.771685	0.577376	3	550573575	0	Intergenic	RLTR13B1|LTR|ERVK	-305882	NM_027076
chr12	97402954	97403554	97403254	601	3.94398	4.92255	1.76429	1.23783	0.572071	0.563519	0.514581	0.293589	0.331542	2.13558	3.03378	2.10909	2.43716	1.39664	2.05927	0.562235	0.183571	0.443307	0.549682	0.912838	0.799862	4.05724	0.778636	1.158	0.99239	0.182306	0.173059	2.15904	1.36581	0.193179	1.38247	0.740298	1.9735	0.834963	0.445234	0.49122	0.60487	3	58278367	34.71	Intergenic	Intergenic	856205	NM_008079	ENSMUSG00000021003
chr12	97840790	97841390	97841090	601	4.70038	2.51305	1.90638	1.11957	0.236161	0.699391	0.806823	0.877681	0.406497	1.34706	2.49599	2.4491	1.25135	1.71652	2.88436	2.03298	0.367142	0.585765	1.40571	0.895635	1.57983	3.90343	1.65479	1.59208	2.18927	0.352235	0.519178	0.921343	0.431226	0.151224	1.38776	0.708768	1.06248	0.604408	0.455126	0.692789	0.632364	5	17,61,94,117,292	0	Intergenic	RLTR13E|LTR|ERVK	418369	NM_008079	ENSMUSG00000021003
chr12	98139931	98140531	98140231	601	9.19016	5.19147	3.60199	2.60437	1.33043	1.05696	0.861306	0.762715	0.887949	6.64246	10.2785	7.96726	3.58241	7.09567	10.9327	6.06606	0.367142	0.517913	4.57746	4.04584	6.03638	8.34928	2.49691	4.44705	2.52223	0.931041	0.951826	1.66739	1.13701	0.705869	1.52917	0.667023	3.26429	0.656821	1.05058	0.80465	0.907305	9	1.84309e+26	0	Intergenic	RLTR13D6|LTR|ERVK	119228	NM_008079	ENSMUSG00000021003
chr12	98302829	98303429	98303129	601	3.10126	1.9752	0.847805	1.30989	1.10748	1.3616	0.867914	0.705231	0.556407	1.57133	1.78964	1.34023	1.97677	2.61469	2.83565	1.33252	1.46857	0.647391	0.474062	0.420533	0.563232	0.839529	1.13931	0.723922	0.824438	0.30178	0.0865296	0.587866	0.725171	0.294151	0.555103	0.927704	0.841564	0.583503	0.694375	0.964068	0.577376	2	137238	10.91	Intergenic	URR1B|DNA|hAT-Charlie	34494	NM_008152	ENSMUSG00000021886
chr12	98355340	98355940	98355640	601	3.33383	2.7897	2.54814	2.15167	1.07081	2.0567	1.37809	0.879224	1.47608	0.571394	0.505336	0.400088	0.627025	0.56388	0.890829	1.17055	0.183571	0.333562	0.688319	0.718091	0.471258	2.81018	2.97366	1.54864	0.555715	0.779678	0.605707	0.71506	0.999732	0.789778	1.93758	0.755619	2.09763	1.28213	0.733069	0.659824	1.07227	24	22,28,36,69,78,112,118,136,158,197,232,236,244,270,275,295,301,304,339,344,346,362,423,449	0	Intergenic	IAPEz-int|LTR|ERVK	87005	NM_008152	ENSMUSG00000021886
chr12	99298860	99299460	99299160	601	2.52125	3.38938	1.69797	1.8088	1.02094	1.22573	1.34123	1.11842	1.5078	1.80131	1.72649	1.75182	2.56552	1.6537	1.27477	1.68143	2.20285	1.30586	0.692188	0.732778	1.14686	1.63857	0.794116	0.99238	1.68247	0.546917	0.432648	0.873237	1.04549	1.45369	0.691237	2.55907	1.18661	2.34068	1.52549	1.49744	1.23723	11	29,41,72,157,177,191,270,384,448,497,565	49.92	intron (NM_183186, intron 3 of 5)	intron (NM_183186, intron 3 of 5)	-136352	NR_038130
chr12	99341949	99342549	99342249	601	3.40226	1.96747	2.19292	1.91166	1.10748	3.08076	1.8492	0.646205	1.46457	1.26135	1.4355	1.00597	1.03873	2.04884	1.48742	1.0244	1.46857	1.1499	8.24009	5.9013	3.3212	6.97127	3.86842	6.72165	3.11153	0.67258	0.432648	3.54106	1.86218	1.7815	1.24106	2.56506	3.56723	2.64122	2.88097	1.68442	0.659858	5	19,47,382,449,460	44.13	intron (NM_183186, intron 2 of 5)	intron (NM_183186, intron 2 of 5)	107825	NM_183186	ENSMUSG00000033713
chr12	99978706	99979306	99979006	601	3.84542	2.66297	1.05858	1.41275	0.771568	0.281759	0.344522	1.10916	1.32617	0.972799	1.00489	0.940147	0.927016	0.7091	0.62095	0.713654	1.10143	0.75281	1.00759	0.935924	0.725281	1.37538	1.06191	0.640431	0.909888	0.415066	0.346119	0.53976	0.862452	0.184882	1.11021	0.265788	1.09721	0.387791	0.399362	1.12727	0.769835	4	214306528565	0	intron (NM_001164427, intron 2 of 2)	RLTR13B4|LTR|ERVK	14507	NM_146037	ENSMUSG00000045404
chr12	100817301	100817901	100817601	601	10.8565	7.01676	1.55588	1.49673	0.472322	0.446239	0.745731	0.933621	0.919672	2.30842	3.16393	3.21478	0.515309	0.759477	1.48703	0.86771	0.183571	0.884188	4.45725	2.49508	2.50094	1.88151	0.747676	1.61211	1.29765	0.352235	0.432648	0.666955	0.953972	0.75612	0.974071	0.312639	1.31813	0.649852	0.517192	0.855987	0.357423	6	1.14215e+17	0	intron (NM_145448, intron 1 of 12)	RLTR13B1|LTR|ERVK	38478	NM_145448	ENSMUSG00000021185
chr12	101311602	101312202	101311902	601	6.59233	4.22706	2.96496	3.32789	0.671819	0.662206	0.632359	0.818655	0.406497	3.74406	4.76606	2.47468	2.15361	2.87372	3.92251	2.14096	0.183571	0.392761	1.66133	1.57681	2.02919	4.20711	1.01084	1.36435	2.50985	0.295592	0.346119	0.746043	1.60701	0.798075	1.66531	0.401235	1.31813	0.841931	0.517192	0.98244	0.797329	4	6,19,127,256	0	Intergenic	RLTR13E|LTR|ERVK	-92771	NM_173023	ENSMUSG00000047014
chr12	101369520	101370120	101369820	601	3.55542	2.95508	1.55588	1.66817	1.29376	1.72345	0.750137	1.87496	1.1013	0.482827	0.612508	0.442912	0.539858	0.321848	0.547488	1.17055	0.367142	0.188677	0.631445	0.64717	0.562731	1.60754	2.06654	0.764648	0.943479	0.716846	0.692237	0.587866	0.660027	0.588302	0.413686	0.302425	2.41534	0.873438	0.74655	0.80465	0.742341	25	3.61522e+73	3.31	Intergenic	IAPEz-int|LTR|ERVK	-34853	NM_173023	ENSMUSG00000047014
chr12	101784804	101785404	101785104	601	5.03151	2.40178	1.48248	0.757806	0.981308	0.281759	0.632359	0.703688	1.28294	1.02993	1.28816	1.03729	0.49617	0.641725	0.866082	0.61095	0.367142	0.592519	3.3036	1.26411	1.18065	0.677566	1.45355	1.17803	0.421354	0.23276	0.432648	0.587866	0.973356	0.420015	0.837936	0.437873	1.34547	0.447172	0.690786	0.542558	0.329929	3	500570602	0	intron (NM_011812, intron 4 of 10)	RLTR13D4|LTR|ERVK	34015	NM_011812	ENSMUSG00000021186
chr12	102326762	102327362	102327062	601	4.13418	2.0942	1.63165	0.533197	1.80572	1.92083	1.22125	1.86879	1.18777	1.26135	3.39932	4.12618	0.588955	1.59224	2.89248	0.459531	1.10143	0.9742	5.74111	4.89319	6.3103	1.60754	2.08823	3.58024	2.69607	0.666392	0.692237	0.587866	1.2673	0.798075	0.54982	1.32383	0.407113	0.499584	1.68919	1.67901	0.797329	2	14,96	47.44	intron (NM_001161365, intron 3 of 9)	intron (NM_001161365, intron 3 of 9)	43421	NM_177620	ENSMUSG00000044456
chr12	103123709	103124309	103124009	601	3.33383	0.837682	0.779122	0.654943	0.621945	1.10845	0.638967	0.352616	0.513175	0.744236	2.03468	1.94612	0.708784	0.359785	1.27477	0.662302	0.734284	0.596845	0.372597	0.533	0.779965	0.616829	0.592876	1.11592	0.522125	0.358423	0.173059	0.460672	0.476986	0.226836	0.555103	0.255574	0.876291	0.558965	0.74655	0.795464	0.329929	3	19260594	36.2	intron (NM_001081017, intron 31 of 48)	intron (NM_001081017, intron 31 of 48)	118137	NM_133364	ENSMUSG00000041669
chr12	103564647	103565247	103564947	601	9.72089	11.148	3.10468	2.70375	1.61646	0.976862	1.03577	0.995734	1.13303	3.05695	4.74308	2.20881	2.60089	6.76336	6.44729	2.44907	1.10143	0.596845	1.95217	0.940955	3.71938	5.02771	4.89474	3.8487	5.5542	1.02481	1.03836	1.79458	0.770931	0.470736	0.560385	1.45417	1.71785	1.862	0.89677	1.14564	0.549882	3	433516575	0	intron (NM_028980, intron 3 of 24)	RLTR13E|LTR|ERVK	32382	NM_028980	ENSMUSG00000021209
chr12	104247538	104248138	104247838	601	2.17381	2.24412	3.31545	0.498909	0.585281	2.87766	0.809026	0.938251	1.25121	4.89969	3.61945	3.92356	1.70404	3.31332	7.0029	2.49779	17.6228	6.87965	4.09789	0.906104	1.09068	1.15268	1.18575	0.786031	1.48092	0.30178	0.173059	0.969449	0.431226	1.67223	0.54982	1.41754	0.965692	0.737107	0.81492	0.472848	0.439906	0		48.1	promoter-TSS (NR_033450)	promoter-TSS (NR_033450)	-58	NM_001034870
chr12	104380983	104381583	104381283	601	5.11624	3.51611	3.24677	1.86197	1.14414	1.25433	0.987895	0.877681	0.919672	0.867089	1.86243	1.43738	0.708784	1.59877	2.51705	1.12183	0.183571	0.204084	1.5828	1.28594	1.81546	2.43761	0.871515	0.951654	1.4656	0.238949	0.346119	1.4611	0.614267	0.201475	0.691237	0.401235	1.93877	0.716201	0.599043	0.940289	0.522388	7	3.72379e+20	0	Intergenic	MMERVK9C_I-int|LTR|ERVK	-5881	NM_009253	ENSMUSG00000079012
chr12	104382113	104382713	104382413	601	6.51983	3.343	1.83534	1.291	0.572071	1.25862	0.346725	0.292046	0.844717	1.07851	1.51215	1.84897	0.627025	1.05189	1.42169	1.42467	0.183571	0.247876	1.99644	2.05775	1.83035	2.4079	1.53095	1.44716	0.790848	0.176117	0.346119	0.873237	1.1564	0.075612	0.832654	0.615065	1.24868	0.611377	0.671002	0.80465	0.412411	6	26118124309326500	0.83	Intergenic	RLTR13E|LTR|ERVK	-4751	NM_009253	ENSMUSG00000079012
chr12	104538313	104538913	104538613	601	5.50481	2.66297	1.90874	0.723518	0.585281	2.08387	1.04238	0.702145	1.03786	1.85703	1.78964	1.06029	0.379045	1.00348	1.02963	0.713654	0.550713	0.493853	1.57311	0.827636	0.489152	0.616829	0.546436	0.537596	0.522125	0.540729	0.173059	0.587866	0.908212	0.495627	0.413686	0.891955	0.469177	0.618345	0.635023	0.720348	0.907305	5	409506527569590	21.65	Intergenic	B1F|SINE|Alu	-65377	NM_010351	ENSMUSG00000021095
chr12	104999094	104999694	104999394	601	2.39131	1.11433	0.850166	1.2756	1.2571	4.39372	1.21905	0.528152	1.58276	1.2542	2.96677	2.41203	1.62498	2.50741	2.66398	1.38123	1.65214	0.895268	2.93196	2.47281	1.6698	2.05294	1.96439	3.39392	1.9176	1.83638	0.605707	1.66739	1.36581	1.47029	0.277551	3.16814	1.75258	2.67606	1.32581	1.11808	1.12726	11	17,64,132,151,263,282,301,311,385,391,526	46.28	promoter-TSS (NM_001042699)	promoter-TSS (NM_001042699)	-717	NM_172500	ENSMUSG00000054150
chr12	105063112	105063712	105063412	601	4.07799	2.08647	2.54814	1.74022	0.821442	4.02758	1.96698	0.938251	1.43285	3.49835	3.60226	4.06928	1.50494	1.50196	2.04264	1.98691	0.367142	0.502506	10.4556	4.42523	3.73628	3.87241	1.42259	1.77841	1.63356	0.238949	0.346119	2.826	2.32678	8.8153	0.979353	5.39592	4.16792	4.45778	1.73506	2.10593	0.934799	22	16,66,87,91,113,116,158,165,185,256,369,373,375,381,383,387,392,404,460,569,587,603	52.4	Intergenic	Intergenic	30794	NM_028419	ENSMUSG00000021102
chr12	105077095	105077695	105077395	601	3.17376	2.23639	2.11951	0.689231	0.821442	0.976862	0.809026	0.938251	0.844717	1.6799	1.35324	1.39456	0.34347	0.458568	0.841725	0.713654	0.367142	0.480346	12.6349	9.82164	5.48904	3.82245	3.26314	4.60995	3.40442	0.761112	1.03836	1.54019	2.35855	1.37761	2.20456	1.30851	1.62845	1.06552	0.706981	0.855987	0.357423	2	434526	20.66	Intergenic	Intergenic	44777	NM_028419	ENSMUSG00000021102
chr12	105125726	105126326	105126026	601	3.60877	1.82528	1.05858	1.25672	0.68503	0.991165	0.523392	0.702145	0.919672	1.93845	1.28623	1.5831	1.3277	0.906667	2.41073	1.07312	0.367142	0.373028	2.20583	1.76693	1.66529	2.66162	0.809596	1.59141	1.36483	0.182306	0.0865296	2.15904	1.35882	0.420015	1.24634	0.703661	1.02776	1.05855	0.808616	1.00081	0.522388	3	96468539	0	Intergenic	RMER16-int|LTR|ERVK	-21007	NM_013775	ENSMUSG00000060863
chr12	105224572	105225172	105224872	601	5.54717	3.79276	3.3983	2.15515	0.884527	2.49865	0.929006	0.938251	0.919672	3.02267	7.71564	6.85264	0.869806	2.22349	4.51059	1.12447	0.734284	0.70659	5.99091	5.69815	9.46545	2.2554	2.20123	3.2663	1.59996	0.238949	0.259589	1.92178	1.30067	3.53717	1.92701	2.85128	2.22176	1.5442	0.497408	0.987847	0.714846	12	26,43,105,197,239,244,249,351,394,430,487,599	45.45	Intergenic	Intergenic	-2135	NM_009337	ENSMUSG00000041359
chr12	105259067	105259667	105259367	601	4.39122	5.3182	4.24375	1.78643	1.54314	2.96348	1.39571	0.469125	0.738039	2.41558	4.72765	3.92673	1.21328	5.98885	7.55039	5.05221	0.550713	0.368702	2.22102	3.0222	1.48185	9.00529	1.35139	3.43328	1.96946	0.546917	0.173059	1.74647	2.0716	2.00834	0.555103	3.18013	1.93877	2.55396	0.589151	1.12727	0.797329	7	20,41,124,221,297,398,460	38.35	Intergenic	Intergenic	-36630	NM_009337	ENSMUSG00000041359
chr12	105306676	105307276	105306976	601	3.00961	3.35073	1.69797	2.68835	0.834653	3.70864	1.21244	0.526609	1.38961	0.707097	0.765635	0.757351	0.539858	0.730039	0.474026	1.06784	0.367142	0.427901	0.720306	0.775176	0.506546	1.60754	1.43807	0.785351	1.17861	0.892963	0.519178	0.460672	0.751547	0.815138	1.11021	0.34417	1.00042	0.894343	0.465018	1.28668	0.962293	25	2.35245e+74	0.17	Intergenic	IAPEz-int|LTR|ERVK	-29618	NR_045047	ENSMUSG00000097929
chr12	105628285	105628885	105628585	601	2.5294	2.65524	1.13434	1.82768	1.10748	3.23952	0.756745	0.700602	1.14454	0.847094	0.526385	0.751602	0.621616	0.759477	0.980529	1.12183	0.367142	0.24355	0.7775	0.65849	0.707888	1.17292	1.86067	1.63145	1.01066	0.823944	0.692237	0.460672	1.11064	0.672211	0.555103	0.713875	1.22134	0.78255	0.435342	0.762499	0.824823	25	26,34,118,130,140,154,164,166,190,195,210,236,241,257,260,295,319,348,377,397,429,467,512,565,587	0.17	intron (NM_029654, intron 34 of 41)	IAPEz-int|LTR|ERVK	24494	NM_007539	ENSMUSG00000041347
chr1	44822089	44822689	44822389	601	13.2311	7.45879	6.63799	6.81181	2.30149	5.71243	2.8415	1.69942	2.97237	4.33403	5.95862	5.30087	2.7644	7.91859	8.99643	8.25837	0.183571	0.283016	11.9062	9.36419	13.1057	10.6465	6.70276	10.026	6.72987	1.44607	1.64406	2.07995	2.24765	1.22639	3.60288	1.5743	4.98215	3.16868	1.83941	3.04622	1.20974	10	2.19241e+29	0	Intergenic	ETnERV-int|LTR|ERVK	-77440	NR_040602	ENSMUSG00000101701
chr12	106138371	106138971	106138671	601	3.43364	2.52078	1.90874	1.55338	1.48005	1.9952	1.10567	1.05476	0.706316	2.21986	2.30831	1.5032	0.6626	0.72154	1.76503	1.11919	0.550713	0.397088	2.0378	0.622827	0.760069	0.616829	0.592876	0.516893	0.589306	1.95586	3.46119	2.74691	1.97309	2.67225	0.54982	2.2149	0.717435	1.14247	0.54328	0.762499	0.879811	16	1.52178e+47	22.48	Intergenic	RLTR20C2_MM|LTR|ERVK	128408	NM_011705	ENSMUSG00000021115
chr12	106170422	106171022	106170722	601	3.21205	3.91176	0.776761	1.58419	1.09427	1.62476	0.700059	0.821741	1.25121	1.13564	1.66721	1.57735	0.452482	0.934134	1.11121	1.11919	0.550713	0.443307	3.19759	2.24199	2.06698	3.24611	3.48913	2.52032	0.656486	0.785866	1.12489	1.413	0.797307	0.453672	0.827372	0.536683	1.22134	0.768613	1.13602	1.05756	0.852317	14	19,46,123,146,353,419,424,440,453,467,507,514,534,569	0	Intergenic	LTRIS3|LTR|ERV1	160459	NM_011705	ENSMUSG00000021115
chr1	44825079	44825679	44825379	601	2.25039	2.10193	1.55824	3.13757	0.971065	0.859582	1.85801	1.63885	1.17626	2.71127	3.15059	2.59482	0.984018	2.7455	3.138	3.00603	1.10143	0.313829	5.8762	4.41939	5.04118	6.05076	3.3715	1.9661	1.78324	0.654015	0.865296	1.54019	1.77066	0.941002	2.77551	1.28209	2.0629	1.75384	1.83311	2.15726	0.879811	11	2.06224e+32	0	Intergenic	MMETn-int|LTR|ERVK	-80430	NR_040602	ENSMUSG00000101701
chr12	106209901	106210501	106210201	601	3.25442	1.67536	2.40133	1.77451	0.635155	1.16995	0.924601	1.05476	1.13303	1.24421	1.64037	1.47446	0.340766	0.944604	1.11121	1.4813	0.183571	0.577112	1.68103	2.00403	1.74038	1.19317	1.46903	1.1166	1.07784	0.415066	0.432648	1.12763	0.476986	0.386357	0.69652	0.511148	0.876291	0.335379	1.04069	0.973254	0.549882	11	1.03121e+32	1.82	Intergenic	LTRIS2|LTR|ERV1	199938	NM_011705	ENSMUSG00000021115
chr12	107028831	107029431	107029131	601	2.03696	3.21627	2.68078	1.75562	0.771568	1.21142	0.348928	0.644662	0.588129	1.25135	2.09975	1.54603	1.04144	1.52092	2.02679	1.47866	0.367142	0.528993	0.764578	1.0677	0.945019	5.52175	1.90711	2.25322	1.49919	0.358423	0.519178	0.666955	0.862452	0.798075	1.67059	0.708768	0.531242	0.775582	0.742961	0.771685	0.549882	1	398	3.97	Intergenic	BGLII|LTR|ERVK	-312807	NR_015512	ENSMUSG00000085820
chr12	107528315	107528915	107528615	601	9.81945	8.74623	2.61446	2.77581	1.24389	1.40022	0.577875	1.16818	0.43822	1.88702	2.27586	1.40606	1.45855	0.85826	2.17371	0.865072	0.367142	0.337889	0.830187	0.648428	0.744678	0.718057	0.592876	0.661134	0.555715	0.245137	0.0865296	0.666955	1.06488	0.184882	0.277551	0.354384	0.841564	0.32841	0.546869	0.364767	0.577376	1	357	38.35	Intergenic	Intergenic	206873	NR_045973	ENSMUSG00000085641
chr12	108320457	108321057	108320757	601	6.23673	2.39405	2.55522	2.8409	1.76905	12.6849	3.59164	1.99764	1.80762	6.05392	5.51819	6.44998	5.23464	13.4947	18.0099	6.63885	0.734284	1.07529	1.11552	0.682834	0.870438	1.06223	0.654796	1.15732	1.76497	0.641638	0.173059	1.07952	1.45034	3.06738	0.691237	4.41448	1.65579	4.60108	2.63901	2.91976	1.26473	12	7.21263e+34	55.7	intron (NM_001044380, intron 6 of 8)	intron (NM_001044380, intron 6 of 8)	-13624	NM_010010	ENSMUSG00000021259
chr12	108395988	108396588	108396288	601	7.83868	3.80049	3.04781	1.51561	1.67955	5.76105	1.50688	0.762715	1.43285	1.63561	3.63857	1.92887	3.66146	3.42454	2.36974	1.22981	16.5214	3.2721	0.275001	0.449907	0.451361	0.616829	0.577396	0.599705	0.723667	0.182306	0.173059	0.460672	0.660027	0.722933	0.413686	1.85541	0.938355	0.761645	0.978621	1.46447	0.577376	5	44220346355417	52.56	intron (NM_001286346, intron 1 of 21)	intron (NM_001286346, intron 1 of 21)	-14345	NM_001043335	ENSMUSG00000058070
chr12	108542669	108543269	108542969	601	4.51584	1.68309	0.992254	1.06987	0.821442	0.577822	0.922398	0.995734	1.25121	1.11135	1.46234	0.945896	0.414411	0.673133	1.47079	0.970415	0.367142	0.956366	0.398123	0.569109	0.473761	0.616829	0.654796	0.475487	0.488534	0.182306	0.0865296	1.33391	0.751547	0.596599	0.277551	1.09468	1.15928	0.761645	0.445234	1.15104	0.714846	4	146160250355	41.32	intron (NR_045751, intron 1 of 4)	intron (NR_045751, intron 1 of 4)	-11751	NM_007965	ENSMUSG00000021262
chr12	109812824	109813424	109813124	601	6.38989	1.53317	0.708078	0.464622	0.758357	0.333248	0.632359	0.992648	0.631361	0.741384	0.958931	0.794426	0.357201	0.622756	0.670054	0.711016	1.46857	0.357622	8.32636	2.71794	0.962412	0.738302	1.23219	0.764648	1.29765	0.176117	0.519178	0.666955	0.476986	0.386357	0.277551	0.312639	1.00042	0.45414	0.608935	0.949476	0.4674	3	14121217	0	Intergenic	RLTR13D4|LTR|ERVK	65246	NR_037233	ENSMUSG00000093351
chr12	109822420	109823020	109822720	601	3.57456	3.51611	1.83534	3.24043	1.24389	2.6903	0.756745	0.933621	1.73267	0.758527	0.526385	0.551558	0.594364	0.399692	0.629069	0.459531	0.734284	0.302749	0.625303	0.641287	0.416574	1.46582	0.984513	1.11524	0.555715	0.779678	0.865296	0.460672	0.770931	0.739526	1.09964	0.437873	1.22134	0.618345	0.66111	0.692789	1.09976	26	17,62,100,132,152,182,214,234,292,308,315,329,353,374,384,399,404,428,430,436,442,465,477,566,574,601	0.17	Intergenic	IAPEz-int|LTR|ERVK	74842	NR_037233	ENSMUSG00000093351
chr1	6729120	6729720	6729420	601	4.18471	1.95201	1.20539	2.34199	0.535407	1.00547	1.4524	1.0563	0.87644	1.9513	1.87769	1.41181	2.94436	2.86916	4.08606	1.78941	0.367142	0.557379	0.287604	0.344987	0.598019	0.65732	0.592876	0.392676	0.757257	0.182306	0.173059	0.333477	0.431226	0.235133	0.555103	0.880853	1.31074	0.656821	0.553172	0.855987	0.687352	6	1.46354e+17	44.79	promoter-TSS (NR_045189)	promoter-TSS (NR_045189)	-631	NM_173868	ENSMUSG00000033740
chr12	110426150	110426750	110426450	601	3.22712	1.96747	1.20302	0.810978	1.04439	0.248864	0.756745	0.411642	0.706316	0.945659	1.58863	1.18876	0.381749	0.166158	0.661935	0.408179	0.734284	0.329236	3.55467	0.940103	0.453363	0.535848	0.969033	0.413379	0.522125	0.540729	0.951826	1.04854	1.2673	0.747823	1.11021	0.922597	0.531242	0.611377	0.635023	0.406918	0.412411	9	3.12263e+25	28.76	Intergenic	Intergenic	-20729	NM_012023	ENSMUSG00000017843
chr1	44922571	44923171	44922871	601	2.84954	2.5517	2.32792	0.723518	1.03118	0.366144	0.405614	0.175536	0.256587	0.849946	0.612508	0.697279	0.357201	0.555381	0.711039	0.711016	1.65214	5.31536	0.429153	0.370588	0.616414	1.40509	0.592876	0.330567	0.842708	0.678769	0.432648	0.587866	0.476986	0.361466	0.418968	0.218936	0.814226	0.223586	0.281532	0.31343	0.412411	3	54348392	0	Intergenic	RLTR25B|LTR|ERVK	-177922	NR_040602	ENSMUSG00000101701
chr12	110686073	110686673	110686373	601	3.06988	1.12206	1.4138	1.43163	0.734904	0.760894	0.920195	1.29087	0.931181	1.95845	2.55528	1.13444	0.736037	0.517444	0.816978	0.919062	0.183571	0.294096	7.87037	2.30325	2.19274	1.09194	0.809596	1.46855	1.78619	0.238949	0.259589	1.55732	1.13701	0.672211	0.701802	0.755619	0.717435	0.709233	0.968729	1.16942	0.742341	9	20,26,47,106,122,139,197,396,407	28.26	Intergenic	Intergenic	-3754	NM_025488	ENSMUSG00000056508
chr12	110690278	110690878	110690578	601	2.58967	3.75411	1.9111	1.75562	1.3334	2.8791	1.33242	0.994191	1.51931	4.24403	5.72708	4.86628	2.51351	2.77888	4.55931	2.70056	1.10143	0.627658	6.03777	3.1754	2.84244	4.27732	2.16099	2.87702	2.8764	0.660203	0.778767	2.07995	1.54186	0.630257	0.413686	0.969449	0.593306	1.09006	0.952534	0.940289	1.26473	7	1.03307e+20	10.25	TTS (NM_010480)	TTS (NM_010480)	5817	NM_010480	ENSMUSG00000021270
chr12	110843611	110844211	110843911	601	2.26953	1.39871	1.70269	1.47784	0.784778	5.4893	3.37371	2.11569	1.65771	2.15987	3.45878	3.05498	2.44257	4.13364	3.38236	3.26807	4.22214	2.38548	0.771039	0.774324	0.885328	1.0717	1.72135	1.92061	1.96946	0.635449	0.519178	1.00043	2.53619	8.68067	1.10492	7.10478	3.50516	5.18458	4.16363	3.18726	1.51218	27	4.81101e+79	37.19	Intergenic	CpG	-2972	NM_011973	ENSMUSG00000056458
chr12	111728021	111728621	111728321	601	5.21072	2.36312	1.55588	0.948128	0.472322	0.582111	0.64117	0.995734	0.87644	1.9556	1.39533	1.23734	0.395271	0.820323	0.97241	0.81372	0.550713	0.603599	7.44057	3.29164	3.42507	1.21341	1.29411	1.38506	1.63356	1.25757	1.38447	2.49252	1.51549	0.663445	1.2569	0.88596	1.2834	1.02007	0.680894	0.533371	0.60487	5	161444496533583	20	intron (NM_026511, intron 3 of 4)	intron (NM_026511, intron 3 of 4)	15052	NM_026511	ENSMUSG00000037787
chr1	44971404	44972004	44971704	601	3.55542	2.25186	1.20302	0.773209	1.09427	1.9766	0.697856	0.994191	1.5078	1.50276	1.6002	1.5946	0.856075	1.19908	1.11972	1.27589	0.183571	0.298423	1.52206	1.16423	1.72198	2.34585	2.19038	1.13662	1.53278	0.660203	0.519178	0.53976	1.20216	0.529284	1.24106	0.448087	0.876291	0.827994	0.615238	0.907325	0.577376	12	1.01833e+34	0.5	Intergenic	LTRIS2|LTR|ERV1	-226755	NR_040602	ENSMUSG00000101701
chr12	112551823	112552423	112552123	601	3.92891	1.95201	2.901	1.34069	1.34364	5.37487	2.3137	2.70287	2.48221	2.30557	3.3381	2.34045	2.97161	3.76536	4.57593	2.70584	2.38642	2.68823	1.11229	0.54014	0.688492	0.677566	1.15479	0.971677	1.2947	0.23276	0.259589	2.36532	1.77066	3.18494	0.54982	3.28915	1.96611	3.42711	1.76115	1.47366	1.8421	14	72,98,219,240,278,351,365,394,407,435,524,538,554,561	45.12	Intergenic	Intergenic	-36661	NM_198411	ENSMUSG00000037679
chr12	113943896	113944496	113944196	601	3.1587	1.12206	0.918849	0.430334	0.708483	0.281759	0.689045	1.05322	0.588129	0.827099	1.37621	0.551558	0.545267	0.818353	1.21754	0.916424	0.550713	0.353295	1.07416	0.6606	0.582628	0.616829	1.10835	0.475487	0.555715	0.182306	0.432648	0.794149	1.11064	0.176585	0.418968	0.484724	1.06248	0.618345	0.726766	0.678197	0.412411	4	37537556590	0	Intergenic	RLTR13C3|LTR|ERVK	400288	NM_174885	ENSMUSG00000043945
chr12	114124350	114124950	114124650	601	2.70046	3.08954	1.12962	0.670347	0.834653	0.680799	0.638967	1.34681	1.06958	1.31278	1.09294	0.788677	0.785134	0.875258	0.907067	0.459531	0.550713	0.70659	0.833737	0.926674	0.835651	1.20395	0.732196	1.34365	0.555715	0.119474	0.346119	0.666955	0.953972	0.151224	0.555103	0.437873	0.717435	0.551996	0.435342	0.542558	0.632364	1	287	0.17	Intergenic	RLTR13G|LTR|ERVK	344816	NR_106062	ENSMUSG00000105438
chr12	114281303	114281903	114281603	601	5.11624	4.19614	3.11177	1.86197	0.921191	4.42233	1.32801	1.58137	1.72116	1.59848	1.6423	1.24309	1.08221	1.75446	3.30929	1.98691	0.367142	0.412494	1.40603	1.04462	1.27212	1.58861	1.51547	1.87989	0.622896	0.352235	0.432648	0.794149	1.29368	0.764887	1.80144	1.23013	2.53947	2.21495	1.0209	1.37099	0.659858	11	37,94,199,377,406,418,452,457,464,498,557	0.5	Intergenic	MMETn-int|LTR|ERVK	187863	NR_106062	ENSMUSG00000105438
chr12	115521130	115521730	115521430	601	3.38028	1.5409	0.916487	0.894956	0.33591	0.347551	0.23115	0.876138	0.331542	0.39426	0.983837	0.642956	0.523423	0.418661	0.253252	0.305475	0.917855	0.252203	0.862812	0.590085	0.779465	0.758548	0.623836	0.475487	0.454944	0.23276	0.432648	0.921343	0.476986	0.327809	0.418968	0.406343	1.12455	0.335379	0.425449	0.720348	0.357423	5	20287337384501	0	Intergenic	RLTR13B4|LTR|ERVK	174364	NR_105810	ENSMUSG00000098336
chr12	115555469	115556069	115555769	601	7.3255	2.80516	1.55352	1.63736	0.522196	0.962558	0.752339	1.16973	0.919672	1.66705	1.81648	1.7774	0.313513	0.953103	1.07874	0.713654	0.550713	0.528993	3.38404	1.94821	2.97871	1.2944	1.13931	1.92129	0.876298	0.415066	0.259589	1.30293	1.69853	0.260494	0.827372	0.349277	1.72524	0.716201	0.759156	0.584709	0.494894	9	4,7,9,41,135,157,298,300,367	0	Intergenic	RLTR13B2|LTR|ERVK	140025	NR_105810	ENSMUSG00000098336
chr12	115809686	115810286	115809986	601	3.42548	1.27198	1.27171	1.63736	0.858106	0.662206	0.634562	0.877681	1.13303	1.13564	1.09294	1.10312	0.886032	0.584819	0.670054	0.762368	0.367142	0.809582	1.04863	1.19948	1.25172	1.13243	1.56191	1.0124	0.943479	0.402689	0.259589	0.969449	1.24792	0.546348	0.968788	0.531576	1.69052	0.604408	0.824812	0.439883	0.742341	4	4,88,139,569	0	Intergenic	RLTR13B4|LTR|ERVK	-114192	NR_105810	ENSMUSG00000098336
chr12	115994233	115994833	115994533	601	5.07387	1.69855	2.04847	0.636059	0.721693	0.150176	0.630156	0.702145	0.769762	1.14279	1.15994	1.23159	0.537153	0.56388	0.498384	0.865072	0.917855	0.384108	1.19114	0.898151	1.05138	0.697811	0.639316	0.950295	1.29765	0.182306	0.346119	0.587866	1.22154	0.360996	1.25162	0.489831	0.531242	0.447172	0.608935	0.865174	0.549882	10	10,18,34,58,128,153,265,315,424,493	0	Intergenic	RLTR13B1|LTR|ERVK	-53191	NM_019565	ENSMUSG00000042063
chr12	116032874	116033474	116033174	601	4.2503	1.95974	0.779122	1.91514	0.33591	0.366144	0.457895	1.16973	0.331542	0.761379	0.526385	0.788677	0.632434	0.244003	0.604711	0.913786	0.734284	0.46304	1.23186	0.924158	0.963914	2.5483	0.763156	1.59073	1.81978	0.421254	0.346119	1.00043	1.45034	0.252197	1.12077	0.359491	1.22134	0.387791	0.445234	0.542558	0.384917	4	8,77,91,396	0	Intergenic	RLTR13D5|LTR|ERVK	-14550	NM_019565	ENSMUSG00000042063
chr12	117240318	117240918	117240618	601	3.26133	3.67376	0.708078	1.2756	0.771568	0.431935	0.4623	0.526609	1.17626	2.61841	2.19921	1.30316	1.40405	0.595289	1.17656	0.459531	0.917855	0.506833	0.69155	0.45579	0.725281	0.758548	0.530956	0.558299	0.943479	0.176117	0.173059	1.38202	0.431226	0.604896	0.418968	0.568213	1.2834	0.716201	0.425449	0.416104	0.302435	2	10295	23.14	intron (NR_044987, intron 2 of 2)	intron (NR_044987, intron 2 of 2)	-10199	NR_029563	ENSMUSG00000065538
chr12	117309526	117310126	117309826	601	5.51579	3.66603	2.82287	1.16926	0.758357	0.479135	0.23115	0.528152	0.481452	1.14564	1.70159	1.29166	0.531536	0.448099	0.79262	1.01649	0.550713	0.50926	2.83309	1.3468	0.995698	1.2539	1.17027	1.26084	0.454944	0.295592	0.259589	0.587866	0.770931	0.193179	0.413686	0.088596	0.814226	0.275998	0.671002	0.584709	0.439906	0		10.58	intron (NR_044987, intron 1 of 2)	RLTR11B|LTR|ERVK	27186	NR_044987	ENSMUSG00000101930
chr12	117736912	117737512	117737212	601	3.24626	3.23173	1.62457	0.978934	0.708483	0.991165	0.228947	0.935165	0.812994	1.14279	2.25288	1.19451	1.04144	0.887698	0.35146	0.916424	0.550713	0.517913	0.259167	0.502368	0.343495	0.677566	1.12383	0.661134	1.23047	0.119474	0.259589	0.333477	0.770931	0.151224	0.418968	0.354384	1.09721	0.45414	0.926447	0.898138	0.522388	3	115224471	41.98	intron (NM_175930, intron 22 of 27)	intron (NM_175930, intron 22 of 27)	-106649	NM_146040	ENSMUSG00000021175
chr12	118305147	118305747	118305447	601	4.76472	1.9752	0.776761	0.876072	0.708483	0.380447	0.523392	0.879224	1.42134	0.92137	0.83071	1.00022	0.381749	0.536413	0.931425	0.459531	0.550713	0.438981	0.85312	0.751685	0.907728	1.74926	0.701236	0.537596	1.04425	0.358423	0.259589	1.25482	1.45034	0.504393	0.555103	0.578427	2.63626	0.401728	0.608935	0.500406	0.522388	6	9,32,101,274,321,537	0	Intergenic	RLTR13B4|LTR|ERVK	-4007	NM_009239
chr12	118677906	118678506	118678206	601	3.93707	2.53624	0.494946	0.464622	1.24389	0.399039	0.287836	1.40429	0.406497	0.788519	1.11206	0.497235	0.460803	0.399692	0.735397	0.408179	0.183571	0.46304	0.527387	0.354643	0.509549	0.616829	0.623836	0.723243	0.488534	0.176117	0.0865296	0.587866	0.568506	0.210242	0.413686	0.088596	1.50432	0.171174	0.461429	0.31343	0.60487	5	71111142420434	14.71	Intergenic	RMER16B2|LTR|ERVK	-148013	NR_045947
chr12	118766375	118766975	118766675	601	2.89191	5.06474	1.48484	1.99564	0.522196	3.59279	0.285634	0.762715	0.406497	3.10124	3.39177	3.94081	0.975904	1.24945	3.06454	0.765006	0.367142	0.693611	0.565197	1.00684	1.81696	1.08247	1.12383	0.930951	0.589306	0.119474	0.259589	1.15861	0.908212	0.461969	0.413686	0.213829	1.24868	0.282967	0.419146	0.219941	0.522388	2	193530	34.38	Intergenic	Intergenic	-79654	NM_177082	ENSMUSG00000048562
chr12	118930760	118931360	118931060	601	2.41861	3.37392	1.55588	4.36348	0.921191	11.7695	0.929006	1.5316	1.02635	2.84983	4.72782	4.57801	3.76257	4.36065	5.35231	3.57355	2.01928	1.40885	0.637906	0.603515	0.599021	2.05294	0.685756	0.909569	1.02598	0.176117	0.0865296	0.873237	1.3852	1.10052	1.10492	2.5846	1.08982	2.06468	1.36179	1.38936	0.797329	9	6.31011e+25	43.47	intron (NM_029961, intron 11 of 27)	intron (NM_029961, intron 11 of 27)	35361	NM_029961	ENSMUSG00000072791
chr13	3017369	3017969	3017669	601	3.93707	2.51305	2.05083	2.32311	1.34364	3.58134	1.20803	0.935165	0.962904	0.778522	0.459381	0.605881	0.542562	0.525943	0.416803	0.970415	0.550713	0.26761	0.561967	0.607288	0.563232	0.799039	1.78327	1.21875	1.2122	1.07527	0.951826	0.460672	1.01912	0.705399	1.39304	0.401235	1.00042	1.11793	0.618827	0.795464	0.962293	26	9.31382e+76	0.17	Intergenic	IAPEz-int|LTR|ERVK	-131806	NR_001581
chr13	3240753	3241353	3241053	601	2.04104	3.09727	0.637034	0.723518	0.658609	0.314655	0.228947	0.292046	0.331542	0.49997	0.809661	0.794426	0.346174	0.233534	0.678174	0.613588	0.550713	0.318156	0.631445	0.560305	1.60073	1.80053	0.902475	0.868163	0.488534	0.176117	0.346119	0.873237	0.999732	0.075612	0.418968	0.13034	0.938355	0.223586	0.245553	0.355581	0.329929	1	316	0	Intergenic	ETnERV3-int|LTR|ERVK	91578	NR_001581
chr13	3244080	3244680	3244380	601	6.99721	3.94268	1.62457	1.27212	1.73966	0.446239	0.455692	0.820198	0.43822	2.60841	2.91134	2.42035	1.23512	3.58676	4.0528	1.78413	0.183571	0.408168	1.81903	1.47566	2.54024	2.38765	2.46438	1.40644	1.43201	0.490274	0.173059	1.2858	1.35882	0.218539	0.560385	0.265788	2.88452	0.72317	0.579259	0.720348	0.687352	4	18,39,308,459	0	Intergenic	RLTR13E|LTR|ERVK	94905	NR_001581
chr13	3337071	3337671	3337371	601	3.24219	3.68149	0.779122	1.74022	0.858106	0.281759	0.290039	0.643119	0.769762	0.367119	0.564625	0.557308	0.36261	0.233534	0.383937	0.305475	0.183571	0.364375	0.23041	0.303441	0.254024	1.34435	0.938073	0.846781	0.421354	0.238949	0.346119	0.460672	0.568506	0.184882	0.277551	0.265788	1.3802	0.275998	0.245553	0.388546	0.549882	6	15,25,148,157,382,413	0	Intergenic	ETnERV3-int|LTR|ERVK	-140932	NR_015522	ENSMUSG00000097709
chr1	45554029	45554629	45554329	601	5.48974	2.38632	2.75182	0.876072	1.23068	0.413343	0.630156	0.817112	0.738039	1.41134	2.01942	1.28016	1.5349	0.965543	1.40545	0.713654	0.183571	0.368702	0.887062	1.12227	1.10907	2.1852	1.29411	0.971677	1.29765	0.238949	0.259589	0.587866	0.522746	0.176585	0.560385	0.224044	0.903628	0.387791	0.219465	0.262093	0.384917	1	167	0	Intergenic	RLTR13D6|LTR|ERVK	-51047	NM_007737	ENSMUSG00000026042
chr13	3341265	3341865	3341565	601	4.11912	2.67843	2.18819	0.860669	0.621945	0.812382	0.580078	0.823284	0.588129	0.8428	0.587602	1.18876	0.507196	0.496505	0.187909	0.61095	0.550713	0.515486	0.771039	1.04462	1.06778	1.0717	0.623836	0.785351	0.555715	0.238949	0.0865296	0.666955	0.568506	0.503924	0.413686	0.667023	0.469177	0.499584	0.920143	0.795464	0.769835	6	96140162384548500	46.28	Intergenic	Intergenic	-136738	NR_015522	ENSMUSG00000097709
chr13	3374875	3375475	3375175	601	8.47205	9.2145	7.76997	7.60391	5.71046	6.11718	3.99946	5.05004	6.53287	1.71704	2.19166	2.17174	1.8921	2.30787	2.58201	2.95468	1.10143	0.702264	1.25124	1.27251	1.97901	5.07504	2.76778	1.92197	3.15102	1.26376	1.29794	6.51137	9.28295	1.87324	2.36711	5.13857	7.63097	6.34432	4.96594	5.87464	4.59151	7	5,9,367,412,452,527,587	34.38	Intergenic	Intergenic	-103128	NR_015522	ENSMUSG00000097709
chr13	3406466	3407066	3406766	601	6.0343	6.16361	2.75655	5.21718	2.1915	3.67718	1.55255	3.04314	2.50243	4.82827	5.2542	5.18389	4.23918	6.27535	6.62708	9.5777	4.22214	2.28439	1.68395	1.34554	2.56802	2.55908	1.40247	1.61211	2.15568	0.83632	1.38447	2.61971	1.75128	1.94979	2.91165	1.82388	3.18745	2.51882	2.66781	2.87761	3.2443	5	56130134386524	34.55	Intergenic	Intergenic	-71537	NR_015522	ENSMUSG00000097709
chr13	3436056	3436656	3436356	601	2.55954	4.06941	1.83534	2.49803	1.74263	1.33872	0.686842	0.762715	1.65771	1.15993	0.633557	0.848749	1.88378	2.51393	2.27153	3.51428	0.550713	0.502506	0.872504	0.899815	0.745178	4.00597	2.65478	1.17803	1.7526	0.993872	0.951826	0.921343	1.58762	0.159521	1.09964	0.85443	1.59373	1.22972	1.48592	0.931103	0.989787	4	37116239432	11.57	Intergenic	RLTR9A3|LTR|ERVK	-41947	NR_015522	ENSMUSG00000097709
chr1	45572821	45573421	45573121	601	4.01365	2.65524	0.918849	1.43163	0.572071	0.446239	0.518986	0.817112	0.769762	0.591389	1.05084	0.934397	0.703375	0.660693	0.62095	0.559597	0.550713	0.517913	0.669574	0.709693	0.944518	1.95172	1.03095	0.537596	1.43201	0.427443	0.346119	0.666955	0.770931	0.285854	0.555103	0.448087	0.531242	0.730138	0.405665	0.771685	0.824823	5	30,53,74,76,301	0	Intergenic	RLTR13B4|LTR|ERVK	-69839	NM_007737	ENSMUSG00000026042
chr13	3462055	3462655	3462355	601	8.11079	2.51305	2.47237	1.72134	0.821442	2.1983	1.16016	1.05785	1.72116	2.83268	3.68469	3.00899	1.25135	2.84822	2.63111	1.3246	0.550713	0.313829	5.76341	4.00681	4.40387	5.11816	3.20122	3.24696	3.21525	1.25757	1.64406	0.587866	0.999732	0.924408	0.54982	0.870639	2.35328	0.663789	1.40766	1.46988	1.12726	14	23,59,177,181,377,438,443,448,464,477,485,558,577,593	0	Intergenic	LTRIS2|LTR|ERV1	-15948	NR_015522	ENSMUSG00000097709
chr13	3508870	3509470	3509170	601	2.77704	3.35073	1.34511	3.32789	1.08402	1.07126	0.987895	1.29087	1.35789	1.96274	1.64423	2.17748	0.970495	2.76902	2.21431	1.93292	0.550713	0.397088	12.2216	10.0835	14.0349	15.6108	8.26931	11.7643	7.15122	1.47701	1.81712	0.873237	1.8428	1.14295	2.91693	1.18839	3.88494	2.10679	1.28624	1.92814	0.742341	13	1.09139e+38	0	Intergenic	ETnERV-int|LTR|ERVK	11120	NR_045363
chr13	3509559	3510159	3509859	601	7.64157	5.17601	5.50837	3.89537	1.5798	5.475	0.985692	1.52389	2.71578	2.61126	3.16778	3.21478	1.53469	5.37127	7.17379	7.22869	1.10143	0.333562	3.35238	2.46822	4.30001	6.96865	2.82506	3.679	3.92065	0.848697	1.38447	1.79458	1.79704	1.12588	2.22041	1.45417	2.19442	2.51882	1.08026	1.14186	1.15475	15	29,58,367,390,400,431,462,465,472,505,552,564,568,592,596	0	Intergenic	MMETn-int|LTR|ERVK	11809	NR_045363
chr1	45594310	45594910	45594610	601	6.15041	3.38165	1.55352	0.792094	1.3803	0.446239	0.686842	0.702145	1.32617	1.71418	1.66142	1.62593	0.488056	0.673133	0.474026	0.865072	0.367142	0.522239	3.23767	2.27222	2.9896	0.718057	0.732196	1.34365	1.26406	0.307969	0.778767	0.587866	1.1564	0.403421	1.11021	0.44298	1.2834	0.611377	0.582848	1.07593	0.439906	8	16,68,90,231,298,549,585,587	0	Intergenic	RLTR13B2|LTR|ERVK	-91328	NM_007737	ENSMUSG00000026042
chr13	4156712	4157312	4157012	601	2.43368	3.62738	1.62457	1.58419	0.808231	1.68054	0.867914	0.644662	1.17626	1.2485	1.18292	0.98872	0.602477	0.847791	0.89856	1.42467	0.367142	0.364375	0.798519	0.634999	2.32551	2.34585	0.716716	1.21943	0.622896	0.415066	0.432648	0.460672	0.816691	0.437078	0.691237	0.912383	0.752162	0.702264	0.726766	0.80465	0.549882	5	20196357425504	3.64	Intergenic	RLTR13G|LTR|ERVK	-6381	NM_134066	ENSMUSG00000021214
chr13	4315172	4315772	4315472	601	3.03692	2.5517	1.76665	1.32529	0.385784	0.680799	0.346725	1.17127	0.844717	1.83274	2.9152	2.83769	2.05832	2.21303	3.70173	2.49779	0.734284	0.416821	0.514465	0.73363	1.27312	2.28642	0.948915	1.19941	1.86869	0.238949	0.259589	0.71506	0.908212	0.260494	1.12077	0.526469	0.717435	0.447172	0.769048	0.991627	0.522388	4	366400482583	0.17	Intergenic	RLTR13A1|LTR|ERVK	-36073	NM_013777	ENSMUSG00000021211
chr1	45612511	45613111	45612811	601	3.96313	2.38632	3.24677	2.8101	1.24389	3.22521	1.33242	1.34526	1.35789	0.731386	0.48043	0.442912	0.621616	0.788915	0.375818	1.17055	0.183571	0.423574	0.644686	0.599741	0.507547	1.54681	1.75231	0.536917	1.07784	1.00625	0.432648	0.587866	1.11064	0.520987	1.25162	0.948133	1.2834	1.05855	0.553172	0.837615	0.962293	22	8.51302e+64	0.5	Intergenic	IAPEz-int|LTR|ERVK	-109529	NM_007737	ENSMUSG00000026042
chr13	4463861	4464461	4464161	601	3.55134	1.68309	2.25924	3.54902	0.635155	2.97635	1.27793	0.938251	1.61448	0.92137	0.656534	0.545809	0.550676	0.778445	0.612831	0.716292	0.917855	0.553053	0.80853	0.716833	0.671098	2.22437	1.86067	1.54864	1.24579	1.30184	0.692237	0.842255	1.45034	0.881984	1.53446	1.09979	2.82245	1.08642	0.471321	0.80465	1.04478	32	1.27134e+95	0	Intergenic	IAPEz-int|LTR|ERVK	29818	NM_030611	ENSMUSG00000021210
chr13	4566979	4567579	4567279	601	3.44462	2.52851	1.48484	1.65276	1.14414	1.38592	0.817837	1.11224	0.994626	1.08136	1.2729	1.52303	0.534449	1.13367	1.35635	2.03298	0.367142	0.377355	2.37936	2.53492	3.86003	3.4391	1.16563	2.58582	1.8351	0.540729	0.692237	0.666955	0.568506	0.37806	1.39832	0.718982	0.752162	0.72317	0.962426	0.701975	0.714846	12	7.11502e+34	3.64	Intergenic	LTRIS2|LTR|ERV1	-6796	NM_029901	ENSMUSG00000021207
chr13	4572010	4572610	4572310	601	5.46368	3.76957	2.19292	1.10068	0.90798	1.47459	1.03797	1.34372	1.03786	1.6499	1.99258	1.48596	0.831526	2.16265	1.38921	1.22454	0.367142	0.45196	2.46695	2.18827	3.13776	4.25707	2.92258	3.43125	1.31297	0.886775	0.865296	0.666955	1.65976	0.520987	1.39304	0.844215	1.72524	0.59744	0.942642	1.29587	0.824823	9	1.60319e+26	0.99	Intergenic	LTRIS2|LTR|ERV1	-1765	NM_029901	ENSMUSG00000021207
chr13	4600351	4600951	4600651	601	4.02872	1.83301	1.20066	1.16926	0.708483	0.281759	0.405614	0.351072	0.406497	1.77561	1.48917	1.47446	1.025	0.749007	1.57712	1.12183	0.367142	0.427901	0.549363	0.704255	0.945019	1.2944	2.14394	0.64111	0.842708	0.176117	0.432648	0.873237	0.385466	0.142927	0.69652	0.135448	0.814226	0.275998	0.471321	0.262093	0.549882	2	47157	0	intron (NM_018859, intron 4 of 9)	RLTR13D6|LTR|ERVK	8513	NM_018859	ENSMUSG00000045410
chr13	4658264	4658864	4658564	601	3.01369	1.82528	1.48248	0.91384	1.20723	1.08985	0.935615	1.34681	0.812994	1.10565	1.29395	1.73457	0.858779	1.31486	1.07062	0.816358	0.367142	0.432227	0.401353	0.497336	0.563232	0.637075	0.907113	0.475487	1.11143	0.176117	0.173059	0.587866	0.522746	0.714166	0.277551	0.823787	0.593306	0.768613	0.894056	0.711162	0.522388	10	10,21,42,80,108,152,202,312,471,592	14.21	Intergenic	RLTR9D|LTR|ERVK	-49400	NM_018859	ENSMUSG00000045410
chr13	4798264	4798864	4798564	601	3.66621	1.26425	1.55824	1.2756	1.72942	1.29152	0.972476	0.643119	0.588129	0.527111	0.966646	0.794426	0.823413	1.01198	0.907067	1.01913	0.183571	0.427901	0.593635	0.488938	0.453363	0.981248	0.592876	0.579002	1.01066	0.182306	0.173059	0.460672	0.679411	0.193179	0.277551	0.307532	0.876291	0.611377	0.563064	1.11808	0.549882	2	7,13	0	Intergenic	MMERVK9C_I-int|LTR|ERVK	-189400	NM_018859	ENSMUSG00000045410
chr13	4825695	4826295	4825995	601	10.1477	5.07247	4.51375	2.50151	1.29376	0.859582	0.686842	0.936708	0.406497	3.86406	6.13665	5.2178	3.13242	5.34122	6.02237	3.56563	0.550713	0.906348	2.67861	1.83785	4.42527	4.71456	1.27399	2.99716	1.44733	0.295592	0.692237	1.74647	1.33944	0.226836	0.963506	0.536683	2.56681	0.611377	0.687197	0.617673	0.687352	4	78576578599	0	Intergenic	RLTR13D6|LTR|ERVK	-216831	NM_018859	ENSMUSG00000045410
chr13	4829535	4830135	4829835	601	2.02189	1.68309	1.8377	1.44356	1.61646	3.37539	1.03797	0.997277	0.887949	0.748529	0.744586	0.843	0.638052	0.584819	0.866082	0.816358	0.183571	0.20841	0.606557	0.460821	0.582128	0.738302	1.37615	1.65216	1.07784	0.761112	0.519178	0.587866	0.725171	0.537581	1.66531	0.57332	0.690098	0.775582	0.471321	0.575522	0.60487	24	64,86,109,147,179,231,257,273,294,315,318,331,346,351,361,376,381,411,421,436,465,475,479,502	1.49	Intergenic	IAPA_MM-int|LTR|ERVK	-220671	NM_018859	ENSMUSG00000045410
chr13	5011743	5012343	5012043	601	3.60877	2.24412	1.34511	3.41187	0.821442	1.07126	0.632359	0.761171	1.17626	2.04702	3.98885	2.26313	3.11079	3.71498	5.94891	3.47084	1.285	2.40036	0.992077	1.01062	0.943517	3.45119	1.32043	1.73768	2.08555	0.119474	0.173059	0.873237	1.24792	0.294151	0.413686	0.546897	1.62845	0.670757	0.589151	1.34721	0.797329	6	80163230413470400	43.64	Intergenic	Intergenic	-402879	NM_018859	ENSMUSG00000045410
chr13	5035371	5035971	5035671	601	3.28863	1.82528	1.90638	1.37846	0.585281	0.479135	0.516784	0.820198	0.951394	1.32278	1.382	0.734353	1.44773	1.31486	1.59336	1.22454	0.550713	0.522239	1.1556	1.01691	0.944017	1.60886	0.948915	0.786031	0.723667	0.427443	0.346119	0.952326	0.660027	0.294151	0.843219	0.182299	1.91144	0.492615	0.697089	0.711162	0.522388	4	352501524547	0	Intergenic	RLTR13E|LTR|ERVK	-426507	NM_018859	ENSMUSG00000045410
chr13	5185336	5185936	5185636	601	9.04923	6.6443	1.98215	2.66598	0.844895	1.24003	0.630156	1.10916	0.844717	4.91399	5.62553	4.34922	3.18152	6.05426	9.37225	3.21936	0.550713	0.528993	4.87507	1.75139	4.27223	5.89958	2.58979	2.89705	1.46266	0.53454	0.346119	1.33391	1.67914	0.277557	1.10492	0.448087	2.13236	0.558965	0.769048	1.12727	0.852317	2	137590	0	Intergenic	RLTR13E|LTR|ERVK	-576472	NM_018859	ENSMUSG00000045410
chr13	5200448	5201048	5200748	601	6.5622	5.3182	3.25149	4.41317	1.81596	5.09599	1.28014	1.4664	2.3208	2.0756	2.39074	2.26313	1.5867	3.96551	6.0792	4.7309	0.550713	0.377355	5.40569	4.47055	5.9653	5.45418	3.4133	4.61063	5.08099	0.484086	0.951826	1.20671	1.04549	0.554645	1.11021	1.15175	1.50432	1.63145	1.67571	2.10971	1.09976	10	67,83,85,109,252,307,382,395,409,468	0	Intergenic	ETnERV-int|LTR|ERVK	-591584	NM_018859	ENSMUSG00000045410
chr13	5278185	5278785	5278485	601	2.48296	3.37392	1.69797	2.27342	0.621945	1.71344	0.929006	0.820198	0.801485	0.642819	0.788613	0.848749	0.381749	0.505004	0.310475	0.916424	0.550713	0.313829	0.433021	0.586312	0.600022	1.21341	1.40711	2.06485	1.81978	1.18237	0.692237	0.587866	1.24792	0.856623	1.80144	0.78715	0.814226	1.13187	0.589151	0.542558	0.879811	25	19,24,32,36,66,70,75,101,109,187,222,226,236,256,263,268,280,289,324,329,331,347,408,434,578	0	Intergenic	IAPEz-int|LTR|ERVK	579607	NR_045891	ENSMUSG00000100625
chr13	5279067	5279667	5279367	601	3.13547	2.37859	3.39594	1.8242	1.95237	3.00067	2.32472	1.29087	1.87107	0.642819	0.482359	0.757351	0.569815	0.681632	0.482145	1.12183	0.183571	0.392761	0.546452	0.730263	0.544337	0.697811	1.73683	0.723243	0.858029	1.18237	0.605707	0.460672	0.568506	1.05904	0.968788	0.880853	1.15928	2.07862	0.870683	0.861393	0.879811	30	57,64,98,111,120,129,136,143,154,169,184,237,253,263,271,276,307,312,317,325,367,370,402,415,453,463,477,485,493,543	0	Intergenic	IAPEz-int|LTR|ERVK	578725	NR_045891	ENSMUSG00000100625
chr13	5380137	5380737	5380437	601	3.41857	1.54863	1.41143	0.533197	1.09427	0.530623	0.401209	0.702145	0.844717	0.80281	1.15801	0.788677	0.406298	0.370254	0.612831	0.81372	0.550713	1.16098	1.14946	0.909471	1.23133	1.09194	0.794116	0.970998	1.26406	0.408878	0.605707	0.53976	1.06488	0.302448	0.832654	0.359491	0.593306	0.677726	0.369686	0.397732	0.4674	8	1.05221e+23	0	Intergenic	RLTR13B1|LTR|ERVK	477655	NR_045891	ENSMUSG00000100625
chr13	5444656	5445256	5444956	601	2.25039	3.11273	0.847805	0.689231	0.435658	0.281759	0.344522	0.526609	0.588129	1.86703	2.68735	2.58907	1.19684	1.08329	2.36162	0.356827	2.57	3.45645	0.821452	0.715575	2.14006	1.14321	0.794116	1.63349	1.04425	0.176117	0.173059	0.333477	0.908212	0.10927	0.413686	0.307532	0.779499	0.164205	0.687197	0.49122	0.357423	4	129198466496	41.16	Intergenic	Intergenic	413136	NR_045891	ENSMUSG00000100625
chr13	5583785	5584385	5584085	601	7.43097	4.08487	1.90402	1.15385	0.572071	0.380447	0.750137	0.702145	0.43822	2.33986	2.64526	2.67472	0.847962	0.889668	1.58524	1.32197	0.917855	1.04448	2.84633	2.47074	3.80835	2.48756	1.20123	1.50995	0.977069	0.53454	0.519178	1.30293	1.63338	0.411718	0.69652	0.437873	1.00042	0.72317	0.713285	0.584709	0.577376	4	60167209368	0	Intergenic	RLTR13B1|LTR|ERVK	274007	NR_045891	ENSMUSG00000100625
chr13	5695491	5696091	5695791	601	4.0397	3.95041	2.04847	1.13497	0.658609	0.479135	0.571267	0.584092	0.588129	1.28564	1.76859	1.40031	1.01689	1.10226	1.33199	1.17319	0.183571	0.204084	2.06982	1.98602	2.94893	5.91851	2.64551	1.65555	1.36483	0.421254	0.173059	1.12763	1.4961	0.294151	1.10492	0.255574	1.53166	0.164205	0.307619	0.500406	0.384917	3	273292492	0	Intergenic	MMERVK9C_I-int|LTR|ERVK	162301	NR_045891	ENSMUSG00000100625
chr1	6984151	6984751	6984451	601	7.2709	5.05701	2.60974	2.27342	1.41697	0.615007	0.632359	0.759628	0.801485	2.49556	3.59278	3.51197	1.60855	0.633226	1.41357	0.510883	0.367142	0.27869	1.44676	2.01328	3.3391	3.49037	1.62383	1.07519	0.943479	0.238949	0.0865296	0.666955	0.751547	0.453672	0.555103	0.396128	0.717435	0.394759	0.445234	0.397732	0.494894	5	55,67,197,481,566	0	Intergenic	RLTR13D6|LTR|ERVK	-104469	NM_183028	ENSMUSG00000051285
chr1	6989876	6990476	6990176	601	4.0397	1.54863	0.918849	1.291	0.957854	0.215968	0.344522	0.700602	0.556407	1.51991	1.31114	0.448661	0.329948	0.690131	1.01301	1.11919	0.183571	0.467367	2.54935	0.965298	1.12797	0.778793	1.01547	0.661134	0.454944	0.408878	0.432648	0.794149	0.614267	0.428312	0.832654	0.307532	1.22134	0.545028	0.481213	0.449069	0.687352	3	129406495	0	Intergenic	RLTR13C2|LTR|ERVK	-98744	NM_183028	ENSMUSG00000051285
chr13	5803600	5804200	5803900	601	4.18063	6.44799	1.48248	3.15297	0.90798	0.79379	0.741326	1.69788	1.08109	3.99547	8.15574	6.40398	4.78736	6.16548	11.3824	3.97645	7.34284	7.71192	8.71607	6.38691	15.0844	11.9004	8.89164	11.4833	9.60921	1.76641	1.99018	1.00043	2.09098	0.184882	1.65474	0.578427	3.46305	0.862837	1.10993	1.11808	1.45719	3	193317470	41.16	Intergenic	Intergenic	54192	NR_045891	ENSMUSG00000100625
chr13	5831870	5832470	5832170	601	3.28048	0.972142	0.423902	1.89626	1.03415	1.04265	1.50248	0.528152	1.43285	0.731386	0.981908	0.648705	1.14233	3.03532	1.38921	3.47348	0.183571	0.283016	1.78541	1.03245	0.545838	1.09194	1.60835	0.971677	1.05957	0.53454	0.259589	1.413	0.751547	0.453672	0.560385	1.57941	0.655371	1.31364	1.47332	1.23535	0.769835	8	1.30164e+23	45.79	Intergenic	Intergenic	25922	NR_045891	ENSMUSG00000100625
chr13	6828768	6829368	6829068	601	6.63062	5.19147	1.83534	1.89277	0.535407	0.765183	0.577875	0.758085	1.17626	3.07124	3.94885	3.2576	2.26303	2.57478	3.58728	1.584	0.183571	0.541973	1.21539	1.93689	2.67788	3.84401	1.02632	2.02617	1.49919	0.295592	0.259589	1.22384	1.94671	0.252197	0.968788	0.661916	1.22134	0.45414	0.697089	0.823023	0.439906	6	3.89403e+17	0	Intergenic	RLTR13G|LTR|ERVK	-180297	NM_019703	ENSMUSG00000021196
chr13	6859535	6860135	6859835	601	4.23399	2.67843	1.41143	0.723518	0.286035	0.380447	0.233353	0.293589	0.588129	1.80845	1.78771	2.4606	0.36261	0.565851	1.45456	0.356827	0.183571	0.329236	2.13831	1.17011	0.978304	1.0312	0.716716	0.703219	0.876298	0.346046	0.519178	0.53976	1.56125	0.520987	0.413686	0.135448	0.531242	0.223586	0.225768	0.551744	0.577376	3	177331412	18.18	Intergenic	RLTR25A|LTR|ERVK	-211064	NM_019703	ENSMUSG00000021196
chr13	7169946	7170546	7170246	601	3.81121	4.37698	2.54105	1.53102	1.9025	1.4703	0.865712	0.529695	1.58276	1.38135	2.80417	2.6204	1.31126	2.62516	3.49758	1.57873	0.183571	0.478447	2.07593	2.9966	9.17714	3.81561	2.06811	4.01432	2.83044	0.546917	0.346119	0.587866	1.24792	0.336106	0.555103	0.896174	0.841564	0.440203	0.706981	1.28128	0.742341	5	11132305476500	0	Intergenic	ETnERV2-int|LTR|ERVK	-521475	NM_019703	ENSMUSG00000021196
chr13	7278842	7279442	7279142	601	2.9754	3.08181	1.48248	2.58549	0.734904	2.14537	1.04018	0.585635	1.35789	0.554251	0.698632	0.400088	0.588955	0.57632	0.555607	0.662302	0.550713	0.392761	0.80853	0.672771	0.47276	0.859775	0.999993	1.11524	0.943479	1.43369	1.03836	0.460672	0.522746	0.647321	1.38247	0.526469	1.3802	0.821026	0.926447	1.00622	0.962293	25	2.91882e+73	0	Intergenic	IAPEz-int|LTR|ERVK	-630371	NM_019703	ENSMUSG00000021196
chr13	8023716	8024316	8024016	601	3.28455	2.51305	1.55588	2.10198	0.658609	3.60566	1.17117	0.995734	0.513175	0.6971	0.436404	0.600132	0.518014	0.582849	0.245132	0.408179	0.367142	0.368702	0.568747	0.613171	0.671599	1.35513	1.72135	0.70254	1.07784	1.12572	1.21141	0.842255	0.476986	0.495627	1.24106	0.521362	0.938355	0.894343	0.5073	0.701975	0.797329	30	7.01152e+88	0.17	Intergenic	IAPEz-int|LTR|ERVK	-178850	NM_052977	ENSMUSG00000052551
chr13	8269077	8269677	8269377	601	3.93707	2.94735	1.4872	1.78991	0.585281	2.23977	0.861306	0.584092	1.02635	1.15279	0.679512	0.605881	0.834439	0.408191	0.653816	0.865072	0.367142	0.438981	0.571658	0.700888	0.456367	1.62779	2.69038	1.44581	0.488534	0.83632	0.432648	0.333477	1.01912	0.554645	0.560385	0.494939	1.93877	0.78255	0.527084	0.888952	0.659858	24	1.52222e+71	0.17	intron (NM_001289530, intron 1 of 9)	RLTR27|LTR|ERVK	66511	NM_052977	ENSMUSG00000052551
chr13	8470075	8470675	8470375	601	3.3037	1.53317	1.98215	1.41275	0.984275	1.04265	0.926803	0.703688	0.781271	0.741384	0.591459	0.648705	0.602477	0.788915	0.661935	1.2219	0.183571	0.537646	0.749063	0.611913	0.544337	0.799039	2.92722	1.11524	2.49453	0.949606	0.865296	0.587866	1.63338	0.520987	0.685955	0.740298	1.78731	0.565933	1.20168	1.21697	1.23723	12	56,61,142,184,213,232,259,317,489,502,504,532	0	intron (NM_001289530, intron 1 of 9)	IAPEz-int|LTR|ERVK	267509	NM_052977	ENSMUSG00000052551
chr1	46176822	46177422	46177122	601	3.19699	3.08954	0.494946	1.63736	0.572071	0.183072	0.228947	0.994191	0.588129	1.28849	1.35709	1.23734	1.61396	1.19711	1.87948	0.765006	1.65214	0.443307	0.483435	0.370588	1.18015	1.14321	0.701236	0.516893	0.809117	0.119474	0.0865296	0.969449	0.587891	0.193179	0.413686	0.270895	0.628033	0.171174	0.615238	0.780871	0.302435	3	187457511	41.32	intron (NM_001160386, intron 21 of 65)	intron (NM_001160386, intron 21 of 65)	110384	NM_001160386	ENSMUSG00000041144
chr13	8763127	8763727	8763427	601	12.8043	7.42787	7.35315	7.79075	2.21495	6.55771	2.03027	2.16855	4.59836	4.03119	6.28399	5.51816	3.06419	8.17959	8.80814	7.59079	0.367142	0.427901	11.839	8.90418	12.893	11.8991	8.62998	8.56081	7.85662	1.76023	1.471	1.87367	1.64037	1.24345	2.38296	1.36558	4.41618	1.6875	2.1866	2.6393	1.07227	10	2.26248e+29	0	intron (NR_110345, intron 10 of 10)	MMETn-int|LTR|ERVK	107617	NM_172445	ENSMUSG00000021147
chr13	8896613	8897213	8896913	601	3.80022	3.7773	3.3249	2.01452	2.01546	3.02498	1.67474	1.98993	2.52264	1.03423	1.7093	1.54028	1.00877	3.07584	3.30929	3.51428	0.183571	0.258956	2.55258	2.49674	3.28091	2.95452	3.45354	2.85292	3.60301	0.60356	0.778767	0.587866	1.24792	0.781011	0.974071	0.656809	2.50474	1.16337	1.18819	2.22697	0.934799	11	1.18191e+32	0	Intergenic	ETnERV-int|LTR|ERVK	11307	NM_145360	ENSMUSG00000058258
chr13	8907709	8908309	8908009	601	3.81121	1.40644	1.48248	2.27342	0.957854	1.66768	0.813431	0.876138	0.951394	1.22421	1.2059	1.28016	0.616208	0.955073	1.02151	0.919062	0.183571	0.337889	1.91531	1.68631	2.15194	2.44707	1.27863	1.77705	1.4656	0.83632	0.432648	0.71506	0.973356	0.571239	0.701802	0.703661	0.938355	0.730138	1.00471	0.898138	0.797329	9	9.11104e+25	3.8	Intergenic	LTRIS2|LTR|ERV1	22403	NM_145360	ENSMUSG00000058258
chr13	8962448	8963048	8962748	601	2.09439	3.224	1.4138	3.25235	1.75288	0.845278	0.922398	1.05476	1.3694	2.04416	2.93239	2.3462	4.08669	4.52028	4.02806	3.57091	1.285	0.746056	1.04895	3.04362	1.23583	16.4043	7.05109	6.20747	6.30262	0.987684	1.29794	1.12763	2.01885	0.596599	2.65523	1.57941	1.62106	1.42543	1.88528	1.2775	1.01728	3	77499561	0	Intergenic	RLTR13G|LTR|ERVK	9885	NM_177197	ENSMUSG00000033520
chr13	9438244	9438844	9438544	601	3.2312	2.0942	1.4872	2.2923	1.81596	3.50697	2.19372	0.880768	1.58276	0.859944	0.698632	0.400088	0.785342	0.643695	0.80074	0.919062	0.367142	0.333562	0.565516	0.556937	0.488151	1.11219	2.12846	0.950295	0.943479	1.06289	0.605707	0.71506	0.862452	1.01661	0.418968	0.792257	0.593306	0.887375	0.71057	1.14186	0.824823	30	11,19,27,51,89,102,113,137,179,187,192,197,228,233,241,251,267,320,335,350,361,368,375,384,393,406,440,447,582,603	0	intron (NM_001081426, intron 1 of 36)	IAPEz-int|LTR|ERVK	162019	NM_172459	ENSMUSG00000048264
chr1	46256522	46257122	46256822	601	3.1587	4.62271	3.3865	1.93054	0.957854	0.479135	0.861306	0.995734	0.556407	1.14279	1.22502	0.897323	0.886032	0.565851	1.6096	1.27061	0.367142	0.423574	0.883831	1.06519	0.888833	2.24593	1.10835	1.30156	1.33124	0.46552	0.432648	0.746043	0.725171	0.10927	1.80672	0.526469	1.06248	0.565933	0.625131	0.62686	0.357423	2	202322	0	intron (NM_001160386, intron 48 of 65)	MMERVK9C_I-int|LTR|ERVK	-168696	NM_001310335	ENSMUSG00000101337
chr13	10895612	10896212	10895912	601	3.68535	1.82528	1.0633	2.06769	1.44339	2.48864	1.09906	1.05476	1.75288	0.537108	0.35028	0.648705	0.515309	0.340816	0.424922	1.11919	0.367142	0.373028	0.486346	0.480134	0.506045	1.54681	0.984513	1.21875	1.29765	1.08765	1.21141	0.746043	0.522746	0.580005	1.94286	0.484724	1.72524	0.684694	0.553172	0.659824	0.879811	23	1.31247e+68	0	Intergenic	IAPEz-int|LTR|ERVK	-535109	NM_033269	ENSMUSG00000046159
chr13	10963429	10964029	10963729	601	2.73467	3.80049	1.13434	2.96613	1.0576	2.58732	1.04018	0.882311	1.25121	1.12994	0.94174	0.951646	0.70608	0.389223	0.784501	0.562235	0.183571	0.412494	0.524476	0.522938	0.526943	1.50632	1.06191	0.908889	0.824438	1.38324	0.519178	0.71506	0.797307	1.47076	0.974071	1.24545	0.876291	1.2891	0.942642	0.973254	0.907305	39	1.91352e+115	0.17	Intergenic	IAPLTR2_Mm|LTR|ERVK	-558323	NR_027813
chr13	11030667	11031267	11030967	601	13.238	9.00742	5.43496	2.54772	1.703	1.26291	0.91579	1.81285	0.738039	4.58115	5.85338	4.46044	2.83805	6.80129	8.05689	5.65524	0.367142	0.313829	2.24882	1.38709	4.17725	6.84849	3.19194	3.61825	2.52517	0.654015	0.692237	1.57117	1.97309	0.420015	0.968788	0.932811	0.965692	0.880406	0.860791	0.669011	0.494894	2	29,75	0	Intergenic	RLTR13E|LTR|ERVK	-491085	NR_027813
chr13	11170838	11171438	11171138	601	7.56091	1.96747	4.72689	2.5512	1.46684	1.3902	0.750137	0.820198	1.14454	2.45271	3.17743	2.91184	1.25135	2.50346	3.31741	1.57873	0.367142	0.471693	4.12697	2.99071	3.73878	4.55129	3.43806	3.43125	1.09316	0.886775	0.865296	0.921343	0.816691	0.562942	1.37719	0.834001	0.752162	0.78255	0.978621	1.16023	0.742341	10	1.9121e+29	2.15	Intergenic	LTRIS2|LTR|ERV1	-350914	NR_027813
chr13	11180822	11181422	11181122	601	3.00961	1.39871	0.56599	0.498909	0.671819	0.248864	0.285634	0.469125	0.406497	0.901375	0.914905	0.551558	0.485352	0.603788	0.817367	0.662302	0.183571	0.447634	0.4954	0.493563	0.454365	0.738302	1.07739	0.49619	0.555715	0.182306	0.173059	0.460672	0.431226	0.159521	0.277551	0.349277	0.531242	0.492615	0.628719	0.31343	0.549882	1	231	25.95	Intergenic	MTD|LTR|ERVL-MaLR	-340930	NR_027813
chr13	11273800	11274400	11274100	601	9.68136	5.77569	1.69561	3.00886	0.385784	1.63907	0.512378	1.2303	0.406497	1.57419	3.28846	3.14896	2.16463	2.28434	3.20335	1.07312	0.367142	0.46304	4.30632	3.50022	6.86903	5.97925	1.65015	3.35183	2.99839	0.352235	0.259589	0.587866	0.725171	0.075612	1.39304	0.182299	1.06248	0.492615	0.54328	0.458255	0.4674	1	421	4.96	Intergenic	RLTR25B|LTR|ERVK	-247952	NR_027813
chr13	11369340	11369940	11369640	601	5.0042	4.7649	1.6222	1.20702	0.535407	0.680799	0.344522	0.820198	0.694807	1.30848	1.78771	1.29166	0.828822	1.07283	2.07551	0.765006	1.10143	0.412494	0.689277	0.510766	0.671098	0.576339	0.747676	0.49619	0.488534	0.176117	0.0865296	0.460672	0.679411	0.285854	0.277551	0.406343	0.717435	0.275998	0.66111	0.678197	0.494894	2	101514	23.47	Intergenic	MTE2a|LTR|ERVL-MaLR	-152412	NR_027813
chr13	11438229	11438829	11438529	601	3.61285	2.10193	1.69561	1.18814	0.621945	0.431935	0.344522	1.22721	0.513175	0.89423	1.00681	1.04304	0.29999	0.740508	0.996768	1.67615	0.367142	0.812009	1.23832	1.14073	1.57682	0.839529	3.33433	0.475487	2.03959	0.477897	0.432648	0.666955	1.67215	0.428781	0.843219	0.396128	0.655371	0.59744	0.644915	0.608487	0.522388	7	2.21384e+20	0	Intergenic	RLTR13B1|LTR|ERVK	-83523	NR_027813
chr13	11764866	11765466	11765166	601	4.60465	1.54863	2.25924	1.51561	1.14414	1.82214	0.861306	0.823284	1.61448	1.46562	1.92751	1.44313	0.861484	1.43064	1.80602	2.14096	0.917855	0.318156	2.00677	1.94821	2.48355	2.08397	1.63931	2.52168	1.14502	0.421254	0.865296	1.09664	0.953972	0.688805	0.963506	0.489831	1.44226	0.670757	0.818508	1.28668	0.632364	10	1.83263e+29	0	intron (NM_023868, intron 27 of 104)	LTRIS2|LTR|ERV1	243114	NR_027813
chr13	11934083	11934683	11934383	601	12.3187	9.01515	3.95249	3.2936	1.61646	0.981151	1.21023	1.2303	1.35789	4.32689	8.04294	5.56673	2.24119	4.54183	6.8552	5.04429	0.367142	0.748483	9.71233	7.18809	9.87664	9.79223	5.95972	7.34341	4.86708	0.3708	0.778767	1.79458	2.02584	1.41127	2.75967	1.01119	2.15969	0.894343	0.821223	1.12727	0.632364	7	33,37,64,102,141,164,256	0.17	intron (NM_023868, intron 2 of 104)	RLTR13E|LTR|ERVK	172562	NM_023868	ENSMUSG00000021313
chr13	11978874	11979474	11979174	601	9.47201	3.81595	3.24441	2.20484	1.28055	0.826686	0.34232	1.05322	0.663084	2.83983	4.32194	3.70626	2.0421	1.29786	2.22282	0.408179	0.367142	0.805256	0.50573	0.721864	2.04708	1.922	0.670276	1.32295	0.454944	0.119474	0.259589	1.00043	1.09125	0.075612	0.560385	0.224044	0.655371	0.289935	0.553172	0.87436	0.577376	2	32,73	43.47	intron (NM_023868, intron 1 of 104)	intron (NM_023868, intron 1 of 104)	127771	NM_023868	ENSMUSG00000021313
chr13	12136170	12136770	12136470	601	5.7333	4.36152	1.97742	1.46244	0.758357	0.812382	0.69345	0.876138	0.588129	2.47271	4.01761	3.14896	0.526127	1.05189	1.14408	0.408179	0.367142	1.80647	2.54193	2.736	5.37129	2.52937	1.96439	2.64725	1.43201	0.53454	0.778767	1.04854	1.29368	0.655617	0.827372	0.735191	1.06248	0.558965	0.533388	0.472848	0.60487	8	4.92263e+22	0	Intergenic	RLTR13B1|LTR|ERVK	-29525	NM_023868	ENSMUSG00000021313
chr13	12715710	12716310	12716010	601	3.41041	2.12513	1.83534	0.860669	0.721693	0.925373	0.80462	0.528152	0.588129	0.598535	1.48917	1.08587	0.444368	0.456598	0.833605	0.965138	0.367142	2.35899	3.37308	2.27976	3.10147	0.961002	1.01547	0.661813	0.909888	0.238949	0.173059	1.25482	0.751547	0.327809	0.691237	0.765834	0.876291	0.649852	0.713285	0.949476	0.522388	1	442	19.17	Intergenic	ID4_|SINE|ID	-65615	NR_003568
chr13	12826619	12827219	12826919	601	2.71553	4.78809	2.75655	1.32181	1.85262	0.647903	0.800214	0.936708	1.72116	0.812808	0.587602	0.654455	0.45269	0.605758	0.629069	0.81372	1.10143	0.726323	0.723537	0.621569	0.634809	0.718057	1.17027	0.578322	0.522125	0.358423	0.259589	0.842255	0.614267	0.184882	0.555103	0.218936	0.841564	0.461109	0.327403	0.482034	0.659858	4	113432440479	0	Intergenic	ETnERV3-int|LTR|ERVK	-26840	NM_011118	ENSMUSG00000056457
chr13	13042634	13043234	13042934	601	2.86461	5.07247	1.55588	1.15037	1.26734	0.563519	0.575673	1.05476	1.85956	0.785667	0.84983	1.09737	0.648869	0.700601	0.882321	0.865072	1.65214	0.564133	0.814672	0.567851	0.418076	0.819284	0.701236	0.413379	0.909888	0.295592	0.346119	0.71506	0.770931	0.159521	0.555103	0.172085	1.15189	0.394759	0.353491	0.828429	0.852317	4	131450458497	0	Intergenic	RLTR45-int|LTR|ERVK	-37604	NM_031191	ENSMUSG00000079092
chr13	13220264	13220864	13220564	601	6.25588	5.59485	1.97979	2.36088	0.984275	2.45145	1.22565	1.40275	1.62599	4.49544	5.44943	5.82943	1.81575	2.45506	4.68226	2.34109	0.917855	0.566032	1.73113	1.39464	2.33339	3.38783	0.902475	1.46719	0.909888	0.30178	0.519178	1.38202	1.3852	1.13418	0.822089	1.07936	0.717435	1.09702	1.08026	0.650638	0.797329	5	19,33,105,122,208	0	Intergenic	RLTR9D|LTR|ERVK	37848	NM_181852	ENSMUSG00000055360
chr13	13446592	13447192	13446892	601	4.73334	2.25186	1.8377	1.11957	1.04439	0.812382	0.407817	0.703688	0.556407	2.4927	5.07231	5.69778	0.880623	1.19908	1.43832	0.408179	0.550713	1.84351	11.8264	10.2018	13.8604	3.5093	2.65478	2.66592	4.012	0.471709	0.346119	2.46154	1.22853	0.957596	2.07899	0.489831	1.00042	0.545028	0.952534	1.26291	0.879811	2	78300	20.83	intron (NM_010917, intron 1 of 19)	RLTR28|LTR|ERVL	9290	NM_010917	ENSMUSG00000005397
chr13	13540872	13541472	13541172	601	3.777	1.5409	1.27171	0.997819	1.23068	1.42739	0.577875	0.761171	1.61448	1.26135	1.27097	1.37156	0.774316	1.12973	0.866082	2.03298	0.734284	0.458714	2.00354	1.63219	2.17534	1.90176	2.4071	2.1497	1.27938	0.97436	1.29794	0.53976	1.04549	0.336106	0.555103	0.484724	2.07029	0.499584	0.706981	0.912731	0.742341	10	2.43262e+29	0	Intergenic	LTRIS2|LTR|ERV1	-49237	NM_010748	ENSMUSG00000019726
chr1	46518179	46518779	46518479	601	3.99043	2.69389	0.494946	1.18814	0.33591	0.281759	0.627953	0.820198	0.481452	1.05422	0.943668	0.648705	0.668009	0.788915	0.768262	0.765006	0.367142	0.368702	0.347071	0.509508	0.850541	0.778793	0.907113	0.661134	0.421354	0.182306	0.259589	0.842255	1.06488	0.10927	0.277551	0.229151	1.09721	0.216617	0.461429	1.08512	0.219953	1	345	41.65	intron (NM_001310335, intron 12 of 64)	intron (NM_001310335, intron 12 of 64)	92961	NM_001310335	ENSMUSG00000101337
chr13	13836730	13837330	13837030	601	3.12448	2.12513	1.34275	1.46244	0.884527	1.05696	0.979084	0.470669	0.769762	0.475681	0.723538	0.903072	0.621616	0.72154	0.416803	0.61095	0.367142	0.223817	0.875097	1.08742	2.23353	1.37538	0.561916	0.806054	0.622896	0.176117	0.346119	0.460672	1.35882	0.310745	0.691237	0.406343	0.814226	0.558965	0.742961	0.888952	0.632364	12	6.61081e+34	0	Intergenic	MMERVK9C_I-int|LTR|ERVK	52723	NM_010317	ENSMUSG00000021303
chr13	13867720	13868320	13868020	601	4.07392	5.59485	2.82759	1.92706	2.56111	2.55443	1.33021	2.2866	1.80762	1.50991	2.49406	2.18323	1.84301	2.42759	2.21431	3.36286	1.83571	1.04881	0.641137	0.506993	1.07278	1.81	1.45355	0.723243	0.876298	0.421254	0.778767	2.54062	3.19463	0.596599	1.53446	1.98575	3.06332	2.39309	1.56506	2.33883	1.97957	5	7,62,330,352,463	28.26	Intergenic	Intergenic	83713	NM_010317	ENSMUSG00000021303
chr13	14260736	14261336	14261036	601	4.28043	2.08647	2.82995	1.25672	1.1808	4.747	0.929006	1.34835	1.17626	1.63276	1.33219	1.64318	1.39052	1.87221	2.77804	2.64921	0.183571	0.528993	1.66811	1.29686	1.07178	2.97477	1.37151	2.27324	1.2947	0.955795	0.346119	1.95276	1.63338	0.974659	2.36711	1.6629	2.31855	1.61054	1.24037	1.22994	0.989787	11	31,88,373,383,392,404,435,438,445,479,538	0	intron (NM_001081348, intron 23 of 28)	MMETn-int|LTR|ERVK	197252	NM_194262	ENSMUSG00000039219
chr13	14427122	14427722	14427422	601	2.95626	16.2746	2.68078	2.20484	0.89477	0.464831	0.401209	0.234563	0.331542	1.6756	1.35517	1.52878	1.025	0.351286	0.816978	0.508245	0.183571	1.38912	0.505092	0.845691	3.33022	5.07083	1.0418	0.848139	0.858029	0.182306	0.259589	1.07952	1.80943	0.336106	1.12605	0.270895	0.841564	0.282967	0.15381	0.229128	0.329929	2	207419	32.23	intron (NM_001081348, intron 2 of 28)	intron (NM_001081348, intron 2 of 28)	95804	NM_153130	ENSMUSG00000021301
chr13	14604944	14605544	14605244	601	2.48296	3.08181	0.705717	0.845265	0.808231	0.333248	0.344522	0.293589	0.331542	0.635673	0.784755	0.745852	0.411707	0.517444	0.768262	0.408179	0.367142	0.384108	0.290516	0.304699	0.525942	0.596584	0.608356	0.330567	0.421354	0.176117	0.0865296	0.873237	0.927596	0.142927	0.691237	0.516255	0.531242	0.380822	0.38947	0.355581	0.522388	4	272328385508	19.34	Intergenic	MERVL_2A-int|LTR|ERVL	7793	NM_029271	ENSMUSG00000015672
chr13	14711846	14712446	14712146	601	3.12448	0.703222	0.637034	1.20702	0.422448	0.248864	0.346725	0.936708	0.919672	0.741384	0.765635	0.843	0.518014	0.57435	1.13596	0.61095	0.367142	0.506833	0.50573	0.432705	0.525942	1.01096	0.561916	0.413379	0.454944	0.490274	0.519178	0.794149	0.725171	0.327809	0.413686	0.34417	0.593306	0.321442	0.435342	0.449069	0.384917	3	522546584	0	Intergenic	RLTR13C2|LTR|ERVK	81888	NM_134067	ENSMUSG00000039182
chr13	14825614	14826214	14825914	601	3.78799	2.25959	0.918849	1.0167	0.435658	0.314655	0.285634	0.762715	0.331542	1.11565	1.17713	1.18876	0.389863	0.593318	0.80074	0.713654	0.183571	1.02042	1.40185	1.16548	1.48585	0.778793	0.999993	0.579002	0.454944	0.289403	0.259589	0.587866	0.568506	0.344403	0.54982	0.396128	1.22134	0.394759	0.5073	0.355581	0.522388	9	31,78,109,163,174,181,248,268,548	0	Intergenic	RLTR13B1|LTR|ERVK	195656	NM_134067	ENSMUSG00000039182
chr13	14950628	14951228	14950928	601	3.59371	1.9752	1.97979	1.53102	1.39351	4.35654	1.09906	0.995734	1.25121	1.50276	1.55618	1.4917	1.11508	2.63169	3.67698	2.03826	0.734284	0.537646	1.26935	1.46892	1.74238	1.94225	0.825076	1.88125	1.68247	0.692092	0.519178	0.842255	0.953972	0.882923	1.24634	1.58962	1.44226	1.72931	1.16211	1.70279	0.962293	12	2.33654e+34	0	Intergenic	ERVB7_1-LTR_MM|LTR|ERVK	320670	NM_134067	ENSMUSG00000039182
chr13	15100372	15100972	15100672	601	3.17784	2.25186	2.25924	1.89626	1.2571	2.74179	0.924601	0.587178	1.32617	0.581392	0.503407	0.497235	0.518014	0.467067	0.359579	0.711016	0.367142	0.25463	0.628533	0.488938	0.634809	0.839529	0.623836	1.50724	1.24579	0.490274	0.778767	0.921343	0.862452	0.386357	0.963506	0.578427	0.779499	0.618345	0.644915	0.753313	0.934799	19	5.71322e+55	0.17	Intergenic	IAPEz-int|LTR|ERVK	-363051	NM_008130	ENSMUSG00000021318
chr13	15714367	15714967	15714667	601	3.21489	2.39405	0.56599	0.498909	1.04439	0.413343	0.523392	0.646205	1.61448	0.805662	1.68054	0.99447	0.621616	0.673133	1.16032	0.713654	0.367142	0.667124	0.454678	0.336589	1.3223	0.596584	1.03095	0.454784	0.690077	0.182306	0.173059	1.15861	1.31306	0.461969	0.277551	0.521362	0.593306	0.440203	0.98221	0.62686	0.439906	6	67,82,92,171,371,395	43.47	intron (NM_008130, intron 11 of 14)	intron (NM_008130, intron 11 of 14)	87963	NR_045507
chr13	16740711	16741311	16741011	601	4.37208	1.12979	0.847805	1.05099	0.522196	0.413343	0.638967	0.817112	0.588129	1.30278	1.39726	1.34023	0.447073	0.700601	0.612831	0.662302	0.367142	0.546299	1.60446	1.0421	1.45307	0.88002	1.07739	0.661813	1.01066	0.182306	0.605707	0.666955	1.54186	0.461969	0.418968	0.615065	0.593306	0.558965	0.353491	0.62686	0.549882	8	9.31473e+22	0	Intergenic	RLTR13B1|LTR|ERVK	726536	NM_008380	ENSMUSG00000041324
chr1	46649699	46650299	46649999	601	3.68127	1.81755	2.18819	1.10068	1.2571	2.52153	1.68795	1.17281	1.06958	3.24694	3.61576	3.27485	1.58941	2.56431	5.54834	2.19495	0.367142	0.447634	2.09144	2.48835	4.34919	4.73612	1.46439	3.24696	0.622896	0.238949	0.259589	1.04854	1.24792	0.840499	0.968788	1.08958	1.65579	1.2891	0.651218	0.846801	0.742341	8	58,66,180,233,363,481,542,575	2.81	intron (NM_001310335, intron 35 of 64)	RLTR9D|LTR|ERVK	203510	NM_172653	ENSMUSG00000025986
chr13	17652567	17653167	17652867	601	9.1368	5.48358	3.73935	1.91166	1.46684	0.943966	0.750137	0.877681	0.769762	4.5883	8.23817	7.00986	2.85989	6.42907	9.26592	5.90409	0.917855	0.649818	1.67748	2.23947	3.6632	6.76751	2.38235	2.37879	2.15568	0.245137	0.432648	0.794149	1.65976	0.496096	0.827372	0.937918	2.00084	0.590471	0.860791	0.898138	0.824823	4	170271384560	0	intron (NM_138654, intron 5 of 13)	RLTR13D6|LTR|ERVK	41898	NM_138654
chr1	46650332	46650932	46650632	601	4.0397	3.38165	1.27171	1.74022	1.12069	1.02406	1.15795	1.40275	1.73267	1.66705	1.92943	1.7889	0.924311	1.31289	3.03941	0.86771	0.183571	0.489527	2.47082	2.4808	4.27861	5.42315	1.77399	2.87498	1.39842	0.238949	0.173059	0.842255	0.705787	0.294151	0.837936	0.625279	1.40753	0.558965	0.635023	1.4407	0.439906	5	7,35,77,91,105	0	intron (NM_001310335, intron 35 of 64)	MMERVK9C_I-int|LTR|ERVK	202877	NM_172653	ENSMUSG00000025986
chr1	46676349	46676949	46676649	601	3.72364	2.6707	1.06094	1.15385	0.472322	0.399039	0.401209	0.935165	0.481452	0.997088	0.70056	0.83725	0.444368	0.351286	0.506503	0.305475	0.367142	0.627658	1.08708	0.865409	1.19404	0.697811	0.592876	0.723243	0.555715	0.427443	0.605707	1.33391	0.770931	0.260494	0.560385	0.307532	0.469177	0.447172	0.54328	0.846801	0.577376	7	6.41231e+19	0	intron (NM_001310335, intron 43 of 64)	RLTR13B1|LTR|ERVK	176860	NM_172653	ENSMUSG00000025986
chr13	18485773	18486373	18486073	601	5.09993	3.08181	1.8377	2.74152	0.871316	3.34678	0.691248	1.05322	0.812994	3.56977	5.43224	3.38608	2.1484	3.29632	4.46187	1.93819	0.734284	0.789849	1.58603	2.67932	2.74058	4.43113	0.778636	1.30292	1.49919	0.307969	0.346119	1.17573	1.35882	0.773184	0.69652	1.49081	0.938355	1.39393	0.742961	0.669011	0.852317	11	1.01274e+32	16.2	Intergenic	RLTR9E|LTR|ERVK	-104034	NM_175006	ENSMUSG00000009734
chr13	18575527	18576127	18575827	601	10.3216	6.32126	3.67303	3.23695	1.43018	2.28841	1.08805	0.994191	0.781271	4.76684	9.57036	8.31302	3.68039	6.73786	9.08652	5.15491	0.734284	0.98528	1.29843	0.650944	2.51934	3.8022	1.10835	1.54932	2.56171	0.176117	0.519178	0.666955	1.29368	0.546348	3.44034	0.568213	1.18661	1.18791	0.900359	0.898138	0.989787	5	76270303321435	29.75	Intergenic	Intergenic	-141465	NM_172120	ENSMUSG00000041236
chr13	18899231	18899831	18899531	601	4.21201	3.64284	2.11951	1.86197	2.03891	1.25862	0.518986	0.936708	0.769762	2.42843	2.78312	2.16024	1.82387	2.26796	2.32064	2.95204	0.367142	0.517913	1.68977	1.66493	2.57202	4.25838	1.05728	2.0041	2.3419	0.46552	0.778767	0.842255	1.06488	0.411718	1.10492	0.797364	1.4696	1.11793	0.742961	1.43151	0.494894	7	49,99,158,426,449,548,595	1.65	Intergenic	RLTR13G|LTR|ERVK	-48820	NM_175007	ENSMUSG00000021314
chr13	18999419	19000019	18999719	601	2.88783	2.92416	2.47709	1.79339	1.02094	2.87337	1.74244	1.0563	3.12228	0.778522	0.306254	0.708778	0.640756	0.633226	0.907067	1.37596	0.734284	0.537646	0.625622	0.548539	0.614412	0.738302	1.29875	0.826757	0.925209	1.77974	0.259589	0.842255	0.862452	0.680508	0.974071	0.875746	1.03515	1.14247	0.618827	0.786278	1.07227	28	47,55,63,125,138,149,170,228,233,264,269,277,287,303,356,386,401,412,419,426,435,444,463,471,497,504,535,571	1.49	intron (NM_175007, intron 1 of 20)	IAPEz-int|LTR|ERVK	51368	NM_175007	ENSMUSG00000021314
chr13	19000366	19000966	19000666	601	3.78799	3.09727	2.18819	3.05359	1.20723	2.87337	1.15355	1.11379	1.32617	1.06137	0.94174	0.751602	0.539858	0.767976	0.498384	0.716292	0.183571	0.403841	0.669893	0.582538	0.56173	1.54681	1.09287	0.846781	1.14502	1.06289	0.692237	0.53976	0.568506	0.958066	1.4036	0.625279	0.876291	0.992199	0.674591	1.08512	0.934799	23	7.51502e+67	0.17	intron (NM_175007, intron 1 of 20)	IAPEz-int|LTR|ERVK	52315	NM_175007	ENSMUSG00000021314
chr13	19032166	19032766	19032466	601	4.19162	7.61644	0.987531	0.723518	0.33591	0.183072	0.460098	0.234563	0.588129	0.258557	0.545505	0.940147	0.381749	0.330347	0.424922	0.356827	0.367142	0.427901	0.451448	0.387791	0.710892	0.677566	0.623836	0.558299	0.522125	0.238949	0.173059	0.666955	0.927596	0.268791	0.69652	0.135448	0.876291	0.171174	0.379578	0.17779	0.302435	4	53,57,405,470	36.53	intron (NM_175007, intron 1 of 20)	intron (NM_175007, intron 1 of 20)	84115	NM_175007	ENSMUSG00000021314
chr13	19137818	19138418	19138118	601	2.77296	3.21627	1.62693	2.30771	1.27031	2.0567	1.04899	1.05322	1.14454	2.28843	4.95566	4.99218	2.19459	2.52637	2.66398	2.75719	0.734284	0.392761	6.88343	5.21591	5.3171	5.11947	1.56811	6.53668	4.14046	0.943418	0.692237	1.30293	1.27429	1.19273	1.38776	2.78311	2.1523	1.75384	1.20798	0.973254	0.742341	9	35,42,154,207,284,326,514,538,559	8.1	intron (NM_175007, intron 18 of 20)	RLTR9A3|LTR|ERVK	189767	NM_175007	ENSMUSG00000021314
chr13	19202222	19202822	19202522	601	1.62109	4.06941	1.9111	1.91166	0.721693	0.991165	0.863509	1.22721	1.25121	0.849946	1.16187	1.5032	0.57252	0.946574	1.16032	0.967777	0.734284	0.583866	1.46259	1.67037	1.88703	2.23647	1.29411	1.55136	2.20459	0.119474	0.432648	0.333477	0.927596	0.260494	0.822089	0.401235	0.469177	0.834963	0.599043	0.701975	0.769835	8	1.43191e+23	0	Intergenic	MMERVK9C_I-int|LTR|ERVK	193291	NM_024270	ENSMUSG00000003062
chr13	19203356	19203956	19203656	601	3.42548	3.07408	0.850166	1.98023	0.971065	2.01379	1.04238	0.646205	0.706316	0.965654	1.4241	1.00022	0.395271	0.875258	1.23378	1.27061	0.550713	0.361948	0.871228	1.20662	1.25072	1.04198	0.840556	1.20009	0.943479	0.60356	0.605707	1.25482	1.45034	0.336106	0.413686	0.88596	0.752162	1.47785	0.922858	0.439883	0.577376	8	57,95,253,285,508,562,595,603	0.99	Intergenic	RLTR13G|LTR|ERVK	192157	NM_024270	ENSMUSG00000003062
chr13	19424490	19425090	19424790	601	3.8222	2.52078	1.70033	1.93054	0.535407	3.57276	0.878928	0.877681	0.706316	5.06254	6.83529	6.35541	1.90022	3.49389	4.54346	2.18704	0.367142	0.599272	6.45173	2.63441	3.40267	1.24444	2.46902	2.37676	1.95414	0.182306	0.432648	1.5883	1.58762	2.09272	1.80144	2.20557	0.469177	1.1355	1.06047	0.80465	0.962293	7	1.55313e+20	0	Intergenic	RLTR9A2|LTR|ERVK	-28977	NM_024270	ENSMUSG00000003062
chr13	19914089	19914689	19914389	601	4.60873	2.7897	0.989893	0.689231	1.14414	0.479135	0.516784	0.644662	0.406497	0.972799	2.13799	1.09737	0.381749	0.515474	1.2419	0.305475	0.734284	0.644964	1.81967	0.912838	1.27362	2.86145	1.15479	1.03311	0.876298	0.295592	0.692237	1.12763	1.37821	0.294151	1.2569	0.432766	1.69052	0.57987	0.353491	0.659824	0.632364	4	6412554594	0	Intergenic	RLTR13B1|LTR|ERVK	-90132	NM_181754	ENSMUSG00000053101
chr13	20385296	20385896	20385596	601	4.97407	3.93495	1.34275	0.792094	0.485532	1.03836	0.754542	0.587178	0.663084	2.61556	5.75568	4.04628	0.474326	1.48102	2.78654	0.459531	0.183571	0.438981	6.09724	7.86253	10.1874	6.06969	2.74302	4.98192	4.63489	0.60356	0.432648	2.49252	2.85492	0.503924	1.66531	1.05804	1.12455	0.946756	0.706981	0.729534	0.714846	3	7134185	42.98	intron (NM_080288, intron 15 of 21)	intron (NM_080288, intron 15 of 21)	-87394	NM_080288	ENSMUSG00000041112
chr1	46945025	46945625	46945325	601	3.29271	2.5517	2.04611	0.826381	0.658609	0.530623	0.632359	0.585635	0.588129	1.73703	1.4241	1.98894	0.782429	0.681632	1.46267	0.865072	0.367142	0.792276	0.973012	1.0165	1.79806	1.60754	0.685756	0.929592	0.842708	0.238949	0.0865296	0.921343	0.431226	0.360996	0.418968	0.349277	1.06248	0.387791	0.74655	0.855987	0.494894	2	151243	0	Intergenic	RLTR13B1|LTR|ERVK	-91816	NM_172653	ENSMUSG00000025986
chr13	20985429	20986029	20985729	601	8.28876	9.2918	2.6121	1.47784	0.522196	0.314655	0.57347	0.703688	0.919672	1.83274	3.14095	2.23756	0.747063	0.866759	1.34011	0.356827	0.367142	0.283016	12.6282	6.47592	4.34481	4.45006	2.3715	1.48857	2.39376	0.238949	0.173059	1.61928	1.41157	0.201475	1.10492	0.229151	1.75258	0.625314	0.415557	0.542558	0.219953	0		4.13	intron (NM_012054, intron 13 of 20)	RLTR25B|LTR|ERVK	87570	NM_146535	ENSMUSG00000042869
chr13	21160512	21161112	21160812	601	3.20797	3.5393	2.05555	3.20266	2.26483	3.00067	3.18162	2.11106	2.39575	2.01702	2.39074	2.69197	1.79932	2.4845	2.9006	2.403	1.83571	2.50145	1.08289	0.506993	0.689994	0.88002	1.79875	1.13662	1.48092	0.182306	0.0865296	2.95319	3.82987	1.05904	0.974071	3.30026	4.41618	3.29804	2.91337	2.45232	1.59466	14	71,87,209,233,286,293,299,304,306,309,318,321,470,482	26.12	Intergenic	tRNA-Glu-GAG_|tRNA|tRNA	-17757	NM_146534	ENSMUSG00000045474
chr13	21167782	21168382	21168082	601	2.86053	4.63817	2.19292	2.32311	1.54314	2.00092	1.43918	1.69942	2.27756	1.57419	3.07026	3.34325	1.84571	3.13866	3.88964	4.53605	2.75357	2.46684	1.09258	0.558195	0.796858	1.74926	1.57739	0.579002	1.56637	0.182306	0.0865296	3.20758	3.94078	0.965893	1.24634	3.03447	2.2491	2.01591	2.58955	2.69982	1.51218	12	1.15123e+35	30.08	Intergenic	tRNA-Lys-AAA|tRNA|tRNA	-11849	NM_009054	ENSMUSG00000021326
chr13	21172540	21173140	21172840	601	4.06984	3.80822	2.48182	2.46026	1.992	6.70501	3.49369	3.34445	2.35252	4.03975	7.98961	7.17224	3.49503	4.27233	4.16725	5.20362	7.89356	5.15697	4.05135	2.68224	2.79326	1.81131	1.01084	1.92469	2.99249	0.358423	0.346119	3.0013	3.81049	3.36935	1.23049	4.72801	2.90447	4.42294	3.40176	2.6393	1.48468	12	94,98,100,138,174,237,317,325,355,380,394,411	31.4	Intergenic	tRNA-Leu-TTG|tRNA|tRNA	-7091	NM_009054	ENSMUSG00000021326
chr13	21210572	21211172	21210872	601	3.55949	2.53624	2.47237	0.944647	1.61646	3.14083	0.981287	0.997277	0.994626	1.14993	1.18292	1.08012	0.700671	1.10226	1.47079	2.23575	0.734284	0.416821	2.33509	1.90078	2.06598	3.78196	2.03095	2.06689	1.07784	0.779678	0.519178	0.460672	0.770931	0.638554	0.974071	1.01119	1.03515	1.14247	0.854488	1.05756	0.797329	10	1.1234e+29	2.98	Intergenic	LTRIS2|LTR|ERV1	30941	NM_009054	ENSMUSG00000021326
chr13	21225098	21225698	21225398	601	3.3037	2.93189	1.34275	1.10068	0.921191	2.48006	1.10127	1.0563	0.994626	2.21415	3.70943	3.74651	0.850666	2.19603	2.7212	0.970415	0.183571	0.980953	10.8398	6.83803	4.86812	3.92368	2.35139	4.5526	1.48092	0.609749	0.951826	2.00086	1.34643	1.21809	1.51333	2.69541	2.78773	1.48481	1.00471	1.28668	0.769835	8	20,89,288,331,390,414,481,509	6.78	Intergenic	RLTR25A|LTR|ERVK	45467	NM_009054	ENSMUSG00000021326
chr13	21279449	21280049	21279749	601	3.02876	3.50838	1.4138	1.99564	1.89226	1.4703	1.26472	1.76308	1.56254	1.89417	3.47982	2.91759	2.22455	2.25293	2.0264	1.68671	4.40571	3.52863	0.625303	0.527969	0.489653	1.11219	0.530956	0.516893	0.555715	0.307969	0.432648	2.17616	2.64011	0.798075	1.67059	1.50613	1.86932	1.60358	3.14001	2.35343	1.18225	19	46,49,66,88,93,129,152,157,193,211,250,256,275,285,306,316,338,385,547	29.59	Intergenic	tRNA-Arg-CGA|tRNA|tRNA	12937	NM_010343	ENSMUSG00000004344
chr13	21729413	21730013	21729713	601	3.06705	2.39405	1.97742	1.20354	1.24389	1.05696	0.287836	1.1107	0.588129	0.751381	2.60702	1.5831	0.520718	1.42214	1.1522	0.662302	0.183571	0.384108	4.67892	3.80326	6.67119	4.52289	1.74767	1.61347	0.943479	0.182306	0.259589	0.921343	1.24792	0.495627	0.691237	0.276002	2.00084	0.663789	0.736658	0.80465	0.577376	1	324	9.26	Intergenic	MERV1_LTR|LTR|ERV1	-5321	NM_178210
chr13	21786935	21787535	21787235	601	6.47746	3.35846	4.54209	5.34589	2.41742	14.0965	6.18437	3.10526	3.25198	3.46406	9.17605	7.28148	6.67406	13.6425	14.3163	19.3121	15.2364	10.611	7.38725	8.37536	15.6222	13.778	7.15168	21.1084	21.8455	45.6854	1.12489	32.1312	3.28774	9.34411	2.90108	5.50827	6.96304	7.00448	2.9925	4.41505	2.19953	51	14,17,22,43,45,55,57,71,73,78,80,87,104,108,125,129,141,146,149,152,158,160,165,181,190,197,199,206,221,226,235,251,253,263,275,277,363,365,379,381,403,422,431,436,451,456,520,535,546,549,561	57.02	promoter-TSS (NM_001290466)	promoter-TSS (NM_001290466)	-17	NM_178184	ENSMUSG00000069309
chr13	21927683	21928283	21927983	601	2.41453	3.105	1.76665	2.42597	1.07081	1.14134	1.21464	1.22875	1.79611	1.64561	3.05306	2.26888	1.82927	2.77038	2.61487	2.50306	1.10143	1.65916	0.966232	0.694599	1.12847	1.31464	1.84519	1.69356	1.07784	0.364612	0.173059	2.09708	3.07133	0.437078	6.63482	2.02327	2.37322	1.97743	1.83311	1.47907	0.659858	14	1.83189e+41	20.66	Intergenic	Intergenic	-17111	NM_183014	ENSMUSG00000006720
chr13	21928506	21929106	21928806	601	1.92617	3.23173	1.27171	2.04881	1.62967	1.03836	1.27133	1.40738	1.43285	1.32992	3.20041	2.4261	1.66846	2.05931	1.72405	1.8842	0.183571	1.04448	1.15624	0.898557	1.90793	3.12464	1.27863	2.04551	2.44267	0.358423	0.605707	3.15947	3.31952	1.80686	9.67204	3.33601	3.21479	2.71817	1.88887	2.11511	0.797329	11	27,59,98,120,184,250,253,400,411,433,534	10.08	Intergenic	B3|SINE|B2	-16288	NM_183014	ENSMUSG00000006720
chr13	21933786	21934386	21934086	601	2.9754	2.40178	1.55824	2.32659	1.60622	3.53558	3.07045	2.23683	2.82246	2.10559	4.73553	3.35475	2.69908	3.19951	2.32064	3.41685	2.57	2.4336	1.86039	1.13485	1.94072	1.89098	1.17027	1.158	2.65659	0.716846	0.605707	1.4611	2.53619	4.48553	0.277551	4.90098	3.37364	3.70674	3.51241	4.10918	1.3747	23	34,38,44,46,48,50,52,54,60,188,201,206,388,404,419,426,452,468,473,495,526,555,562	40.66	Intergenic	Intergenic	-11008	NM_183014	ENSMUSG00000006720
chr13	21936971	21937571	21937271	601	3.09718	2.38632	1.98451	1.80532	0.984275	3.41401	2.89819	1.82365	1.17626	4.31116	9.80608	9.2155	4.64278	8.12206	8.20381	8.32291	3.85499	2.70606	3.95279	2.94121	3.17154	2.38765	1.95975	2.69002	4.10392	0.484086	0.605707	2.38245	3.59408	2.92398	1.81729	3.59069	2.9318	3.0081	2.58596	2.88302	1.75962	25	43,73,127,133,143,151,153,183,196,202,241,271,285,323,336,367,388,409,413,415,447,473,495,565,587	41.49	Intergenic	Intergenic	-7823	NM_183014	ENSMUSG00000006720
chr13	21940402	21941002	21940702	601	4.20385	4.92255	2.69022	1.82072	1.51968	3.78015	4.64283	2.93126	2.36403	2.79125	6.65163	6.33499	3.38602	3.96748	3.70985	5.76058	9.5457	4.75123	3.1181	2.15261	2.62721	2.3674	1.79411	1.26152	2.48864	0.60356	0.173059	2.74691	2.91467	1.38638	1.66531	3.59669	3.12539	4.01758	2.70738	1.75035	1.59466	24	70,95,98,119,123,137,141,146,152,162,182,277,350,363,366,448,516,522,532,540,542,572,585,591	36.2	Intergenic	Intergenic	-4392	NM_183014	ENSMUSG00000006720
chr13	22050662	22051262	22050962	601	4.07799	2.10193	2.76127	4.25713	1.64288	10.129	4.39406	2.99801	2.3323	4.23973	7.59128	8.65304	5.41147	9.67501	9.69935	13.2079	16.5214	7.91305	1.88624	2.01324	2.40947	3.39992	1.97987	2.60585	4.75451	1.43988	0.519178	2.43055	2.16312	4.47082	1.94286	3.90933	3.97434	4.47172	3.05457	2.84087	1.34721	39	28,31,44,52,54,84,97,106,130,137,154,157,189,208,247,295,303,321,332,342,360,369,380,392,404,414,424,428,451,458,463,477,488,501,509,512,522,549,580	47.93	Intergenic	CpG	7732	NM_178198	ENSMUSG00000069300
chr13	22073859	22074459	22074159	601	4.92887	1.53317	1.76665	1.15385	1.43018	0.972573	0.580078	0.761171	1.20798	1.98988	2.12659	2.20881	1.09594	2.02593	2.99881	2.28974	0.550713	0.49818	2.81757	2.08461	2.19274	3.65102	1.80959	1.92265	1.86869	0.53454	0.865296	1.30293	0.953972	0.461969	0.413686	0.661916	1.06248	0.834963	0.860791	1.10889	0.989787	9	3.29407e+26	0	Intergenic	LTRIS2|LTR|ERV1	-13719	NM_145850	ENSMUSG00000069299
chr13	22170490	22171090	22170790	601	3.12856	3.50065	0.708078	1.06639	1.19402	1.00976	0.460098	0.821741	0.738039	1.24135	0.987694	0.951646	0.932425	1.3757	1.19318	1.52737	0.183571	0.408168	1.1152	0.794895	1.14286	1.24444	1.21671	0.537596	1.49919	0.119474	0.0865296	0.587866	0.431226	0.395124	0.69652	0.745405	0.814226	0.387791	0.788832	1.14186	0.659858	8	2.71793e+22	0.99	Intergenic	MMERVK9C_I-int|LTR|ERVK	8792	NM_145849	ENSMUSG00000095916
chr13	22192644	22193244	22192944	601	3.00554	3.224	0.847805	3.05359	1.10748	0.79379	0.287836	0.587178	0.951394	0.709949	1.16187	1.24309	1.01418	1.01395	2.42697	0.967777	0.183571	0.357622	1.26062	1.27292	2.19274	1.73033	1.38699	0.786031	1.04425	0.182306	0.173059	0.333477	0.751547	0.151224	0.968788	0.500046	0.655371	0.834963	0.900359	1.03378	0.742341	8	25,54,309,418,495,519,577,596	0	Intergenic	MMERVK9E_I-int|LTR|ERVK	-4896	NM_145845	ENSMUSG00000099787
chr13	22231263	22231863	22231563	601	4.11628	3.90403	3.11885	3.72394	0.90798	5.21039	2.03468	1.11379	2.4707	0.969947	0.415355	0.600132	0.583546	0.488006	0.923306	1.2219	0.550713	0.511159	0.742602	0.885128	0.921618	0.738302	1.04643	1.19805	1.80151	1.48415	0.519178	0.587866	0.522746	1.47076	1.10492	0.880853	1.37281	1.35908	0.66111	1.13267	1.73213	25	37,45,53,128,160,163,213,218,223,254,259,267,277,293,346,361,376,387,394,401,410,419,432,466,473	0	Intergenic	IAPEz-int|LTR|ERVK	-11743	NM_134225	ENSMUSG00000046932
chr13	22307935	22308535	22308235	601	3.66621	2.10966	0.850166	1.08528	0.871316	1.30582	1.04678	0.703688	1.06958	1.43848	1.7093	1.91737	0.801569	0.809854	1.58485	1.93292	0.367142	0.298423	2.34124	2.1933	3.11986	2.35662	1.29411	2.21249	1.63356	1.03719	0.519178	0.873237	1.01912	0.327809	0.560385	0.782043	0.938355	0.677726	0.723177	1.14186	0.879811	10	22,68,217,306,372,514,519,548,556,601	2.48	Intergenic	LTRIS2|LTR|ERV1	15042	NM_001167541	ENSMUSG00000069295
chr13	22574821	22575421	22575121	601	5.85225	2.66297	1.97742	0.948128	0.485532	0.380447	0.691248	0.817112	0.481452	1.52705	2.272	2.4146	0.575224	0.681632	1.02151	1.11656	0.367142	0.423574	2.11374	1.70396	3.06418	1.78975	1.53095	1.19873	0.622896	0.528352	0.432648	1.30293	0.751547	0.520987	0.691237	0.312639	1.00042	0.834963	0.379578	0.397732	0.439906	6	76101260316546500	0	Intergenic	RLTR13B1|LTR|ERVK	17809	NM_134217	ENSMUSG00000100296
chr13	22702833	22703433	22703133	601	7.15728	5.49131	2.75182	1.92706	1.23068	0.695102	0.745731	1.34063	0.588129	2.497	3.20233	2.66322	2.1482	3.39707	3.87301	2.84934	0.367142	0.353295	2.57488	1.82231	4.0147	3.97626	2.16563	1.67558	1.93587	0.295592	0.519178	0.53976	1.33944	0.184882	0.832654	0.44298	1.81465	0.499584	0.579259	0.62686	0.632364	3	229380598	0	Intergenic	RLTR13E|LTR|ERVK	23489	NM_001166709
chr13	22780235	22780835	22780535	601	3.01777	1.82528	0.989893	1.18814	0.572071	0.727998	0.174464	0.585635	0.588129	0.595683	0.939811	0.691529	0.640756	0.614257	0.849844	0.865072	0.367142	0.333562	0.745832	1.18228	1.70459	1.36591	0.794116	0.888866	1.39842	0.245137	0.0865296	0.333477	0.614267	0.319512	0.277551	0.406343	1.3802	0.551996	0.517192	0.669011	0.824823	4	267533557559	0	Intergenic	MMERVK9E_I-int|LTR|ERVK	-7210	NM_134218	ENSMUSG00000071493
chr13	22784023	22784623	22784323	601	9.3926	7.70452	2.54341	2.87519	1.09427	0.976862	0.69345	0.643119	0.951394	2.67413	3.46263	1.80297	2.05	3.69601	3.83242	3.20353	0.550713	0.377355	3.31361	1.84665	3.77757	4.91702	2.03715	2.08827	2.22286	0.415066	0.432648	1.5883	1.81642	0.344403	1.10492	0.448087	0.655371	0.92585	0.651218	0.813836	0.852317	0		0	Intergenic	RLTR13E|LTR|ERVK	-10998	NM_134218	ENSMUSG00000071493
chr13	22935739	22936339	22936039	601	2.52533	4.0926	0.776761	1.58419	0.808231	0.746591	0.399006	0.700602	0.406497	0.418548	0.48043	0.611631	0.359905	0.332317	0.612831	0.61095	0.183571	0.430328	0.432702	0.140178	0.27342	0.718057	0.639316	0.619728	0.522125	0.307969	0.173059	0.460672	0.385466	0.117567	0.277551	0.229151	1.62845	0.342347	0.281532	0.449069	0.439906	1	156	0	Intergenic	ERVB4_1B-I_MM-int|LTR|ERVK	-51878	NM_134241	ENSMUSG00000071490
chr13	22992113	22992713	22992413	601	3.92891	3.94268	1.90638	1.5499	0.658609	0.479135	0.518986	0.467582	0.256587	1.79846	3.45685	1.96019	1.10135	1.76887	2.99069	1.17582	0.183571	0.298423	7.85712	7.18347	9.19703	7.52737	3.64086	6.18541	4.12809	0.364612	0.778767	1.07952	1.33944	0.260494	0.827372	0.177192	1.31074	0.45414	0.54328	0.406918	0.549882	1	453	0	Intergenic	RMER16-int|LTR|ERVK	-18836	NM_134215	ENSMUSG00000060024
chr13	23171473	23172073	23171773	601	7.74828	5.89469	3.95957	4.34459	1.49326	4.72127	1.72702	1.22875	0.919672	2.18986	3.07026	3.31768	1.61666	5.5139	5.42578	4.18186	0.550713	0.263283	4.38968	3.84395	5.85694	4.43244	2.84054	4.3622	3.68552	1.13191	1.21141	0.952326	0.999732	0.697102	1.52389	1.21481	3.76081	1.25426	1.55158	2.31128	0.659858	10	1.33192e+29	0	Intergenic	MMETn-int|LTR|ERVK	9130	NM_134238	ENSMUSG00000061376
chr1	47207231	47207831	47207531	601	3.32284	1.55636	0.779122	0.567484	0.522196	1.27721	0.697856	0.529695	0.781271	1.40135	1.84138	1.54603	0.621616	1.56736	2.13273	0.970415	0.367142	0.434654	0.512191	0.650944	0.507547	1.44558	1.03095	0.991701	0.522125	0.182306	0.0865296	0.460672	0.770931	0.680508	0.413686	0.661916	0.938355	0.604408	0.759156	0.931103	0.412411	9	2.2041e+26	5.79	Intergenic	RLTR9D2|LTR|ERVK	259594	NR_105768	ENSMUSG00000098876
chr13	23285563	23286163	23285863	601	2.53631	3.95814	1.13198	2.0985	1.35685	2.38566	2.8393	2.29586	2.28907	1.90417	3.99673	4.51477	2.46441	2.79587	2.31252	3.81975	9.91284	3.61864	0.590404	0.402478	0.705385	1.09194	0.561916	0.950295	0.723667	0.119474	0.0865296	3.4	5.14293	3.68934	1.67587	5.11481	3.58717	4.43687	4.91823	3.68389	1.23723	17	8.91141e+49	38.68	intron (NR_126444, intron 1 of 1)	intron (NR_126444, intron 1 of 1)	7513	NR_046038	ENSMUSG00000085122
chr13	23309092	23309692	23309392	601	2.59375	2.39405	2.26868	2.37628	1.46981	3.49267	3.66154	2.52734	1.40112	1.72418	4.01585	3.68902	1.993	2.39815	2.2553	4.12259	1.65214	1.80837	0.325733	0.292527	0.541833	1.01096	0.484517	0.557619	0.757257	0.119474	0.259589	3.0013	3.78411	6.34264	1.66003	6.79214	5.4166	7.62312	4.70778	4.39505	1.20974	28	11,33,58,84,103,115,167,204,208,251,261,264,291,293,296,380,400,402,417,459,516,524,548,558,560,565,578,603	43.97	intron (NR_126444, intron 1 of 1)	intron (NR_126444, intron 1 of 1)	4015	NR_126443	ENSMUSG00000085488
chr13	23325298	23325898	23325598	601	3.06705	1.82528	1.06094	1.56878	1.34364	1.33872	0.695653	1.16973	1.29445	1.15279	1.14082	1.14019	0.692557	1.29786	0.923306	1.17055	0.367142	0.579539	3.52946	3.49268	5.54522	6.59608	4.73217	4.71415	3.85642	1.08765	1.21141	0.921343	1.29368	0.529284	1.81201	1.00609	2.88452	0.761645	1.27994	1.66982	1.04478	10	37,80,114,169,232,284,353,375,485,515	0	intron (NR_131052, intron 2 of 3)	MMETn-int|LTR|ERVK	12073	NR_131052
chr13	23329502	23330102	23329802	601	3.12041	2.08647	2.33264	2.84438	1.30697	6.03279	1.68795	1.05785	0.738039	2.01702	1.68054	1.24309	0.891441	2.0848	2.47568	3.00867	0.917855	0.596845	2.29373	1.73163	2.02969	3.05444	1.90711	2.60381	1.42906	1.23901	1.21141	2.00086	1.41157	2.31908	2.49268	2.06413	2.15969	1.77475	1.15222	2.33505	1.15475	21	10,53,57,66,95,133,144,167,180,182,190,206,282,341,374,381,384,415,427,446,456	0.33	intron (NR_131052, intron 2 of 3)	RLTRETN_Mm|LTR|ERVK	16277	NR_131052
chr13	23437954	23438554	23438254	601	4.86328	4.22706	1.8377	3.54902	0.984275	3.47122	2.66043	1.5208	1.44436	1.74703	3.40334	2.70604	1.9437	2.33928	2.89248	4.07651	5.6907	3.73514	1.81193	0.839402	1.14686	1.67906	1.30959	1.71562	1.76792	0.119474	0.346119	3.19046	3.62745	0.705869	3.44034	2.67409	3.91228	2.74604	1.93474	1.73575	1.01728	24	20,25,53,62,127,135,164,168,175,181,183,192,206,228,248,314,337,404,426,436,472,475,531,564	31.9	Intergenic	Intergenic	-7237	NR_015492	ENSMUSG00000085024
chr13	23518770	23519370	23519070	601	3.17376	1.96747	0.708078	2.15167	1.2571	0.826686	1.14694	0.820198	0.931181	1.76132	2.78698	3.02048	1.78309	2.14565	1.83037	2.75191	3.67142	3.00639	4.41656	2.36878	2.28872	1.89229	1.72755	2.44226	2.11914	0.477897	0.519178	3.33477	3.94777	0.831732	1.52389	0.875746	3.56723	0.974629	1.54169	1.07593	1.12726	10	8.10227e+27	32.4	Intergenic	tRNA-Gln-CAA|tRNA|tRNA	-11974	NM_153173	ENSMUSG00000060981
chr1	7047149	7047749	7047449	601	3.35706	4.34606	1.97506	2.75692	0.621945	1.4846	0.344522	1.64194	0.812994	2.49841	4.96514	3.93506	3.06689	4.38811	6.57798	2.14624	0.917855	0.298423	2.03102	2.82915	4.68129	3.43095	1.64551	2.91707	1.74965	0.245137	0.432648	0.71506	1.47672	0.218539	1.10492	0.265788	1.4696	0.691663	1.11624	1.08512	0.797329	5	71,89,101,146,407	33.55	Intergenic	Intergenic	-41471	NM_183028	ENSMUSG00000051285
chr1	47738843	47739443	47739143	601	3.68127	1.12979	1.27171	2.018	0.385784	0.366144	0.689045	0.994191	1.49629	0.99994	0.746515	1.15169	0.877919	0.767976	1.34823	0.613588	0.917855	0.478447	0.565516	0.791121	0.562731	0.697811	0.685756	1.05313	0.488534	0.421254	0.519178	0.794149	0.633651	0.428312	1.11549	0.260681	1.62845	0.78255	0.605346	1.06674	0.714846	5	39282331483599	0	Intergenic	RLTR13B3|LTR|ERVK	-272018	NR_105768	ENSMUSG00000098876
chr13	24772528	24773128	24772828	601	5.60053	3.23173	3.67303	2.53231	1.9025	3.20662	0.691248	0.938251	1.43285	1.50706	1.63844	1.75757	0.92972	2.62972	3.32553	3.76576	0.183571	0.368702	2.08239	1.48572	2.25193	2.8128	1.63931	1.57206	1.34656	1.03719	0.778767	0.921343	1.43096	0.907814	1.80144	1.47038	1.94616	1.63508	1.00471	1.65145	0.714846	10	2.81063e+28	1.32	Intergenic	MMETn-int|LTR|ERVK	-10891	NM_020567	ENSMUSG00000006715
chr13	25052583	25053183	25052883	601	3.31877	2.7897	3.036	1.10068	1.24389	1.47888	0.69345	0.877681	0.738039	1.13564	3.03571	4.0437	0.539858	0.917136	1.69969	0.865072	0.183571	0.636311	6.0759	7.52338	2.71968	3.06522	2.11919	5.25514	1.43201	2.11246	1.73059	0.969449	2.22827	1.07516	1.51861	1.50702	1.02776	1.03764	0.838293	1.12727	0.879811	6	12226421430441400	4.46	Intergenic	ORR1B2|LTR|ERVL-MaLR	-3121	NM_177577	ENSMUSG00000035910
chr13	25417594	25418194	25417894	601	7.34057	4.06941	1.62929	1.2756	1.04439	0.647903	0.514581	1.34372	0.887949	2.56413	2.5879	2.76612	1.7394	3.46901	4.69811	2.59522	0.550713	0.526566	1.38342	0.803293	2.65011	2.48888	1.60835	0.848139	0.790848	0.23276	0.346119	0.666955	2.08399	0.3527	1.11549	0.51026	1.2834	0.873438	0.654807	1.11808	0.852317	2	353536	0	Intergenic	RLTR13D6|LTR|ERVK	-147898	NM_009513	ENSMUSG00000048978
chr13	25639710	25640310	25640010	601	2.40354	6.02142	1.06094	1.39387	0.784778	1.22144	1.09906	1.34989	1.32617	5.21397	6.90808	5.78085	3.97227	9.03526	7.09221	6.22275	5.13999	2.23817	1.5631	2.2865	3.3436	5.11132	1.89319	2.50437	2.05196	0.597372	1.03836	0.71506	0.862452	0.151224	0.277551	1.05804	0.814226	0.716201	1.32581	1.37099	0.824823	6	20,53,61,151,278,523	2.31	Intergenic	RLTR9A3|LTR|ERVK	326306	NR_045062	ENSMUSG00000086531
chr13	25704247	25704847	25704547	601	3.73055	1.69082	0.494946	0.586368	0.286035	0.248864	0.285634	0.644662	0.331542	0.465684	0.436404	0.751602	0.125447	0.439599	0.367698	0.408179	0.183571	0.46304	0.199061	0.324417	0.381286	1.0717	0.592876	0.330567	0.421354	0.176117	0.173059	0.53976	0.385466	0.117567	0.418968	0.13034	0.469177	0.216617	0.347188	0.219941	0.219953	1	544	28.1	Intergenic	Intergenic	261769	NR_045062	ENSMUSG00000086531
chr13	25925574	25926174	25925874	601	3.59371	4.37698	2.19056	1.56878	0.971065	1.78924	0.870117	1.46486	0.481452	1.50561	2.56878	2.5175	1.21307	1.35279	1.47891	1.42467	0.734284	0.557379	0.701242	0.73152	0.779965	1.2944	0.685756	0.826757	0.589306	0.30178	0.346119	1.15861	1.06488	0.579536	0.69652	1.67311	0.469177	0.985231	0.720462	0.397732	0.577376	7	1.15272e+20	5.79	intron (NR_045062, intron 2 of 3)	RLTR9D|LTR|ERVK	40442	NR_045062	ENSMUSG00000086531
chr13	25983500	25984100	25983800	601	1.36938	3.38165	0.916487	1.37846	0.33591	0.446239	0.512378	0.935165	0.256587	1.50276	2.13799	1.7889	0.869597	0.555381	1.291	0.613588	0.550713	1.02042	0.704153	0.694599	0.927625	1.55759	0.732196	1.40508	0.488534	0.471709	0.346119	1.413	1.40458	0.193179	0.555103	0.224044	0.717435	0.282967	0.307619	0.31343	0.219953	1	541	4.3	Intergenic	Tigger6a|DNA|TcMar-Tigger	-17484	NR_045062	ENSMUSG00000086531
chr13	26004689	26005289	26004989	601	9.66346	6.44799	2.11951	1.80532	0.708483	0.610718	0.630156	1.34526	1.28294	5.51967	7.6104	5.76935	4.11415	6.14713	9.03781	4.0278	0.367142	0.601172	2.00354	2.80229	5.56913	9.13754	2.78483	2.48231	2.60768	0.245137	0.605707	1.95276	1.7249	0.479033	1.65474	1.32894	1.62106	0.677726	0.579259	0.304244	0.934799	6	38,97,349,488,572,595	0	Intergenic	RLTR13D6|LTR|ERVK	-38673	NR_045062	ENSMUSG00000086531
chr13	27028398	27028998	27028698	601	3.28863	1.40644	0.987531	0.567484	0.758357	0.333248	0.115575	0.700602	0.406497	0.669959	1.22502	1.18876	0.425229	0.332317	0.79262	0.508245	0.734284	0.607925	2.60172	1.23559	2.3399	1.64803	0.654796	1.1373	0.454944	0.30178	0.259589	0.53976	0.679411	0.176585	0.555103	0.260681	1.09721	0.164205	0.605346	0.678197	0.412411	1	497	6.45	Intergenic	MLTR25A|LTR|ERVK	-18353	NR_039552	ENSMUSG00000106278
chr13	27960280	27960880	27960580	601	3.33383	2.23639	1.83534	1.30989	0.68503	1.32012	1.22565	0.705231	0.556407	1.54705	1.90646	3.34325	1.03603	1.96902	2.42697	1.93819	0.550713	0.761463	0.710615	1.07902	1.72849	1.77082	0.685756	1.36435	0.690077	0.182306	0.432648	1.6364	0.973356	0.537581	0.685955	0.807578	0.655371	1.02371	0.497408	0.795464	0.714846	4	17476546562	0.17	Intergenic	RLTR9D|LTR|ERVK	-55643	NM_011165	ENSMUSG00000005891
chr13	28116002	28116602	28116302	601	4.53623	2.53624	0.634673	1.32529	0.89477	0.497727	0.285634	1.05322	0.994626	0.935661	1.13504	1.14019	0.632434	0.778445	0.555607	0.762368	0.367142	0.373028	0.966232	0.839808	1.15925	0.981248	1.57739	0.454784	1.39842	0.415066	0.346119	0.666955	0.679411	0.596599	0.418968	0.359491	0.938355	0.737107	0.527084	0.62686	0.329929	5	35,57,98,384,509	0	Intergenic	RLTR13B3|LTR|ERVK	-26182	NM_023746	ENSMUSG00000017064
chr13	28200446	28201046	28200746	601	3.91792	4.20387	2.75418	2.39516	1.00773	2.32845	0.981287	0.703688	0.738039	0.768524	0.83071	0.448661	0.621616	0.448099	0.874202	1.07048	0.183571	0.513586	0.695419	0.638772	0.562731	1.13243	0.938073	0.826078	0.790848	1.42132	1.21141	0.333477	0.568506	0.705869	1.38776	0.891067	1.56639	1.10399	0.572956	0.62686	0.879811	29	36,81,119,151,203,278,310,333,347,368,384,399,404,414,429,444,459,464,474,479,489,499,523,531,533,537,550,560,572	1.82	Intergenic	IAPEz-int|LTR|ERVK	58262	NM_023746	ENSMUSG00000017064
chr13	28899986	28900586	28900286	601	3.53627	1.55636	0.987531	1.60307	0.635155	0.563519	0.863509	0.646205	1.5078	0.591389	0.94174	1.18301	0.64346	0.85629	0.735397	1.01913	0.183571	0.533319	0.287604	0.308472	0.417074	1.54681	0.969033	0.413379	0.555715	0.238949	0.432648	1.20671	1.11064	0.386357	0.837936	0.68834	0.531242	0.918882	0.926447	1.14564	0.714846	3	221258265	41.65	Intergenic	Intergenic	-14864	NR_045053
chr13	28988644	28989244	28988944	601	5.09302	0.987602	1.27407	2.18596	1.54314	3.74726	1.68135	1.586	1.79611	3.88261	4.97671	4.91228	2.73986	3.96945	5.45864	3.82767	0.183571	0.432227	2.73968	3.35838	1.83385	4.40273	2.28947	2.50369	4.38797	0.484086	0.173059	0.952326	1.54885	1.09223	0.827372	2.34013	2.22176	1.97743	1.32581	1.74494	1.07227	11	3.91493e+31	44.96	Intergenic	Intergenic	-25470	NR_045073	ENSMUSG00000086363
chr13	29278111	29278711	29278411	601	6.26687	6.32899	2.04847	1.41275	1.0576	1.77494	0.697856	0.351072	0.406497	2.85982	2.41163	2.35195	0.329948	0.42913	1.70781	0.562235	0.734284	0.502506	9.58211	3.91195	6.27952	1.39562	1.21671	1.77841	2.5953	0.245137	0.173059	1.66739	1.16339	0.823435	1.51861	0.557999	1.18661	0.499584	0.81492	0.879766	0.494894	11	6.61211e+31	41.82	intron (NR_131896, intron 15 of 16)	intron (NR_131896, intron 15 of 16)	262156	NR_045073	ENSMUSG00000086363
chr13	29368477	29369077	29368777	601	4.71828	1.54863	1.27171	1.25672	0.535407	1.24432	0.697856	1.2303	0.556407	1.81275	1.6958	1.16319	1.72838	2.25293	2.15709	1.88684	1.10143	0.693611	1.68331	0.697115	0.707888	1.26468	1.45355	0.537596	0.522125	0.245137	0.173059	2.03185	0.522746	0.604896	0.418968	0.588642	0.717435	0.545028	0.752853	0.940289	0.329929	5	299391416447514	40.99	intron (NR_131896, intron 13 of 16)	intron (NR_131896, intron 13 of 16)	352522	NR_045073	ENSMUSG00000086363
chr13	31671270	31671870	31671570	601	7.80979	3.07408	3.03836	1.75214	1.04439	1.91654	1.03357	1.52234	1.57125	2.80269	3.94692	3.05756	1.42589	2.89269	3.46472	1.42467	0.550713	0.572786	5.99641	3.96567	4.96109	4.65383	3.74765	4.09306	1.8351	0.90534	1.90365	1.00043	0.797307	0.604896	2.22569	0.667023	0.876291	1.32758	1.13873	1.15104	1.07227	9	1.70386e+26	2.98	Intergenic	LTRIS2|LTR|ERV1	45754	NM_010225	ENSMUSG00000038402
chr13	32053411	32054011	32053711	601	3.07804	2.97054	1.62693	0.636059	1.36709	0.464831	0.518986	0.410099	0.406497	0.839948	1.37621	2.62615	0.845049	1.05189	2.53329	0.916424	0.183571	0.989606	0.296658	0.250129	0.417575	0.637075	0.484517	0.620407	0.522125	0.238949	0.519178	0.333477	1.2673	0.117567	0.418968	0.500046	0.876291	0.499584	0.435342	1.14564	0.4674	0		35.54	intron (NM_146041, intron 7 of 10)	intron (NM_146041, intron 7 of 10)	247065	NM_008592	ENSMUSG00000050295
chr13	32351687	32352287	32351987	601	3.33791	1.41417	3.32254	2.8101	0.957854	4.00899	2.20033	0.936708	1.9143	1.09136	0.589531	0.345765	0.5099	0.904696	0.62095	0.967777	0.367142	0.757136	0.730317	0.739067	0.651201	1.48607	1.39163	1.21875	1.01066	1.76736	0.951826	0.921343	0.862452	0.932705	1.11021	0.979663	1.31074	1.49875	0.900359	0.964068	1.23723	27	11,26,41,56,71,86,139,155,165,173,209,214,219,227,269,272,304,317,355,365,379,387,395,445,514,535,543	0	Intergenic	IAPEz-int|LTR|ERVK	-13443	NM_146041	ENSMUSG00000038372
chr13	32941810	32942410	32942110	601	3.33791	1.67536	1.4872	2.20484	0.821442	3.8631	1.63127	1.29087	1.17626	0.659962	0.35028	0.611631	0.332652	0.750978	0.866082	1.21926	0.183571	0.4871	0.565835	0.595116	0.469756	1.05145	3.24145	1.56934	0.690077	1.40894	0.865296	0.587866	1.06488	1.00832	0.837936	0.760726	1.15928	1.37999	0.563064	0.837615	1.01728	27	8,22,32,70,83,118,168,173,178,209,214,222,232,248,301,316,331,342,349,356,365,374,387,421,428,562,575	0	Intergenic	IAPEz-int|LTR|ERVK	-23403	NM_011454	ENSMUSG00000042842
chr13	33052587	33053187	33052887	601	3.23528	2.40178	0.847805	2.42945	0.90798	0.727998	0.747934	0.702145	0.631361	2.17987	2.62999	1.13444	1.60584	1.55036	2.49231	1.63272	0.183571	0.4871	0.985615	1.07399	1.25072	1.42665	0.716716	1.48789	0.723667	0.295592	0.346119	1.33391	0.660027	0.596599	0.69652	0.484724	1.37281	0.656821	0.579259	1.08512	0.357423	5	35,99,125,214,217	0	Intergenic	RLTR13F|LTR|ERVK	25473	NM_011452
chr13	33060843	33061443	33061143	601	7.21879	6.44799	5.1626	2.95917	1.19402	5.66952	1.90368	0.997277	2.64083	2.72271	3.78222	3.76634	1.55675	4.96246	5.99762	7.1747	0.367142	0.368702	6.43717	5.07532	7.64949	6.77829	4.74301	6.82109	4.67791	0.798243	1.12489	0.666955	1.70552	0.588302	1.79616	1.2872	2.60153	2.01227	1.39418	2.58255	1.07227	11	9.01061e+31	0	Intergenic	ETnERV-int|LTR|ERVK	-22960	NM_173052	ENSMUSG00000051029
chr13	33062066	33062666	33062366	601	10.4418	5.87923	2.96968	4.39428	1.52992	5.52649	1.16016	0.939794	1.87107	3.38408	4.0655	3.88648	1.97636	5.33334	6.56908	7.22605	0.367142	0.45196	3.34528	2.64743	4.48996	5.69581	3.43342	4.97989	3.19403	1.26995	1.03836	1.74647	1.52248	1.02444	2.75438	1.67822	2.94658	2.85784	1.29613	1.97947	0.852317	11	6,43,104,415,438,448,479,513,520,553,601	0	Intergenic	MMETn-int|LTR|ERVK	-21737	NM_173052	ENSMUSG00000051029
chr13	33205317	33205917	33205617	601	5.47467	2.52851	1.55116	1.74022	0.33591	0.717984	0.741326	0.587178	0.694807	1.82989	2.28164	1.92887	1.97657	4.01786	4.81256	3.10874	0.550713	0.588192	0.663751	0.670256	1.0007	2.32691	1.15015	0.620407	2.02132	0.23276	0.259589	1.07952	1.90095	0.386357	0.827372	0.500046	0.938355	0.611377	0.5073	0.762499	0.714846	4	29131140361	0	Intergenic	RLTR13E|LTR|ERVK	12658	NM_011460
chr13	33296749	33297349	33297049	601	3.83727	2.10966	0.779122	1.30989	0.522196	0.830975	0.512378	0.705231	1.38961	0.874235	1.13889	0.940147	0.610799	0.624727	0.743516	0.559597	0.183571	0.283016	0.644367	0.54225	0.76107	0.900266	0.999993	0.888866	0.555715	0.119474	0.173059	0.460672	0.568506	0.235133	0.413686	0.489831	1.15928	0.716201	0.38947	0.397732	0.274941	3	82209236	1.65	Intergenic	RLTR13G|LTR|ERVK	-27028	NM_183197	ENSMUSG00000038327
chr13	33371502	33372102	33371802	601	3.68127	2.6707	1.06094	1.99912	0.585281	1.42739	0.69345	1.28624	1.13303	0.699952	0.874736	1.04879	0.460803	0.584819	0.964291	0.61095	0.183571	0.373028	0.644048	0.710544	0.616414	0.718057	0.922593	0.516893	0.790848	0.119474	0.173059	0.333477	0.614267	0.504393	0.413686	0.489831	1.69052	0.768613	0.808616	0.888952	0.329929	3	112514557	1.32	Intergenic	RLTR13G|LTR|ERVK	47725	NM_183197	ENSMUSG00000038327
chr1	48361756	48362356	48362056	601	3.02468	2.22866	1.84242	4.10458	1.0576	4.24355	1.74023	1.17127	1.98925	0.632821	0.415355	0.648705	0.823413	0.515474	0.743516	1.11919	0.367142	0.634412	0.571658	0.652201	0.636811	1.15268	0.953553	1.75499	0.858029	1.52841	0.778767	1.09664	1.01912	1.14295	0.69652	1.12532	2.07029	1.27517	0.952534	0.964068	0.989787	24	36,44,52,114,127,138,159,212,217,222,253,258,266,276,345,360,375,393,400,409,418,431,465,472	0	Intergenic	IAPEz-int|LTR|ERVK	-894931	NR_105768	ENSMUSG00000098876
chr13	33456566	33457166	33456866	601	3.35706	2.25186	0.634673	0.723518	1.00773	1.17853	0.525595	0.646205	0.513175	0.798517	1.24607	0.794426	0.577928	0.866759	1.05399	0.967777	0.734284	0.234897	0.580712	0.535109	0.636311	0.799039	0.716716	0.516893	0.454944	0.358423	0.259589	0.460672	0.927596	0.226836	0.413686	0.494939	0.876291	0.506552	0.38947	0.711162	0.60487	4	72199227595	1.32	Intergenic	RLTR13G|LTR|ERVK	-27924	NM_011455	ENSMUSG00000057726
chr13	33562868	33563468	33563168	601	6.66767	1.9752	2.04611	1.48132	0.522196	0.314655	0.514581	0.700602	1.02635	1.28564	1.94855	1.96019	0.725219	0.85826	1.71593	0.967777	1.10143	0.388435	2.40684	1.82231	2.65361	2.21491	1.96903	1.55	2.14036	0.553106	0.346119	0.873237	0.816691	0.235133	0.832654	0.385914	0.938355	0.387791	0.451537	0.262093	0.60487	1	362	0	non-coding (NR_131141, exon 3 of 3)	non-coding (NR_131141, exon 3 of 3)	5701	NR_131140
chr13	33743984	33744584	33744284	601	11.9973	9.82964	2.61446	1.49673	1.04439	0.863871	0.691248	0.761171	0.812994	3.6055	4.59767	3.26335	1.09053	1.57783	2.27153	1.42731	0.917855	0.636311	5.491	3.56404	7.20264	5.99818	3.01546	2.68866	1.14502	0.615937	0.519178	1.00043	1.45034	0.48733	1.64946	0.693447	0.903628	0.611377	0.54328	0.482034	0.577376	2	563575	0	Intergenic	RLTR13D6|LTR|ERVK	82809	NM_001076790	ENSMUSG00000047889
chr13	33776482	33777082	33776782	601	3.89878	2.53624	2.04847	2.75692	1.0576	2.57731	0.752339	0.877681	1.25121	0.384262	0.394306	0.497235	0.417115	0.536413	0.907067	2.03298	0.550713	0.360049	0.723218	0.593858	0.525942	2.64821	2.12846	1.56934	0.622896	1.00006	0.519178	0.666955	0.862452	0.86539	1.24634	0.57332	1.44226	0.873438	0.788832	1.06674	0.989787	24	29,51,104,187,239,297,321,335,356,359,372,377,402,407,417,422,445,447,453,457,470,480,576,584	0.33	Intergenic	IAPA_MM-int|LTR|ERVK	66626	NM_001045535	ENSMUSG00000069248
chr13	33863080	33863680	33863380	601	3.75378	2.38632	2.54814	1.37846	1.22044	3.00496	1.56577	1.34989	1.61448	0.527111	0.371329	0.497235	0.591659	0.719569	0.735397	1.72751	0.367142	0.515486	0.752294	0.69249	0.507547	1.60754	2.08202	1.23946	0.891619	1.12572	0.778767	0.794149	1.20216	1.15954	0.691237	0.839108	1.50432	1.32758	0.844596	1.01541	0.824823	32	4,11,45,58,67,76,83,90,101,113,128,143,196,212,222,230,235,266,271,276,284,326,361,374,412,436,444,452,502,571,592,600	0	Intergenic	IAPEz-int|LTR|ERVK	-19972	NM_001045535	ENSMUSG00000069248
chr13	33920842	33921442	33921142	601	5.62251	3.6583	4.66765	1.98023	1.49326	3.65001	1.10127	1.52389	1.61448	5.09112	8.65159	9.01347	1.91665	5.14759	8.86614	2.44907	0.367142	0.884188	8.28013	6.59379	9.43166	4.4824	4.32041	5.60505	2.25645	0.559294	0.605707	2.07995	3.07133	2.10931	1.79616	1.95	2.84979	2.31978	1.3519	1.20238	1.34721	6	3.93431e+17	18.51	intron (NM_001164118, intron 6 of 7)	RLTR17|LTR|ERVK	-14890	NR_040707	ENSMUSG00000085457
chr13	33970296	33970896	33970596	601	4.75373	3.67376	1.55352	3.13757	0.671819	0.67651	0.867914	0.936708	0.994626	3.35265	3.77467	3.18603	2.22746	2.57478	2.71308	1.83021	0.550713	0.838496	1.11197	1.45298	1.48835	3.62131	0.763156	0.972357	1.53278	0.471709	0.259589	1.87367	1.20216	0.571239	1.26219	0.745405	3.13278	0.789519	0.677305	1.02459	0.549882	7	1.23815e+19	0	intron (NM_001163241, intron 2 of 6)	RLTR13G|LTR|ERVK	3443	NM_020282	ENSMUSG00000046949
chr13	34109566	34110166	34109866	601	13.1329	7.32433	8.34304	4.34111	2.21495	7.37294	2.89599	0.995734	2.69557	4.68827	6.93265	7.33838	1.55945	4.7309	5.17291	1.79205	0.917855	0.612252	17.8981	13.8922	9.53652	10.1459	6.3978	8.19019	4.46399	0.968172	0.951826	1.66739	2.49583	3.56347	4.56639	3.67929	1.49693	2.22889	1.37168	1.43151	1.18225	6	39,69,169,250,409,416	39.5	intron (NR_046184, intron 1 of 4)	intron (NR_046184, intron 1 of 4)	3406	NR_046184
chr13	34173019	34173619	34173319	601	3.22304	2.66297	2.40605	1.27212	0.721693	2.02809	1.16016	0.994191	1.46457	0.547106	0.241179	0.400088	0.259007	0.612287	0.670054	0.662302	0.183571	0.373028	0.716438	0.675287	0.509549	1.62779	1.04643	1.28086	0.555715	0.779678	0.951826	0.842255	1.58762	0.470736	1.50804	0.312639	1.12455	0.761645	1.01819	0.566336	0.659858	16	6.31403e+46	0	intron (NM_001101430, intron 2 of 2)	IAPEz-int|LTR|ERVK	10355	NM_001101430	ENSMUSG00000071451
chr13	34958353	34958953	34958653	601	4.38715	4.36152	1.27171	2.86327	0.90798	0.629311	0.457895	0.585635	0.513175	1.30278	2.06151	1.6745	1.41486	1.1317	1.60148	1.47866	0.367142	0.397088	0.909676	0.877581	0.943016	2.32691	1.17027	0.558299	0.555715	0.238949	0.259589	0.873237	0.843067	0.319042	0.69652	0.401235	2.44268	0.702264	0.54328	0.80465	0.549882	2	13128	0.33	intron (NM_026947, intron 3 of 8)	RLTR13F|LTR|ERVK	5156	NM_026947	ENSMUSG00000021416
chr13	35445222	35445822	35445522	601	4.19286	1.84074	0.992254	0.738922	0.944644	0.464831	0.636764	0.817112	0.663084	1.29278	0.920691	1.39456	0.466212	0.769946	0.727278	0.662302	0.367142	0.388435	1.22572	0.953127	1.18315	1.2539	0.953553	1.3837	1.26406	0.289403	0.432648	0.587866	1.11064	0.310745	0.418968	0.531576	0.717435	0.335379	0.497408	0.855987	0.714846	10	17,52,54,77,146,171,243,285,335,527	0	Intergenic	RLTR13B4|LTR|ERVK	-214340	NM_009881	ENSMUSG00000059288
chr13	35492700	35493300	35493000	601	3.5212	1.67536	0.92121	1.10416	0.758357	0.6336	0.636764	1.34526	0.588129	1.04422	0.635486	0.897323	0.518014	0.681632	0.711039	0.508245	0.367142	0.49818	1.31103	0.916612	0.779965	1.17292	1.04643	0.640431	0.522125	0.30178	0.173059	0.53976	0.816691	0.369763	0.418968	0.432766	1.31813	0.394759	0.461429	0.617673	0.577376	5	49474538541593	0	Intergenic	RLTR13C2|LTR|ERVK	-166862	NM_009881	ENSMUSG00000059288
chr13	36903767	36904367	36904067	601	3.10817	3.68149	1.69561	1.46244	0.708483	0.647903	0.689045	0.702145	0.513175	1.53705	2.02696	1.69175	1.39864	0.546882	1.59375	0.408179	0.183571	0.631985	0.49895	0.447392	0.778464	1.59808	1.29875	0.888866	1.14502	0.119474	0.346119	0.53976	0.431226	0.344403	0.555103	0.651702	1.03515	0.558965	0.189789	0.449069	0.412411	5	104208240345347	38.18	intron (NM_001166391, intron 11 of 14)	intron (NM_001166391, intron 11 of 14)	145146	NM_028784	ENSMUSG00000039109
chr13	37710557	37711157	37710857	601	3.57456	2.11739	1.06094	0.948128	1.29376	0.878174	0.4623	0.823284	1.02635	0.679957	1.43936	0.934397	0.482647	0.898168	0.359579	1.2219	0.367142	0.302749	6.40973	1.7539	0.706887	2.06241	1.10835	1.67354	2.40908	0.597372	0.432648	1.17573	1.13701	0.294151	0.832654	0.755619	0.779499	0.901312	1.28983	0.711162	0.659858	6	41117236432464500	34.88	Intergenic	(TTTTG)n|Simple_repeat|Simple_repeat	-115181	NM_026830	ENSMUSG00000039087
chr13	37795229	37795829	37795529	601	4.11221	0.845412	0.705717	0.464622	0.721693	0.300352	0.57347	0.817112	0.919672	0.438543	0.545505	0.551558	0.338061	0.536413	0.424922	0.510883	0.183571	0.4852	0.211665	0.280355	0.48765	0.990713	0.907113	0.330567	0.421354	0.119474	0.0865296	0.460672	0.973356	0.226836	0.277551	0.302425	0.531242	0.216617	0.333707	0.636046	0.329929	7	2.08248e+20	20.83	Intergenic	Intergenic	-30509	NM_026830	ENSMUSG00000039087
chr13	37911160	37911760	37911460	601	5.84285	2.79743	1.12962	0.464622	0.535407	0.732287	0.521189	0.702145	0.513175	0.928516	0.916834	0.945896	0.668009	0.380724	0.416803	0.762368	0.367142	0.427901	0.988846	1.09623	0.415573	1.56705	1.03095	1.21943	0.723667	0.238949	0.173059	1.04854	0.614267	0.857093	0.413686	1.34426	0.876291	0.775582	1.10004	0.907325	0.494894	7	66,89,100,357,479,538,598	46.12	intron (NR_033615, intron 6 of 9)	intron (NR_033615, intron 6 of 9)	22589	NM_026830	ENSMUSG00000039087
chr1	48673174	48673774	48673474	601	3.08619	3.36619	1.76665	2.46374	0.921191	2.87337	0.979084	1.28932	1.79611	0.679957	0.568482	0.751602	0.518014	0.622756	0.661935	1.42467	0.183571	0.399515	0.530618	0.462079	0.667594	1.11219	1.73683	0.640431	0.589306	0.710658	0.519178	0.666955	0.973356	0.772714	1.24106	0.708768	1.4696	1.18428	0.752853	0.439883	0.632364	21	2.11362e+61	0.17	Intergenic	IAPA_MM-int|LTR|ERVK	-1206349	NR_105768	ENSMUSG00000098876
chr13	38642886	38643486	38643186	601	3.20106	3.95041	0.634673	0.963531	0.858106	0.417632	0.460098	0.643119	1.30595	0.49997	0.415355	0.448661	0.547971	0.896197	0.686293	1.42203	0.550713	0.403841	4.18448	2.17233	2.37719	6.20879	4.52009	6.52445	8.73234	0.421254	0.346119	0.71506	0.881836	0.151224	0.555103	0.229151	0.903628	0.691663	0.870683	1.42773	0.60487	22	22,49,76,103,130,157,184,211,238,265,292,319,346,373,400,427,454,481,508,535,562,589	43.47	Intergenic	Intergenic	-8077	NM_139063	ENSMUSG00000038982
chr13	38660083	38660683	38660383	601	2.81125	2.39405	1.84006	1.8088	1.28055	4.61971	1.57018	1.05476	1.02635	1.00994	1.59827	1.83172	0.757881	1.61774	1.83849	1.8842	0.734284	0.412494	1.45322	1.60784	2.70429	2.51859	1.38699	2.72939	2.28709	0.358423	0.519178	1.38202	2.54159	1.23515	1.40889	1.45928	0.841564	2.31281	1.46342	1.6093	0.824823	15	2.76286e+44	3.97	Intergenic	ERVB7_1-LTR_MM|LTR|ERVK	-1355	NM_025380	ENSMUSG00000001707
chr13	39507733	39508333	39508033	601	2.59783	2.23639	2.33501	2.18944	2.102	3.10793	2.03248	0.998821	1.40112	0.581392	0.568482	0.497235	0.498874	0.399692	0.996768	1.52474	0.367142	0.4871	0.625622	0.512024	0.416073	0.65732	1.39163	1.8378	0.891619	1.62219	0.432648	0.842255	0.770931	1.03321	0.277551	0.932811	1.2834	1.35545	0.726766	1.65145	1.04478	25	7.51081e+73	0	Intergenic	IAPEz-int|LTR|ERVK	-547158	NM_134060	ENSMUSG00000021432
chr13	39924300	39924900	39924600	601	3.77983	1.84074	0.423902	0.361759	0.621945	1.25433	0.697856	0.761171	0.481452	0.938513	0.633557	0.934397	0.539858	0.654164	0.563727	0.305475	0.183571	0.348969	2.26143	0.725232	1.11795	1.40509	1.67491	0.537596	0.977069	0.182306	0.259589	0.842255	0.999732	0.428312	0.555103	0.864644	1.34547	0.531091	0.788832	0.49122	0.577376	9	1.29228e+26	32.73	Intergenic	Intergenic	363411	NM_172143	ENSMUSG00000047094
chr13	40450864	40451464	40451164	601	3.98635	1.68309	1.0633	1.13845	0.871316	1.17424	0.514581	0.646205	0.588129	1.11135	1.63459	1.26034	0.64346	1.00545	1.61811	0.816358	0.367142	0.533319	0.855713	0.917869	0.63531	0.616829	0.763156	0.951654	1.11143	0.307969	0.173059	0.921343	0.522746	0.529284	0.69652	0.765834	1.02776	0.551996	0.435342	0.780871	0.632364	3	276335589	34.38	Intergenic	Intergenic	-163153	NM_172143	ENSMUSG00000047094
chr13	40649416	40650016	40649716	601	6.16831	3.25492	3.18281	1.46244	1.40672	3.88313	1.33903	1.23493	1.79611	2.93125	3.44335	2.32321	1.14504	2.66506	3.96349	2.29502	0.734284	0.561706	11.1051	2.96763	4.78816	2.90194	1.30959	2.48095	1.71606	0.546917	0.0865296	1.95276	1.99946	3.01571	1.66531	3.97239	2.05551	2.68666	2.11464	1.76872	0.824823	5	118174477497578	48.76	Intergenic	Intergenic	-78092	NR_125899	ENSMUSG00000097752
chr13	40652845	40653445	40653145	601	5.51579	3.224	1.13198	1.82768	0.33591	0.79379	0.518986	0.408556	0.663084	1.19992	0.7388	0.697279	0.278146	0.7091	0.980529	0.765006	0.550713	0.313829	5.38403	0.833925	1.07228	0.576339	1.46903	0.599705	1.29765	0.176117	0.173059	1.413	1.06488	0.319042	0.555103	0.401235	0.841564	0.545028	1.08656	0.678197	0.494894	6	7,87,96,134,502,546	41.65	Intergenic	Intergenic	-74663	NR_125899	ENSMUSG00000097752
chr1	49353225	49353825	49353525	601	3.65114	3.76957	2.32792	1.2756	0.721693	0.577822	0.460098	0.761171	0.738039	0.904227	1.57723	1.54603	0.512605	1.15917	2.01016	1.11919	0.367142	0.412494	0.701561	0.836035	1.6723	1.91122	0.794116	0.868163	0.909888	0.119474	0.0865296	0.333477	0.476986	0.277088	0.69652	0.302425	0.593306	0.506552	0.726766	0.482034	0.577376	3	50427590	0	Intergenic	MMERVK9E_I-int|LTR|ERVK	-1573998	NM_019790	ENSMUSG00000026109
chr1	7055279	7055879	7055579	601	6.07791	4.78809	2.25924	2.84438	1.09427	0.79379	0.806823	0.876138	0.43822	3.0384	3.29231	2.19731	3.2198	5.14759	4.34704	3.92773	0.367142	0.500079	1.93956	1.0933	2.53673	6.11965	1.90867	1.38506	2.49158	0.433631	0.605707	1.66739	1.24792	0.520987	0.827372	0.396128	1.69052	0.737107	0.736658	0.482034	0.742341	1	487	0	Intergenic	RLTR13E|LTR|ERVK	-33341	NM_183028	ENSMUSG00000051285
chr13	41458586	41459186	41458886	601	9.05082	5.66442	1.9111	1.08528	1.82917	1.75635	0.518986	1.70097	1.98925	2.75126	4.59943	3.60912	0.468917	4.76884	5.45052	1.37596	0.917855	1.00691	3.1181	1.19234	1.70859	1.74926	1.61455	2.56376	2.67781	0.421254	0.692237	1.25482	1.3852	0.562942	0.555103	1.35026	2.40795	0.939787	1.91855	2.32965	1.01728	2	250410	44.3	intron (NM_001111324, intron 1 of 7)	intron (NM_001111324, intron 1 of 7)	28474	NM_017464	ENSMUSG00000021365
chr13	41715984	41716584	41716284	601	3.7497	2.97054	1.12962	0.738922	0.585281	0.380447	0.464503	1.28778	0.331542	0.687102	0.524456	0.703028	0.256302	0.262972	0.17979	0.408179	0.183571	0.581439	0.436252	0.254754	0.527444	0.556093	1.04643	0.392676	0.488534	0.295592	0.0865296	0.794149	0.522746	0.260494	0.418968	0.260681	0.593306	0.618345	0.651218	0.753313	0.494894	3	267282298	0	Intergenic	ORR1C1-int|LTR|ERVL-MaLR	65522	NM_177808
chr13	42227406	42228006	42227706	601	4.22708	1.12206	1.20302	0.826381	0.572071	0.215968	0.867914	0.587178	0.43822	0.295695	0.652677	0.400088	0.36261	0.214565	0.498384	0.456893	0.183571	0.533319	0.278231	0.359674	0.254024	0.616829	0.515476	0.330567	0.589306	0.119474	0.0865296	1.07952	0.633651	0.176585	0.413686	0.583535	0.469177	0.26903	0.353491	0.449069	0.329929	8	9.41142e+22	39.5	Intergenic	Intergenic	-73564	NM_010104	ENSMUSG00000021367
chr1	49516893	49517493	49517193	601	5.29954	2.25959	1.97506	1.05099	0.821442	0.713695	0.924601	0.352616	1.20798	1.49276	1.74947	1.83172	0.493465	0.818353	0.915187	1.27325	0.550713	0.612252	1.62739	1.31069	1.6902	1.27415	0.732196	1.07451	0.909888	0.490274	0.692237	0.53976	1.29368	0.386827	0.963506	0.255574	1.50432	0.433235	0.317511	0.397732	0.522388	6	21275344485507500	0	Intergenic	RLTR13B2|LTR|ERVK	-1410330	NM_019790	ENSMUSG00000026109
chr13	43387771	43388371	43388071	601	4.27636	3.20081	2.19528	3.0347	1.49326	4.33795	1.57458	1.05167	2.20261	0.669959	0.482359	0.654455	0.847962	0.936105	0.907067	0.919062	0.183571	0.423574	0.723218	0.670662	0.581627	0.637075	0.891633	1.87921	1.17861	1.57887	0.865296	0.71506	1.31306	0.840499	0.413686	0.969449	1.03515	1.86564	0.936339	1.20779	1.48468	28	92,99,133,146,155,164,171,178,189,204,219,272,288,298,306,311,339,342,347,352,360,405,437,450,512,520,528,578	0	intron (NM_178848, intron 7 of 7)	IAPEz-int|LTR|ERVK	-10305	NM_023554	ENSMUSG00000063200
chr13	43526161	43526761	43526461	601	3.61568	2.24412	1.55352	1.13497	1.03415	2.38137	0.922398	0.823284	1.25121	1.19707	1.47953	1.35173	0.597068	1.93958	2.01016	1.57873	0.550713	0.274363	2.2501	1.10085	0.742174	0.920511	0.763156	1.36503	1.4656	0.245137	0.173059	1.55732	1.47672	0.798075	0.555103	1.95422	1.40753	1.4115	1.3519	1.22075	0.659858	7	1.55196e+20	22.64	Intergenic	Intergenic	33730	NM_001081059	ENSMUSG00000021371
chr13	43774057	43774657	43774357	601	3.42548	1.83301	0.779122	0.689231	0.821442	1.11273	1.4502	0.585635	1.14454	0.31569	0.568482	0.697279	0.523423	0.342786	0.547488	0.356827	4.95642	0.798502	0.328326	0.458306	0.417074	0.65732	0.592876	0.371973	0.522125	0.415066	0.173059	1.00043	1.9661	0.663914	0.418968	1.13643	0.407113	0.953724	0.563064	0.439883	0.4674	14	40,59,73,108,179,199,283,288,329,353,409,455,487,591	48.76	Intergenic	Intergenic	-10755	NM_009856	ENSMUSG00000015396
chr13	44085835	44086435	44086135	601	6.1341	6.72464	2.26396	1.05099	0.535407	2.12249	1.09686	1.1759	1.53952	2.06131	5.67518	4.96343	0.493465	0.957043	2.85189	1.12183	3.67142	0.851475	6.35768	5.21258	5.70978	3.45803	1.21671	3.99022	1.39842	0.182306	0.346119	0.794149	0.862452	0.798075	1.24634	1.20371	1.31074	1.19488	0.762745	1.11808	0.687352	5	51119262366480	36.36	Intergenic	Intergenic	-35032	NR_045285	ENSMUSG00000089815
chr1	49885200	49885800	49885500	601	4.85637	3.51611	0.850166	1.01322	0.671819	1.28723	0.405614	0.469125	0.769762	1.57419	1.73421	2.23181	1.15315	1.57783	2.14897	0.86771	0.183571	0.298423	2.12989	1.93478	3.56134	2.84252	1.30959	1.17871	1.2122	0.119474	0.259589	0.71506	1.40458	0.260494	0.963506	0.401235	1.31813	0.814057	0.788832	0.888952	0.439906	5	61,85,428,526,540	0	Intergenic	MMERVK9E_I-int|LTR|ERVK	-1042023	NM_019790	ENSMUSG00000026109
chr13	44559531	44560131	44559831	601	4.08207	2.10193	1.97742	0.997819	0.485532	0.760894	0.4623	0.526609	0.844717	1.58133	1.84138	2.36603	0.411707	0.761447	0.661935	0.765006	0.183571	0.408168	2.57196	2.07747	0.96041	1.01096	1.15479	0.929592	0.589306	0.289403	0.259589	0.794149	0.705787	0.881984	0.418968	1.392	2.03557	0.939787	0.955248	1.05215	0.60487	4	86155293473	1.32	Intergenic	RMER16A2|LTR|ERVK	120104	NR_045489	ENSMUSG00000098144
chr13	44705438	44706038	44705738	601	25.5994	27.6374	9.89893	11.0704	3.38255	10.4952	2.82388	1.75691	3.06754	3.95404	8.4718	6.35224	2.91981	5.01678	7.42782	3.21672	0.183571	0.702264	9.54689	12.1479	16.005	17.19	4.64706	11.2128	5.89011	0.666392	0.519178	1.12763	2.68587	1.96638	4.57167	3.2423	4.50558	1.69446	1.73147	2.01622	1.48468	13	50,69,80,150,178,209,401,405,508,510,534,538,601	46.61	Intergenic	Intergenic	-25036	NM_021878	ENSMUSG00000038518
chr13	44722114	44722714	44722414	601	22.367	13.7646	8.34777	4.06681	1.52992	6.9596	2.44029	1.28469	1.47608	3.21121	6.70883	4.86053	1.34684	2.08677	2.23094	0.356827	0.183571	0.353295	4.58878	5.71332	10.833	5.62692	1.99071	4.34217	2.27472	0.182306	0.0865296	1.49209	1.45733	0.444905	1.66003	1.24545	1.18661	0.855868	0.93275	0.865174	0.962293	4	57239243401	39.17	Intergenic	Intergenic	-8360	NM_021878	ENSMUSG00000038518
chr13	44814456	44815056	44814756	601	2.77296	3.38165	1.12962	2.60089	0.671819	0.380447	0.569064	0.469125	0.331542	0.707097	0.918762	0.745852	0.970495	0.603788	0.482145	0.456893	0.183571	0.129478	0.38875	0.361784	0.726283	0.981248	0.840556	0.970998	0.690077	0.176117	0.0865296	0.333477	0.660027	0.176585	0.555103	0.218936	0.655371	0.342347	0.644915	0.542558	0.632364	4	36122141381	37.69	intron (NM_001205044, intron 2 of 18)	intron (NM_001205044, intron 2 of 18)	83485	NM_021878	ENSMUSG00000038518
chr1	50188924	50189524	50189224	601	3.08619	2.40178	1.13198	0.860669	0.621945	0.281759	0.344522	0.820198	0.331542	1.13564	0.679512	1.08587	0.599772	0.544912	0.727278	1.42203	0.917855	0.504933	1.03635	0.7202	0.942515	0.738302	1.04643	0.371973	1.29765	0.182306	0.346119	0.794149	1.42397	0.369763	0.277551	0.432766	1.18661	0.275998	0.451537	0.678197	0.384917	3	8116380	0	Intergenic	RLTR13B3|LTR|ERVK	-738299	NM_019790	ENSMUSG00000026109
chr13	46282422	46283022	46282722	601	5.26816	2.96281	1.69561	1.13497	0.721693	2.75753	0.638967	0.995734	0.663084	1.73703	2.84627	3.16046	0.708993	1.78587	3.21147	0.613588	0.183571	0.768216	0.663113	0.665225	1.56093	0.940757	0.716716	1.158	0.876298	0.119474	0.259589	1.2858	0.999732	0.344403	0.413686	0.875746	0.717435	0.663789	1.07036	0.687383	0.4674	2	143400	12.23	intron (NM_001005422, intron 1 of 4)	MLT2C1|LTR|ERVL	9001	NM_001005422	ENSMUSG00000063529
chr13	46645371	46645971	46645671	601	6.5801	8.80034	2.54578	1.03211	1.5798	2.29126	0.811228	0.585635	0.812994	1.32848	3.162	1.38881	0.357201	0.898168	1.74879	0.356827	0.550713	0.502506	5.51557	0.915354	1.23483	1.0717	1.34519	0.84746	2.27472	0.30178	0.432648	2.17616	1.67914	1.09176	0.974071	1.28808	0.965692	0.939787	0.687197	0.711162	0.659858	8	1.07178e+23	42.81	intron (NM_026056, intron 11 of 12)	intron (NM_026056, intron 11 of 12)	-23851	NM_001033192	ENSMUSG00000069237
chr13	46943307	46943907	46943607	601	6.40779	5.46039	2.96732	1.56878	1.2571	2.78899	1.14914	1.00036	1.17626	1.80275	2.81943	2.56607	0.708993	3.00391	4.64166	1.8842	0.367142	0.72875	0.754886	1.6347	3.27841	2.39712	1.36687	2.13036	1.68247	0.295592	0.173059	1.07952	1.41157	1.39514	0.54982	1.90315	1.84198	1.22275	1.50571	1.27209	0.742341	3	413539557	25.29	Intergenic	RLTR12BD_Mm|LTR|ERVK	-13889	NM_010617	ENSMUSG00000021375
chr13	47082380	47082980	47082680	601	3.95905	4.07714	0.637034	0.963531	0.522196	0.281759	0.512378	0.644662	0.331542	0.965654	0.677583	0.497235	0.637843	0.185127	0.604711	0.305475	0.550713	0.313829	1.24642	0.722716	1.10356	0.637075	0.716716	0.537596	1.68542	0.182306	0.173059	1.07952	1.06488	0.193179	0.277551	0.260681	1.44226	0.342347	0.297727	0.406918	0.659858	6	53145200386392500	38.35	intron (NM_172262, intron 20 of 20)	intron (NM_172262, intron 20 of 20)	23541	NM_025900	ENSMUSG00000021377
chr13	48245217	48245817	48245517	601	4.97815	1.12979	2.75655	1.36306	1.35685	2.92057	1.44799	0.644662	0.919672	1.5242	3.41458	3.48639	0.943242	3.03335	5.81783	2.14096	0.367142	0.572786	4.09175	2.64195	2.9712	2.27564	1.17027	1.71698	2.15568	0.484086	0.173059	1.5883	1.27429	2.0171	1.11021	1.79834	1.18661	1.95652	1.01819	1.16023	0.852317	3	269544603	41.49	intron (NR_102303, intron 1 of 2)	intron (NR_102303, intron 1 of 2)	-15910	NM_031166	ENSMUSG00000021379
chr13	48528270	48528870	48528570	601	3.64298	2.67843	2.75891	1.90818	1.64288	3.54988	1.10347	1.17436	1.58276	3.00552	5.81497	4.2949	2.2957	2.72197	5.46637	2.44644	1.65214	1.73566	0.720626	1.08239	1.30491	1.98274	0.763156	0.951654	0.723667	0.666392	1.90365	0.746043	1.88157	0.857093	0.832654	1.52656	2.31855	1.66296	1.52908	1.57256	1.23723	7	7,62,282,377,475,574,595	34.38	Intergenic	Intergenic	7544	NR_029656	ENSMUSG00000065453
chr13	49602469	49603069	49602769	601	6.4897	3.80822	2.18583	1.75562	0.808231	0.878174	0.747934	1.22721	0.331542	2.40129	2.8061	2.47468	2.77273	3.21651	3.67698	2.29502	0.367142	0.318156	2.31798	1.78036	2.3623	3.72254	1.44427	1.69628	0.925209	0.245137	0.519178	0.921343	1.40458	0.48733	1.24634	0.432766	2.0629	0.8489	1.09286	0.711162	0.797329	4	33,58,188,242	0	intron (NM_025495, intron 5 of 7)	RLTR13E|LTR|ERVK	-5302	NM_008760	ENSMUSG00000021390
chr13	49929445	49930045	49929745	601	5.33375	3.78503	2.61682	2.96613	0.771568	4.6526	1.3869	0.647748	1.17626	2.04846	2.5572	2.88051	1.02771	3.25641	4.51832	4.98239	0.367142	0.454387	2.86798	2.32131	4.09566	6.52325	2.7941	4.02959	1.9176	0.540729	0.778767	1.20671	0.999732	0.932705	2.21513	1.18839	1.2834	1.97046	1.22058	1.98325	0.797329	8	4,76,428,482,485,492,525,584	0	Intergenic	ETnERV-int|LTR|ERVK	247615	NM_172015	ENSMUSG00000037851
chr13	50220838	50221438	50221138	601	6.80984	4.33833	2.68786	1.39387	1.14414	2.06671	0.752339	0.997277	1.72116	3.06839	4.37947	2.95466	1.54052	3.24397	3.41561	1.47602	0.917855	0.522239	4.93777	4.10962	4.15385	5.95769	2.85602	3.8453	2.23818	0.553106	1.03836	0.333477	1.33944	0.688805	0.963506	1.02651	1.34547	0.946756	1.14863	1.23535	0.687352	13	1.33152e+38	4.63	Intergenic	LTRIS2|LTR|ERV1	29170	NM_001033438	ENSMUSG00000095300
chr13	50353501	50354101	50353801	601	3.63607	2.54397	1.34275	1.99912	0.821442	1.07126	0.4623	0.880768	0.887949	2.61841	2.37355	1.58885	1.26487	1.69558	2.32876	1.83021	0.550713	0.553053	0.814991	1.01565	1.41528	2.22569	1.17027	1.01376	1.61823	0.295592	0.173059	0.666955	1.3852	0.420015	0.837936	0.849322	0.965692	0.92585	1.172	1.47366	0.962293	0		20.83	Intergenic	RLTR9A3|LTR|ERVK	-64076	NM_175401	ENSMUSG00000037816
chr13	50389023	50389623	50389323	601	4.51708	2.39405	1.69561	1.89626	1.02094	1.05696	0.344522	0.700602	1.43285	2.94125	2.10747	1.68025	1.61957	1.69952	2.47607	1.98427	0.367142	0.478447	0.694781	1.43367	1.90092	2.35794	1.05728	1.42714	0.488534	0.182306	0.0865296	0.666955	0.953972	0.235133	0.418968	0.797364	1.02776	1.2891	1.02449	0.888952	0.934799	0		20.66	Intergenic	RLTR9A3|LTR|ERVK	-28554	NM_175401	ENSMUSG00000037816
chr13	50460415	50461015	50460715	601	4.6963	3.91949	1.55824	2.01452	0.68503	4.34224	0.98349	1.34681	1.1013	3.38408	3.4607	3.25185	1.27319	3.43957	2.99881	1.32724	0.917855	0.482773	1.33041	3.42175	2.76248	8.94876	2.5263	3.78184	1.78619	0.609749	0.605707	1.4611	1.86218	0.848796	3.84874	1.25655	0.876291	1.89714	0.968729	0.514999	0.714846	5	240387477523537	8.93	Intergenic	RLTR9D|LTR|ERVK	-6592	NM_001033400	ENSMUSG00000071909
chr13	50488400	50489000	50488700	601	4.24622	3.37392	1.27171	2.61977	0.90798	0.873885	0.575673	1.23184	0.781271	2.5027	3.00325	1.68025	1.82948	1.51242	2.14085	1.42203	0.367142	0.388435	0.783004	1.12686	1.43017	1.97327	1.35603	1.48789	0.977069	0.182306	0.0865296	0.666955	1.40458	0.252197	0.555103	0.735191	0.903628	0.953724	0.958837	0.617673	0.632364	0		21.49	Intergenic	RLTR9A3|LTR|ERVK	21393	NM_001033400	ENSMUSG00000071909
chr13	50510799	50511399	50511099	601	9.42681	5.6335	3.24441	2.37628	1.00773	0.845278	0.630156	0.817112	0.631361	4.10403	5.02267	4.66624	2.41552	4.68705	5.25411	5.64733	0.367142	0.318156	1.75957	3.50403	6.6852	7.11168	1.99071	1.86122	2.62889	0.408878	0.692237	1.20671	0.751547	0.226836	1.51333	0.511148	1.4696	0.380822	0.742961	0.650638	0.824823	4	11,32,126,347	0	Intergenic	RLTR13D6|LTR|ERVK	33635	NR_030453	ENSMUSG00000095697
chr13	50513949	50514549	50514249	601	3.55949	1.12979	0.847805	0.997819	0.971065	0.840989	0.747934	0.879224	0.738039	0.544254	0.742658	0.648705	0.725219	0.57632	0.735397	0.61095	0.550713	0.25463	0.600415	1.20995	0.781467	1.04198	0.685756	0.723922	0.909888	0.307969	0.173059	0.921343	0.725171	0.285854	0.277551	0.661916	0.655371	0.932819	0.546869	0.49122	0.659858	2	80464	45.12	Intergenic	Intergenic	30485	NR_030453	ENSMUSG00000095697
chr13	50869017	50869617	50869317	601	2.61289	3.52384	1.62457	1.96135	0.635155	0.713695	0.514581	0.759628	0.331542	0.438543	0.392378	0.908822	0.329948	0.262972	0.359579	1.2219	0.550713	0.458714	0.30635	0.290011	0.346499	0.697811	0.953553	0.371973	0.809117	0.352235	0.0865296	0.587866	0.908212	0.151224	0.413686	0.218936	1.91144	0.216617	0.327403	0.49122	0.577376	4	180236493511	0	Intergenic	ERVB4_1B-I_MM-int|LTR|ERVK	-104069	NR_045364
chr13	50906673	50907273	50906973	601	11.8059	8.70758	2.54341	1.25672	1.29376	0.577822	0.80462	0.761171	0.738039	2.37129	3.17357	2.40885	1.74752	3.32576	2.83565	2.60049	0.367142	0.456287	3.54597	2.89549	3.77907	8.27645	3.3359	3.14208	3.08384	0.364612	0.432648	1.79458	1.54186	0.277088	1.11021	0.135448	1.22134	0.492615	0.946231	0.49122	0.659858	4	16,76,97,374	0	Intergenic	RLTR13D6|LTR|ERVK	-141725	NR_045364
chr1	7068579	7069179	7068879	601	4.49794	3.38165	2.75182	1.32877	0.286035	0.596415	0.516784	0.467582	0.406497	1.06707	1.46812	1.24309	0.727924	0.546882	0.816978	0.408179	0.367142	2.30845	1.38019	1.64436	3.05279	2.96267	1.51547	1.55068	1.4656	0.647826	0.259589	0.460672	0.339705	0.159521	0.691237	0.396128	0.531242	0.506552	0.225768	0.17779	0.302435	1	336	3.64	Intergenic	RLTR25B|LTR|ERVK	-20041	NM_183028	ENSMUSG00000051285
chr13	51032636	51033236	51032936	601	3.35298	3.08181	2.19292	2.48262	0.572071	2.29126	1.57238	0.585635	1.49629	0.571394	0.589531	0.400088	0.547971	0.536413	0.686293	0.81372	0.550713	0.239223	0.789785	0.629116	0.597018	1.5873	1.03095	0.867484	1.88696	1.07527	1.12489	0.460672	0.660027	0.697102	1.66531	0.448087	0.407113	0.939787	0.635023	0.678197	0.714846	23	53,88,92,100,102,119,126,131,141,156,171,176,193,196,217,231,238,254,283,364,402,447,522	0.17	Intergenic	IAPEz-int|LTR|ERVK	67791	NR_029463
chr13	51078525	51079125	51078825	601	11.5746	7.71998	3.24913	2.06769	1.28055	0.826686	1.15135	0.818655	1.02635	4.88399	6.28207	5.29769	2.7126	4.39661	4.6985	4.17394	0.367142	0.287343	5.53755	4.42272	5.14167	5.82806	1.67647	2.06757	1.73433	0.609749	0.519178	2.12806	2.58036	0.445375	1.80144	0.828894	1.09721	0.72317	0.788832	1.01541	0.824823	2	367485	0	Intergenic	RLTR13D6|LTR|ERVK	21902	NR_029463
chr13	51125252	51125852	51125552	601	4.63354	3.67376	1.55352	1.2756	0.957854	1.34301	0.460098	0.936708	0.962904	2.06701	3.8052	3.44615	0.815091	1.52942	1.63434	0.713654	0.734284	0.436554	5.24994	6.02427	8.38078	4.04646	1.89783	4.44908	5.01971	0.238949	0.432648	1.20671	1.56824	1.62151	1.94286	2.05902	1.06248	1.46724	1.07667	1.13645	0.632364	13	4,24,45,85,119,307,317,410,425,460,476,506,564	46.61	intron (NM_146043, intron 2 of 5)	intron (NM_146043, intron 2 of 5)	-8766	NM_011462	ENSMUSG00000021395
chr13	51862669	51863269	51862969	601	3.51305	1.27198	0.847805	0.601772	1.23068	0.67651	0.460098	0.759628	1.02635	0.482827	0.721609	0.497235	0.490761	0.418661	0.768262	0.356827	0.367142	0.603599	0.54354	0.366815	0.491655	0.637075	0.922593	0.434081	0.522125	0.182306	0.0865296	0.794149	0.908212	0.302448	0.832654	0.307532	1.03515	0.520489	0.599043	0.855987	0.659858	2	112599	0.99	Intergenic	RMER16A2|LTR|ERVK	16294	NM_011817	ENSMUSG00000021453
chr1	51229904	51230504	51230204	601	2.69355	3.82368	0.352858	0.670347	0.485532	0.248864	0.23115	0.351072	0.706316	4.35832	1.7935	2.40628	2.36622	1.78845	1.55276	0.559597	0.734284	0.958793	1.01405	0.805808	3.28391	2.57932	1.53095	2.60245	1.01066	0.30178	0.259589	0.333477	0.660027	0.10927	0.827372	0.349277	0.593306	0.230554	0.491105	0.449069	0.494894	21	1.09127e+62	37.19	intron (NR_045151, intron 4 of 4)	intron (NR_045151, intron 4 of 4)	-58922	NM_138741	ENSMUSG00000045954
chr13	51986368	51986968	51986668	601	2.96034	1.39871	3.04072	1.77451	0.721693	4.14915	1.32361	0.994191	1.53952	1.01708	1.09487	0.843	0.684236	1.01198	1.66682	1.7815	0.917855	0.577112	0.865405	0.754606	0.725782	1.92069	1.79875	1.11524	0.757257	1.08765	0.432648	0.71506	0.568506	1.20979	0.974071	0.54179	0.876291	0.611377	0.936339	1.17482	0.907305	29	49,56,77,190,212,219,253,272,281,290,297,304,312,319,330,345,364,414,424,432,437,447,468,473,478,486,528,563,576	0	Intergenic	IAPEz-int|LTR|ERVK	-110073	NR_045061
chr13	52158388	52158988	52158688	601	4.37616	1.12206	1.27171	0.723518	0.435658	0.464831	0.518986	0.585635	0.919672	0.928516	1.52934	0.831501	0.564406	0.816382	0.907067	0.61095	0.550713	0.408168	0.897392	0.894784	0.850041	2.05294	1.73683	1.07451	1.61823	0.415066	0.259589	0.794149	0.679411	0.428312	0.555103	0.484724	1.59373	0.492615	0.54328	0.795464	0.439906	4	169499507518	6.12	Intergenic	RLTR13D6|LTR|ERVK	61947	NR_045061
chr13	52222418	52223018	52222718	601	1.61702	1.39871	2.26868	1.30989	1.69276	5.69382	1.68355	1.52697	2.4707	1.1085	4.28563	2.38903	1.45314	4.12908	5.06659	3.16273	0.917855	1.06421	2.5878	2.70155	1.30691	2.20544	3.33126	3.26902	3.46276	0.591183	0.0865296	1.5883	2.20189	2.96687	0.837936	4.38384	1.62106	3.30834	2.27204	1.68442	1.04478	7	20,94,121,471,486,499,550	53.88	Intergenic	Intergenic	125977	NR_045061
chr13	52252174	52252774	52252474	601	7.07537	3.50838	5.29996	1.16926	0.671819	2.60735	0.403411	0.762715	0.812994	0.744236	2.20307	3.21478	0.959678	1.3842	2.93347	0.919062	0.367142	0.866882	0.483435	0.343729	0.582628	0.778793	0.608356	0.806733	0.809117	0.364612	0.346119	1.04854	0.953972	0.428312	0.418968	1.09979	1.27601	0.834963	0.409254	0.659824	0.824823	4	192250308339	25.12	Intergenic	Intergenic	155733	NR_045061
chr13	52325517	52326117	52325817	601	3.97819	3.76957	2.26396	1.0167	0.771568	1.24432	0.521189	0.702145	0.844717	0.768524	1.67861	2.64339	0.512605	0.944604	0.866082	0.662302	0.367142	0.392761	1.86007	1.60573	2.26632	1.78975	1.39163	1.46787	1.71901	0.46552	0.778767	0.921343	1.41157	0.823435	0.555103	0.81868	1.06248	0.887375	0.671002	0.678197	0.687352	9	39,55,196,228,266,306,366,378,584	0	Intergenic	RLTR11A2|LTR|ERVK	205019	NM_001024474	ENSMUSG00000047842
chr13	52356154	52356754	52356454	601	4.80301	3.35073	1.8377	1.42815	0.734904	1.58758	0.632359	1.11224	1.35789	1.33992	1.8605	1.663	0.569815	1.44111	1.58524	1.3246	0.183571	0.364375	3.43123	3.27066	3.93061	3.84401	2.08823	3.01787	1.80151	0.854886	1.21141	0.587866	0.816691	0.520987	1.52389	0.672131	0.938355	0.894343	0.86438	0.973254	0.577376	12	4.91432e+34	0	Intergenic	LTRIS2|LTR|ERV1	174382	NM_001024474	ENSMUSG00000047842
chr13	52359211	52359811	52359511	601	4.368	1.68309	0.918849	1.291	0.585281	2.25836	0.758948	0.939794	1.02635	2.01988	2.05958	1.96594	0.804273	2.14368	2.50043	1.12183	0.183571	0.478447	2.04167	1.89197	1.77867	1.20395	0.964395	1.90127	0.622896	0.358423	0.605707	1.15861	1.614	0.848326	0.827372	1.14664	1.8841	1.18791	0.978621	0.888952	0.577376	9	28,61,82,119,128,170,252,361,602	9.75	Intergenic	RLTR9D|LTR|ERVK	171325	NM_001024474	ENSMUSG00000047842
chr13	52388580	52389180	52388880	601	3.22712	1.82528	0.92121	1.23783	1.34364	1.93942	0.752339	0.588722	1.38961	0.707097	0.526385	0.745852	0.359905	0.7091	0.424922	1.2219	0.550713	0.471693	0.556144	0.475509	0.489152	0.738302	2.03558	1.3837	1.07784	0.880586	0.692237	0.969449	0.751547	0.731229	1.38776	0.792257	1.15928	1.17034	0.445234	0.720348	0.714846	31	8.41102e+91	0	Intergenic	IAPLTR1a_Mm|LTR|ERVK	141956	NM_001024474	ENSMUSG00000047842
chr1	51420874	51421474	51421174	601	6.97398	2.93189	1.83534	1.56878	0.236161	0.464831	0.920195	1.22721	0.43822	1.81275	2.31603	2.01452	0.280851	0.56388	0.980529	0.459531	0.550713	0.976627	2.49862	2.25587	3.2769	1.39562	2.31422	1.59141	2.10677	0.553106	0.173059	1.74647	1.31306	0.554175	1.10492	0.47451	1.84937	0.59744	0.27164	0.855987	0.742341	12	6,8,31,127,312,332,393,399,401,497,542,551	0	Intergenic	RLTR13B1|LTR|ERVK	57225	NM_028696	ENSMUSG00000026107
chr13	52911185	52911785	52911485	601	3.17376	2.82835	1.84242	3.32789	1.30697	4.16489	0.815634	0.647748	1.31466	1.01279	1.13118	2.53792	0.927016	2.47144	2.91723	2.39508	0.367142	0.654145	2.38487	0.514539	0.471758	1.0717	1.17027	0.703219	0.656486	0.119474	0.0865296	1.25482	1.7249	1.98298	0.277551	2.6903	1.31074	1.50572	1.35549	1.33802	0.687352	5	61283304306406	14.21	intron (NM_016709, intron 3 of 9)	intron (NM_016709, intron 3 of 9)	18192	NM_016709	ENSMUSG00000021460
chr13	53461749	53462349	53462049	601	1.76202	1.27198	2.12187	1.77451	1.90547	6.05138	3.36269	2.53197	1.3694	1.01279	1.73228	2.73479	1.73399	3.29632	3.76746	3.47084	1.65214	0.95014	0.322503	0.524195	1.93871	0.889486	0.453557	1.15732	1.41374	1.00006	0.259589	3.63727	2.57496	9.87481	0.54982	6.9378	3.72608	6.8018	3.60862	3.63633	1.20974	25	6.71282e+73	51.4	Intergenic	Intergenic	10731	NM_013601	ENSMUSG00000021469
chr13	53775555	53776155	53775855	601	1.96446	1.69082	1.41616	1.34069	0.821442	3.291	2.20033	0.998821	1.47608	1.08136	2.10361	2.45485	1.31417	3.09875	2.89287	2.60313	0.734284	0.605498	0.353852	0.335331	0.417575	0.596584	0.876153	0.970998	1.04425	0.238949	0.346119	0.53976	1.45034	0.537581	0.691237	1.13132	0.973082	0.894343	0.736658	1.22075	1.15475	9	9.32363e+25	36.86	Intergenic	Intergenic	127270	NR_131010
chr13	53976065	53976665	53976365	601	3.03692	1.40644	0.56599	1.50021	0.671819	0.347551	0.636764	0.759628	1.38961	0.867089	0.807733	0.934397	0.414411	0.544912	0.923306	0.713654	0.734284	0.447634	0.552913	0.672771	0.796858	0.677566	1.49999	0.723243	0.454944	0.415066	0.605707	0.460672	0.339705	0.48733	1.2569	0.536683	1.15928	0.551996	0.563064	0.533371	0.494894	5	21,46,175,260,577	0	Intergenic	RLTR13B3|LTR|ERVK	78415	NM_010076	ENSMUSG00000021478
chr13	54422819	54423419	54423119	601	3.70858	3.06635	2.19056	2.17056	0.771568	2.7375	1.03797	0.823284	1.21949	0.652816	0.503407	0.903072	0.449986	0.340816	0.727278	0.816358	0.183571	0.388435	0.511553	0.680318	0.508548	0.677566	1.07739	1.0124	0.790848	0.823944	0.692237	0.333477	0.816691	0.789778	0.69652	0.484724	0.717435	0.789519	0.363383	0.720348	0.687352	30	17,62,100,132,152,181,213,233,262,294,311,318,332,353,356,373,378,403,418,423,448,450,456,462,475,497,557,563,572,598	0	Intergenic	RLTR27|LTR|ERVK	45721	NM_028597	ENSMUSG00000025872
chr13	55247178	55247778	55247478	601	3.7497	2.40178	1.69561	1.96483	1.69276	2.19257	0.926803	1.16973	0.781271	2.9241	3.90097	4.05778	1.67387	1.5713	0.907067	0.86771	0.550713	1.5778	5.94664	8.60577	15.8936	11.8478	3.08979	6.43181	2.72672	0.30178	0.519178	1.5883	3.43042	2.35274	3.03722	2.54375	1.40014	1.42543	1.06678	1.06674	1.18225	8	1.35156e+23	45.95	exon (NM_008739, exon 5 of 23)	exon (NM_008739, exon 5 of 23)	37696	NM_008739	ENSMUSG00000021488
chr13	55341746	55342346	55342046	601	4.6963	4.48052	2.11715	2.2923	1.65313	1.27292	0.580078	0.935165	0.256587	2.58557	2.93818	2.16599	3.05607	3.52788	3.5463	3.26016	0.917855	0.671451	1.47228	0.927526	1.43217	2.0745	1.24303	2.08827	1.09316	0.358423	0.605707	0.666955	1.13701	0.302448	1.10492	0.427659	2.44268	0.992199	0.936339	1.04296	0.577376	5	10,60,98,106,268	0	Intergenic	RLTR13E|LTR|ERVK	-12316	NM_016662	ENSMUSG00000021485
chr13	55730623	55731223	55730923	601	6.44076	3.37392	2.68078	0.894956	0.635155	1.03264	0.752339	0.759628	0.406497	0.822805	1.17713	0.880074	0.41982	0.71107	0.294236	1.11919	0.183571	1.00501	1.69364	0.791121	0.867434	1.13243	1.03095	0.661813	0.656486	0.647826	0.778767	0.746043	0.973356	0.714166	1.11021	0.969449	1.44226	0.814057	0.988513	1.4407	0.687352	9	1.77189e+26	25.62	intron (NM_028281, intron 1 of 3)	intron (NM_028281, intron 1 of 3)	3555	NM_028281	ENSMUSG00000021496
chr13	55779863	55780463	55780163	601	3.53627	0.987602	1.27643	2.17056	1.10748	4.66547	1.33242	1.05785	0.919672	0.707097	0.373258	0.248617	0.520718	0.603788	0.441161	0.662302	0.367142	0.491426	0.609469	0.669404	0.617916	0.990713	1.76779	2.18907	1.2122	1.2452	0.865296	0.969449	1.01912	0.790248	0.418968	0.656809	0.717435	1.38696	0.674591	0.388546	0.852317	25	7.61091e+73	0	Intergenic	IAPEz-int|LTR|ERVK	-4416	NM_029772	ENSMUSG00000021499
chr13	56115956	56116556	56116256	601	3.15054	2.10966	1.27171	1.08528	0.585281	1.17853	1.21905	0.644662	0.738039	1.59848	1.09487	1.98894	0.490761	0.799384	1.36447	0.613588	6.79213	1.1518	10.2956	4.21584	3.19244	1.2944	2.27399	1.2829	1.17861	0.729223	0.951826	3.41386	1.8428	1.29464	0.832654	2.89813	1.06248	1.63145	1.54169	1.85302	0.632364	8	1.28192e+23	45.29	intron (NM_012015, intron 2 of 8)	intron (NM_012015, intron 2 of 8)	19294	NM_012015	ENSMUSG00000015937
chr13	56193666	56194266	56193966	601	10.5294	3.50838	2.25924	0.567484	0.535407	0.863871	1.15795	0.700602	0.919672	2.13988	2.97063	2.76612	0.436255	0.877229	1.20942	1.06784	0.183571	0.506833	7.21308	4.1562	6.20494	3.87241	2.45354	2.58379	1.36483	0.710658	0.692237	1.61928	1.04549	1.32736	1.25162	0.990765	1.69052	1.09702	1.12254	1.16942	0.632364	13	4.82903e+37	0	Intergenic	RLTR13B2|LTR|ERVK	-15081	NM_145976	ENSMUSG00000049625
chr13	56611662	56612262	56611962	601	3.22304	1.53317	1.70033	0.860669	0.821442	1.13133	1.3847	0.821741	1.32617	0.805662	2.18009	1.09737	0.542562	1.07283	1.1522	0.967777	1.83571	0.761463	2.68344	1.12268	0.852043	1.31464	0.922593	0.970998	1.43201	0.182306	0.0865296	1.7636	0.797307	2.61323	0.413686	1.98064	0.903628	1.88654	1.39146	0.997033	0.659858	5	4,56,226,354,418	49.09	intron (NM_009369, intron 1 of 16)	intron (NM_009369, intron 1 of 16)	2359	NM_009369	ENSMUSG00000035493
chr13	57232739	57233339	57233039	601	8.52949	2.94735	1.55824	0.620656	0.435658	0.647903	0.634562	0.526609	0.619852	0.659962	1.63651	0.940147	0.384454	0.555381	0.988649	0.61095	0.734284	0.491426	2.03393	2.82035	0.84954	1.68852	0.623836	0.868842	1.95414	0.119474	0.173059	1.25482	0.770931	0.680978	0.418968	1.00098	0.531242	0.656821	0.608935	0.449069	0.494894	5	322398497531541	44.46	Intergenic	Intergenic	-337250	NM_012035	ENSMUSG00000021541
chr13	57978803	57979403	57979103	601	1.87281	3.7773	1.4872	2.67295	1.22044	1.54467	1.03577	1.23184	1.31466	0.519965	0.916834	0.805925	1.11238	0.820323	0.964291	1.52474	1.83571	0.4871	0.34739	0.343729	0.307706	0.515602	0.515476	0.805375	0.656486	0.182306	0.519178	1.17573	0.908212	0.949299	1.79616	1.42864	1.15928	1.59661	1.06406	1.30506	0.934799	10	4.21341e+28	38.68	Intergenic	Intergenic	44097	NR_030544	ENSMUSG00000077962
chr13	58006966	58007566	58007266	601	2.48296	0.837682	1.4138	2.65754	0.734904	5.59084	1.74023	1.53006	1.21949	1.06422	2.35619	2.64914	1.6358	4.48296	4.84542	8.05296	1.65214	1.3256	1.38406	0.867925	0.814753	1.49685	1.26315	2.21113	1.80151	0.597372	0.259589	0.794149	1.11763	2.58005	1.51333	2.58039	2.69094	4.44384	2.24954	2.08755	1.01728	12	1.53194e+35	52.89	intron (NM_001195075, intron 16 of 16)	intron (NM_001195075, intron 16 of 16)	15934	NR_030544	ENSMUSG00000077962
chr13	58367635	58368235	58367935	601	3.68127	1.9752	1.48484	0.498909	0.585281	0.479135	0.518986	0.643119	0.87644	0.635673	0.635486	0.98872	0.577928	0.437629	0.547488	0.865072	0.550713	0.287343	1.02666	0.677396	0.653704	0.556093	0.592876	0.475487	0.909888	0.358423	0.432648	0.71506	0.816691	0.344403	0.277551	0.959235	0.469177	0.387791	0.461429	0.62686	0.494894	3	284428520	16.2	Intergenic	ORR1B2|LTR|ERVL-MaLR	-13073	NM_175214	ENSMUSG00000060176
chr1	51535921	51536521	51536221	601	12.4804	6.34445	3.17809	2.51343	1.63992	0.826686	0.802417	0.994191	0.556407	2.54269	3.05675	1.82022	1.95202	2.27584	4.94402	0.9217	0.734284	0.399515	0.577801	0.526305	2.14556	4.94936	1.35139	1.98612	1.80151	0.182306	0.259589	0.873237	1.24792	0.10927	0.54982	0.172085	1.06248	0.447172	0.445234	0.542558	0.714846	2	527580	25.62	Intergenic	Intergenic	-57822	NM_028696	ENSMUSG00000026107
chr13	58471636	58472236	58471936	601	2.59783	3.35846	3.25385	2.44834	1.0576	3.77014	2.49478	1.93861	1.35789	0.877087	2.90556	2.48617	1.16667	1.03292	1.51178	1.53265	1.65214	1.12584	10.5903	6.731	4.75087	4.037	2.53094	2.58446	4.39091	0.993872	0.0865296	3.49295	3.78411	7.38556	1.52917	7.05282	4.49819	6.47702	2.65792	3.13052	1.18225	23	20,34,158,177,200,202,213,238,264,283,286,298,315,358,375,409,429,464,481,504,517,543,551	48.6	Intergenic	Intergenic	-68593	NM_025279	ENSMUSG00000021546
chr13	58538845	58539445	58539145	601	3.12448	0.979872	1.27407	0.91384	0.635155	1.19712	0.752339	1.53006	0.887949	0.857091	0.784755	1.24884	0.597068	0.498475	0.915187	1.21926	1.10143	0.506833	1.26385	0.896042	0.454365	0.616829	1.09287	1.158	1.27938	0.307969	0.259589	1.54019	0.751547	0.848796	0.277551	2.08456	0.876291	1.49875	1.36179	2.21779	0.769835	13	5,65,176,195,205,325,385,453,479,528,535,543,581	43.97	Intergenic	Intergenic	71732	NM_022317	ENSMUSG00000021553
chr13	58615806	58616406	58616106	601	3.06705	1.39871	1.62693	0.464622	0.821442	0.464831	0.867914	0.939794	0.481452	1.06422	0.7388	0.740103	0.384454	0.750978	0.915187	1.06784	0.550713	0.596845	0.726768	0.478024	0.343996	0.495357	0.577396	0.434081	0.656486	0.647826	0.778767	1.00043	0.927596	0.630257	0.560385	1.05804	0.973082	0.558965	0.818508	0.617673	0.934799	1	303	29.59	Intergenic	Intergenic	-5229	NM_022317	ENSMUSG00000021553
chr13	58624571	58625171	58624871	601	3.10534	1.83301	0.989893	0.948128	0.671819	1.74633	0.926803	1.0563	0.663084	0.989943	1.05084	1.47446	0.910581	1.77146	1.60148	1.12183	0.367142	0.568459	0.448536	0.595968	0.634308	0.596584	0.623836	1.19805	0.943479	0.295592	0.346119	0.587866	1.1564	0.579536	0.555103	0.432766	0.469177	0.827994	0.615238	0.813836	0.577376	6	34,76,79,126,291,337	11.9	Intergenic	RLTR9D|LTR|ERVK	-13994	NM_022317	ENSMUSG00000021553
chr13	58745996	58746596	58746296	601	3.48291	2.38632	1.06094	0.723518	0.658609	1.24432	0.521189	0.646205	1.20798	1.41134	1.11206	1.30316	0.782429	1.47055	1.41357	0.559597	0.367142	0.533319	1.04281	0.577913	0.890335	0.970468	0.670276	1.09522	0.488534	0.176117	0.0865296	1.12763	0.751547	0.537581	0.413686	0.954128	1.00042	0.768613	0.533388	0.449069	0.577376	6	8,35,79,98,111,540	15.7	intron (NR_045469, intron 1 of 2)	RMER16B|LTR|ERVK	16015	NR_045469
chr13	59124530	59125130	59124830	601	3.84542	2.66297	1.98215	2.85979	0.871316	3.09363	1.21684	1.28624	1.31466	0.854239	0.459381	0.848749	0.567111	0.525943	0.996768	0.711016	0.734284	0.353295	0.635314	0.50825	0.542334	1.09194	0.984513	2.10626	0.555715	0.785866	0.519178	1.89079	0.908212	0.899047	0.968788	0.521362	1.18661	1.21579	0.706981	0.650638	0.907305	27	15,90,135,173,254,286,302,309,322,343,346,363,368,382,397,407,412,419,436,438,446,450,485,565,573,581,583	0.17	intron (NM_001282961, intron 16 of 17)	IAPEz-int|LTR|ERVK	317133	NM_008745	ENSMUSG00000055254
chr1	51742386	51742986	51742686	601	3.24626	2.94735	1.55352	1.291	0.734904	0.775198	0.69345	0.995734	1.06958	1.76846	2.339	2.56607	0.935129	0.732009	1.1522	0.613588	0.550713	0.263283	1.99289	2.67847	2.6257	1.54681	1.06191	1.07519	1.29765	0.364612	0.259589	2.25525	1.3852	1.56296	1.10492	0.891067	1.31074	0.939787	0.86438	1.13645	0.632364	3	31140551	40.66	Intergenic	Intergenic	173292	NM_010863	ENSMUSG00000018417
chr13	60027915	60028515	60028215	601	3.11633	3.224	2.19056	2.5666	1.39351	2.14108	0.750137	0.936708	1.43285	0.679957	0.371329	0.394338	0.411707	0.252502	0.612831	0.865072	0.550713	0.392761	0.789465	0.802035	0.581126	2.14339	1.56191	1.94132	0.622896	0.943418	0.605707	0.460672	0.816691	0.924408	2.75438	0.698554	0.973082	0.45414	0.776226	1.11808	1.29222	18	2.66292e+53	0	Intergenic	IAPEz-int|LTR|ERVK	-1496	NR_046142
chr13	60203172	60203772	60203472	601	3.02876	1.95974	1.97742	2.10198	1.0576	2.20688	1.15795	0.938251	1.68943	0.758527	0.742658	0.697279	0.594364	0.321848	0.604711	0.662302	0.183571	0.517913	0.654059	0.588827	0.761571	1.96118	1.07739	1.61075	1.53278	1.06289	0.951826	0.71506	0.725171	0.697572	1.94286	0.896174	1.15928	1.24729	0.608935	0.921917	0.879811	28	1.31138e+83	0	Intergenic	IAPEz-int|LTR|ERVK	-1999	NM_177810
chr13	60681128	60681728	60681428	601	2.81941	3.93495	0.423902	1.94595	0.784778	0.845278	0.575673	1.80976	2.02098	0.465684	0.306254	0.357264	0.490761	0.273441	0.302356	0.408179	0.917855	0.408168	1.14364	1.08994	1.24872	4.06539	0.747676	0.723922	2.10677	0.490274	0.0865296	0.587866	0.476986	0.117567	0.413686	0.479617	0.407113	0.478678	1.1558	1.31046	0.907305	0		27.77	intron (NM_029653, intron 2 of 25)	(CACAT)n|Simple_repeat|Simple_repeat	79217	NM_029653	ENSMUSG00000021559
chr1	51845222	51845822	51845522	601	3.07804	1.82528	1.55588	1.05099	0.821442	1.4374	0.4623	0.585635	0.481452	1.87703	1.52741	0.654455	1.7885	0.837321	1.30724	0.662302	0.367142	0.544399	1.09968	0.74284	0.905726	1.46714	0.969033	0.703219	0.690077	0.490274	0.173059	2.00086	0.797307	0.815138	0.54982	1.49081	0.841564	1.72931	0.854488	1.08512	0.632364	2	5461	46.12	intron (NM_001290982, intron 3 of 28)	intron (NM_001290982, intron 3 of 28)	70456	NM_010863	ENSMUSG00000018417
chr13	61102069	61102669	61102369	601	2.76198	1.5409	1.91346	1.93054	1.10748	4.19635	1.10347	0.759628	1.3694	1.56134	1.26711	1.28591	1.11779	1.95005	2.14085	2.08961	0.367142	0.298423	2.0226	1.74969	1.52164	3.78196	3.00462	3.24356	1.68247	0.848697	0.432648	1.00043	1.40458	0.924408	1.38776	1.2923	1.93877	1.27517	1.10993	1.76872	0.769835	24	1.13123e+71	3.14	Intergenic	ERVB7_1-LTR_MM|LTR|ERVK	-61772	NM_029636	ENSMUSG00000021439
chr13	61115058	61115658	61115358	601	3.2312	1.81755	1.76429	1.25672	1.19402	2.58732	0.806823	0.470669	1.40112	1.2585	1.27097	1.39456	0.771612	1.48102	2.26341	1.73278	0.550713	0.333562	0.856032	0.810434	1.21794	2.17442	0.716716	1.01308	2.05491	0.295592	0.0865296	0.794149	0.908212	0.470266	0.968788	0.693447	1.22134	1.16337	0.572956	0.837615	0.494894	8	7.51165e+22	1.32	Intergenic	ETnERV-int|LTR|ERVK	48830	NM_020284	ENSMUSG00000055679
chr1	51906397	51906997	51906697	601	5.95488	5.6335	2.11715	1.15385	1.14414	0.413343	0.865712	0.408556	1.28294	2.36415	1.50829	1.95761	0.387158	0.750978	1.07874	1.37332	1.83571	1.36939	2.07884	0.877581	3.3157	1.85049	0.530956	1.4044	0.943479	0.723035	1.12489	3.08038	1.58762	1.2937	1.94286	1.65779	1.59373	0.939787	0.579259	0.659824	0.4674	5	44,51,110,169,428	24.13	intron (NM_001290982, intron 1 of 28)	intron (NM_001290982, intron 1 of 28)	9281	NM_010863	ENSMUSG00000018417
chr13	61708561	61709161	61708861	601	4.49794	3.24719	0.776761	1.24131	0.734904	0.67651	0.571267	0.818655	0.631361	1.24421	2.48458	1.95444	0.967791	1.47252	1.76503	1.02177	0.550713	0.199757	0.85312	1.23726	1.04988	1.00149	0.608356	0.826757	0.876298	0.176117	0.173059	0.921343	0.522746	0.226836	0.69652	0.270895	0.717435	0.506552	0.553172	0.762499	0.439906	1	283	42.31	Intergenic	Intergenic	-62719	NR_028430
chr13	61793816	61794416	61794116	601	4.23807	3.105	0.847805	0.879553	0.871316	0.845278	0.512378	0.759628	0.738039	0.785667	1.60213	1.51153	0.602477	1.11926	1.30724	0.66494	0.367142	0.258956	0.609788	0.893526	0.87244	1.06223	0.546436	0.929592	0.876298	0.119474	0.173059	0.666955	1.35882	0.193179	0.827372	0.546897	1.03515	0.663789	0.481213	0.449069	0.439906	3	8,57,293	43.31	Intergenic	Intergenic	22536	NR_028430
chr13	61836060	61836660	61836360	601	9.27897	3.36619	1.76429	1.34417	0.608734	0.699391	0.460098	1.22567	0.951394	1.93845	2.40601	1.37156	0.57252	0.525943	1.59336	0.559597	0.734284	0.588192	5.32038	3.1242	4.48045	1.83024	1.73219	1.42646	2.07318	0.710658	0.778767	1.92178	1.06488	0.898578	1.38247	0.68834	1.3802	0.821026	0.671002	0.729534	0.384917	9	70,92,137,233,302,482,538,561,576	0	Intergenic	RLTR13B2|LTR|ERVK	64780	NR_028430
chr13	61957770	61958370	61958070	601	4.73867	3.08954	1.69561	3.18726	1.00773	3.87311	1.44579	1.11533	1.31466	2.01988	1.77245	1.52878	1.0223	2.30984	3.66887	3.00076	0.550713	0.239223	1.77831	1.35017	2.17885	4.09642	2.70586	2.16973	2.25645	0.484086	0.346119	0.952326	2.14914	0.773184	1.24106	0.912383	2.00823	2.12407	1.11624	1.33802	0.989787	13	4.73814e+37	0	Intergenic	ETnERV-int|LTR|ERVK	-171820	NM_001039239	ENSMUSG00000074867
chr13	62002597	62003197	62002897	601	3.83443	3.80822	1.34275	1.0167	1.09427	0.662206	0.460098	0.528152	0.481452	0.989943	2.32567	1.70583	1.15315	1.06039	1.53614	1.27325	0.183571	0.258956	0.603326	0.823011	0.889834	0.697811	0.499996	0.434081	0.454944	0.119474	0.173059	0.587866	0.770931	0.10927	0.555103	0.218936	1.09721	0.478678	0.471321	0.31343	0.384917	3	21,69,308	36.53	Intergenic	Intergenic	-126993	NM_001039239	ENSMUSG00000074867
chr1	52008461	52009061	52008761	601	2.00275	1.9752	1.70269	2.15515	1.03415	5.3806	2.32031	1.88113	2.79074	3.79834	5.00531	5.76995	3.11079	3.53379	5.51587	2.65448	0.917855	0.502506	0.698011	1.3791	2.73557	3.04497	1.20123	1.61347	2.15273	0.597372	0.432648	2.8741	3.41803	8.47043	2.06843	6.52635	4.75384	5.85504	2.80902	3.71523	1.07227	17	38,78,135,188,194,214,253,287,295,342,367,470,497,508,515,545,597	52.07	intron (NM_011487, intron 1 of 23)	intron (NM_011487, intron 1 of 23)	521	NM_011487	ENSMUSG00000062939
chr13	62215450	62216050	62215750	601	3.21205	2.0942	0.423902	0.826381	0.635155	0.662206	0.172261	0.410099	0.919672	1.00994	2.35058	2.05159	1.04414	1.44961	1.33199	1.37859	0.734284	0.373028	1.20083	1.25783	0.996699	1.5171	0.685756	0.764648	0.488534	0.182306	0.259589	0.746043	0.614267	0.226836	0.54982	0.489831	0.876291	0.164205	0.455126	0.907325	0.659858	2	319582	42.48	Intergenic	Intergenic	85860	NM_001039239	ENSMUSG00000074867
chr13	62228956	62229556	62229256	601	3.53627	2.38632	2.2616	1.20702	1.48005	1.30582	1.28234	1.11224	1.46457	1.08136	1.38393	1.17727	0.777021	1.08132	1.42169	1.17055	0.550713	0.348969	4.30277	7.47977	3.61052	6.73779	1.84055	3.0793	0.757257	0.917717	0.605707	0.921343	0.862452	0.495627	1.25162	0.755619	1.34547	0.604408	0.752853	0.744127	0.852317	10	7.41854e+28	6.78	Intergenic	LTRIS2|LTR|ERV1	99366	NM_001039239	ENSMUSG00000074867
chr13	62390336	62390936	62390636	601	3.86049	3.224	1.62693	1.63736	0.921191	1.80355	0.638967	1.05785	2.00947	1.60562	3.07026	2.02027	0.877919	1.17814	1.38071	1.17319	0.734284	0.373028	7.88975	6.67728	5.25441	4.85628	3.94889	5.06406	2.69313	1.08146	0.692237	1.09664	0.522746	0.773184	0.963506	0.875746	1.3802	0.90828	0.788832	1.33802	0.907305	16	4.10319e+45	1.32	Intergenic	LTRIS2|LTR|ERV1	-7462	NM_001162910	ENSMUSG00000094942
chr13	62552110	62552710	62552410	601	11.8768	4.89163	3.67303	2.70375	1.28055	1.45171	0.917992	1.28778	1.94602	3.5955	5.54519	3.70626	1.89481	5.03637	5.9404	3.05739	0.734284	0.397088	8.7794	6.10822	6.3332	9.58846	3.61454	6.03505	6.16473	1.031	1.12489	0.969449	1.22853	1.10882	1.80672	0.875746	3.03598	1.04461	1.18461	1.60011	1.01728	10	18,59,65,86,107,112,173,277,471,600	0.17	intron (NM_175252, intron 1 of 6)	LTRIS2|LTR|ERV1	6189	NM_175252
chr13	62663520	62664120	62663820	601	2.92205	2.52078	3.036	2.8255	0.871316	2.56873	0.870117	0.939794	1.31466	0.472829	0.438332	0.400088	0.55338	0.458568	0.661935	0.711016	0.734284	0.342215	0.637906	0.663115	0.723279	1.96118	1.13931	1.46651	0.589306	1.18856	0.605707	0.587866	0.973356	0.789778	1.51333	0.620172	0.655371	0.737107	0.425449	0.964068	1.26473	25	1.8523e+74	0	Intergenic	IAPEz-int|LTR|ERVK	-39638	NM_173381	ENSMUSG00000072066
chr13	62901764	62902364	62902064	601	2.36526	2.38632	3.17573	0.636059	0.721693	0.808093	0.64117	0.467582	0.43822	0.884232	1.19818	1.43163	0.744359	0.546882	1.1522	0.916424	0.550713	0.342215	0.559055	0.795746	1.23133	0.576339	0.639316	0.744625	0.656486	0.352235	0.259589	0.873237	1.2673	0.906875	0.277551	0.615065	1.12455	0.565933	0.664699	0.355581	0.412411	2	52540	35.87	Intergenic	Intergenic	-13782	NM_019395	ENSMUSG00000069805
chr1	7124791	7125391	7125091	601	8.42277	4.49598	2.54341	2.80661	1.32019	2.25836	0.750137	1.34681	0.994626	3.81263	6.4601	6.14387	2.52183	4.72043	5.32757	3.66834	0.183571	0.502506	11.9069	7.87429	14.6872	14.7618	6.03248	7.9438	4.10982	0.892963	0.951826	2.04897	2.40431	0.823435	1.52389	1.58962	2.2491	1.28213	0.926447	1.01541	0.577376	9	32,71,80,94,109,278,446,518,554	0.17	intron (NM_183028, intron 2 of 5)	MMERVK9E_I-int|LTR|ERVK	36171	NM_183028	ENSMUSG00000051285
chr13	63171457	63172057	63171757	601	2.58276	1.80982	1.70269	1.58419	0.721693	3.36681	1.40012	0.939794	0.769762	2.25414	2.72752	2.67472	1.1752	2.00043	2.17371	1.27589	2.20285	1.12341	0.938113	1.93644	1.16275	2.29589	1.02632	2.54442	1.74965	0.597372	0.173059	1.84269	1.32005	4.21768	0.418968	3.37353	2.09763	2.20102	1.69278	1.25372	1.01728	8	1.11452e+22	51.57	intron (NM_001289924, intron 7 of 16)	intron (NM_001289924, intron 7 of 16)	-68272	NM_028079	ENSMUSG00000021458
chr13	63202119	63202719	63202419	601	3.58147	1.68309	0.705717	0.567484	0.522196	0.281759	0.571267	0.994191	0.951394	0.214273	0.589531	0.297191	0.36261	0.244003	0.359579	0.408179	0.734284	0.263283	0.486346	0.485165	0.489152	1.0312	0.953553	0.475487	0.488534	0.654015	0.951826	0.842255	0.587891	0.210242	1.66003	0.307532	0.531242	0.447172	0.625131	0.533371	0.632364	2	186209	15.04	intron (NM_001289924, intron 10 of 16)	intron (NM_001289924, intron 10 of 16)	-37610	NM_028079	ENSMUSG00000021458
chr13	63283074	63283674	63283374	601	3.00961	1.25652	1.41616	0.601772	1.04439	1.19712	1.15575	1.05476	0.812994	1.03708	1.0661	1.02322	0.313513	0.679662	0.302356	0.356827	0.367142	0.427901	6.06721	3.05368	1.12546	1.55759	1.56191	1.44784	2.32363	0.30178	0.0865296	1.54019	0.476986	1.30247	0.54982	1.08958	1.24868	1.21215	0.615238	0.669011	0.687352	1	81	44.79	intron (NM_001289924, intron 14 of 16)	intron (NM_001289924, intron 14 of 16)	13773	NR_045794	ENSMUSG00000097242
chr1	52293256	52293856	52293556	601	4.02056	0.987602	0.352858	0.997819	0.635155	0.314655	0.455692	0.823284	0.844717	1.10565	1.48339	1.00022	0.687149	0.71304	0.596592	0.613588	0.550713	0.577112	0.682496	0.725232	0.455867	0.535848	0.546436	0.723243	0.454944	0.119474	0.173059	0.460672	0.431226	0.151224	0.418968	0.458301	1.06248	0.342347	0.635023	0.991627	0.714846	4	360458510600	43.64	Intergenic	Intergenic	-60324	NM_001081081	ENSMUSG00000026103
chr13	63353137	63353737	63353437	601	9.6553	8.58085	3.24913	1.34417	0.721693	0.563519	0.627953	0.817112	1.47608	2.14273	3.44913	2.66322	0.490761	1.28739	1.78127	0.916424	0.734284	0.908247	6.78879	3.79612	5.54823	3.01395	2.13931	3.14141	1.71901	1.14429	0.692237	1.30293	1.7249	0.798075	0.968788	0.521362	1.75258	0.670757	0.471321	1.22994	0.577376	6	91149218499512500	2.48	intron (NM_007985, intron 6 of 14)	RLTR13B1|LTR|ERVK	-52154	NR_037235	ENSMUSG00000092741
chr13	63530279	63530879	63530579	601	5.93166	5.47585	1.62693	2.75692	1.14414	1.4374	0.870117	0.469125	0.887949	3.7769	6.44467	4.28082	3.03152	3.37219	5.46676	1.78677	0.183571	0.9723	8.1764	4.00681	6.83724	7.83105	2.09907	3.90809	2.50985	0.477897	0.432648	1.4611	1.30067	0.848326	1.39304	2.21579	1.86932	1.20185	1.0146	1.34721	0.962293	6	1.01168e+17	46.28	intron (NM_008957, intron 15 of 22)	intron (NM_008957, intron 15 of 22)	34941	NM_008957	ENSMUSG00000021466
chr13	63719414	63720014	63719714	601	3.41732	1.52544	4.1111	1.79339	1.12069	2.19257	1.63347	1.00036	1.14454	0.849946	3.83765	2.10334	1.83468	3.06279	2.73744	1.88948	0.734284	0.623332	2.51282	3.01128	2.86283	3.2987	1.27863	1.30292	3.06557	0.23276	0.173059	1.15861	1.18277	1.26928	0.685955	2.61702	0.903628	1.96683	1.27005	1.34721	0.934799	7	1.09146e+20	50.58	intron (NR_126476, intron 4 of 4)	intron (NR_126476, intron 4 of 4)	14584	NR_126476
chr13	63979953	63980553	63980253	601	4.81808	6.34445	6.23534	7.15469	1.39351	9.53118	2.776	1.29395	1.1013	3.22694	8.7856	6.5382	4.61282	3.91058	5.09906	4.75201	0.183571	1.69862	7.94954	9.87743	14.8834	16.1898	4.19194	7.46287	6.78173	1.00625	0.519178	1.74647	2.88829	4.30989	3.17335	4.28414	2.12497	3.54253	1.23765	1.66982	1.15475	8	5.11982e+22	48.6	Intergenic	Intergenic	108948	NM_008291	ENSMUSG00000033122
chr13	64031607	64032207	64031907	601	3.00554	2.6707	1.97742	1.05099	0.671819	1.04694	0.464503	0.352616	0.663084	1.01994	1.18099	0.648705	0.384454	0.759477	0.759755	0.508245	0.183571	0.368702	1.24769	0.615686	0.599021	0.616829	0.592876	0.681837	0.943479	1.10716	0.951826	0.921343	1.58762	0.461969	0.979353	0.844215	0.876291	1.06552	0.77894	0.262093	0.742341	9	2.71483e+25	5.12	Intergenic	RLTR11B|LTR|ERVK	57294	NM_008291	ENSMUSG00000033122
chr13	64045788	64046388	64046088	601	3.73871	0.845412	1.13198	1.39735	0.33591	0.399039	0.4623	0.526609	0.844717	0.80281	0.436404	0.697279	0.359905	0.769946	0.711039	0.865072	0.367142	0.397088	1.41477	1.0081	0.654205	0.616829	1.03095	0.49619	0.842708	0.358423	0.259589	0.921343	0.862452	0.394654	0.413686	0.34417	0.752162	0.447172	0.733069	1.00081	0.439906	4	7,27,70,491	0	Intergenic	RLTR13C2|LTR|ERVK	43113	NM_008291	ENSMUSG00000033122
chr13	65173994	65174594	65174294	601	7.64315	8.37377	1.62457	0.670347	0.535407	0.760894	0.405614	0.587178	0.406497	0.537108	1.04891	1.13444	0.47703	0.370254	0.482145	0.662302	0.367142	0.188677	0.382289	0.432705	0.491655	0.637075	0.499996	0.888186	0.488534	0.176117	0.173059	0.873237	0.679411	0.529284	0.54982	0.740298	0.690098	0.387791	0.54328	0.678197	0.632364	5	36111195208374	24.63	Intergenic	Intergenic	22068	NM_146819	ENSMUSG00000049806
chr13	65260411	65261011	65260711	601	4.35985	4.61498	1.97979	1.92706	0.621945	2.95347	0.922398	0.529695	1.58276	1.33992	1.57915	2.02027	0.537153	0.85826	1.34011	1.68407	0.917855	0.416821	1.70656	2.29656	3.17354	3.08415	1.92259	2.04619	1.24579	0.792054	0.519178	0.71506	1.35882	0.588302	0.418968	0.54179	0.814226	0.80012	0.805028	0.533371	0.989787	11	6.52713e+31	0	Intergenic	LTRIS2|LTR|ERV1	-18143	NM_178364	ENSMUSG00000021514
chr13	65348379	65348979	65348679	601	6.64977	2.93189	3.11649	2.13627	1.0576	4.6054	1.87123	0.820198	1.28294	4.67972	6.17104	4.51219	2.52724	4.99843	6.48789	3.11138	0.183571	0.342215	3.18466	2.71624	1.6499	2.37687	1.68575	2.1083	1.93587	0.176117	0.432648	2.04897	2.73163	3.39424	1.93758	3.16992	4.76862	3.44134	1.77017	1.60011	1.53967	5	209229239303328	52.73	Intergenic	Intergenic	69825	NM_178364	ENSMUSG00000021514
chr13	65396206	65396806	65396506	601	3.88779	2.38632	1.06094	0.773209	0.90798	1.27721	0.811228	0.879224	1.25121	0.80281	1.26904	0.98872	0.597068	0.866759	0.931425	0.662302	0.367142	0.502506	4.0184	2.25335	0.799362	0.859775	0.747676	0.681837	0.421354	0.119474	0.173059	0.873237	1.24792	0.504393	0.54982	0.625279	1.18661	1.05158	0.618827	1.03378	0.769835	2	17454	13.88	Intergenic	RLTR9E|LTR|ERVK	117652	NM_178364	ENSMUSG00000021514
chr13	65451761	65452361	65452061	601	7.59229	3.76184	3.40066	3.20614	0.971065	5.51218	2.38801	1.70097	3.48554	3.09553	4.39859	3.23778	2.16193	5.38174	7.0926	6.37681	0.734284	0.456287	4.04393	3.58206	2.13655	3.54979	1.48451	1.73633	2.03664	1.06289	0.692237	7.7458	3.98654	9.40908	6.35199	5.06107	8.36318	6.66606	2.21181	2.86843	1.70463	18	8,17,59,75,159,313,341,394,473,497,508,524,573,577,579,581,588,593	29.92	Intergenic	Intergenic	173207	NM_178364	ENSMUSG00000021514
chr13	65470240	65470840	65470540	601	4.23115	1.67536	0.708078	1.74022	0.771568	0.859582	0.455692	1.05322	1.06958	1.01994	1.07575	1.6745	0.940747	0.820323	1.17695	1.62744	0.734284	0.620905	2.23331	2.19541	1.28651	1.84102	1.23219	0.661134	1.26406	0.295592	0.346119	0.71506	1.06488	0.470266	0.555103	0.661916	1.69052	0.807089	0.742961	0.482034	0.632364	1	449	15.37	Intergenic	RLTR9E|LTR|ERVK	191686	NM_178364	ENSMUSG00000021514
chr13	65476321	65476921	65476621	601	9.72497	5.31047	3.67303	5.13669	1.10748	6.53052	0.754542	0.585635	0.919672	2.53414	3.35353	1.96019	1.76125	2.65915	3.99558	2.14096	0.367142	0.364375	4.25786	4.59186	3.3366	4.02753	2.30495	2.91639	0.943479	0.119474	0.0865296	0.587866	0.614267	0.260494	1.24634	0.765834	1.3802	0.827994	0.585562	0.566336	0.714846	6	2.18322e+17	39.67	Intergenic	Intergenic	197767	NM_178364	ENSMUSG00000021514
chr13	65503493	65504093	65503793	601	6.79477	4.33833	1.98687	3.0347	1.02094	4.1277	1.79692	0.879224	1.35789	3.65978	5.16615	4.20925	2.32274	3.25247	4.56781	2.64657	0.734284	0.318156	4.94519	4.00973	2.71818	3.47012	2.21207	2.91503	1.14502	0.3708	0.432648	2.28624	3.41104	3.03325	2.34598	2.92966	2.97392	2.21162	1.15493	1.1932	1.70463	7	2.83311e+20	48.93	Intergenic	Intergenic	224939	NM_178364	ENSMUSG00000021514
chr13	65533280	65533880	65533580	601	3.77292	2.10193	1.76665	0.929244	0.858106	1.57328	0.287836	0.935165	1.11281	0.847094	1.382	0.794426	0.599772	0.534442	1.03775	1.16791	0.183571	0.0900122	0.834056	1.88568	1.15775	1.73033	0.732196	0.64111	0.909888	0.182306	0.0865296	0.53976	0.751547	0.10927	0.555103	0.406343	1.22134	0.380822	0.690786	0.659824	0.549882	4	109249332469	38.02	Intergenic	Intergenic	254726	NM_178364	ENSMUSG00000021514
chr13	65545499	65546099	65545799	601	4.67715	1.80982	0.92121	1.50021	1.19402	1.15993	1.10347	0.939794	0.87644	1.25135	0.939811	1.04304	0.640756	0.788915	0.645696	0.713654	0.183571	0.554952	5.24025	2.99323	0.958908	1.83024	1.15479	1.26016	0.909888	0.23276	0.346119	1.20671	1.79005	0.86586	0.413686	1.24034	1.00042	0.932819	0.912966	1.39854	0.852317	3	42353479	0.83	Intergenic	RLTR9E|LTR|ERVK	266945	NM_178364	ENSMUSG00000021514
chr13	65605572	65606172	65605872	601	4.05194	0.972142	0.779122	1.15385	1.28055	1.06125	0.287836	0.995734	0.588129	1.13564	1.88541	1.87454	0.744359	0.818353	1.28289	0.916424	0.734284	0.682531	1.42833	1.4387	0.779965	1.00149	0.608356	0.537596	0.522125	0.119474	0.346119	1.07952	0.705787	0.571239	0.413686	0.834001	0.973082	0.538059	0.654807	0.753313	0.60487	2	340433	15.04	Intergenic	RLTR9E|LTR|ERVK	327018	NM_178364	ENSMUSG00000021514
chr13	65611617	65612217	65611917	601	10.896	5.44493	6.1454	5.41447	1.43018	7.05256	0.867914	1.46023	1.43285	2.03417	3.74977	2.5175	1.36868	3.14716	4.6985	1.83549	0.367142	0.239223	5.6558	5.88576	4.98349	5.39344	2.44427	3.88807	2.89762	0.182306	0.519178	1.12763	0.888828	0.252197	0.418968	0.500046	1.9735	0.761645	0.886878	0.931103	0.522388	6	73287290369521500	40.83	Intergenic	G-rich|Low_complexity|Low_complexity	333063	NM_178364	ENSMUSG00000021514
chr13	65639354	65639954	65639654	601	7.97394	2.7897	3.11413	3.20614	1.30697	5.75103	1.45901	0.644662	1.68943	4.09833	6.35871	4.34347	2.51351	4.29586	5.0662	3.87111	1.10143	0.337889	6.17382	5.11143	3.28341	4.95619	3.05726	2.97714	2.74499	0.182306	0.346119	3.0013	3.05195	3.52152	3.45619	3.06	3.1675	2.8545	1.51201	1.83843	1.31972	9	1.52683e+25	49.42	Intergenic	Intergenic	360800	NM_178364	ENSMUSG00000021514
chr13	65689109	65689709	65689409	601	4.20793	1.80982	1.0633	1.70593	0.871316	1.62905	1.04238	0.410099	0.994626	1.22136	1.07382	1.24309	0.409002	0.603788	0.670054	0.459531	0.734284	0.397088	5.53755	3.46415	1.03249	1.61832	0.871515	0.764648	0.943479	0.182306	0.259589	0.666955	0.908212	0.86539	0.827372	0.91749	1.2834	0.964325	0.497408	0.701975	0.687352	2	458495	14.05	Intergenic	RLTR9E|LTR|ERVK	410555	NM_178364	ENSMUSG00000021514
chr13	65699007	65699607	65699307	601	7.11491	3.35846	2.83231	1.66817	1.12069	5.05164	1.4524	1.2303	1.57125	4.58115	7.18942	5.09507	2.51372	3.54488	4.69038	3.46029	1.46857	0.623332	6.01871	5.25327	2.50094	4.15716	1.65015	2.04755	2.93121	0.30178	0.692237	3.11137	3.43741	4.89913	4.01657	2.15783	3.1675	2.74271	1.67212	1.10889	1.89709	6	1.17173e+17	49.92	Intergenic	Intergenic	-414146	NM_001177832	ENSMUSG00000095909
chr1	7125905	7126505	7126205	601	11.7538	8.43093	3.88144	4.3908	2.01546	2.09103	1.02696	0.585635	1.72116	3.10124	4.58048	4.37222	2.15381	4.68052	5.31133	1.38387	0.550713	0.447634	11.5356	8.15213	15.0879	12.9721	4.9257	10.2157	5.17234	0.597372	0.432648	1.25482	1.45034	0.495627	1.94286	0.57332	1.49693	0.834963	0.677305	1.0943	1.04478	6	44114224365469500	0	intron (NM_183028, intron 2 of 5)	MMERVK9C_I-int|LTR|ERVK	37285	NM_183028	ENSMUSG00000051285
chr13	65703554	65704154	65703854	601	6.88642	3.20854	2.1266	3.36218	0.884527	4.91577	1.91029	1.34681	1.32617	4.36118	7.65249	4.98068	2.35561	4.72302	4.2817	3.15481	0.367142	0.493853	5.56435	4.94732	2.89712	4.95619	3.20122	2.9785	1.93587	0.546917	0.346119	2.77789	2.80376	3.99272	1.52917	3.44081	3.13278	3.46588	1.87811	1.67523	1.8421	7	7.41672e+19	51.4	Intergenic	Intergenic	-409599	NM_001177832	ENSMUSG00000095909
chr13	65742214	65742814	65742514	601	6.45548	2.78197	2.12187	2.47914	1.29376	2.32988	0.922398	0.935165	0.87644	1.97274	3.99673	2.96616	1.44753	1.22002	1.64246	1.53001	0.367142	0.357622	4.60653	5.9424	5.52032	7.41667	2.81579	2.99988	1.01066	0.3708	0.173059	1.33391	1.22853	0.571239	0.832654	0.708768	1.65579	0.737107	0.752853	0.80465	0.60487	1	17	33.72	Intergenic	Intergenic	-370939	NM_001177832	ENSMUSG00000095909
chr13	65746676	65747276	65746976	601	5.03151	1.67536	4.73633	2.2923	0.585281	4.61398	1.90589	0.880768	0.919672	3.65834	6.69918	9.16494	2.11033	5.36474	7.41931	3.36286	0.734284	1.08395	1.75634	1.43996	1.27112	1.31464	1.06191	0.682516	1.34656	2.64795	0.605707	4.00173	3.27376	7.54555	1.52389	2.90324	3.29163	2.71454	0.942642	0.62686	1.75962	17	19,52,77,100,128,172,223,229,251,290,305,363,375,408,500,508,536	56.2	Intergenic	Intergenic	-366477	NM_001177832	ENSMUSG00000095909
chr13	65760864	65761464	65761164	601	4.21609	1.82528	1.20302	0.792094	0.485532	1.11273	0.813431	0.877681	1.47608	1.22421	1.11592	0.794426	0.526127	0.807883	0.915187	1.17055	0.367142	0.427901	4.30632	3.1754	1.08667	0.920511	0.623836	0.558299	0.977069	0.119474	0.346119	1.2858	0.908212	0.420015	0.413686	0.661916	1.12455	0.887375	0.742961	0.846801	0.989787	1	326	13.88	Intergenic	RLTR9E|LTR|ERVK	-352289	NM_001177832	ENSMUSG00000095909
chr13	65802259	65802859	65802559	601	5.05881	3.48519	1.27407	1.75562	1.00773	1.69056	1.15795	0.994191	1.76439	1.48991	1.42217	0.977221	0.777021	1.15917	0.97241	0.562235	0.734284	0.796602	6.98075	4.599	1.3437	1.26468	1.51547	1.21943	0.876298	0.421254	0.346119	1.33391	1.24792	0.630257	0.54982	0.792257	0.593306	0.72317	0.615238	1.02459	0.714846	4	79213517554	0.83	Intergenic	RLTR9E|LTR|ERVK	-310894	NM_001177832	ENSMUSG00000095909
chr13	65830584	65831184	65830884	601	10.2174	2.37859	3.74408	3.01582	1.15735	2.63452	0.924601	1.23184	1.32617	3.81548	5.03793	2.94316	1.51306	2.67812	2.22243	3.45765	0.183571	0.787949	5.5608	4.93263	2.32	2.77231	1.38699	1.6749	1.36483	0.182306	0.173059	2.12806	1.47672	1.26051	1.80144	1.52234	1.18661	1.1355	0.900359	0.753313	1.01728	2	388454	11.24	Intergenic	RLTR9E|LTR|ERVK	-282569	NM_001177832	ENSMUSG00000095909
chr13	65841718	65842318	65842018	601	9.7099	5.02609	4.0993	3.91078	1.81596	7.42872	1.15135	1.1107	0.331542	2.33986	3.65979	2.74887	1.43941	2.89663	4.14289	1.78413	0.183571	0.168944	6.2281	6.24584	5.82215	8.61799	3.0263	3.39256	2.02132	0.307969	0.259589	1.04854	1.58762	0.697102	1.09964	0.718982	1.40753	0.807089	0.589151	0.80465	0.852317	8	29,36,166,181,261,264,432,552	41.32	Intergenic	Intergenic	-271435	NM_001177832	ENSMUSG00000095909
chr13	65896804	65897404	65897104	601	9.50747	3.36619	4.0377	4.46634	1.17056	7.60463	1.96698	1.5208	1.6462	6.19392	9.83082	7.95259	3.8333	5.69509	7.61534	4.23057	0.550713	0.831742	7.85098	6.23326	5.3136	7.80818	2.9133	5.16825	4.02437	0.591183	0.865296	3.69923	3.99893	6.73871	3.46675	4.00814	4.35412	3.02204	2.28823	1.23535	2.61194	6	35195258348357300	52.4	Intergenic	Intergenic	-216349	NM_001177832	ENSMUSG00000095909
chr13	65909944	65910544	65910244	601	2.22025	1.5409	3.3865	0.826381	0.621945	0.577822	0.348928	0.818655	0.983117	0.544254	0.547433	0.394338	0.384454	0.340816	0.433041	0.762368	0.550713	0.368702	2.22912	1.41017	0.72378	1.17292	1.46903	0.929592	1.39842	1.20712	1.471	1.09664	0.522746	0.588302	1.79088	0.437873	1.78731	0.670757	0.425449	0.780871	0.577376	2	79289	0	Intergenic	B1_Mus2|SINE|Alu	-203209	NM_001177832	ENSMUSG00000095909
chr1	52758024	52758624	52758324	601	3.80305	1.12979	0.494946	0.430334	0.758357	0.380447	0.571267	0.467582	0.663084	0.584244	1.50444	1.38306	0.695262	0.479507	0.964291	0.559597	4.03856	3.39915	0.458228	0.76552	0.905726	1.17292	0.592876	0.516893	1.01066	0.119474	0.259589	0.53976	0.587891	0.117567	0.54982	0.088596	0.469177	0.164205	0.589151	0.439883	0.384917	3	58115311	30.08	Intergenic	Intergenic	-31006	NM_133829	ENSMUSG00000041439
chr13	65934537	65935137	65934837	601	11.5485	6.55153	2.89627	4.57764	1.72942	3.66002	0.861306	0.876138	1.05807	4.41546	6.60375	3.52605	2.45651	1.92062	2.28777	1.53001	0.367142	0.4871	6.92611	9.02675	7.9831	11.8667	5.20277	5.89557	3.92655	0.490274	0.173059	1.04854	3.05735	0.848796	1.52917	0.797364	1.559	0.426266	1.31233	0.566336	1.67714	4	15,72,280,578	31.57	Intergenic	Intergenic	-178616	NM_001177832	ENSMUSG00000095909
chr13	65950118	65950718	65950418	601	7.38169	3.09727	4.03534	2.73804	1.14414	8.01797	1.16236	1.46486	1.90279	4.38832	6.7204	5.39226	2.82994	4.5608	5.41727	4.58476	0.917855	0.596845	6.44399	6.02971	3.91572	7.16032	3.54178	3.45331	2.27177	0.421254	0.432648	4.03271	3.00619	4.57179	4.83338	3.26873	4.29944	2.91025	1.46614	2.35721	1.45719	6	2.7133e+17	46.28	Intergenic	Intergenic	-163035	NM_001177832	ENSMUSG00000095909
chr13	65959553	65960153	65959853	601	3.41449	0.979872	0.779122	1.13845	0.485532	0.779487	0.638967	0.175536	0.619852	0.867089	0.853687	0.642956	0.441664	0.546882	1.28289	0.562235	0.550713	0.199757	0.675716	0.530078	0.491154	0.920511	0.969033	0.516893	0.421354	0.119474	0.173059	0.666955	0.476986	0.151224	0.277551	0.270895	0.655371	0.513521	0.327403	0.31343	0.357423	4	84250257380	15.54	Intergenic	Intergenic	-153600	NM_001177832	ENSMUSG00000095909
chr13	65972630	65973230	65972930	601	7.69085	3.35846	5.30468	3.61759	1.87905	4.78991	2.20253	1.93244	2.15938	2.22844	2.75629	2.23756	1.61666	2.61272	3.52194	2.95996	0.367142	0.702264	4.85601	3.76337	2.46516	2.48888	1.65479	2.04551	2.76326	0.647826	0.519178	4.2871	3.67861	4.36937	3.32533	3.26784	3.71869	3.66493	2.37639	1.76872	1.73213	20	1.78253e+59	33.88	Intergenic	Intergenic	-140523	NM_001177832	ENSMUSG00000095909
chr13	65986210	65986810	65986510	601	3.44462	1.9752	2.04611	1.51561	0.585281	0.629311	0.575673	0.759628	0.663084	1.41849	1.99451	1.32874	0.910581	0.936105	1.57712	0.970415	0.183571	0.447634	11.1675	9.87037	12.991	10.0757	5.14549	6.62085	4.65021	0.729223	1.29794	1.66739	1.9537	1.86541	3.34118	0.307532	1.87671	0.611377	0.625131	0.669011	0.852317	7	30,44,414,472,500,563,571	0	Intergenic	RLTR13B1|LTR|ERVK	-126943	NM_001177832	ENSMUSG00000095909
chr13	66000169	66000769	66000469	601	3.77292	2.39405	2.47237	2.27342	1.3803	1.79353	0.917992	1.11379	0.994626	0.534256	0.677583	1.00022	0.577928	0.56388	0.874202	0.459531	0.367142	0.20841	0.565516	0.506993	0.343495	0.738302	1.86067	1.52794	1.33124	0.773489	0.692237	0.921343	0.816691	0.604896	1.53446	0.667023	1.4696	0.92585	0.369686	1.07593	0.60487	25	54,99,137,189,218,250,270,299,331,351,380,428,435,449,470,473,486,491,516,521,531,560,568,572,585	4.79	Intergenic	RLTR27|LTR|ERVK	-112984	NM_001177832	ENSMUSG00000095909
chr13	66027088	66027688	66027388	601	9.43089	5.19147	2.33737	4.88127	1.2571	7.25279	1.68795	1.46486	1.17626	4.33974	7.61618	4.43487	2.37995	3.92955	5.00085	4.02252	0.367142	0.438981	9.06055	7.43988	4.9457	7.40327	3.47522	5.14687	3.2182	0.30178	0.173059	2.95319	2.30739	4.89036	3.49316	2.79422	4.79596	2.5679	1.23048	0.921917	1.8421	6	3.79405e+17	48.6	Intergenic	Intergenic	-86065	NM_001177832	ENSMUSG00000095909
chr13	66031787	66032387	66032087	601	8.37066	3.49292	2.41077	2.91296	1.35685	5.67666	1.56357	1.34835	1.94602	4.8597	7.5148	5.83518	2.81912	2.83578	3.28454	1.94083	0.550713	0.658471	7.38338	6.32053	3.40817	5.46233	3.65014	3.76249	2.99839	0.779678	0.605707	3.82643	4.43015	6.62897	5.42017	2.83507	5.95523	2.90328	1.96355	1.39854	2.11705	5	101314413433489	49.92	Intergenic	Intergenic	-81366	NM_001177832	ENSMUSG00000095909
chr13	66059296	66059896	66059596	601	3.35706	2.08647	1.34275	1.2756	0.635155	1.24003	0.638967	0.585635	0.87644	1.03423	1.33605	0.99447	0.441664	0.399692	0.424922	0.508245	0.183571	0.184351	1.4306	2.08587	1.52815	1.77082	1.48451	0.786031	0.909888	0.30178	0.0865296	1.07952	0.953972	0.193179	0.418968	0.44298	0.814226	0.859501	0.445234	0.397732	0.742341	7	18,88,193,226,435,545,571	19.34	Intergenic	LTRIS4A|LTR|ERV1	-53857	NM_001177832	ENSMUSG00000095909
chr13	66078231	66078831	66078531	601	3.95621	1.94428	1.12962	1.41275	0.671819	0.826686	0.523392	1.05476	0.887949	0.795665	1.66335	1.18301	0.70608	0.816382	1.03775	0.356827	0.550713	0.329236	1.23445	1.27125	0.70939	1.53734	0.515476	0.599025	0.943479	0.182306	0.346119	0.794149	0.973356	0.285854	0.413686	0.964342	1.50432	0.670757	0.517192	0.262093	0.384917	2	452575	16.03	Intergenic	RLTR9E|LTR|ERVK	-34922	NM_001177832	ENSMUSG00000095909
chr13	66084192	66084792	66084492	601	9.32417	5.87923	3.81748	2.89059	1.9025	7.4988	0.865712	0.700602	0.919672	1.98559	3.4607	2.35453	1.88128	2.981	4.34704	2.13832	0.367142	0.258956	5.98704	6.4259	6.18154	7.95121	2.36687	3.08201	2.93121	0.3708	0.346119	0.921343	1.7249	0.37806	1.52389	0.489831	1.34547	0.649852	0.759156	0.846801	0.852317	8	5.51753e+22	41.16	Intergenic	Intergenic	-28961	NM_001177832	ENSMUSG00000095909
chr13	66108394	66108994	66108694	601	7.63058	3.92722	3.53803	4.12346	1.09427	4.89718	1.72922	1.6404	1.43285	4.20404	5.56817	4.39204	2.33356	3.49647	5.56458	4.37671	0.550713	0.386008	6.65725	5.55757	3.73127	3.37968	2.11919	3.34911	1.93587	0.295592	0.432648	2.20715	2.71224	3.70593	3.20505	3.2423	4.51297	3.88518	1.67212	1.38017	1.31972	6	3.19345e+17	48.6	Intergenic	Intergenic	-4759	NM_001177832	ENSMUSG00000095909
chr13	66113164	66113764	66113464	601	5.67711	2.36312	2.90572	2.8101	1.30697	4.18348	1.39351	1.16973	0.994626	4.16975	7.51673	4.90653	2.21935	2.61925	3.44848	1.98691	0.917855	0.803356	5.57599	4.98846	2.42937	5.23832	2.87614	2.19315	1.32829	0.358423	0.432648	2.20715	3.24738	4.71425	3.46675	3.28915	4.22999	2.96266	1.15852	1.47366	1.73213	6	2.7028e+17	51.57	promoter-TSS (NM_001177832)	promoter-TSS (NM_001177832)	11	NM_001177832	ENSMUSG00000095909
chr13	66123616	66124216	66123916	601	4.86452	2.51305	1.20302	1.22243	0.957854	1.3759	1.09466	0.994191	0.962904	1.27849	1.51408	1.17727	0.940747	0.71107	1.02151	0.459531	0.367142	0.691184	7.36563	4.36019	1.29102	1.5171	1.30959	1.09522	0.555715	0.358423	0.173059	1.74647	1.13701	1.25222	0.691237	1.0163	0.841564	0.730138	0.66111	0.795464	0.989787	4	101138442576	13.88	Intergenic	RLTR9E|LTR|ERVK	10463	NM_001177832	ENSMUSG00000095909
chr13	66140687	66141287	66140987	601	3.82628	2.7897	1.27171	1.15385	0.957854	1.79926	0.4623	0.644662	0.769762	0.918518	1.59827	1.74607	0.621616	0.72154	1.16844	0.913786	0.550713	0.258956	1.94311	3.33781	2.06548	2.33769	0.856036	0.993059	0.488534	0.23276	0.173059	1.07952	1.1564	0.268791	0.685955	0.401235	0.531242	0.485647	0.680894	0.566336	0.60487	3	140361501	38.02	Intergenic	Intergenic	27534	NM_001177832	ENSMUSG00000095909
chr13	66164863	66165463	66165163	601	4.12852	2.0942	1.27407	0.826381	0.68503	1.46029	0.754542	0.526609	0.994626	1.5342	1.00874	0.751602	0.561702	0.584819	0.931425	0.713654	0.367142	0.616578	4.47599	3.17122	1.18215	1.83024	1.06191	0.806054	0.488534	0.245137	0.346119	1.33391	1.20216	0.739526	0.413686	0.615065	1.22134	0.894343	0.409254	0.98244	0.687352	3	104241417	11.74	Intergenic	RLTR9E|LTR|ERVK	51710	NM_001177832	ENSMUSG00000095909
chr13	66183411	66184011	66183711	601	7.44729	3.64284	0.850166	2.06421	1.00773	2.52726	0.460098	0.935165	0.694807	2.14558	3.83203	2.48875	1.52679	1.58633	1.70781	0.967777	0.183571	0.49818	4.34445	5.32545	5.74406	7.55708	3.67646	3.41326	1.39842	0.245137	0.346119	1.17573	2.12975	0.62149	0.555103	0.479617	2.07029	0.702264	0.948945	0.397732	0.852317	1	510	38.18	Intergenic	Intergenic	70258	NM_001177832	ENSMUSG00000095909
chr13	66203384	66203984	66203684	601	7.42406	2.0942	2.76127	4.53491	0.784778	6.51193	2.39022	1.52234	1.43285	5.65537	7.48603	5.47216	3.08624	6.223	7.64821	4.48733	0.183571	0.46304	5.2706	4.23385	2.60931	3.55111	1.43343	2.31669	2.15568	0.358423	0.346119	1.4611	4.07107	5.04988	3.3042	3.8829	4.00907	3.5707	1.41396	1.29587	1.62215	3	221343353	51.9	Intergenic	Intergenic	90231	NM_001177832	ENSMUSG00000095909
chr13	66213731	66214331	66214031	601	8.43909	3.91176	3.18281	3.97935	1.10748	3.05788	0.863509	0.877681	1.25121	3.0741	3.88763	2.56032	2.01464	2.11621	2.33726	1.63008	0.183571	0.27869	3.69362	5.07281	4.06388	4.28126	3.08822	2.37879	1.14502	0.238949	0.173059	0.952326	0.908212	0.319512	0.691237	0.432766	1.2834	0.387791	0.736658	0.762499	1.04478	1	328	29.59	Intergenic	Intergenic	100578	NM_001177832	ENSMUSG00000095909
chr13	66230087	66230687	66230387	601	3.31877	1.25652	2.26632	3.31249	0.957854	3.55846	1.62025	0.880768	1.40112	0.741384	0.547433	0.405837	0.711697	0.370254	0.482145	1.01649	0.917855	0.502506	0.511872	0.631631	0.417074	0.697811	1.23683	0.70254	0.858029	1.62219	0.692237	0.333477	0.862452	1.1849	0.413686	0.312639	1.3802	1.27517	0.635023	0.753313	0.989787	28	32,65,78,221,228,262,275,284,293,300,307,318,333,348,401,417,427,435,440,471,476,481,489,531,534,555,566,579	0	Intergenic	IAPEz-int|LTR|ERVK	116934	NM_001177832	ENSMUSG00000095909
chr13	66243897	66244497	66244197	601	9.57589	2.37085	3.75116	4.70635	0.957854	6.818	1.79912	1.23338	1.76439	5.81251	8.93118	6.87822	3.46237	5.87763	8.17946	5.147	1.10143	0.482773	7.05892	5.38254	3.53493	5.75523	2.82506	4.00957	2.45799	0.421254	0.519178	2.8741	3.93378	6.31775	3.29892	4.35319	3.4431	3.26683	1.56418	1.72657	1.89709	3	225235357	51.57	Intergenic	Intergenic	130744	NM_001177832	ENSMUSG00000095909
chr13	66263434	66264034	66263734	601	10.0793	5.46039	2.6855	3.45808	1.80275	3.73439	0.750137	1.1107	0.919672	2.50414	4.52119	2.25738	2.06644	1.73352	2.23094	1.47866	0.183571	0.283016	6.8534	8.96589	8.01889	10.0985	3.19194	3.47741	2.52812	0.238949	0.259589	0.969449	2.01885	0.688805	1.7856	0.667023	1.53166	0.32841	0.818508	0.669011	1.04478	2	17253	31.9	Intergenic	Intergenic	150281	NM_001177832	ENSMUSG00000095909
chr13	66267782	66268382	66268082	601	2.88783	1.26425	1.97979	1.70593	0.90798	3.73152	0.636764	1.17127	1.1013	2.16987	2.92853	3.35217	1.42589	2.38571	4.1425	3.87374	0.367142	0.412494	1.15656	0.985017	0.488651	0.65732	0.639316	1.28086	0.656486	1.5346	0.346119	2.6988	1.92733	4.36061	1.64946	1.58962	2.15969	2.76695	1.06047	1.3618	1.23723	14	1.34162e+41	44.46	Intergenic	Intergenic	154629	NM_001177832	ENSMUSG00000095909
chr13	66280062	66280662	66280362	601	4.06293	1.39871	1.48956	1.03211	1.1808	1.17853	0.867914	0.877681	1.53952	1.22421	1.26904	0.885824	0.624321	0.506975	0.980529	0.662302	0.367142	0.564133	5.0037	3.23248	1.21744	2.22437	1.67027	0.868163	1.43201	0.245137	0.173059	1.71549	0.660027	1.21856	0.555103	0.880853	0.938355	0.730138	0.471321	0.898138	0.934799	4	79213514576	11.9	Intergenic	RLTR9E|LTR|ERVK	160756	NM_183119	ENSMUSG00000074832
chr13	66291245	66291845	66291545	601	10.4268	3.78503	3.39594	4.75952	1.69276	7.14981	1.67914	1.34989	1.28294	7.19671	10.8873	8.407	4.18488	7.00539	9.37225	4.33855	0.183571	0.656044	10.2177	9.13626	7.65199	9.14306	3.57894	7.27859	2.45799	0.666392	0.951826	3.52393	4.20835	5.91527	5.65018	3.68528	3.50516	3.21412	1.40048	1.9411	1.97957	6	7134154164196250	48.26	Intergenic	Intergenic	149573	NM_183119	ENSMUSG00000074832
chr13	66304831	66305431	66305131	601	10.1791	2.64751	1.97979	1.93054	1.0576	1.65337	0.634562	1.58137	0.663084	2.58127	4.28949	2.50025	1.36598	1.74399	1.6096	1.93555	0.367142	0.574685	4.67505	3.44776	2.35829	2.65084	1.34055	1.01308	1.39842	0.182306	0.0865296	1.25482	1.70552	1.18443	0.832654	0.974556	1.69052	0.492615	0.876986	0.439883	0.907305	1	560	11.9	Intergenic	RLTR9E|LTR|ERVK	135987	NM_183119	ENSMUSG00000074832
chr13	66320143	66320743	66320443	601	11.8153	7.54687	5.79727	4.87083	1.87905	8.15672	1.74464	1.11379	1.02635	2.77126	4.72782	3.94338	1.9412	3.78039	5.05808	2.8059	0.183571	0.313829	7.92174	5.91176	3.91622	5.41237	3.63466	3.57617	2.02132	0.307969	0.432648	0.921343	0.816691	0.713696	1.24634	0.812685	1.75258	0.834963	0.805028	0.940289	0.907305	11	4,10,77,169,200,479,488,532,549,551,588	34.38	Intergenic	Intergenic	120675	NM_183119	ENSMUSG00000074832
chr13	66325394	66325994	66325694	601	6.53897	2.23639	1.55824	3.91426	1.60622	2.82761	2.14585	1.75845	2.70427	1.58848	1.8184	1.72307	0.956973	1.42411	1.74879	1.53265	0.367142	0.348969	2.53352	2.13581	1.3437	1.90176	1.07739	1.19873	1.01066	0.289403	0.432648	3.92264	2.81616	1.65517	2.22569	3.04979	3.09805	3.7137	1.6856	1.82924	0.962293	20	32,66,68,75,87,90,97,99,102,106,110,128,205,216,222,225,237,322,346,421	25.12	Intergenic	Intergenic	115424	NM_183119	ENSMUSG00000074832
chr13	66338142	66338742	66338442	601	3.75785	0.703222	1.06094	1.13845	0.734904	1.14563	0.584484	0.470669	1.31466	1.06137	0.658463	0.442912	0.493465	0.311378	0.857963	0.61095	0.183571	0.199757	1.27581	0.993415	0.510551	0.677566	1.03095	0.536917	0.421354	0.182306	0.0865296	1.12763	0.705787	0.3527	0.413686	0.453194	0.876291	0.72317	0.563064	0.62686	0.357423	2	347477	15.21	Intergenic	RLTR9E|LTR|ERVK	102676	NM_183119	ENSMUSG00000074832
chr13	66364702	66365302	66365002	601	11.5746	7.95025	2.47473	5.35781	1.12069	3.53273	0.979084	0.879224	2.09593	4.03405	5.79409	4.57484	2.41823	2.04687	2.64774	1.37596	0.367142	0.4871	6.88443	7.89567	6.99979	10.9368	3.04799	3.76589	1.11143	0.245137	0.346119	0.873237	1.65976	0.428312	0.827372	0.78715	0.717435	0.656821	0.994817	0.973254	0.989787	2	39275	30.08	Intergenic	Intergenic	76116	NM_183119	ENSMUSG00000074832
chr13	66369247	66369847	66369547	601	2.65934	1.26425	2.05555	1.67165	1.19402	3.91888	0.981287	0.994191	0.513175	1.8056	2.72945	2.37178	1.70945	2.77691	3.52155	2.4438	0.550713	0.357622	0.963639	0.741177	0.63581	1.0312	0.530956	1.07383	0.690077	1.01863	0.259589	2.63684	1.88157	2.82442	1.65474	2.11098	1.78731	2.05772	0.850899	1.00622	0.907305	15	41,69,102,150,178,252,279,297,301,355,413,415,532,549,578	54.38	Intergenic	Intergenic	71571	NM_183119	ENSMUSG00000074832
chr13	66396736	66397336	66397036	601	4.18879	1.80982	1.27407	0.601772	0.385784	0.863871	0.4623	0.643119	1.06958	0.982797	0.962788	1.00022	0.488056	0.555381	0.474026	0.408179	0.183571	0.427901	3.07514	2.29238	0.800863	0.920511	0.670276	0.826757	0.454944	0.23276	0.173059	0.587866	0.614267	0.437078	0.691237	0.646595	0.593306	0.677726	0.353491	0.49122	0.522388	3	53424538	16.36	Intergenic	RLTR9E|LTR|ERVK	44082	NM_183119	ENSMUSG00000074832
chr13	66414377	66414977	66414677	601	18.8947	19.9205	10.3205	9.10559	3.39576	11.8811	2.26803	1.63577	1.13303	4.07689	6.93667	4.76338	2.69638	3.8772	6.3978	3.67097	0.917855	0.49818	11.0657	10.6438	9.21543	12.1381	6.13464	6.38972	6.03331	0.798243	0.605707	1.25482	1.41157	1.5542	2.7808	1.49592	3.29163	1.02371	0.795135	1.25372	1.04478	5	37,86,245,325,485	46.28	Intergenic	Intergenic	26441	NM_183119	ENSMUSG00000074832
chr13	66441053	66441653	66441353	601	12.4104	8.27328	5.09155	4.94288	2.02867	8.35266	2.02587	1.75382	1.32617	7.50955	12.8951	9.24167	4.74097	7.23633	9.19285	5.46038	0.367142	0.840395	15.9902	13.5347	12.2428	12.6739	6.65632	8.87135	6.80294	1.08765	1.12489	3.62014	6.50176	10.6715	5.24178	3.92043	5.44394	3.66493	2.14975	1.71197	2.94187	6	14,90,100,132,189,242	47.11	promoter-TSS (NM_183119)	promoter-TSS (NM_183119)	-235	NM_183119	ENSMUSG00000074832
chr13	66450875	66451475	66451175	601	9.61826	1.80982	1.41616	1.48132	0.758357	1.82643	0.987895	1.16818	1.20798	2.24844	2.89029	2.16599	1.30585	1.6053	1.71593	2.08433	0.367142	0.344642	3.44383	2.7276	1.79806	1.83156	0.856036	1.38438	0.943479	0.176117	0.173059	2.15904	1.09125	0.697572	0.413686	0.782043	1.44226	0.834963	0.671002	0.439883	0.659858	4	403412469567	11.9	Intergenic	RLTR9E|LTR|ERVK	-10057	NM_183119	ENSMUSG00000074832
chr13	66466066	66466666	66466366	601	11.1668	5.18374	5.79018	3.89189	1.76609	7.89784	0.64117	0.933621	0.631361	2.11844	3.63874	3.34325	2.12656	2.78738	4.11815	1.43258	0.550713	0.133805	6.86214	7.54269	7.44915	9.67076	3.00618	4.05301	1.66715	0.30178	0.432648	1.00043	1.20216	0.798075	1.24106	0.834001	1.00042	0.92585	0.491105	1.11808	0.824823	5	122137235407527	40.83	Intergenic	Intergenic	-25248	NM_183119	ENSMUSG00000074832
chr13	66472031	66472631	66472331	601	6.29949	2.37085	1.0633	2.34547	0.957854	1.47459	0.929006	0.817112	0.43822	2.08845	1.86243	1.72307	1.10426	1.25795	1.1031	1.98427	0.734284	0.454387	3.98705	3.51828	2.23053	2.31745	1.37151	0.703219	1.04425	0.176117	0.173059	1.84269	1.63338	0.503924	0.827372	1.04783	1.84937	0.880406	0.805028	0.846801	0.659858	3	27125202	12.56	Intergenic	RLTR9E|LTR|ERVK	-31213	NM_183119	ENSMUSG00000074832
chr13	66487680	66488280	66487980	601	7.34057	4.05395	2.47237	2.91296	1.00773	3.93462	1.39351	1.29087	1.1013	4.58545	6.97877	5.24654	2.25201	3.90011	5.03333	3.00867	0.367142	0.44088	5.8707	4.64599	3.22122	3.94524	2.46438	3.32841	2.50985	0.352235	0.519178	2.74691	2.50283	3.5547	2.49268	1.90315	4.10586	3.09899	0.883289	1.20238	1.3747	8	3.65393e+23	47.11	Intergenic	Intergenic	-46862	NM_183119	ENSMUSG00000074832
chr13	66519186	66519786	66519486	601	8.17921	3.65057	3.25385	2.87867	1.35685	5.03734	1.68795	1.40583	1.28294	4.72115	6.91948	5.11232	2.48106	4.57127	5.5236	3.6657	0.367142	0.590092	4.99692	3.97703	2.75297	4.54182	3.42258	3.30635	1.73433	0.238949	0.259589	2.49252	3.02557	3.71376	4.57167	2.41341	3.67141	3.05355	1.16841	1.66064	1.92459	5	296359448458478	45.62	Intergenic	Intergenic	-78368	NM_183119	ENSMUSG00000074832
chr13	66542717	66543317	66543017	601	6.7524	3.35073	2.48182	3.20614	1.29376	3.15084	1.79692	1.58446	1.79611	1.47277	1.59827	1.29166	1.13152	1.31486	1.71593	1.78677	0.550713	0.298423	2.80852	2.03215	1.45156	2.81149	1.49999	1.81846	0.891619	0.421254	0.519178	3.92264	2.33917	1.87324	1.37191	2.98162	3.60195	4.03515	2.0229	1.5304	1.26473	20	1.60235e+59	25.79	Intergenic	Intergenic	-101899	NM_183119	ENSMUSG00000074832
chr13	66547164	66547764	66547464	601	5.02743	3.50065	0.708078	3.15297	1.00773	1.20284	1.33682	1.46177	1.29445	4.25832	4.82937	2.75462	1.88648	1.49998	2.38598	0.81372	0.183571	0.776869	17.1642	12.2344	8.74267	8.99451	4.84673	4.83972	2.86403	0.433631	0.605707	1.04854	1.11763	0.554175	2.35126	1.07936	1.65579	0.380822	0.975032	0.931103	1.29222	3	441473546	11.57	Intergenic	Intergenic	-106346	NM_183119	ENSMUSG00000074832
chr13	66556210	66556810	66556510	601	9.60195	4.74944	3.67776	2.87867	1.30697	7.88354	1.21244	1.81593	2.00076	4.26546	7.75405	6.80407	3.05087	6.43757	10.369	6.16612	0.367142	0.566032	11.1917	10.204	5.6367	7.89047	4.55725	5.89421	3.09916	0.364612	0.605707	2.74691	3.18224	5.00699	3.03193	3.12817	2.56681	2.80209	2.41867	1.54878	1.78712	4	205251322336	52.07	Intergenic	Intergenic	-115392	NM_183119	ENSMUSG00000074832
chr13	66563463	66564063	66563763	601	8.04237	4.2116	3.32726	1.63388	1.44339	4.93007	2.08255	0.821741	1.57125	4.78113	7.09366	5.48108	2.74818	4.85321	5.9895	4.37935	0.367142	0.223817	4.10403	3.80869	2.9732	4.92517	2.30959	2.56376	1.16034	0.358423	0.346119	3.23856	2.96043	3.71517	2.18872	2.7729	3.41576	2.67273	1.13243	1.95569	1.53967	6	1.29168e+17	48.26	Intergenic	Intergenic	-122645	NM_183119	ENSMUSG00000074832
chr13	66576027	66576627	66576327	601	3.43364	2.24412	1.76665	1.67165	0.858106	1.26291	0.634562	1.2303	1.28294	1.08421	0.899642	0.940147	0.556293	0.498475	0.727278	0.662302	0.183571	0.412494	4.32315	2.5744	0.924621	1.49685	2.31422	0.867484	1.23047	0.245137	0.259589	1.33391	0.476986	0.470736	0.413686	0.484724	0.814226	0.880406	0.465018	0.575522	0.742341	3	26168205	17.52	Intergenic	Intergenic	-135209	NM_183119	ENSMUSG00000074832
chr13	66588676	66589276	66588976	601	11.2051	4.33833	3.96429	3.98283	2.05212	6.33314	1.90809	1.51771	1.43285	5.9625	9.08238	4.98643	3.427	5.61725	7.27239	4.08179	0.550713	0.792276	10.2055	8.16345	6.76667	7.33438	4.97985	7.21444	4.09155	0.710658	0.605707	3.15947	3.55531	6.10798	4.4461	2.64256	5.23041	4.16814	1.47874	1.63686	2.08955	4	14483493569	47.77	Intergenic	Intergenic	-147858	NM_183119	ENSMUSG00000074832
chr13	66599156	66599756	66599456	601	3.87556	1.39871	1.06094	1.24131	0.708483	0.713695	0.695653	0.293589	2.11614	0.581392	0.524456	0.648705	0.310808	0.370254	0.474026	0.510883	0.183571	0.25463	0.397804	0.410471	0.19934	0.576339	0.845193	0.309864	1.19688	0.119474	0.173059	0.794149	0.431226	0.319512	0.560385	0.354384	1.03515	0.663789	0.379578	0.813836	0.247447	1	249	11.57	Intergenic	Intergenic	-158338	NM_183119	ENSMUSG00000074832
chr13	66625424	66626024	66625724	601	15.9043	5.90242	6.43903	6.34023	2.96307	15.062	3.31482	1.81285	3.52878	7.28813	16.8038	13.6567	6.28669	11.9299	18.4425	10.6482	0.917855	0.99636	18.8607	16.9262	18.9394	26.4264	13.842	15.3673	11.1691	1.74166	2.16324	3.46197	5.11656	8.30167	7.3419	4.57635	5.40921	3.31561	2.32693	2.98569	3.2443	5	147316388423532	50.91	Intergenic	Intergenic	-184606	NM_183119	ENSMUSG00000074832
chr13	66680673	66681273	66680973	601	10.6361	4.49598	3.19226	4.43205	1.22044	9.46396	1.96257	1.2303	1.98925	8.00667	13.4904	10.0163	4.41102	7.02436	10.7456	5.04957	0.367142	0.667124	8.29792	7.0882	5.49054	7.74875	3.5681	4.36423	1.85042	0.471709	0.605707	5.31851	3.18923	5.22647	3.87515	3.45613	4.47824	3.11293	1.85561	1.59093	2.36449	7	8.01362e+19	49.26	Intergenic	Intergenic	224377	NM_026219	ENSMUSG00000021520
chr13	66710859	66711459	66711159	601	37.2013	42.3308	18.1709	20.0955	7.46334	18.8521	5.45406	2.92046	2.4707	8.86373	16.5205	12.6392	6.76663	10.7524	16.016	7.08782	0.550713	1.13882	13.0738	14.2997	15.3622	14.9212	7.89315	8.33443	6.45172	0.97436	1.55753	2.50964	2.75101	2.76446	3.03722	2.39209	6.16876	2.17314	1.85561	1.60011	2.41948	5	131198290370575	47.44	Intergenic	Intergenic	194191	NM_026219	ENSMUSG00000021520
chr13	66730249	66730849	66730549	601	4.68123	1.80982	1.13198	1.91514	0.585281	0.67651	0.69345	0.525066	0.951394	1.00994	1.99451	1.0258	0.935129	1.23701	1.21754	1.47602	0.917855	0.298423	2.30957	2.02963	1.08767	1.67906	1.60835	0.681837	0.454944	0.415066	0.259589	1.30293	1.13701	0.437078	0.555103	0.521362	1.56639	0.866469	0.455126	0.524185	0.577376	1	448	15.04	Intergenic	RLTR9E|LTR|ERVK	174801	NM_026219	ENSMUSG00000021520
chr13	66736306	66736906	66736606	601	14.5663	9.67199	5.72622	7.37582	2.00225	10.3479	1.16236	1.10916	1.65771	4.09833	6.13087	3.86348	2.58445	4.1297	7.12546	3.97117	0.367142	0.27869	6.34444	7.26656	6.04289	8.07268	3.52166	4.38562	3.67314	0.307969	0.692237	0.460672	1.92733	0.579536	1.11021	0.765834	1.69052	0.807089	0.742961	0.973254	1.20974	7	53,99,267,377,522,529,571	38.51	Intergenic	G-rich|Low_complexity|Low_complexity	168744	NM_026219	ENSMUSG00000021520
chr13	66744745	66745345	66745045	601	10.8003	7.00903	3.61144	3.78903	1.75584	8.09093	1.69016	1.40583	2.43898	4.46974	9.87292	7.74997	3.61528	7.48945	11.6438	5.81194	0.550713	0.539546	11.4195	10.8469	6.30479	8.12395	5.856	4.48845	2.61062	0.490274	0.519178	3.41386	5.03743	6.05773	2.19928	3.38286	3.91228	2.56093	1.89789	2.10971	2.19953	3	169204276	49.42	Intergenic	Intergenic	160305	NM_026219	ENSMUSG00000021520
chr13	66752609	66753209	66752909	601	12.4719	4.06168	3.60907	4.39776	1.5798	6.76508	1.68135	1.40892	1.17626	5.58824	9.36373	6.12662	3.04525	5.73241	6.3081	3.67097	0.550713	0.482773	9.23245	7.4185	5.34789	8.08346	3.71206	4.48641	3.8075	0.528352	0.432648	3.69923	4.25411	3.95766	4.14214	2.94498	4.10586	3.00114	1.10275	1.37099	1.42969	5	424481513523599	47.27	Intergenic	Intergenic	152441	NM_026219	ENSMUSG00000021520
chr13	66791123	66791723	66791423	601	4.19286	2.66297	1.20539	1.67165	0.821442	1.3759	0.929006	0.995734	1.43285	1.32278	1.3399	0.891573	0.64346	0.732009	0.874202	0.967777	0.367142	0.4871	5.09483	3.42175	1.12246	1.12297	1.18575	1.19873	0.842708	0.182306	0.173059	1.00043	0.797307	0.705869	0.54982	0.807578	1.87671	0.939787	0.599043	0.608487	0.962293	3	470507532	13.55	Intergenic	RLTR9E|LTR|ERVK	113927	NM_026219	ENSMUSG00000021520
chr13	66823166	66823766	66823466	601	14.4884	8.25782	3.25149	4.23477	1.3803	3.43833	0.974678	1.63731	2.34101	4.10547	5.63518	3.54904	1.92206	1.72502	1.54426	1.58136	0.183571	0.294096	6.84726	8.66452	8.34049	13.8508	5.84672	5.0067	2.72966	0.477897	0.259589	1.55732	1.33944	0.898578	1.93758	0.979663	1.22134	0.590471	0.723177	0.73494	1.18225	4	52255288427	29.26	Intergenic	Intergenic	81884	NM_026219	ENSMUSG00000021520
chr13	66827502	66828102	66827802	601	3.22712	1.5409	1.77138	1.39387	1.80275	2.97635	1.09686	0.759628	0.951394	1.49991	2.27586	1.89179	0.823413	1.91865	2.90099	2.7032	0.183571	0.337889	1.07707	0.852386	0.490153	0.738302	1.58203	0.846781	1.49919	1.3523	0.519178	2.28624	1.7319	3.38642	1.37191	1.97043	2.82245	2.23586	0.870683	1.06674	0.879811	14	1.03131e+41	48.43	Intergenic	Intergenic	77548	NM_026219	ENSMUSG00000021520
chr13	66849241	66849841	66849541	601	3.66621	1.5409	1.84006	1.50021	1.24389	1.48889	0.761151	0.817112	0.844717	1.32992	1.66528	1.08012	0.722515	0.565851	0.482145	0.459531	0.367142	0.572786	5.83065	4.00178	1.37798	1.53734	2.07739	1.17803	1.71901	0.307969	0.259589	1.95276	1.4961	1.13465	0.691237	0.78715	0.903628	0.709233	0.805028	0.846801	0.742341	6	80147161518555500	11.74	Intergenic	RLTR9E|LTR|ERVK	55809	NM_026219	ENSMUSG00000021520
chr13	66861925	66862525	66862225	601	8.80567	2.52078	3.11649	2.8409	1.74263	6.72217	1.67914	1.16973	1.94602	5.6811	9.40968	7.13834	3.92068	5.46747	8.12996	4.27929	0.550713	0.458714	6.53026	5.44003	4.44667	6.76619	3.67025	4.17587	2.62595	0.358423	0.432648	4.06369	3.43042	3.97472	3.16279	3.01826	5.04421	2.65879	1.65593	1.86221	1.8696	8	5.41472e+22	53.39	Intergenic	Intergenic	43125	NM_026219	ENSMUSG00000021520
chr1	53133293	53133893	53133593	601	3.15462	1.69855	1.70269	2.37976	1.24389	4.20636	1.68795	1.2303	1.35789	0.709949	0.482359	0.800176	0.697966	0.700601	0.743516	0.919062	0.367142	0.436554	0.584581	0.592601	0.581126	1.48607	1.76779	0.991701	1.76792	1.94967	0.778767	0.842255	0.568506	0.991253	0.827372	0.932811	1.15928	0.999168	0.618827	0.991627	0.934799	30	5,19,29,67,80,91,115,157,165,170,175,206,211,219,229,245,298,313,328,339,346,353,362,371,384,418,425,544,557,590	0	Intergenic	IAPEz-int|LTR|ERVK	54024	NM_027070	ENSMUSG00000060715
chr13	67377890	67378490	67378190	601	3.55949	2.67843	0.847805	1.06639	0.771568	0.281759	0.571267	0.818655	0.588129	0.758527	1.11592	0.782927	0.618912	0.525943	0.612831	1.16791	0.550713	0.353295	1.12812	0.825121	1.54053	0.88002	0.969033	0.516893	0.488534	0.176117	0.259589	0.921343	0.614267	0.285854	0.54982	0.359491	1.44226	0.834963	0.353491	0.846801	0.4674	6	25,27,71,298,432,585	0	Intergenic	RLTR13B3|LTR|ERVK	-2427	NM_001001186	ENSMUSG00000078995
chr13	67425580	67426180	67425880	601	2.61289	3.51611	1.12962	1.13845	0.286035	0.512031	0.630156	0.528152	0.406497	0.884232	1.24607	1.04304	0.850666	0.71107	1.36447	0.662302	0.367142	0.73065	4.76264	4.13989	3.57823	3.40939	1.51083	2.58311	1.71901	0.119474	0.173059	1.54019	1.06488	0.714636	1.51861	0.396128	0.814226	0.335379	0.461429	0.406918	0.522388	1	17	7.27	Intergenic	BGLII|LTR|ERVK	-4462	NM_177811	ENSMUSG00000055560
chr13	67613573	67614173	67613873	601	4.44458	1.96747	0.850166	1.99912	0.621945	0.51632	0.514581	0.817112	0.994626	0.931368	1.46427	1.12869	0.387158	0.418661	0.727278	0.816358	0.183571	0.447634	0.966551	0.750833	1.28801	0.970468	0.938073	0.661134	0.488534	0.295592	0.519178	0.587866	1.24792	0.218539	0.555103	0.391021	2.19442	0.387791	0.425449	0.62686	0.384917	5	214264442474528	0	Intergenic	RLTR13B1|LTR|ERVK	-4166	NM_001163246	ENSMUSG00000058093
chr13	67995675	67996275	67995975	601	2.72369	1.12979	2.69022	1.99912	0.535407	3.69862	1.5201	1.2303	2.02098	0.867089	0.70056	1.09162	0.651574	0.786944	0.735397	1.2219	0.917855	0.515486	0.65729	0.576656	0.742675	1.54681	0.907113	1.11524	1.17861	0.892963	0.692237	1.09664	0.568506	1.16784	0.979353	1.12532	1.50432	1.46028	0.752853	0.701975	0.824823	20	1.2416e+59	0	Intergenic	IAPEz-int|LTR|ERVK	132649	NM_001001185	ENSMUSG00000064063
chr13	69954663	69955263	69954963	601	3.2312	1.83301	1.27171	1.93054	0.621945	0.596415	0.405614	0.761171	0.513175	1.18707	1.18292	1.48596	0.577928	0.410161	0.743516	0.559597	0.734284	0.577112	1.41864	1.09582	1.25072	5.33823	0.701236	0.682516	1.14502	0.364612	0.346119	1.4611	0.660027	0.294151	0.69652	0.406343	1.50432	0.670757	0.631434	0.949476	0.329929	7	1.49372e+20	0	Intergenic	RLTR13B4|LTR|ERVK	-66996	NR_131156
chr13	70187615	70188215	70187915	601	8.54988	2.68616	1.06094	1.61847	1.19402	0.746591	0.514581	1.34681	0.844717	2.0713	2.68543	2.30021	0.613503	0.525943	1.291	1.06784	0.367142	0.572786	6.263	4.0387	6.6364	2.0327	1.26315	4.00821	2.5953	0.546917	0.865296	1.20671	2.31279	1.09223	1.38247	0.745405	2.03557	0.545028	0.716873	1.05215	0.522388	10	55,77,167,218,220,365,470,523,546,561	0	Intergenic	RLTR13B2|LTR|ERVK	-44907	NR_036596
chr13	70879883	70880483	70880183	601	3.15462	0.837682	1.48484	2.03341	1.3803	2.68029	1.50248	0.644662	1.6462	1.96559	2.03661	2.35195	1.8894	3.11119	4.8462	3.36022	0.367142	0.612252	1.34529	0.877581	1.81295	2.94374	0.964395	0.910248	1.53278	0.408878	0.259589	1.82556	1.40458	0.596599	0.555103	1.64158	0.938355	1.92502	1.10634	1.02459	0.742341	5	329353505562582	2.15	Intergenic	RLTR9E|LTR|ERVK	-2765	NM_029873	ENSMUSG00000021600
chr13	70979178	70979778	70979478	601	5.24085	3.11273	0.637034	0.929244	1.03415	0.976862	0.582281	0.587178	1.18777	1.9513	2.22026	3.25503	0.812387	1.14217	2.04264	1.27325	2.20285	2.41387	2.91676	1.84665	2.26381	1.24444	0.577396	1.71562	1.43201	0.352235	0.519178	1.2858	0.862452	0.51269	0.701802	1.08447	0.655371	0.775582	0.716873	1.13645	0.714846	1	533	25.12	Intergenic	Intergenic	96530	NM_029873	ENSMUSG00000021600
chr13	71502959	71503559	71503259	601	4.45965	3.92722	1.69561	1.34417	1.36709	0.530623	0.69345	0.644662	0.663084	1.73847	2.18973	1.93462	1.15045	1.96705	2.01016	2.03298	0.550713	0.283016	0.925191	0.73152	0.923119	1.4064	1.30959	0.454784	0.909888	0.182306	0.346119	0.873237	0.770931	0.218539	0.69652	0.229151	1.06248	0.611377	0.487516	0.524185	0.4674	5	8,10,81,350,551	0	Intergenic	RLTR13D6|LTR|ERVK	396170	NR_130325	ENSMUSG00000080580
chr13	72456558	72457158	72456858	601	3.50614	0.972142	0.918849	0.430334	0.635155	0.248864	1.14914	0.585635	0.844717	0.768524	0.71968	0.491485	0.379045	0.633226	0.743516	0.713654	0.550713	0.651718	1.19082	0.794488	0.598019	0.677566	1.07739	1.0124	0.488534	0.30178	0.173059	0.921343	0.770931	0.277088	0.277551	0.391021	1.31813	0.387791	0.471321	1.03378	0.549882	3	427464555	0	Intergenic	RLTR13C2|LTR|ERVK	171706	NR_030701
chr13	72817559	72818159	72817859	601	4.13826	3.65057	1.69797	1.61847	0.485532	2.94918	1.44359	0.882311	1.29445	3.77834	5.59098	5.73287	3.15718	4.04927	7.21516	2.19759	1.285	0.667124	1.04831	1.30732	1.74638	4.18003	0.886995	3.99294	1.49625	0.352235	0.692237	0.53976	1.20915	1.53807	1.51861	2.74226	1.90405	2.02984	0.844596	1.16942	0.687352	4	240253496543	48.26	Intergenic	Intergenic	-1096	NR_046196
chr13	72947327	72947927	72947627	601	9.47201	8.03528	2.2616	1.8242	1.703	1.31011	0.518986	1.16973	0.43822	4.99255	5.00338	3.97788	2.56552	6.06079	5.04996	4.12523	0.183571	0.447634	2.58102	1.09079	2.75647	2.93428	1.90247	0.950974	1.2122	0.484086	0.519178	1.07952	1.7249	0.630257	0.555103	0.521362	1.86932	0.551996	0.788832	0.954882	1.01728	5	12,85,330,441,539	0	Intergenic	RLTR13D6|LTR|ERVK	-130864	NR_046196
chr13	73145227	73145827	73145527	601	2.78112	3.08954	2.04847	2.51691	1.93916	2.24406	0.867914	0.994191	1.32617	0.428546	0.721609	0.345765	0.5099	0.418661	0.547488	0.562235	0.183571	0.590092	0.625941	0.710544	0.471258	1.46582	3.03558	1.15664	1.7526	0.886775	0.692237	0.71506	0.836076	0.75612	0.974071	0.54179	1.09721	0.433235	0.465018	0.744127	0.769835	20	3.41723e+58	0.17	Intergenic	IAPEz-int|LTR|ERVK	83573	NR_126459
chr13	73457730	73458330	73458030	601	3.0479	2.93962	0.352858	1.58419	0.721693	0.67651	0.34232	0.410099	0.812994	1.36991	1.46812	1.55178	0.648869	0.740508	1.14408	0.916424	0.734284	0.447634	8.02743	6.17954	6.15476	3.07468	1.87151	4.38426	0.977069	0.433631	0.865296	0.921343	1.83581	0.336106	1.66531	0.135448	1.18661	0.282967	0.66111	0.771685	0.687352	3	225363555	11.24	Intergenic	BGLII|LTR|ERVK	-9353	NM_145376	ENSMUSG00000021608
chr13	73782315	73782915	73782615	601	4.54314	2.50532	1.76429	1.61847	1.2571	1.60188	0.800214	0.761171	1.42134	5.87964	8.17116	6.54078	1.3331	1.49543	2.8109	1.17582	1.10143	1.02475	11.5617	10.0445	8.67109	7.07119	3.0681	6.18609	1.70074	0.245137	0.519178	0.921343	2.09098	1.2937	2.61297	1.46439	1.40753	1.14247	1.6631	1.10889	1.12726	7	2.63133e+19	49.09	intron (NM_011390, intron 1 of 23)	intron (NM_011390, intron 1 of 23)	18918	NM_011390	ENSMUSG00000017756
chr1	53393807	53394407	53394107	601	4.24622	3.62738	1.62693	1.75911	0.971065	3.26812	1.56357	1.29241	2.20261	4.13832	3.45492	3.60654	2.9171	5.74288	5.38518	3.72496	0.550713	0.781196	0.650509	0.8633	0.777462	1.83024	1.12383	1.09522	0.9588	0.295592	0.346119	1.68451	0.999732	2.19322	0.832654	2.27197	1.77992	2.50852	0.870683	1.21157	1.04478	15	3.72283e+43	9.59	Intergenic	RLTR9D|LTR|ERVK	-41355	NM_133728	ENSMUSG00000026095
chr1	53434751	53435351	53435051	601	6.40213	4.05395	1.20066	1.51561	0.522196	0.629311	0.745731	0.702145	0.738039	2.27843	2.56685	1.62593	1.66576	2.74094	3.27681	1.02177	0.367142	0.364375	1.16884	0.688716	1.14536	2.85198	1.05728	1.01308	1.34656	0.238949	0.432648	0.746043	0.725171	0.310745	1.11021	0.44298	1.69052	0.663789	0.608935	0.701975	0.714846	2	124146	0	intron (NM_001252070, intron 56 of 65)	RLTR13E|LTR|ERVK	-82299	NM_133728	ENSMUSG00000026095
chr13	74563768	74564368	74564068	601	4.13135	2.80516	4.11347	2.32311	1.84238	10.7169	4.3616	3.29931	2.75901	7.88237	12.9469	9.22442	6.22386	11.0841	13.9153	11.275	19.0914	5.34132	9.25247	8.70104	8.76357	9.81248	4.31578	8.41996	15.3414	1.60981	1.471	2.25525	3.46379	7.98216	3.35175	7.40809	2.90447	7.67553	4.12852	2.94895	2.03456	22	28,44,95,105,134,154,164,166,219,236,253,280,333,365,388,394,411,457,477,491,493,528	54.55	Intergenic	Intergenic	-70118	NM_146231	ENSMUSG00000069208
chr13	75399673	75400273	75399973	601	9.6553	5.89469	1.4138	2.23913	1.23068	0.314655	0.460098	0.410099	0.331542	4.98397	5.37857	3.76891	2.72092	2.42759	2.79466	1.27589	0.183571	0.568459	1.97801	1.95328	2.15695	4.30019	1.46439	1.28222	1.39842	0.119474	0.346119	1.74647	1.1564	0.285854	0.69652	0.406343	0.841564	0.380822	0.579259	0.406918	0.714846	5	16,29,338,355,556	0	Intergenic	RLTR13D6|LTR|ERVK	-245073	NR_030451	ENSMUSG00000076236
chr13	75514432	75515032	75514732	601	3.8222	1.69082	1.69561	0.982415	0.721693	1.31011	0.920195	0.643119	0.844717	3.07695	2.97818	1.30316	0.945947	1.01592	2.51667	0.459531	0.550713	0.491426	1.95603	0.722716	0.763072	1.19317	0.825076	0.868163	0.589306	0.295592	0.0865296	1.413	1.58762	0.75612	0.277551	0.81868	0.717435	0.656821	0.854488	0.711162	0.60487	1	393	45.45	Intergenic	Intergenic	-130314	NR_030451	ENSMUSG00000076236
chr13	75643876	75644476	75644176	601	3.11225	2.24412	0.776761	0.929244	0.708483	0.314655	0.632359	0.705231	0.588129	0.591389	0.744586	0.502984	0.537153	0.351286	0.531249	0.613588	0.183571	0.20841	0.69155	0.657232	0.562731	1.45636	0.856036	0.682516	0.622896	0.119474	0.173059	0.666955	0.614267	0.268791	0.418968	0.312639	0.814226	0.513521	0.409254	0.262093	0.439906	2	186596	0	promoter-TSS (NR_030451)	promoter-TSS (NR_030451)	-870	NR_030451	ENSMUSG00000076236
chr13	75702727	75703327	75703027	601	6.5801	4.11579	2.68786	2.51343	0.721693	1.3616	1.44579	0.936708	0.769762	2.16128	3.14095	3.02941	0.793247	1.44308	2.18995	0.865072	0.550713	0.776869	1.39893	0.988384	0.980807	1.33489	1.36067	0.971677	1.04425	0.358423	0.259589	0.794149	2.01885	0.336106	0.555103	0.949021	1.40753	1.20185	0.445234	0.753313	0.522388	7	69,94,239,283,295,306,533	24.3	Intergenic	RMER4A|LTR|ERVK	-4457	NM_138953	ENSMUSG00000001542
chr13	75765657	75766257	75765957	601	3.76069	2.24412	2.54341	1.11608	0.821442	1.10845	1.21684	1.70097	1.25121	3.6112	4.3793	3.44932	2.12947	1.91015	3.61203	1.07048	0.917855	2.6839	6.49536	4.84787	4.56642	6.25322	2.65014	2.42156	1.8351	0.358423	0.432648	1.12763	1.3852	0.546348	1.52389	1.61094	1.21395	1.20882	1.0083	0.931103	0.907305	1	183	40.83	intron (NM_138953, intron 8 of 11)	intron (NM_138953, intron 8 of 11)	58473	NM_138953	ENSMUSG00000001542
chr13	75794152	75794752	75794452	601	2.23124	3.50838	0.992254	0.860669	0.858106	0.873885	0.344522	1.9309	1.03786	1.8056	1.8356	2.12891	0.782429	0.654164	0.678174	0.510883	3.67142	0.785522	2.61656	5.29608	2.54174	1.64935	1.10835	1.22079	1.01066	0.119474	0.173059	2.71592	1.63338	1.0415	0.277551	0.750512	2.38061	0.618345	1.06047	1.04296	0.934799	3	16,90,342	43.97	Intergenic	Intergenic	-45434	NM_053108	ENSMUSG00000021591
chr13	75799392	75799992	75799692	601	5.56632	1.25652	1.41143	0.963531	1.09427	1.3287	0.80462	1.05476	0.513175	2.85268	3.30372	2.31171	1.74752	5.62513	3.99597	2.95468	0.367142	0.168944	1.16561	0.794895	0.705385	1.86127	0.886995	0.744625	1.70074	0.30178	0.259589	0.794149	1.11064	0.311215	0.827372	0.880853	1.75258	0.670757	0.824812	0.865174	0.522388	4	7,43,152,164	0	Intergenic	RLTR13D6|LTR|ERVK	-40194	NM_053108	ENSMUSG00000021591
chr13	75822662	75823262	75822962	601	10.476	4.8839	4.5232	2.28882	1.04439	1.86505	0.863509	1.63422	1.25121	3.84836	5.69446	5.97515	1.69031	4.51436	5.68715	4.7309	0.183571	0.443307	8.58744	5.92982	6.63139	10.154	6.39623	4.85771	3.96956	1.4018	1.90365	1.54019	1.41157	1.15907	1.52389	1.09979	2.69833	1.76778	1.43375	1.82006	0.879811	14	9.31752e+40	2.48	Intergenic	LTRIS2|LTR|ERV1	-16924	NM_053108	ENSMUSG00000021591
chr13	75835312	75835912	75835612	601	5.60744	2.38632	2.6855	0.738922	0.671819	1.72345	0.64117	0.703688	0.663084	3.68263	6.94615	5.11807	0.651574	2.53881	3.21108	0.613588	0.183571	0.228143	8.83819	7.21661	4.54802	5.6122	3.91793	3.91013	2.50985	0.471709	0.432648	1.71549	1.92733	0.798075	1.4036	1.06404	0.903628	0.992199	0.978621	0.888952	0.714846	3	122237321	0	Intergenic	ORR1A2-int|LTR|ERVL-MaLR	-4274	NM_053108	ENSMUSG00000021591
chr13	75852130	75852730	75852430	601	3.10534	0.703222	0.92121	0.792094	0.721693	0.281759	0.867914	1.28932	0.962904	0.465684	0.652677	0.454411	0.414411	0.359785	0.490265	0.305475	0.183571	0.283016	0.663432	0.599741	0.416073	1.05145	0.577396	0.537596	0.909888	0.295592	0.0865296	0.460672	0.431226	0.37806	0.277551	0.479617	0.876291	0.387791	1.09015	0.80465	0.357423	6	1.60252e+17	20.5	Intergenic	MTEa|LTR|ERVL-MaLR	12544	NM_053108	ENSMUSG00000021591
chr13	76497838	76498438	76498138	601	2.96034	3.20854	1.98215	1.68705	0.90798	2.22118	0.924601	1.28624	1.17626	0.455686	0.415355	0.951646	0.561702	0.351286	0.735397	0.765006	0.183571	0.204084	0.546452	0.370588	0.415573	0.697811	0.984513	1.34229	0.943479	0.811567	0.605707	0.587866	1.11064	0.336106	1.24634	0.437873	1.50432	0.901312	0.399362	0.744127	0.797329	30	5.71021e+88	2.81	intron (NM_030174, intron 1 of 20)	IAPEz-int|LTR|ERVK	113177	NM_030174
chr1	53525861	53526461	53526161	601	4.68123	5.20693	1.06094	1.60307	0.671819	0.765183	0.754542	0.761171	0.738039	1.61132	2.54194	1.24884	0.828822	1.55886	1.569	1.07312	0.734284	0.458714	1.6707	1.59275	2.90463	2.1852	2.32507	2.11034	0.925209	0.364612	1.12489	0.460672	0.816691	0.252197	1.11021	0.401235	1.15928	0.57987	0.481213	0.346395	0.60487	2	221554	0	intron (NM_001252070, intron 36 of 65)	RLTR13D4|LTR|ERVK	-173409	NM_133728	ENSMUSG00000026095
chr1	53532316	53532916	53532616	601	3.08619	1.26425	1.41143	0.963531	0.635155	0.91107	0.636764	0.526609	1.28294	0.867089	1.11592	0.885824	0.444368	0.887698	0.719158	1.07048	0.917855	0.673878	0.992077	1.16297	2.37218	0.839529	1.17027	1.07519	0.656486	0.358423	0.346119	0.460672	0.927596	0.226836	0.555103	0.484724	0.779499	0.656821	0.962426	0.533371	0.769835	4	259461522574	9.75	intron (NM_001252070, intron 34 of 65)	LTRIS2|LTR|ERV1	174168	NM_001252070	ENSMUSG00000096141
chr13	76527409	76528009	76527709	601	4.34886	3.23946	1.27171	0.860669	0.758357	0.582111	0.344522	0.876138	0.406497	2.97268	4.80044	3.42057	0.869806	1.69755	4.37179	0.716292	0.550713	0.427901	7.02339	4.57632	4.44366	1.56837	1.71207	2.06893	1.04425	0.182306	0.432648	0.460672	0.999732	0.302448	0.54982	0.34417	1.84198	0.275998	0.870683	1.07593	0.632364	1	340	2.64	intron (NM_030174, intron 1 of 20)	RMER16-int|LTR|ERVK	142748	NM_030174
chr13	77234359	77234959	77234659	601	2.80718	3.09727	2.47001	1.5653	0.572071	1.25862	0.859103	0.351072	0.513175	0.704245	0.306254	0.448661	0.231754	0.448099	0.612831	1.31933	0.550713	0.373028	0.574889	0.513281	0.43597	2.08265	1.04643	0.661134	1.01066	0.307969	0.605707	0.587866	0.862452	0.344403	0.837936	0.437873	0.876291	0.32841	0.527084	0.846801	0.934799	20	54,63,238,260,313,358,396,428,451,465,486,489,502,507,538,558,573,588,598,603	0	intron (NM_001145676, intron 4 of 19)	IAPEz-int|LTR|ERVK	99123	NM_028215	ENSMUSG00000071252
chr13	78691333	78691933	78691633	601	6.58134	2.93962	2.96496	1.25672	0.758357	0.830975	0.521189	1.05476	1.1013	1.78561	2.7084	2.57757	0.665305	0.605758	1.43832	1.01649	0.183571	0.478447	3.69203	2.22856	3.28341	1.74926	1.37151	1.63417	1.36483	0.578806	0.692237	1.33391	1.42397	0.59613	0.827372	0.526469	1.00042	0.670757	0.651218	1.38936	0.687352	6	47,71,128,276,345,493	0	Intergenic	RLTR13B2|LTR|ERVK	-492651	NM_010151	ENSMUSG00000069171
chr13	79355569	79356169	79355869	601	3.30778	2.10966	1.62457	1.36306	0.658609	0.347551	0.575673	0.818655	0.406497	0.649964	0.851759	0.751602	0.542562	0.525943	0.727278	0.865072	0.734284	0.47412	1.05509	1.04084	0.978304	1.08247	0.763156	1.03311	0.943479	0.30178	0.692237	0.794149	0.908212	0.344403	0.413686	0.401235	0.593306	0.461109	0.415557	1.04296	0.329929	5	25241291410558	0	Intergenic	RLTR13B4|LTR|ERVK	-1156887	NM_010151	ENSMUSG00000069171
chr13	79668644	79669244	79668944	601	3.16277	1.83301	2.11715	0.498909	0.621945	0.582111	0.23115	0.761171	0.919672	1.67704	3.12183	2.23756	0.567111	1.31486	2.0264	0.713654	0.367142	0.603599	1.75342	1.13737	1.93921	1.13243	1.06191	1.11728	0.488534	0.364612	0.259589	0.666955	1.45034	0.142927	0.413686	0.312639	1.2834	0.45414	0.399362	0.744127	0.4674	8	18,85,152,203,225,291,491,571	0.66	Intergenic	RLTR13C2|LTR|ERVK	-1214478	NM_001042591	ENSMUSG00000074794
chr13	79867378	79867978	79867678	601	9.76609	5.78342	3.17809	1.73674	0.957854	1.02406	0.516784	1.34526	1.02635	3.41407	4.34685	4.52944	0.926807	1.95005	2.09986	1.11919	0.367142	0.46304	2.93132	2.47536	2.72619	3.99651	1.55727	1.36503	1.14502	0.119474	0.519178	1.50921	1.33944	0.24343	0.691237	0.625279	1.69052	0.545028	0.834704	0.958662	0.687352	3	335535575	0	Intergenic	MMERVK9C_I-int|LTR|ERVK	-1015744	NM_001042591	ENSMUSG00000074794
chr13	79868502	79869102	79868802	601	5.42007	3.224	1.34275	1.70593	0.572071	1.13133	0.577875	0.528152	0.481452	4.85685	3.82625	4.91228	0.935129	2.26796	2.7618	1.47866	0.550713	0.368702	3.26934	2.15764	2.93992	4.08827	2.18575	2.27392	1.43201	0.295592	0.346119	1.4611	1.51549	0.361466	0.974071	0.740298	1.87671	0.492615	0.615238	0.720348	0.357423	2	232399	0	Intergenic	RLTR13D6|LTR|ERVK	-1014620	NM_001042591	ENSMUSG00000074794
chr13	80700732	80701332	80701032	601	5.82902	2.52851	1.84006	2.85979	1.24389	2.33417	0.924601	0.408556	1.76439	1.92846	2.10554	1.92312	0.967791	1.44111	1.36447	1.32197	0.734284	0.412494	7.37173	5.0451	4.9437	4.78477	4.07737	3.41326	3.85642	1.25757	1.03836	2.25525	1.29368	0.688805	0.963506	1.54277	2.45007	1.20882	1.54169	1.16023	1.01728	18	1.50295e+53	6.94	Intergenic	LTRIS2|LTR|ERV1	-182390	NM_001042591	ENSMUSG00000074794
chr13	80705477	80706077	80705777	601	6.08482	5.29501	1.90638	1.93054	0.472322	0.727998	1.21464	0.526609	2.00947	1.63561	2.47494	1.5831	0.621616	1.3358	2.14897	0.86771	0.183571	0.517913	4.7565	3.58165	3.03089	4.60124	3.3297	3.30635	1.85337	0.961983	0.778767	1.33391	0.999732	0.604896	1.52917	0.745405	0.876291	0.545028	1.03438	1.4407	0.632364	9	6.93044e+25	0	Intergenic	LTRIS2|LTR|ERV1	-177645	NM_001042591	ENSMUSG00000074794
chr1	53615554	53616154	53615854	601	3.1587	2.25186	1.06094	1.82768	0.858106	0.991165	0.4623	1.11379	1.13303	1.09136	0.920691	0.751602	0.736037	0.702571	1.03775	0.305475	0.183571	0.318156	0.644686	0.634999	0.942015	1.24444	1.81423	0.703219	0.842708	0.245137	0.259589	0.333477	0.725171	0.075612	0.277551	0.270895	0.911018	0.216617	0.648504	0.678197	0.742341	2	555583	0	intron (NM_001252070, intron 19 of 65)	MMERVK9C_I-int|LTR|ERVK	90930	NM_001252070	ENSMUSG00000096141
chr13	81071259	81071859	81071559	601	2.34203	3.08954	0.847805	0.533197	0.635155	0.512031	0.575673	0.646205	0.844717	0.958508	0.96086	0.594382	0.57252	0.633226	1.41357	0.662302	0.367142	0.337889	0.574889	0.558195	0.744177	0.758548	1.01547	0.682516	0.589306	0.245137	0.346119	0.53976	0.522746	0.193179	0.277551	0.354384	1.22134	0.282967	0.808616	0.888952	0.907305	4	166284365595	0	intron (NR_015587, intron 1 of 1)	MMERVK9E_I-int|LTR|ERVK	107485	NR_015587	ENSMUSG00000097098
chr13	81071806	81072406	81072106	601	3.26949	3.47746	0.989893	1.82768	1.12069	1.98233	0.700059	0.470669	0.663084	1.35706	1.20397	1.44313	0.83964	1.50196	2.51705	2.54386	0.183571	0.504933	0.42656	0.498594	0.833648	1.27415	0.701236	0.49619	0.589306	0.307969	0.173059	0.587866	0.568506	0.184882	0.827372	0.995872	1.22134	0.499584	0.798724	0.855987	0.714846	8	48,62,89,97,539,546,553,582	0.33	intron (NR_015587, intron 1 of 1)	RLTR9D|LTR|ERVK	108032	NR_015587	ENSMUSG00000097098
chr13	81085759	81086359	81086059	601	3.2312	2.66297	1.90874	2.37628	0.921191	2.52582	0.922398	0.994191	0.663084	1.15993	0.742658	0.400088	0.599772	0.652194	0.596592	0.66494	0.183571	0.318156	0.745832	0.618202	0.579624	0.799039	0.984513	1.63145	1.78619	0.823944	0.692237	1.04854	0.679411	0.369763	0.974071	0.708768	1.3802	0.604408	0.664699	0.514999	0.60487	31	30,62,82,111,143,163,192,224,244,276,302,326,340,361,364,377,397,407,412,427,434,451,453,459,461,465,478,488,500,554,599	0.5	Intergenic	IAPA_MM-int|LTR|ERVK	121985	NR_015587	ENSMUSG00000097098
chr13	81347193	81347793	81347493	601	4.58143	2.52078	1.41852	1.0167	0.90798	0.859582	0.348928	0.705231	0.706316	3.23979	3.04904	4.02963	0.575224	1.30833	3.47284	1.07312	0.183571	0.482773	0.941344	0.533852	0.578623	0.596584	1.28327	0.413379	0.454944	0.119474	0.173059	1.12763	0.660027	0.403421	0.418968	0.437873	0.593306	0.841931	0.425449	0.711162	0.714846	13	9.61011e+37	44.96	intron (NM_054053, intron 83 of 89)	intron (NM_054053, intron 83 of 89)	285651	NM_054053	ENSMUSG00000069170
chr13	81656284	81656884	81656584	601	5.19158	2.97054	2.32792	1.46244	0.858106	0.610718	1.36928	0.880768	0.556407	4.32545	6.76233	4.48086	2.63355	3.18707	4.73136	2.04353	0.917855	3.67108	15.3026	10.5033	9.26123	20.8031	6.77088	11.2936	13.0077	0.892963	0.951826	1.66739	3.43042	0.881984	3.19448	0.469403	3.49777	1.25063	1.95453	1.69901	0.742341	12	2.71021e+34	40.5	Intergenic	Intergenic	-1222	NM_030257	ENSMUSG00000035840
chr13	81771538	81772138	81771838	601	3.25034	2.37085	0.847805	1.20702	0.808231	0.699391	0.346725	0.584092	1.46457	1.46562	1.11206	1.20601	0.539858	0.681632	0.79262	0.61095	0.367142	0.630085	1.60801	0.726489	0.79836	0.616829	0.670276	0.454784	1.07784	0.46552	0.432648	0.921343	0.770931	0.647321	0.418968	0.521362	1.00042	0.499584	0.589151	0.355581	0.384917	6	42,61,90,138,199,594	0	Intergenic	RLTR13C2|LTR|ERVK	-11454	NM_007684	ENSMUSG00000021537
chr13	81814878	81815478	81815178	601	7.82078	3.80049	1.97742	1.48132	0.522196	0.760894	0.634562	0.936708	0.994626	2.40129	3.80134	2.77187	0.659896	0.780416	1.03775	0.81372	0.183571	0.897695	8.55091	4.35557	5.75057	1.38616	2.06191	3.18213	1.81978	0.30178	0.865296	1.17573	1.40458	0.857093	1.37719	0.401235	2.47741	0.545028	0.886878	1.22994	0.439906	11	42,55,57,133,313,380,382,478,523,545,597	0	Intergenic	RLTR13B2|LTR|ERVK	31886	NM_007684	ENSMUSG00000021537
chr13	82209429	82210029	82209729	601	3.12448	2.52851	2.19056	2.84438	1.34364	2.45574	1.15355	1.28778	1.31466	0.615678	0.677583	0.594382	0.411707	0.555381	0.318594	1.17055	0.367142	0.423574	0.584581	0.537625	0.543335	0.778793	1.86067	1.13594	0.589306	1.06908	0.432648	0.460672	0.862452	0.613193	1.11549	0.57332	1.09721	0.551996	0.687197	1.06674	0.852317	28	14,25,271,288,291,320,352,375,389,410,413,430,435,450,475,485,490,500,505,515,520,527,544,546,554,558,571,593	0.17	Intergenic	IAPEz-int|LTR|ERVK	426437	NM_007684	ENSMUSG00000021537
chr13	82605790	82606390	82606090	601	4.03563	2.22866	0.918849	1.20702	0.758357	1.12275	0.695653	0.703688	1.11281	3.09409	3.93728	2.96616	1.10967	1.97752	3.48096	1.93555	0.367142	0.533319	1.48133	1.15331	1.55843	1.27415	0.778636	1.07451	0.977069	0.358423	0.259589	2.33434	1.17578	0.697102	0.418968	1.05804	1.53166	0.440203	0.563064	0.80465	0.577376	4	11102223260	0	Intergenic	RLTR9E|LTR|ERVK	92243	NR_039537	ENSMUSG00000106655
chr13	83284805	83285405	83285105	601	2.55954	3.6583	0.634673	1.46592	1.09427	0.413343	0.228947	0.818655	0.556407	1.1085	1.06996	0.951646	1.0741	0.828822	1.76503	0.762368	0.183571	0.294096	0.45759	0.355901	0.507046	1.60754	0.747676	1.21943	0.943479	0.415066	0.346119	0.746043	0.816691	0.10927	0.963506	0.13034	0.717435	0.401728	0.608935	0.449069	0.549882	4	16447497546	20.5	Intergenic	Intergenic	-218929	NM_025282	ENSMUSG00000005583
chr13	83740735	83741335	83741035	601	14.7731	11.0135	1.97506	1.06639	1.36709	0.366144	0.455692	0.234563	0.406497	1.83989	1.04313	0.648705	0.389863	0.195596	0.482145	0.61095	0.367142	0.294096	0.410088	0.192638	0.290813	0.576339	0.907113	0.330567	0.488534	0.182306	0.173059	1.54019	0.568506	0.10927	0.413686	0.218936	1.03515	0.275998	0.209573	0.397732	0.219953	5	119128159434550	34.88	Intergenic	Intergenic	2221	NR_029545	ENSMUSG00000065424
chr13	84103220	84103820	84103520	601	2.46789	3.66603	0.705717	0.860669	0.33591	0.281759	0.401209	0.410099	0.481452	1.20992	1.40112	0.903072	0.599772	0.799384	0.923306	0.508245	0.183571	0.412494	0.565516	0.599741	0.490654	0.576339	0.654796	0.392676	0.876298	0.176117	0.0865296	0.53976	0.385466	0.142927	0.277551	0.182299	0.593306	0.26903	0.517192	0.439883	0.302435	1	418	15.04	Intergenic	RLTR11A2|LTR|ERVK	-38746	NR_131220
chr13	84222070	84222670	84222370	601	2.15874	1.39871	1.77374	1.30641	1.35685	8.08806	5.94881	2.00073	2.25735	4.77969	9.05731	7.91611	5.84502	11.2254	13.4088	12.3481	8.99498	3.94112	3.75728	4.24684	4.02409	2.95452	1.74303	5.17097	12.4037	9.37754	1.12489	2.90508	1.45733	5.01622	0.69652	3.10685	2.47741	3.22109	2.01029	1.03918	1.53967	44	6,27,36,41,46,56,61,77,83,91,109,116,135,154,161,177,182,190,196,201,229,242,246,251,268,270,276,285,317,323,348,362,440,477,490,520,522,524,528,531,534,550,577,586	59.5	promoter-TSS (NM_175187)	promoter-TSS (NM_175187)	74	NM_175187	ENSMUSG00000035762
chr13	84422657	84423257	84422957	601	3.46785	1.68309	2.47237	2.77581	0.821442	1.85932	1.32361	0.994191	1.03786	0.635673	0.438332	0.697279	0.5099	0.418661	0.604711	0.765006	0.183571	0.45196	0.616249	0.54225	0.562231	1.27415	1.34519	1.54864	0.723667	0.955795	0.346119	0.460672	0.953972	0.496096	1.38247	0.521362	0.876291	0.565933	0.5073	0.753313	0.879811	20	1.73218e+59	2.15	Intergenic	RLTR27|LTR|ERVK	200661	NM_175187	ENSMUSG00000035762
chr13	84936698	84937298	84936998	601	4.814	2.66297	1.12962	0.894956	0.90798	0.464831	0.457895	0.646205	0.738039	1.33992	1.74947	1.5831	0.436255	0.410161	0.563727	0.408179	0.550713	0.322482	3.32298	1.33966	0.944017	1.54681	0.953553	0.475487	1.23047	0.245137	0.432648	1.25482	0.973356	0.706339	0.560385	0.224044	0.938355	0.492615	0.5073	0.786278	0.549882	4	4154319330	0	Intergenic	RLTR13C2|LTR|ERVK	-252479	NM_023243	ENSMUSG00000021548
chr1	53750243	53750843	53750543	601	4.20385	6.89003	1.83534	2.58201	1.0576	1.35302	1.33462	1.22875	0.556407	1.82989	2.30269	1.98894	1.22139	0.946574	1.74028	0.816358	0.183571	0.502506	7.27745	8.76664	9.59484	18.5383	8.5356	12.2466	9.00164	1.49034	2.16324	2.98417	5.19409	1.2854	4.28356	2.26775	2.19442	1.88654	0.687197	0.921917	0.687352	6	2.44291e+17	1.65	Intergenic	ERVB2_1A-I_MM-int|LTR|ERVK	34672	NM_133810	ENSMUSG00000026094
chr13	85169522	85170122	85169822	601	3.922	2.37859	1.20066	1.61847	0.858106	0.746591	0.917992	0.935165	0.87644	2.1013	1.86436	1.5716	1.93017	1.25598	1.95294	1.11919	0.550713	0.302749	0.600415	0.571624	1.20054	1.60886	1.26315	0.703219	1.33124	0.23276	0.346119	0.587866	0.660027	0.193179	0.560385	0.797364	1.87671	0.492615	0.615238	0.49122	0.549882	4	80105362422	0	Intergenic	RLTR13F|LTR|ERVK	-19655	NM_023243	ENSMUSG00000021548
chr13	85406938	85407538	85407238	601	3.18883	1.69082	1.8377	2.32659	0.771568	2.21117	1.16456	0.644662	0.962904	0.591389	0.614437	0.594382	0.526127	0.584819	0.482145	0.662302	1.10143	0.27869	0.558736	0.577913	0.342994	1.41587	0.701236	0.640431	0.757257	0.748735	0.432648	0.794149	1.42397	0.4878	1.25162	0.547785	1.15928	0.999168	0.563064	0.80465	0.797329	25	2.61277e+74	0.17	Intergenic	IAPEz-int|LTR|ERVK	-117752	NM_145452	ENSMUSG00000021549
chr13	85893029	85893629	85893329	601	1.89195	3.12046	1.26935	0.464622	0.621945	0.347551	0.172261	0.351072	0.331542	0.672811	0.746515	0.642956	0.602477	0.740508	0.727278	1.12183	0.550713	0.313829	0.293746	0.321901	0.416574	1.24444	0.592876	0.640431	0.488534	0.119474	0.0865296	0.587866	0.431226	0.117567	0.277551	0.224044	0.655371	0.32841	0.343599	0.355581	0.4674	1	442	19.17	Intergenic	RLTR9A3|LTR|ERVK	153466	NM_007749
chr13	86180404	86181004	86180704	601	9.01094	10.9904	3.24441	1.99912	0.758357	0.779487	0.518986	0.528152	0.406497	3.75835	4.61486	3.46915	2.47814	1.75446	2.55765	1.42731	0.183571	0.408168	1.8507	2.06741	3.00999	4.7753	1.47987	2.23252	1.53278	0.238949	0.432648	1.20671	0.816691	0.117567	0.837936	0.307532	1.40753	0.32841	0.435342	0.271279	0.412411	2	293332	0	Intergenic	RLTR13D6|LTR|ERVK	-133909	NM_007749
chr13	86345218	86345818	86345518	601	5.57731	4.74944	2.82995	2.27342	1.2571	5.3477	1.27793	0.585635	0.738039	5.1354	6.81986	6.4928	2.54368	6.01435	7.42782	4.12523	0.183571	0.348969	3.74049	3.39238	4.43128	5.6661	2.6037	2.85496	1.8351	0.23276	0.519178	1.33391	1.04549	0.62149	1.25162	1.44396	1.34547	0.967661	0.497408	0.31343	0.769835	3	394487554	0	Intergenic	RLTR9E|LTR|ERVK	-298723	NM_007749
chr1	53867241	53867841	53867541	601	3.05198	3.07408	2.04847	1.68705	1.07081	1.15564	1.16897	0.938251	0.951394	2.18701	2.83855	1.5831	1.06869	3.25838	3.03168	1.07048	0.183571	0.373028	1.98675	5.3502	2.9727	8.67189	5.78637	8.37856	15.4416	5.28781	7.70114	0.746043	1.69853	1.07516	3.05835	2.76269	1.81465	2.31614	1.39777	1.38936	1.4022	4	111476530595	15.87	intron (NM_001001883, intron 18 of 28)	intron (NM_001001883, intron 18 of 28)	18117	NR_106149	ENSMUSG00000098443
chr13	86395113	86395713	86395413	601	3.81121	1.12206	1.12962	0.757806	0.385784	0.215968	0.516784	0.876138	0.513175	0.80281	0.899642	0.697279	0.359905	0.458568	1.06211	0.711016	0.367142	0.47412	0.981747	0.603108	0.818758	0.556093	0.876153	0.413379	0.421354	0.176117	0.173059	1.07952	0.927596	0.184882	0.418968	0.172085	0.531242	0.387791	0.38947	0.720348	0.329929	2	581588	0	Intergenic	RLTR13D4|LTR|ERVK	-348618	NM_007749
chr13	86414391	86414991	86414691	601	4.27228	4.05395	3.8838	2.18944	1.75288	2.55443	1.27353	0.994191	1.02635	0.788519	0.721609	0.454411	0.506987	0.603788	0.645696	0.765006	0.183571	0.443307	0.587492	0.532594	0.490153	0.758548	0.938073	0.826078	1.85337	0.716846	1.21141	0.71506	0.973356	0.689275	1.38776	0.812685	1.12455	1.0131	0.563064	0.55715	1.04478	24	45,67,120,165,203,235,255,284,332,339,353,374,377,390,420,435,440,464,472,474,478,491,513,597	0.17	Intergenic	IAPA_MM-int|LTR|ERVK	-367896	NM_007749
chr13	86714278	86714878	86714578	601	2.30782	3.07408	3.1094	2.61977	1.61646	3.12652	1.50688	0.997277	1.68943	0.625676	0.524456	0.545809	0.856075	0.544912	0.670054	0.865072	0.367142	0.342215	0.789785	0.593858	0.562731	1.90045	1.09287	1.13594	0.723667	0.955795	0.692237	0.969449	1.01912	0.630257	0.418968	0.693447	1.50432	1.09702	0.838293	0.786278	0.934799	16	12,26,34,42,92,161,182,190,286,314,361,365,418,455,481,522	0	Intergenic	IAPEz-int|LTR|ERVK	-667783	NM_007749
chr13	86820967	86821567	86821267	601	3.2312	2.11739	0.637034	1.24131	0.90798	0.497727	0.689045	0.526609	0.769762	0.795665	0.83071	0.345765	0.608094	0.418661	0.670054	0.865072	0.734284	0.408168	0.916137	0.755864	1.03199	0.758548	0.763156	0.681837	0.656486	0.295592	0.432648	1.25482	0.679411	0.361466	0.413686	0.401235	0.655371	0.485647	0.572956	0.711162	0.577376	9	6.21562e+25	0	Intergenic	RLTR13B4|LTR|ERVK	-774472	NM_007749
chr13	87172968	87173568	87173268	601	2.68947	2.38632	2.05319	1.65276	0.834653	3.16943	1.44359	0.764258	2.00947	0.714243	0.70056	0.805925	0.774316	0.769946	0.629069	1.01913	0.734284	0.353295	0.678947	0.454939	0.490153	1.05145	1.34519	1.44581	1.53278	0.943418	0.605707	0.842255	0.725171	1.07516	0.69652	0.656809	0.593306	0.663789	0.497408	1.00622	1.07227	26	7,15,77,90,122,125,167,175,185,216,221,229,239,255,308,323,338,350,361,368,375,384,393,406,440,447	0	Intergenic	IAPEz-int|LTR|ERVK	-1126473	NM_007749
chr13	87313886	87314486	87314186	601	6.12311	4.51917	2.04611	1.44704	1.13093	0.431935	0.747934	0.469125	0.619852	3.10124	3.30951	3.07739	2.23557	1.23898	1.92007	1.17319	0.550713	0.28977	0.852801	1.86471	3.12036	5.31115	1.32043	2.00478	1.14502	0.364612	0.173059	0.873237	0.705787	0.159521	0.413686	0.521362	1.15928	0.499584	0.327403	0.271279	0.439906	1	64	0	Intergenic	RLTR13D6|LTR|ERVK	-1267391	NM_007749
chr13	87380814	87381414	87381114	601	3.50614	0.845412	1.26935	0.948128	0.435658	0.380447	0.285634	0.234563	1.28294	1.07422	0.635486	0.800176	0.547971	0.488006	1.35635	0.865072	0.367142	0.204084	0.416868	0.457048	0.379283	1.37538	1.69039	0.806054	0.909888	0.30178	0.259589	0.794149	0.973356	0.117567	0.277551	0.354384	1.2834	0.572902	0.369686	0.355581	0.60487	7	1.58311e+20	0	Intergenic	RLTR13G|LTR|ERVK	-1334319	NM_007749
chr13	87381801	87382401	87382101	601	5.56224	2.25186	1.76665	1.25672	0.535407	1.03836	0.811228	0.526609	0.694807	1.17993	1.17906	0.794426	0.856075	1.1402	1.02151	0.510883	0.183571	0.283016	1.83778	1.68213	1.91043	2.9235	1.32507	0.848139	1.39842	0.23276	0.0865296	0.794149	1.06488	0.075612	0.974071	0.47451	1.06248	0.380822	0.563064	0.669011	0.659858	3	192214323	0	Intergenic	MMERVK9C_I-int|LTR|ERVK	-1335306	NM_007749
chr13	87512324	87512924	87512624	601	5.34881	2.78197	1.91346	2.63518	1.64288	2.89913	1.16236	1.17281	2.11614	1.51705	2.04239	1.96019	0.774316	3.48798	3.19523	2.75191	0.183571	0.21949	3.97768	3.35501	4.52963	4.06802	2.6037	4.25732	2.80922	0.704469	0.951826	0.921343	1.17578	0.604896	1.24634	1.09468	2.19442	1.78869	1.53897	1.18401	0.879811	11	8.51011e+31	0	Intergenic	ETnERV-int|LTR|ERVK	-1308848	NM_010103	ENSMUSG00000034488
chr13	87557072	87557672	87557372	601	2.21617	2.7897	1.70033	1.96483	0.485532	3.31388	1.39351	0.820198	1.46457	0.251411	0.545505	0.400088	0.567111	0.359785	0.563727	1.72751	0.367142	0.427901	0.600096	0.645912	0.562731	0.697811	0.922593	1.19805	0.943479	1.01244	0.346119	0.794149	0.633651	0.907814	0.968788	0.44298	0.752162	1.05855	0.844596	0.262093	0.60487	23	3.01161e+67	0	Intergenic	IAPEz-int|LTR|ERVK	-1264100	NM_010103	ENSMUSG00000034488
chr13	87557481	87558081	87557781	601	2.6402	2.0942	1.77138	3.07247	1.48005	2.59161	1.9802	0.877681	1.5078	0.60568	0.436404	0.491485	0.567111	0.418661	0.563727	0.762368	0.367142	0.357622	0.717395	0.609397	0.526442	1.13243	0.953553	0.991701	0.656486	1.18237	0.951826	0.53976	0.953972	0.907344	0.413686	0.797364	0.752162	0.768613	1.02808	0.777091	0.962293	23	8,23,92,102,110,115,146,151,156,164,206,209,241,254,292,316,324,332,382,451,472,480,576	0	Intergenic	IAPEz-int|LTR|ERVK	-1263691	NM_010103	ENSMUSG00000034488
chr13	87593938	87594538	87594238	601	6.19153	4.05395	1.69561	1.30989	1.1808	0.845278	0.865712	0.703688	0.812994	3.67978	4.90199	3.44615	2.13467	3.92955	7.1823	2.85725	0.183571	0.322482	0.928422	0.995931	1.72398	2.69133	1.85603	2.48027	1.71606	0.364612	0.605707	0.873237	0.816691	0.302448	0.701802	1.00098	1.72524	0.775582	0.615238	0.98244	0.742341	3	203531552	0	Intergenic	RLTR13D6|LTR|ERVK	-1227234	NM_010103	ENSMUSG00000034488
chr13	87744968	87745568	87745268	601	5.96712	2.39405	1.20302	1.24131	0.658609	0.464831	0.290039	0.585635	0.694807	1.71704	2.1878	1.23159	0.76329	0.85826	0.923306	1.37332	0.550713	0.298423	0.57457	0.933814	1.26862	1.57783	0.608356	0.868163	0.909888	0.119474	0.259589	0.794149	1.17578	0.151224	0.555103	0.135448	1.25607	0.275998	0.261748	0.49122	0.192459	4	12302449574	0	Intergenic	RLTR13D6|LTR|ERVK	-1076204	NM_010103	ENSMUSG00000034488
chr13	88137110	88137710	88137410	601	6.85912	6.02915	2.82051	1.53102	0.572071	0.431935	0.57347	1.28624	0.331542	4.05404	5.2828	3.21478	2.37475	2.9725	4.08567	2.44644	0.367142	0.596845	1.35562	1.33086	1.61512	2.24593	0.995355	1.1373	1.81978	0.23276	0.259589	2.28624	0.770931	0.184882	0.968788	0.349277	0.655371	0.611377	0.435342	0.584709	0.659858	3	320528580	0	Intergenic	RLTR13D6|LTR|ERVK	-684062	NM_010103	ENSMUSG00000034488
chr13	88729466	88730066	88729766	601	5.2148	3.37392	0.989893	0.948128	0.758357	0.464831	0.460098	0.643119	0.769762	2.36985	2.4653	2.31746	0.389863	0.86873	1.16032	0.967777	0.550713	0.443307	2.07529	1.07022	1.95761	1.72902	1.13931	0.744625	1.33124	0.415066	0.346119	1.17573	0.770931	0.344403	0.963506	0.391021	1.00042	0.335379	0.651218	0.524185	0.439906	4	10,82,186,494	0	Intergenic	RLTR13C2|LTR|ERVK	-91706	NM_010103	ENSMUSG00000034488
chr13	88771650	88772250	88771950	601	10.0683	3.50065	2.25924	1.18814	1.36709	0.746591	0.745731	0.817112	0.812994	2.17987	2.75243	2.506	0.409002	0.917136	1.62584	0.916424	0.367142	0.592519	7.07121	4.44791	6.36799	2.37687	2.81422	3.43125	1.01066	0.60356	1.03836	1.5883	2.24066	1.03321	1.94286	0.489831	1.2834	0.834963	0.667413	1.47366	0.769835	10	27,79,101,146,242,244,311,544,567,582	0	Intergenic	RLTR13B2|LTR|ERVK	-49522	NM_010103	ENSMUSG00000034488
chr13	88775796	88776396	88776096	601	3.7045	1.5409	1.76665	1.16926	1.28055	2.28697	0.344522	0.585635	1.32617	1.14993	0.635486	0.805925	0.594364	0.7091	0.678174	0.356827	0.550713	0.368702	0.742602	0.446134	0.578623	1.33489	1.81423	0.70254	1.36483	1.30184	1.03836	0.460672	0.862452	0.75659	1.24634	0.432766	2.13236	0.45414	0.599043	0.879766	0.879811	23	2.01362e+67	0.17	Intergenic	IAPEz-int|LTR|ERVK	-45376	NM_010103	ENSMUSG00000034488
chr13	88929595	88930195	88929895	601	2.78803	3.96587	0.776761	0.601772	0.771568	0.183072	0.285634	0.585635	1.14454	1.23421	1.87384	0.843	0.692557	0.654164	0.735397	0.356827	0.183571	0.434654	0.1926	0.369331	0.418076	1.01096	1.01547	0.309864	0.488534	0.119474	0.346119	0.873237	0.385466	0.193179	0.418968	0.088596	0.469177	0.111793	0.425449	0.458255	0.329929	6	43199234250556600	40.83	intron (NM_010103, intron 1 of 9)	intron (NM_010103, intron 1 of 9)	108423	NM_010103	ENSMUSG00000034488
chr13	89279995	89280595	89280295	601	5.59237	1.68309	1.20066	1.0167	0.572071	0.549215	0.464503	0.234563	0.513175	1.90132	1.9696	1.88029	1.09324	0.769946	0.882321	0.865072	0.183571	0.636311	1.84101	1.36526	2.15945	1.66828	1.27863	1.05381	0.876298	0.421254	0.346119	1.00043	0.816691	0.37806	0.69652	0.229151	1.3802	0.590471	0.563064	0.659824	0.522388	4	207435477584	0	intron (NM_010103, intron 8 of 9)	RLTR13B1|LTR|ERVK	-260341	NM_013500	ENSMUSG00000021613
chr13	90290570	90291170	90290870	601	4.94802	5.03382	1.62693	2.34547	0.858106	3.8774	0.752339	0.936708	1.20798	1.96989	2.77734	2.03176	1.10676	2.83578	3.72609	2.90333	0.367142	0.403841	2.06205	1.61876	2.95831	3.67258	3.04642	2.56376	2.30536	0.421254	0.951826	0.952326	0.888828	1.00002	0.968788	1.16796	1.75258	1.91805	1.0083	1.14186	0.714846	11	43,47,88,166,506,516,535,547,578,581,588	1.16	Intergenic	RLTR13G|LTR|ERVK	201203	NM_025335
chr1	54327670	54328270	54327970	601	3.17784	1.12979	1.12962	0.533197	0.621945	0.347551	0.634562	1.05322	0.812994	1.1185	1.04891	0.940147	0.411707	0.936105	1.18507	0.459531	2.93714	1.23991	1.01437	0.993821	1.26962	0.778793	1.15479	0.950974	1.01066	0.30178	0.692237	0.460672	0.751547	0.420015	0.413686	0.354384	1.03515	0.461109	0.942642	0.720348	0.549882	4	46,73,146,497	0	intron (NM_030025, intron 15 of 27)	RLTR13C2|LTR|ERVK	77287	NM_030025	ENSMUSG00000025983
chr13	90435978	90436578	90436278	601	4.33379	2.80516	1.13198	1.42815	0.994518	0.530623	0.516784	0.877681	0.951394	2.22985	2.27393	1.7659	1.35495	0.769946	1.39733	0.86771	0.367142	0.471693	0.865405	1.05176	0.834149	2.20544	0.670276	0.785351	0.622896	0.358423	0.173059	0.666955	1.11064	0.117567	0.277551	0.312639	0.531242	0.335379	0.589151	0.593895	0.247447	2	389580	0	Intergenic	RLTR13D6|LTR|ERVK	346611	NM_025335
chr13	90925126	90925726	90925426	601	3.94806	3.09727	1.34039	1.68705	1.19402	1.33872	1.62246	0.761171	1.55103	3.65549	3.58893	3.51772	1.42859	0.908637	0.939933	0.765006	0.183571	0.423574	5.77442	3.91361	7.48294	4.07749	1.63467	1.53133	1.52984	1.03719	1.12489	1.5883	1.86218	1.35225	0.832654	1.06826	1.00042	0.932819	1.08026	1.41314	1.01728	5	134182308316375	33.06	TTS (NM_024175)	TTS (NM_024175)	2304	NM_024175
chr13	91223595	91224195	91223895	601	3.96313	2.50532	3.26094	3.37758	1.3334	11.7538	3.91854	1.23184	1.62599	5.69392	11.0497	8.93357	7.36391	15.9144	19.8805	16.9355	7.70999	5.72543	7.79734	6.96019	7.23342	13.8387	3.8839	8.33987	14.0891	31.1909	1.12489	6.63856	2.83014	5.96505	1.23577	2.53864	2.31855	4.12937	2.06877	1.46988	1.97957	47	60,81,170,203,211,216,218,249,280,284,300,303,312,315,326,329,350,354,358,374,377,380,382,386,391,396,406,411,417,423,431,436,442,457,459,464,475,490,496,500,504,522,526,547,559,572,592	58.68	promoter-TSS (NM_025770)	promoter-TSS (NM_025770)	92	NM_025770	ENSMUSG00000021619
chr13	92146905	92147505	92147205	601	5.57731	1.9752	1.20066	0.654943	0.522196	0.431935	0.457895	0.761171	0.406497	1.22421	1.31307	0.940147	0.441664	0.700601	0.719158	0.816358	1.10143	0.337889	2.09048	1.08365	1.14736	0.697811	0.763156	0.909569	0.421354	0.295592	0.346119	1.74647	0.476986	0.395124	0.691237	0.359491	0.655371	0.499584	0.579259	0.533371	0.412411	3	29100437	0	Intergenic	RLTR13D4|LTR|ERVK	-159163	NM_009027
chr13	92172511	92173111	92172811	601	8.6908	7.58552	2.6121	3.16837	1.14414	1.18854	0.806823	0.877681	0.844717	5.34397	6.94053	6.01797	3.56597	4.2998	6.05485	3.72233	0.183571	0.596845	1.71238	4.37655	5.08098	7.79056	1.97523	4.65136	1.66715	0.421254	0.519178	1.69837	1.11763	0.915641	1.25162	0.828894	2.78773	0.827994	0.870683	1.62767	1.07227	10	1.33214e+28	0	Intergenic	RLTR13G|LTR|ERVK	-181972	NM_010049	ENSMUSG00000021707
chr13	92482119	92482719	92482419	601	3.31469	0.979872	0.989893	1.24131	1.00773	0.281759	0.756745	1.05939	1.14454	0.982797	1.90067	1.54603	0.670713	0.839292	0.367698	0.765006	0.550713	1.15855	0.568747	0.556085	0.365394	0.556093	0.938073	0.516893	0.488534	0.182306	0.173059	1.07952	0.568506	0.563412	0.277551	0.750512	0.903628	0.387791	0.425449	0.584709	0.577376	6	2.02233e+17	16.53	intron (NM_001163627, intron 1 of 5)	intron (NM_001163627, intron 1 of 5)	1612	NM_001163627	ENSMUSG00000034334
chr13	92687173	92687773	92687473	601	8.95759	5.61804	3.59727	2.10198	1.43018	0.878174	0.743528	1.45869	0.769762	4.95827	6.29733	3.87756	3.98038	5.34122	5.54795	4.83888	0.550713	0.886615	1.95185	1.54447	2.3628	6.29502	1.91795	2.08827	2.23818	0.119474	0.778767	1.95276	1.13701	0.604896	0.832654	0.844215	1.4696	0.999168	0.605346	0.575522	0.879811	3	22469598	0	intron (NM_172588, intron 5 of 11)	RLTR13D6|LTR|ERVK	76335	NM_172588	ENSMUSG00000021703
chr13	92843990	92844590	92844290	601	3.14238	1.9752	1.06094	1.8242	0.957854	3.99468	1.9125	1.76617	2.53415	1.34277	1.33219	1.84322	0.820709	0.866759	0.882709	0.713654	0.183571	0.592519	0.483435	0.452017	0.560729	0.738302	0.670276	0.599705	0.690077	0.238949	0.0865296	1.79458	1.69853	0.369763	0.685955	1.21481	1.65579	0.807089	1.37527	1.6093	1.15475	8	1.20131e+23	25.95	promoter-TSS (NM_001162945)	promoter-TSS (NM_001162945)	-497	NM_001162945	ENSMUSG00000021704
chr13	93514206	93514806	93514506	601	4.17655	2.82062	1.48248	2.07117	0.944644	0.826686	0.577875	1.28778	0.769762	1.51276	1.61354	0.98872	0.520718	0.418661	0.79262	0.356827	0.183571	0.557379	0.969781	0.846097	0.797359	0.616829	0.515476	0.578322	0.943479	0.182306	0.173059	1.71549	0.725171	0.562942	0.413686	0.615065	0.938355	0.538059	0.379578	0.795464	0.494894	9	11,31,47,58,70,299,326,518,525	23.14	Intergenic	B1_Mur1|SINE|Alu	-14698	NM_021310	ENSMUSG00000021690
chr13	93534452	93535052	93534752	601	3.4487	3.08181	2.2616	1.96135	1.51671	2.62451	1.50908	1.17127	2.17089	1.09136	1.15994	0.805925	0.692557	0.410161	0.79262	0.816358	0.550713	0.447634	0.754886	0.747465	0.380285	0.88002	1.15479	1.71426	1.11143	0.931041	0.778767	1.04854	0.614267	0.966363	1.11549	0.698554	2.41534	0.992199	0.742961	0.608487	1.4022	28	7,12,20,53,96,102,161,196,200,208,210,227,234,239,249,264,279,284,301,304,339,346,362,423,443,475,513,558	0.17	Intergenic	IAPA_MM-int|LTR|ERVK	-34944	NM_021310	ENSMUSG00000021690
chr13	93646618	93647218	93646918	601	6.80984	2.93962	1.4138	0.841784	0.844895	0.399039	0.580078	1.1107	0.694807	1.74847	1.53127	2.17174	0.537153	0.544912	0.719158	0.865072	0.367142	0.72875	4.0533	2.49338	3.30231	1.94094	1.40711	1.19873	0.876298	0.415066	0.692237	1.66739	0.999732	0.361466	0.822089	0.307532	0.752162	0.440203	0.471321	0.62686	0.329929	11	1.43414e+31	0.99	Intergenic	RLTR13B2|LTR|ERVK	-9160	NM_016668	ENSMUSG00000074768
chr13	94057291	94057891	94057591	601	2.25446	1.39098	2.41077	0.963531	1.30697	4.81708	2.53384	2.88458	1.70094	1.26135	4.26248	3.49532	3.63712	5.4485	7.71394	5.86593	2.93714	3.37456	1.79219	0.360932	0.507547	0.495357	0.907113	0.806054	2.96185	6.23218	0.432648	25.001	2.91467	7.99828	2.34598	3.71171	3.66402	4.91526	3.03207	2.72901	1.01728	57	8.71432e+169	57.69	promoter-TSS (NM_172589)	promoter-TSS (NM_172589)	-205	NM_172589	ENSMUSG00000045312
chr13	94361156	94361756	94361456	601	2.97132	4.3306	3.45754	1.291	0.621945	0.896767	0.638967	0.528152	0.844717	0.941365	1.53127	1.29166	0.722515	0.622756	0.898948	0.662302	0.183571	0.561706	5.1391	2.99996	2.26381	2.9937	1.32507	1.52998	3.23352	1.77355	1.55753	3.44484	1.88157	0.848326	3.31477	0.897062	0.938355	1.24366	0.942642	1.16023	0.60487	12	23,67,274,277,287,300,304,312,335,352,431,485	12.73	intron (NM_009680, intron 1 of 26)	B1_Mm|SINE|Alu	2496	NM_009680	ENSMUSG00000021686
chr13	94545596	94546196	94545896	601	7.36946	7.22079	2.04611	1.84308	0.422448	0.366144	0.401209	0.525066	0.588129	1.03708	1.15416	0.957395	0.812387	0.488006	0.612831	0.456893	0.183571	0.309503	0.30635	0.405846	0.510551	0.576339	1.03095	0.578322	0.454944	0.182306	0.173059	1.12763	0.679411	0.075612	0.418968	0.270895	0.814226	0.275998	0.291424	0.364767	0.329929	4	249411424465	36.36	intron (NM_009680, intron 25 of 26)	intron (NM_009680, intron 25 of 26)	186936	NM_009680	ENSMUSG00000021686
chr13	94668216	94668816	94668516	601	3.81812	4.36152	2.68078	0.826381	0.33591	1.06125	0.758948	1.05322	0.663084	2.49556	3.50264	1.73457	0.722515	0.828822	1.23378	0.86771	0.367142	0.377355	0.710615	0.90233	1.08717	2.02323	0.577396	0.49619	0.589306	0.352235	0.346119	1.00043	1.11064	1.08393	0.827372	0.68834	0.345049	0.880406	0.752853	0.62686	0.879811	7	6,64,70,103,307,336,544	43.8	Intergenic	Intergenic	-120427	NM_009321	ENSMUSG00000042043
chr13	94736466	94737066	94736766	601	2.65118	2.64751	1.76901	2.18944	1.10748	5.42636	1.55916	1.17281	1.72116	0.812808	0.438332	0.545809	0.700671	0.458568	0.678174	0.81372	0.734284	0.423574	0.571978	0.621975	0.470757	1.50632	1.40711	2.00275	0.790848	1.49652	0.865296	1.30293	1.06488	0.805902	0.54982	1.0163	1.60112	1.61054	0.71057	0.921917	0.934799	31	84,91,125,138,147,156,163,170,181,193,208,220,235,247,262,277,292,361,371,379,384,415,420,425,475,478,510,523,585,593,601	0	Intergenic	IAPEz-int|LTR|ERVK	-52177	NM_009321	ENSMUSG00000042043
chr13	95657030	95657630	95657330	601	3.71549	2.66297	2.54814	2.18944	0.884527	6.92671	2.02146	1.0563	1.1013	3.68263	5.993	5.98347	2.90878	2.24837	2.74556	1.53265	0.734284	0.184351	2.44302	5.75942	7.89814	4.58231	1.40247	3.18689	4.10687	0.30178	0.778767	0.794149	1.13701	1.6547	1.10492	2.58549	1.34547	1.65599	1.02449	1.35639	1.07227	9	1.93329e+26	45.45	intron (NM_027711, intron 28 of 35)	intron (NM_027711, intron 28 of 35)	-38897	NM_010169	ENSMUSG00000048376
chr13	96296620	96297220	96296920	601	2.86869	2.7897	1.20302	1.96483	0.994518	3.42831	1.09686	0.469125	0.769762	1.72418	2.29498	1.6975	1.06598	2.2804	2.48419	3.05739	0.183571	0.423574	1.90821	1.42024	1.52064	2.87223	1.90711	3.48996	2.22286	1.35848	1.38447	1.71549	1.60701	1.13465	2.20985	1.34515	1.06248	1.74324	1.20798	1.10889	0.879811	8	2.82303e+22	7.93	Intergenic	RLTRETN_Mm|LTR|ERVK	-91374	NM_026173	ENSMUSG00000021671
chr1	54601041	54601641	54601341	601	4.91788	2.54397	1.62457	1.50021	0.485532	0.512031	0.403411	1.10916	0.663084	1.11135	1.59635	0.885824	0.665305	0.486036	0.923306	1.93292	0.917855	0.432227	1.02634	0.908213	1.50575	0.778793	1.45355	0.49619	0.522125	0.358423	0.346119	1.00043	0.816691	0.546348	0.560385	0.354384	1.3802	0.72317	0.497408	0.729534	0.494894	9	18,20,33,56,127,260,352,504,567	0	Intergenic	RLTR13B4|LTR|ERVK	-43657	NM_175508	ENSMUSG00000073678
chr13	96673814	96674414	96674114	601	7.2163	3.37392	1.34275	1.18814	0.572071	1.80784	0.632359	0.820198	0.919672	1.23421	1.65756	0.745852	0.449777	0.517444	0.547488	0.559597	0.183571	0.188677	2.40393	0.69249	1.09017	0.758548	1.81423	0.888866	1.49919	0.182306	0.259589	1.04854	1.24792	0.369763	0.560385	0.860425	1.96611	0.618345	0.533388	0.762499	0.522388	7	2.11772e+19	37.85	Intergenic	Intergenic	-3178	NM_008255	ENSMUSG00000021670
chr1	54606979	54607579	54607279	601	3.34199	2.52851	1.69797	1.291	1.19402	1.48889	0.811228	0.644662	0.738039	1.60847	1.88155	1.28016	1.19143	1.51045	2.05927	1.58136	1.285	0.541973	1.005	3.42764	1.75977	2.19597	0.763156	1.38574	1.4656	0.496463	0.173059	0.746043	1.07187	0.857093	0.413686	1.49592	1.27601	1.09006	1.02449	0.636046	0.989787	1	221	0	Intergenic	ORR1D1-int|LTR|ERVL-MaLR	-49595	NM_175508	ENSMUSG00000073678
chr13	97016806	97017406	97017106	601	3.54035	2.10966	0.989893	1.32529	0.671819	0.976862	0.577875	0.705231	1.13303	1.45992	1.2059	1.28016	0.678827	0.887698	1.04587	0.865072	0.734284	0.313829	1.94311	1.8882	1.89004	2.75075	1.20123	2.19043	1.92055	0.490274	1.55753	0.333477	0.614267	0.386357	0.691237	0.531576	0.779499	0.656821	0.425449	1.22616	0.742341	10	17,57,63,71,84,100,109,338,357,587	0.5	Intergenic	LTRIS2|LTR|ERV1	17256	NM_025585	ENSMUSG00000052075
chr13	97207347	97207947	97207647	601	3.69634	3.21627	2.05555	1.74022	0.921191	1.78496	0.695653	1.41046	0.994626	2.03702	4.03288	3.94913	0.834231	1.12973	1.96957	0.765006	0.183571	0.647391	7.28479	8.73	6.59761	5.6122	2.10371	3.99158	3.57237	0.408878	0.346119	1.95276	2.61373	4.89083	3.0425	3.26784	1.77992	1.9844	1.40766	1.64226	0.797329	6	39156323335467400	1.32	Intergenic	MTE2b|LTR|ERVL-MaLR	-9290	NM_010422	ENSMUSG00000021665
chr13	97562231	97562831	97562531	601	4.25313	3.38165	1.83534	0.464622	1.04439	0.863871	0.582281	0.938251	0.812994	0.367119	0.784755	0.502984	0.471621	0.673133	0.490265	0.356827	1.10143	0.926081	0.438845	0.513281	0.562731	1.44558	0.639316	0.578322	1.39842	0.119474	0.0865296	0.460672	1.22154	0.218539	0.277551	0.927704	0.531242	1.03401	0.54328	0.650638	0.60487	7	10,89,128,135,265,378,395	21.65	intron (NR_046157, intron 1 of 2)	ORR1D2|LTR|ERVL-MaLR	2531	NR_046157
chr13	97616878	97617478	97617178	601	3.26133	3.06635	1.12962	0.601772	0.435658	0.882463	0.460098	0.528152	0.694807	1.14279	1.24607	1.25459	0.616208	0.340816	0.62095	0.559597	0.367142	0.502506	2.60008	1.57973	0.563733	1.0717	0.592876	0.434081	0.943479	0.477897	0.259589	2.73305	1.58762	0.764887	0.555103	1.00609	0.965692	0.716201	0.808616	0.650638	0.742341	1	529	19.17	Intergenic	Intergenic	57178	NR_046157
chr13	98975981	98976581	98976281	601	4.29958	3.38165	0.850166	2.22373	0.771568	1.38592	0.689045	0.936708	0.663084	3.13123	4.78904	3.71201	1.27319	1.93958	2.71269	1.01913	0.367142	0.631985	4.74872	5.55797	5.06108	4.18818	2.74766	2.50097	2.10677	0.415066	0.519178	0.746043	0.888828	1.08393	1.39304	0.91749	2.07029	0.642884	0.726766	1.44988	0.962293	5	28,35,54,224,259	12.89	Intergenic	RLTR9E|LTR|ERVK	8284	NM_027064	ENSMUSG00000045022
chr1	55039876	55040476	55040176	601	5.93574	8.46958	1.6222	0.773209	0.758357	0.610718	0.684639	1.16818	0.887949	0.707097	1.06996	0.99447	0.41982	0.824882	0.670054	0.510883	0.183571	0.270036	1.00727	1.25279	1.19654	1.39562	1.20123	0.993059	0.622896	0.245137	0.519178	0.587866	1.37821	0.117567	0.413686	0.349277	0.469177	0.171174	0.337295	0.458255	0.412411	1	192	30.25	Intergenic	Intergenic	-12594	NM_026424	ENSMUSG00000025981
chr13	99015826	99016426	99016126	601	2.47197	3.52384	0.847805	1.06639	0.671819	0.464831	0.571267	0.584092	0.331542	1.84274	1.87769	1.48596	1.34954	0.807883	0.686293	0.356827	0.367142	0.572786	17.4392	8.13282	8.26303	8.82045	5.38696	3.8039	6.74166	0.591183	0.519178	1.20671	1.58762	1.23515	3.05306	0.396128	1.02776	0.401728	0.850899	0.533371	0.714846	6	1.97218e+17	37.19	Intergenic	Intergenic	-31561	NM_027064	ENSMUSG00000045022
chr13	99016548	99017148	99016848	601	3.86865	2.22866	3.38886	3.18726	1.39351	3.53129	1.21905	1.23338	1.61448	2.97838	5.25789	3.20903	2.82702	2.74944	3.03168	1.68407	0.183571	0.489527	14.0316	9.31339	9.81695	12.3298	3.13623	5.72723	4.98317	0.716846	1.38447	1.71549	2.87431	1.02538	2.62353	1.15685	2.6636	0.967661	1.14863	1.72116	1.23723	9	6,8,14,89,311,361,372,391,554	32.23	Intergenic	Intergenic	-32283	NM_027064	ENSMUSG00000045022
chr1	55052438	55053038	55052738	601	2.63612	1.96747	2.83231	2.42945	1.40672	9.35954	6.4656	2.35334	3.50856	6.89528	9.91854	10.4138	10.3243	14.1364	16.089	15.2053	22.2121	9.88794	1.56988	2.73008	3.44296	1.1837	2.61918	5.5443	8.94093	42.0269	1.12489	11.4931	2.39192	6.95584	0.691237	4.70669	1.69052	5.29971	1.54886	1.5304	1.67714	56	11,74,82,91,96,103,110,138,143,163,168,208,215,223,225,230,243,248,260,264,275,281,286,321,346,362,371,384,395,398,403,408,416,418,428,456,478,490,502,508,515,520,529,532,534,544,546,548,551,561,565,576,580,583,589,594	66.45	promoter-TSS (NM_001039710)	promoter-TSS (NM_001039710)	-32	NM_026424	ENSMUSG00000025981
chr13	99137134	99137734	99137434	601	2.79211	3.224	2.47473	2.18596	0.821442	1.39449	1.16456	0.702145	1.79611	0.537108	0.262228	0.405837	0.488056	0.525943	0.474026	0.510883	0.367142	0.482773	0.574889	0.582538	0.346499	2.29457	1.09287	1.85851	1.7526	0.899152	0.605707	0.666955	0.862452	0.537581	1.66531	0.698554	1.03515	1.06552	0.608935	0.846801	1.26473	18	5.83494e+52	0	Intergenic	IAPEz-int|LTR|ERVK	-47389	NM_001004149	ENSMUSG00000050919
chr1	55108455	55109055	55108755	601	8.84963	9.28407	3.11177	1.22243	1.24389	3.80303	0.577875	1.11379	1.65771	6.07248	8.71684	7.40103	1.87026	3.03335	5.67903	1.32724	0.367142	2.52119	8.16088	8.94658	14.5613	11.5604	3.98142	10.5048	3.09916	1.03719	1.21141	2.33434	1.79005	1.04197	3.31477	1.33405	2.22176	1.31364	0.759156	0.898138	0.824823	5	279363435536561	15.21	Intergenic	ORR1B2|LTR|ERVL-MaLR	20607	NM_008303	ENSMUSG00000073676
chr13	101233855	101234455	101234155	601	1.96446	1.5409	1.0633	1.32529	1.49326	4.03759	0.80462	0.995734	1.06958	3.73262	4.67415	3.84941	2.96079	2.51787	3.70985	1.63272	1.285	0.945814	2.13603	1.72283	1.50274	1.38616	0.856036	1.1373	0.9588	0.352235	0.519178	1.25482	1.39219	3.43761	0.968788	4.65384	2.62887	2.34068	1.6793	1.45529	0.687352	16	1.26141e+47	50.58	intron (NR_046158, intron 1 of 3)	intron (NR_046158, intron 1 of 3)	2028	NR_046158
chr13	102655062	102655662	102655362	601	7.77717	5.92561	3.59727	1.15385	0.621945	1.15993	0.861306	0.995734	0.738039	4.98256	3.51228	3.58929	0.599772	1.19711	1.74028	0.305475	0.367142	0.643065	5.21018	2.75612	3.06418	1.02174	1.82971	1.05449	1.85337	0.352235	0.692237	1.66739	1.1564	0.831732	0.968788	0.865532	0.876291	0.649852	0.471321	0.991627	0.439906	2	114510	17.02	Intergenic	Intergenic	-38196	NM_008533	ENSMUSG00000021624
chr13	102670294	102670894	102670594	601	5.64449	1.95201	1.4872	0.997819	0.435658	2.34704	0.929006	0.823284	1.06958	1.48562	3.09114	2.75521	0.722515	1.07283	0.97241	0.86771	0.550713	0.537646	1.60801	0.876729	0.490153	1.0312	0.561916	0.49619	1.04425	0.119474	0.0865296	1.71549	0.614267	1.16878	0.69652	1.40221	1.3802	1.25063	0.635023	0.678197	0.412411	8	8.31922e+22	51.9	Intergenic	Intergenic	-22964	NM_008533	ENSMUSG00000021624
chr13	102749791	102750391	102750091	601	3.12448	1.96747	2.18819	1.37846	0.635155	1.49318	0.985692	0.705231	0.994626	3.10838	3.51228	2.16024	1.3822	0.752948	1.59375	0.662302	0.367142	0.522239	0.786873	0.647576	0.799862	1.40509	0.938073	0.579002	0.790848	0.779678	0.173059	1.17573	1.67914	4.18449	0.413686	2.13741	1.56639	1.34151	1.12254	0.940289	0.632364	16	47,60,99,101,124,179,254,332,372,377,399,406,452,463,569,586	47.27	intron (NM_175171, intron 26 of 28)	intron (NM_175171, intron 26 of 28)	-10164	NR_130171	ENSMUSG00000091906
chr13	102827389	102827989	102827689	601	2.86869	3.91176	1.77138	2.10198	1.07081	2.071	1.04018	0.703688	0.919672	0.714243	0.568482	0.351514	0.458099	0.467067	0.719158	0.459531	0.367142	0.27869	0.969462	0.604772	0.616414	1.83024	2.06191	2.31329	0.555715	1.02481	0.865296	0.842255	0.705787	0.856623	1.67059	0.494939	2.10502	0.702264	0.628719	0.846801	1.23723	21	12,46,50,58,60,80,87,92,105,114,135,149,156,172,205,232,235,251,312,452,529	0	intron (NM_175171, intron 5 of 28)	IAPEz-int|LTR|ERVK	67434	NR_130171	ENSMUSG00000091906
chr13	102839972	102840572	102840272	601	4.15457	4.33833	1.48484	1.65276	1.14414	5.78393	1.74023	0.877681	0.588129	5.41966	4.4349	3.395	3.02612	3.58023	3.5954	2.60313	0.183571	0.605498	1.25707	0.832667	2.24992	2.94506	1.96439	1.21943	1.61529	0.660203	0.778767	2.07995	1.47672	1.2015	1.80144	1.67822	1.58634	2.49429	1.11624	1.05756	0.769835	4	20171296343	40.99	intron (NM_175171, intron 5 of 28)	intron (NM_175171, intron 5 of 28)	80017	NR_130171	ENSMUSG00000091906
chr1	7297782	7298382	7298082	601	4.34478	2.23639	1.97979	1.10068	1.00773	1.17424	0.689045	0.706775	1.1013	0.955656	1.4911	1.34598	0.804273	1.18861	1.16844	1.17055	0.550713	0.274363	1.6429	1.99186	4.13596	2.57932	1.73219	1.92401	0.690077	0.30178	0.259589	0.921343	0.431226	0.252197	1.10492	0.578427	1.34547	0.558965	0.716873	0.669011	0.852317	7	8.12343e+19	0	Intergenic	MMERVK9E_I-int|LTR|ERVK	209162	NM_183028	ENSMUSG00000051285
chr13	103720281	103720881	103720581	601	2.34203	2.22866	1.9111	1.66817	1.60622	3.05644	1.10567	0.997277	1.81913	0.689954	1.82419	1.29166	0.935129	1.56933	1.96106	1.42995	0.917855	0.4871	3.66228	3.21695	2.70329	7.21159	3.95974	5.00399	3.31602	1.14429	1.90365	1.79458	1.29368	0.554645	1.24634	1.32894	1.34547	1.64902	1.39777	1.73575	0.687352	15	2.5727e+44	0	Intergenic	MMERGLN_LTR|LTR|ERV1	44001	NM_172592	ENSMUSG00000032621
chr13	104580755	104581355	104581055	601	3.28048	3.224	1.34511	0.601772	0.721693	2.12678	1.15795	1.52697	1.14454	2.99123	5.0646	5.38076	1.09594	1.18011	2.32064	1.06784	1.10143	0.45196	1.32718	2.90425	3.18843	1.70877	1.06191	1.13662	0.690077	0.238949	0.0865296	1.17573	1.46973	1.83175	0.277551	2.19447	0.717435	1.10399	0.956123	0.813836	0.879811	7	4.10336e+18	44.79	Intergenic	Intergenic	235898	NM_026072	ENSMUSG00000021715
chr13	104911492	104912092	104911792	601	8.02605	6.44799	4.9471	2.06421	1.43018	2.50866	0.809026	1.28932	1.58276	3.93833	3.77836	4.70966	1.3277	2.37918	4.63316	1.22454	0.367142	0.921754	10.6194	6.7306	6.57133	4.12745	4.20121	3.59891	4.26245	0.358423	0.173059	2.89122	1.30067	0.386357	2.36183	0.927704	0.903628	1.39393	0.654807	0.898138	0.439906	7	6.01482e+19	0	Intergenic	MMERVK9E_I-int|LTR|ERVK	-47899	NM_029984	ENSMUSG00000042655
chr13	104995208	104995808	104995508	601	3.48291	2.10966	1.91583	2.15515	0.884527	4.34224	1.3869	0.997277	1.58276	0.77567	0.568482	0.860248	0.651574	0.700601	0.735397	1.63008	0.367142	0.577112	0.644367	0.564484	0.634809	1.2539	1.39163	1.25948	0.891619	1.48415	0.692237	0.587866	0.660027	0.714166	0.832654	1.06826	1.50432	1.0131	0.988513	1.05756	1.70463	31	25,63,76,87,108,153,161,166,171,192,202,207,215,225,241,294,309,324,339,354,365,372,379,388,397,410,418,444,451,473,598	0	intron (NM_029879, intron 2 of 5)	IAPEz-int|LTR|ERVK	59422	NM_029879	ENSMUSG00000021719
chr13	105256640	105257240	105256940	601	12.26	9.44172	4.94002	2.16707	1.12069	2.50866	1.04458	0.938251	1.5078	6.06818	7.30221	5.924	2.37745	3.02288	4.55157	1.8842	0.183571	0.517913	3.31716	1.95575	2.50695	3.55926	1.40247	1.88057	1.02598	0.182306	0.173059	0.794149	1.09125	0.587833	0.691237	1.45329	0.965692	1.04461	0.644915	0.753313	0.962293	5	55146248314389	19.5	intron (NM_027934, intron 2 of 7)	MLT-int|LTR|ERVL-MaLR	36074	NM_027934
chr13	105493479	105494079	105493779	601	7.75236	3.65057	1.97742	1.22243	0.535407	0.281759	0.287836	0.641575	0.406497	2.86412	3.62909	2.40885	1.38511	1.75249	2.19807	1.2219	0.183571	0.318156	1.03571	1.57218	2.14456	1.99352	1.23219	1.24014	1.01066	0.245137	0.432648	0.53976	0.862452	0.319042	0.560385	0.218936	1.2834	0.164205	0.441645	0.542558	0.439906	3	444499571	0	Intergenic	RLTR13D6|LTR|ERVK	50086	NM_008308	ENSMUSG00000021721
chr13	105976315	105976915	105976615	601	3.1587	1.67536	1.55588	2.04881	0.834653	2.07529	0.636764	0.411642	1.28294	0.874235	0.614437	0.497235	0.438959	0.410161	0.62095	0.965138	0.734284	0.403841	0.609469	0.867925	0.381286	0.738302	1.01547	0.826078	1.14502	0.97436	0.519178	0.587866	0.705787	0.882923	0.418968	0.625279	0.814226	0.691663	0.818508	0.888952	0.742341	28	19,72,117,155,236,268,288,346,362,369,383,404,407,423,428,438,453,468,483,488,512,514,520,522,526,539,549,561	5.29	Intergenic	IAPEz-int|LTR|ERVK	532922	NM_008308	ENSMUSG00000021721
chr13	106265510	106266110	106265810	601	7.73729	2.80516	2.75182	1.37846	1.63992	0.995454	0.632359	1.2303	0.331542	2.80269	3.30179	1.92312	1.74211	3.74442	5.58894	3.56827	0.734284	0.434654	1.20406	0.862894	1.54604	2.57932	1.02632	1.07519	2.0885	0.295592	0.346119	0.794149	1.29368	0.201475	0.560385	0.396128	1.91144	0.663789	0.66111	0.542558	0.632364	3	46,71,282	0	Intergenic	RLTR13E|LTR|ERVK	671105	NM_029665	ENSMUSG00000042590
chr13	106785639	106786239	106785939	601	4.63886	2.7897	2.19056	2.10198	0.90798	3.48838	0.98349	0.646205	1.06958	0.717095	0.656534	0.551558	0.411707	0.904696	0.849844	1.07048	0.550713	0.511159	0.692188	0.630373	0.615413	1.21341	1.78327	1.01172	1.56637	1.01244	0.519178	0.666955	0.816691	0.815138	1.38776	0.620172	1.12455	0.775582	0.798724	0.98244	1.01728	28	34,88,100,110,123,127,129,135,137,161,166,176,181,211,224,227,248,262,286,318,367,399,448,460,480,518,563,576	0.17	Intergenic	IAPEz-int|LTR|ERVK	150976	NM_029665	ENSMUSG00000042590
chr13	106856448	106857048	106856748	601	10.9603	9.75702	1.27171	2.32659	0.522196	0.582111	0.4623	0.759628	0.331542	3.04266	4.2281	2.56032	0.755177	0.486036	0.760143	0.559597	0.183571	0.188677	2.8289	1.6943	4.19515	1.5171	0.639316	0.826757	0.876298	0.238949	0.259589	0.873237	0.999732	0.151224	0.968788	0.213829	1.69052	0.289935	0.353491	0.17779	0.549882	5	178195248538577	31.74	exon (NM_029665, exon 24 of 30)	exon (NM_029665, exon 24 of 30)	80167	NM_029665	ENSMUSG00000042590
chr13	107709607	107710207	107709907	601	3.37212	0.987602	0.92121	0.894956	0.984275	1.04265	0.926803	0.646205	1.28294	2.33271	2.78874	3.71776	1.33331	1.3757	2.53329	0.967777	0.367142	0.616578	7.39144	2.328	1.03699	1.44558	1.36067	0.723922	1.71901	0.245137	0.259589	2.46154	0.614267	1.5459	0.418968	1.23524	1.22134	0.939787	0.808616	1.09971	0.522388	3	66327599	28.93	Intergenic	Intergenic	22510	NR_045900	ENSMUSG00000102000
chr13	108458092	108458692	108458392	601	3.38028	1.82528	1.4138	1.75562	0.921191	2.25408	0.69345	0.762715	0.738039	0.534256	0.851759	0.751602	0.460803	0.340816	0.719158	1.11656	0.367142	0.318156	0.451767	0.43522	0.343495	0.738302	0.608356	0.454784	0.522125	0.729223	0.432648	0.460672	1.62639	0.193179	1.51333	0.568213	0.469177	0.394759	0.527084	0.641452	0.879811	20	6.31462e+58	0.17	Intergenic	IAPEz-int|LTR|ERVK	142055	NM_178683	ENSMUSG00000021697
chr13	108729403	108730003	108729703	601	3.13955	1.69082	1.69325	0.929244	0.572071	0.347551	0.407817	0.817112	1.02635	0.839948	0.81159	0.951646	0.441664	0.29241	0.776382	0.61095	0.367142	0.337889	0.467601	0.551054	0.688492	1.09194	1.26779	0.599025	0.488534	0.182306	0.432648	0.842255	0.522746	0.294151	0.277551	0.172085	1.34547	0.604408	0.379578	0.542558	0.412411	5	74,96,137,262,553	0	intron (NM_011056, intron 1 of 16)	RLTR13B3|LTR|ERVK	75526	NM_011056
chr1	55278939	55279539	55279239	601	3.2764	2.50532	1.4872	1.89626	1.91571	1.87363	1.10347	1.1759	0.706316	1.39135	2.42513	3.1093	1.10697	2.32031	3.09702	3.04947	0.550713	0.318156	0.783323	0.613171	0.743676	1.21341	0.577396	0.579002	1.39842	0.30178	0.173059	1.17573	1.81642	0.411718	0.827372	1.80345	0.903628	2.13467	0.926447	1.08512	0.962293	12	1.20274e+35	11.74	Intergenic	RLTR9E|LTR|ERVK	42062	NM_175439
chr13	109599761	109600361	109600061	601	4.80584	4.22706	2.26396	0.860669	1.00773	1.9008	1.28234	0.938251	1.1013	4.94113	4.5305	2.89201	0.648869	1.63671	3.39938	0.662302	0.183571	1.48156	4.36679	0.698373	1.79306	1.09194	0.592876	0.785351	0.757257	0.471709	0.259589	3.15947	2.17551	1.33613	0.560385	1.22502	1.06248	1.44634	0.5073	0.439883	0.577376	3	217313327	40	intron (NM_011056, intron 3 of 16)	intron (NM_011056, intron 3 of 16)	275317	NR_030644	ENSMUSG00000076946
chr13	109651831	109652431	109652131	601	3.76069	3.50838	2.40133	1.60307	1.0576	0.479135	0.756745	0.585635	1.1013	2.27843	3.39353	1.74032	1.20495	0.605758	0.547488	0.662302	3.12071	0.989606	0.543221	0.913244	1.37748	1.32542	0.825076	0.889545	0.977069	0.182306	0.173059	0.666955	0.751547	0.403421	0.277551	0.974556	1.22134	0.999168	1.06047	0.762499	0.687352	8	22,54,84,128,227,373,409,493	43.97	intron (NM_011056, intron 3 of 16)	intron (NM_011056, intron 3 of 16)	-251678	NR_035442	ENSMUSG00000084651
chr13	109852569	109853169	109852869	601	2.74283	2.79743	2.26396	2.32659	0.435658	4.50671	1.85581	1.11224	0.588129	0.758527	0.767564	0.345765	0.49617	0.361755	0.424922	0.965138	0.183571	0.572786	0.508642	0.559453	0.542334	0.65732	2.48914	1.4251	0.790848	1.67264	0.605707	0.71506	1.31306	0.966363	0.974071	0.578427	1.78731	0.821026	0.569367	0.524185	0.769835	26	48,81,94,237,244,278,291,300,309,316,323,334,349,364,417,433,443,451,456,487,492,497,505,547,582,595	0	intron (NM_011056, intron 7 of 16)	IAPEz-int|LTR|ERVK	-50940	NR_035442	ENSMUSG00000084651
chr13	110715935	110716535	110716235	601	3.14363	0.845412	2.11715	0.860669	0.944644	0.314655	0.348928	0.702145	0.738039	0.812808	0.654606	0.697279	0.411707	0.622756	0.980529	0.356827	0.550713	0.342215	3.53142	0.757973	1.03599	0.616829	0.530956	1.07383	0.454944	0.23276	0.778767	1.74647	0.725171	0.520987	0.968788	0.224044	1.50432	0.545028	0.582848	0.813836	0.577376	5	49111162326579	0	Intergenic	RLTR13C2|LTR|ERVK	-187264	NR_131193
chr13	111125591	111126191	111125891	601	3.37212	1.41417	0.56599	1.74022	0.994518	0.314655	0.401209	0.935165	0.588129	1.48277	1.75333	1.71732	1.40134	1.18861	0.816978	1.17319	1.10143	1.15855	0.514784	0.453275	0.998701	1.77082	0.716716	0.64111	1.01066	0.245137	0.173059	0.794149	1.17578	0.10927	0.413686	0.260681	0.593306	0.335379	0.723177	0.678197	0.522388	2	50564	0	Intergenic	RLTR13D6|LTR|ERVK	103540	NR_045908
chr13	111700077	111700677	111700377	601	3.35298	2.37859	1.90874	1.68705	0.635155	2.77039	0.752339	1.29087	1.17626	0.642819	0.566553	0.448661	0.779725	0.185127	0.670054	0.865072	0.183571	0.537646	0.818222	0.757122	0.47276	0.799039	1.46903	1.4251	0.943479	0.90534	1.21141	1.50921	1.56125	0.932235	0.984636	0.521362	1.15928	0.841931	0.628719	0.828429	1.31972	25	29,75,150,172,179,206,283,290,325,334,346,351,361,366,373,393,395,403,407,442,535,543,569,574,578	0	intron (NM_172593, intron 3 of 12)	IAPEz-int|LTR|ERVK	14199	NM_172593	ENSMUSG00000032727
chr13	112269060	112269660	112269360	601	6.98905	3.21627	1.34039	0.826381	1.61646	0.479135	0.518986	1.11379	0.513175	2.38414	2.82329	2.11166	1.55404	3.57629	4.16725	3.0034	0.367142	0.392761	1.42446	0.569109	0.653204	2.34585	1.15479	0.764648	0.757257	0.182306	0.173059	1.17573	0.660027	0.268791	0.413686	0.44298	1.9735	0.447172	0.644915	0.711162	0.632364	6	9,58,136,273,537,590	0	Intergenic	RLTR13D6|LTR|ERVK	-19091	NM_029898	ENSMUSG00000049985
chr13	112368300	112368900	112368600	601	3.0206	0.972142	0.779122	0.464622	0.485532	0.512031	0.867914	0.526609	1.25121	0.519965	0.958931	0.248617	0.411707	0.595289	0.253252	0.356827	0.917855	0.779296	0.764259	0.457048	0.289812	0.616829	0.577396	0.434081	0.656486	0.245137	0.173059	1.04854	0.568506	0.310745	0.418968	1.08958	0.531242	0.709233	0.713285	0.355581	0.577376	8	1.54257e+23	43.8	intron (NM_001168403, intron 10 of 11)	intron (NM_001168403, intron 10 of 11)	80082	NM_029898	ENSMUSG00000049985
chr13	112439935	112440535	112440235	601	5.11907	4.38471	2.83231	1.18814	1.49326	5.59657	1.73583	1.46949	1.35789	5.32539	8.42761	6.45831	2.0991	3.46248	4.64939	2.1436	4.95642	4.25495	12.3842	16.5552	20.3184	8.97163	5.71204	9.68148	7.68219	1.06908	0.692237	2.61971	2.32678	3.43667	3.47732	5.21273	3.38103	2.84724	2.42226	3.21482	1.34721	12	29,75,116,137,148,180,219,323,401,511,532,593	50.74	Intergenic	Intergenic	-23835	NM_010560	ENSMUSG00000021756
chr13	112798743	112799343	112799043	601	4.68814	2.53624	0.56599	1.0167	0.808231	1.50748	1.28014	1.05322	0.694807	1.75847	2.71033	2.59482	0.823413	1.8068	1.21754	1.17582	0.734284	0.184351	4.15153	3.61646	2.23103	2.28642	1.44891	1.55136	1.78619	0.245137	0.259589	1.66739	1.20216	0.697572	0.418968	2.23022	1.56639	1.49875	0.615238	0.753313	0.742341	16	22,40,46,81,220,259,285,395,434,481,500,523,526,569,583,585	10.74	Intergenic	RLTR9D|LTR|ERVK	-1734	NM_008247	ENSMUSG00000021759
chr13	113113483	113114083	113113783	601	3.38028	1.96747	1.41143	0.792094	0.808231	0.347551	0.870117	1.1107	0.513175	0.581392	0.633557	0.588633	0.708784	0.505004	0.416803	1.16791	0.367142	0.357622	1.23864	1.05176	1.12596	1.59808	0.639316	1.07451	1.36483	0.471709	0.432648	1.12763	0.679411	0.411718	0.413686	0.396128	1.84937	0.558965	0.635023	0.711162	0.329929	9	18,92,133,285,335,377,539,562,586	0	Intergenic	RLTR13B4|LTR|ERVK	-12802	NM_010370	ENSMUSG00000023132
chr13	113273056	113273656	113273356	601	3.35298	4.04622	3.46226	2.70723	1.39351	2.97635	1.3847	1.1107	1.61448	0.99994	0.568482	0.843	0.57252	0.643695	0.62095	0.559597	0.367142	0.318156	0.691869	0.77895	0.471758	1.70877	2.98914	1.77569	1.11143	1.19474	0.951826	1.04854	1.13002	0.529284	1.66003	0.859537	1.2834	1.2682	1.09015	0.921917	1.23723	24	15,20,28,32,62,71,97,105,183,205,218,222,230,232,252,259,264,276,320,325,327,405,431,575	0	Intergenic	IAPEz-int|LTR|ERVK	63697	NM_023612	ENSMUSG00000042379
chr13	113273909	113274509	113274209	601	2.94527	2.51305	2.26632	2.31119	0.871316	3.18803	1.67474	0.470669	0.481452	0.551399	0.394306	0.594382	0.550676	0.391193	0.547488	0.86771	0.183571	0.333562	0.546771	0.706771	0.583129	1.44558	2.92722	0.908889	0.723667	1.29565	0.605707	0.333477	0.476986	0.806372	0.555103	0.651702	0.531242	0.932819	0.582848	0.753313	0.879811	30	1.16123e+89	0	Intergenic	IAPEz-int|LTR|ERVK	64550	NM_023612	ENSMUSG00000042379
chr13	113565626	113566226	113565926	601	2.54039	2.0942	2.54341	3.13757	0.871316	2.08531	1.44799	1.29241	1.43285	0.714243	0.652677	0.297191	0.384454	0.555381	0.490265	0.508245	0.183571	0.412494	0.521245	0.770551	0.472259	2.14339	1.78327	2.14767	1.78619	1.17618	0.692237	0.460672	1.40458	0.428781	2.36183	0.651702	1.22134	1.32758	0.471321	0.98244	1.12726	22	2.91882e+64	0	Intergenic	IAPEz-int|LTR|ERVK	52638	NM_130796	ENSMUSG00000042364
chr13	113605911	113606511	113606211	601	1.87689	1.5409	1.34747	1.0167	0.734904	3.72723	1.96698	0.823284	0.919672	2.58127	3.12183	2.24331	2.03378	1.36523	1.35635	1.73542	0.550713	0.671451	4.72965	2.94539	2.88023	2.39712	1.48451	1.61347	2.11914	0.46552	0.346119	2.20715	2.27403	3.95719	1.11549	4.19554	1.49693	4.62562	2.14073	1.04837	0.852317	20	15,79,83,95,98,153,280,377,394,396,407,423,431,433,443,487,495,507,518,588	43.47	intron (NM_130796, intron 1 of 1)	intron (NM_130796, intron 1 of 1)	12353	NM_130796	ENSMUSG00000042364
chr13	113607745	113608345	113608045	601	3.23811	4.03849	1.90874	1.22243	0.921191	2.0095	0.874523	0.585635	0.769762	2.45127	3.75346	1.83172	0.785134	0.938075	1.73255	0.816358	1.46857	0.561706	5.7786	3.98709	4.9855	2.07319	1.57739	1.65419	1.51451	0.773489	1.12489	2.17616	1.59461	2.26836	1.93758	1.82477	1.65579	1.45331	1.06047	0.940289	0.687352	7	1.81082e+19	28.1	intron (NM_130796, intron 1 of 1)	intron (NM_130796, intron 1 of 1)	10519	NM_130796	ENSMUSG00000042364
chr13	113730409	113731009	113730709	601	4.42136	1.55636	2.75418	2.49803	1.75584	1.30582	1.15575	1.52234	0.631361	2.18701	2.14378	2.29763	2.06914	2.0194	2.00204	1.78677	0.550713	0.504933	17.4903	8.01735	6.56382	7.4477	5.8622	6.26822	2.67486	0.358423	0.259589	2.92221	1.50309	0.529284	1.53446	1.86651	1.99345	1.64902	1.29342	1.39854	1.15475	5	18198218512557	35.37	Intergenic	(CAAA)n|Simple_repeat|Simple_repeat	-63799	NM_172595	ENSMUSG00000042348
chr13	113794160	113794760	113794460	601	6.89616	3.08181	6.59764	5.34241	2.05509	18.2543	9.34616	2.87995	3.03862	6.44389	8.63616	9.56245	8.05334	12.5861	14.2753	14.5944	12.1157	7.75519	8.506	6.51236	5.29621	9.07155	3.9133	7.96518	13.9701	19.9055	1.55753	10.4479	2.30739	5.76358	1.65474	4.03456	3.1675	4.22026	2.0004	1.86761	1.92459	53	13,34,38,57,89,95,98,101,104,136,143,147,166,174,180,185,187,193,197,228,233,240,242,263,290,301,303,316,321,337,340,360,368,378,381,388,417,428,433,456,462,473,490,505,518,548,553,556,559,567,574,581,583	56.69	promoter-TSS (NM_172595)	promoter-TSS (NM_172595)	-48	NM_172595	ENSMUSG00000042348
chr13	114026251	114026851	114026551	601	9.67603	15.0984	6.20936	2.90948	0.871316	0.596415	0.682437	0.758085	0.812994	3.07839	3.7382	2.61465	2.18377	0.469037	1.51178	0.66494	0.183571	0.544399	3.64353	4.22338	2.39408	7.0023	2.04643	1.59208	3.27006	0.238949	0.173059	1.66739	1.65976	0.747823	1.64946	0.484724	2.59414	0.45414	0.697089	0.771685	0.632364	12	21,39,75,173,185,298,392,397,518,562,585,588	32.23	intron (NM_172595, intron 4 of 4)	intron (NM_172595, intron 4 of 4)	125041	NM_177004
chr1	3279813	3280413	3280113	601	4.16556	3.21627	2.40369	2.94725	1.09427	3.80732	1.57238	1.17436	1.28294	1.21136	1.68247	1.54603	0.62973	2.41712	2.57389	3.25752	0.183571	0.361948	1.37468	1.16045	1.36059	2.45785	1.53095	1.55068	1.05957	0.911529	0.865296	0.666955	0.816691	0.781481	1.24634	0.875746	1.62845	1.49875	0.916555	1.04296	0.659858	12	4.03684e+34	1.32	intron (NM_001011874, intron 2 of 2)	ETnERV-int|LTR|ERVK	391385	NM_001011874	ENSMUSG00000051951
chr13	114050517	114051117	114050817	601	3.38311	2.52851	2.33028	0.845265	0.33591	0.549215	0.285634	0.292046	0.406497	0.785667	1.09101	0.745852	1.1286	0.332317	0.661935	0.254123	0.183571	0.49818	0.280824	0.326527	0.509049	5.21123	1.23219	0.371973	0.522125	0.176117	0.0865296	0.666955	0.660027	0.075612	1.10492	0.557999	1.62845	0.447172	0.173594	0.135639	0.274941	5	167387416484522	33.39	intron (NM_172595, intron 4 of 4)	intron (NM_172595, intron 4 of 4)	100775	NM_177004
chr13	114278565	114279165	114278865	601	12.9851	12.6966	3.88144	2.01452	1.45363	0.779487	0.57347	0.759628	0.513175	5.14255	5.87233	4.3633	3.78129	2.24049	2.04264	0.816358	0.367142	0.427901	6.21649	5.38469	6.62551	7.16426	3.22754	3.18553	2.56171	0.176117	0.519178	1.38202	0.614267	0.252197	1.38247	0.265788	2.00823	0.677726	0.481213	0.593895	0.549882	4	29163321574	0	Intergenic	RLTR13D6|LTR|ERVK	109229	NM_010887	ENSMUSG00000021764
chr13	114297607	114298207	114297907	601	6.34753	8.20839	2.33028	2.30771	0.472322	1.82214	1.03577	0.995734	1.02635	6.88672	4.23405	3.27168	4.66191	2.96006	1.68345	0.970415	0.183571	0.353295	4.46371	2.79304	3.90183	6.24112	2.63466	1.94335	2.29004	0.182306	0.519178	1.79458	1.18277	1.12588	0.827372	1.668	1.22134	1.44634	0.589151	0.762499	0.989787	5	5320387417580	45.95	intron (NM_010887, intron 4 of 4)	intron (NM_010887, intron 4 of 4)	90187	NM_010887	ENSMUSG00000021764
chr13	114406749	114407349	114407049	601	9.14247	5.21466	3.036	1.06639	0.635155	0.610718	0.457895	1.34835	0.994626	2.09845	2.11116	2.2663	1.03603	1.46205	2.0264	0.613588	0.367142	0.357622	3.41539	1.27503	0.832647	1.48738	1.39163	0.743945	0.522125	0.176117	0.346119	0.587866	0.568506	0.453672	0.54982	0.703661	2.3385	0.775582	0.726766	1.22075	0.797329	8	10,72,98,129,251,379,386,416	40.33	Intergenic	Intergenic	-18955	NM_010887	ENSMUSG00000021764
chr13	114571653	114572253	114571953	601	11.5705	3.39711	1.12962	1.51561	1.08106	0.544926	0.739123	1.2303	0.43822	1.71704	2.46722	2.17748	1.22139	0.605758	1.1031	0.913786	0.367142	0.522239	0.707384	0.485165	1.27212	0.88002	0.608356	0.806054	0.522125	0.182306	0.0865296	0.921343	0.816691	0.226836	0.418968	0.255574	1.22134	0.216617	0.533388	0.500406	0.522388	5	62244290331544	27.11	Intergenic	MamRep434|DNA|TcMar-Tigger	-35275	NM_175218	ENSMUSG00000051758
chr13	114593863	114594463	114594163	601	4.87959	3.93495	2.75418	1.72134	0.858106	1.60617	0.87232	0.824828	0.406497	2.04416	1.97732	2.08609	1.05787	2.05537	1.33199	0.919062	0.917855	0.599272	2.90384	2.25124	3.00849	3.07468	2.26315	1.94471	1.86869	0.955795	0.865296	0.333477	0.888828	0.529754	0.958224	0.713875	0.876291	0.695296	0.962426	1.09971	0.879811	12	1.21168e+35	2.98	Intergenic	LTRIS2|LTR|ERV1	-13065	NM_175218	ENSMUSG00000051758
chr13	115076162	115076762	115076462	601	3.65805	1.26425	0.918849	0.498909	0.572071	0.413343	0.348928	0.700602	0.962904	1.89417	3.00309	2.10909	0.444368	0.508945	1.20942	0.559597	0.367142	0.620905	1.82581	1.40555	0.943016	2.23384	1.03095	1.21875	1.01066	0.307969	0.0865296	0.921343	1.40458	0.462439	0.560385	0.213829	0.655371	0.342347	0.962426	0.744127	0.384917	7	3.11202e+19	0	intron (NM_001033228, intron 1 of 28)	RLTR13C2|LTR|ERVK	13696	NM_134058	ENSMUSG00000042275
chr13	115889435	115890035	115889735	601	2.4296	3.224	2.33264	2.94725	0.944644	1.46029	0.758948	0.938251	1.28294	0.615678	0.306254	0.297191	0.438959	0.233534	0.727278	0.865072	0.550713	0.294096	0.701242	0.556937	0.63531	3.11386	1.37615	1.79708	0.790848	1.4275	0.692237	0.842255	0.660027	0.688805	1.52917	0.484724	1.2834	0.887375	0.742961	1.6093	0.879811	23	33,68,72,80,82,102,109,114,127,136,157,171,178,194,227,254,257,307,334,337,353,414,469	0	Intergenic	IAPA_MM-int|LTR|ERVK	419953	NM_021459	ENSMUSG00000042258
chr13	116071831	116072431	116072131	601	9.67569	2.66297	1.69561	1.0167	0.944644	0.680799	0.689045	1.16818	0.919672	2.40414	3.01466	2.56032	0.567111	0.847791	0.866082	1.01649	0.734284	0.548726	5.36756	3.0478	4.67579	1.91122	2.10835	1.77773	1.78619	0.546917	0.519178	1.33391	1.81642	0.764417	1.38776	0.656809	1.62845	0.789519	0.563064	1.08512	0.494894	12	10,33,191,331,333,384,429,474,496,528,570,596	0	Intergenic	RLTR13B2|LTR|ERVK	237557	NM_021459	ENSMUSG00000042258
chr13	117180849	117181449	117181149	601	6.07383	2.81289	1.48484	2.79121	1.73966	0.826686	0.516784	1.05167	0.812994	4.10118	3.96411	2.62615	4.6563	4.46855	3.83242	3.87111	0.367142	0.546299	2.14768	1.50167	2.12366	3.88581	1.96439	1.77841	2.72672	0.352235	0.605707	0.746043	1.79005	0.638554	0.832654	0.265788	1.40753	1.16337	0.680894	0.940289	0.522388	4	43112148202	0	Intergenic	RLTR13E|LTR|ERVK	-39424	NM_010330	ENSMUSG00000021728
chr13	118035587	118036187	118035887	601	4.48978	1.95974	1.62693	2.018	1.61646	2.19257	0.758948	0.997277	0.631361	2.9241	6.44467	5.33794	1.09594	3.54488	5.38518	1.63272	0.367142	0.805256	3.49811	2.43296	1.70759	2.50781	1.24767	1.59208	1.4656	0.307969	0.605707	0.333477	0.725171	0.856623	0.54982	1.12022	0.593306	1.42543	1.3357	0.533371	0.852317	5	61307354364382	7.11	Intergenic	Intergenic	-315876	NR_045508	ENSMUSG00000079048
chr13	118137805	118138405	118138105	601	5.0246	4.36152	2.11951	3.10328	0.957854	1.54467	0.464503	0.935165	0.919672	3.38123	3.96797	3.46915	3.26619	4.11467	5.32796	3.62226	0.550713	0.467367	0.998857	1.32789	1.55743	3.45119	0.933435	1.73633	1.48092	0.53454	0.259589	1.15861	1.58762	0.411718	1.11549	0.646595	2.62887	1.2891	0.671002	0.795464	0.632364	3	32,69,92	0	Intergenic	RLTR13G|LTR|ERVK	249147	NM_021556	ENSMUSG00000021731
chr13	119419402	119420002	119419702	601	3.49798	4.92255	1.62457	1.75562	0.771568	0.563519	0.747934	0.705231	0.738039	1.16993	1.90067	1.37731	0.883328	0.816382	0.939545	1.07048	0.917855	0.596845	0.659882	1.84791	1.61512	0.900266	0.639316	1.15732	1.26406	0.358423	0.778767	1.33391	1.11064	0.823435	0.560385	0.557999	0.903628	0.625314	0.860791	1.05756	0.797329	8	39,80,115,232,281,495,524,591	0	Intergenic	RLTR13B3|LTR|ERVK	-8898	NM_145457	ENSMUSG00000025451
chr1	56667992	56668592	56668292	601	4.02464	1.96747	1.12962	1.41275	0.33591	0.948255	0.57347	0.702145	0.481452	2.367	3.01851	2.21456	2.38265	1.08132	1.43793	1.02177	0.734284	0.566032	0.666024	1.08113	1.48535	2.93428	1.34055	1.21943	0.943479	0.23276	0.259589	0.587866	0.862452	0.386357	0.837936	0.391021	0.593306	0.506552	0.425449	0.31343	0.714846	4	224502567587	0	Intergenic	RLTR13D6|LTR|ERVK	-30841	NM_027661	ENSMUSG00000045336
chr13	119669392	119669992	119669692	601	3.87963	2.24412	1.62693	2.77581	0.884527	3.23094	1.8492	1.52543	1.88258	3.38408	3.45492	2.82619	2.64166	4.52545	5.71112	7.69086	3.30428	1.91136	1.65551	1.01691	0.887831	1.90176	1.43807	1.26016	2.12209	0.421254	0.778767	2.55775	1.90794	2.54592	2.77023	1.77703	3.06332	3.24926	2.42226	1.78331	1.67714	19	32,77,96,102,128,158,231,236,266,274,304,310,398,477,512,514,519,531,575	0	Intergenic	IAPEY4_LTR|LTR|ERVK	-10350	NR_045296	ENSMUSG00000099872
chr13	119959211	119959811	119959511	601	6.74141	4.35379	1.05858	1.72134	0.621945	0.530623	0.691248	1.28315	0.663084	2.75555	2.75629	1.91737	1.63289	3.20604	3.26018	1.68143	0.367142	0.283016	7.07189	1.41017	2.44826	1.81131	2.76778	1.1373	2.02132	0.421254	0.0865296	0.921343	1.40458	0.151224	0.418968	0.448087	1.71785	0.803456	0.687197	0.898138	0.577376	0		0	Intergenic	RLTR13E|LTR|ERVK	-8705	NM_001033769	ENSMUSG00000078537
chr13	120102632	120103232	120102932	601	6.20785	4.89936	1.97506	1.93054	0.585281	0.662206	0.57347	0.702145	0.951394	2.88841	2.93625	1.78315	1.57859	1.95855	2.72081	2.38981	0.367142	0.239223	6.63464	1.44921	2.17334	1.58861	2.04643	0.993059	1.95414	0.245137	0.0865296	1.4611	1.2673	0.386357	0.418968	0.302425	1.43487	0.499584	0.343599	0.813836	0.632364	0		0	Intergenic	RLTR13E|LTR|ERVK	-37314	NM_001039648
chr14	3022832	3023432	3023132	601	3.57456	1.67536	2.89627	1.39387	0.994518	1.02835	0.630156	1.28624	0.738039	1.30993	1.99065	1.09737	1.04144	1.28542	1.85473	1.93555	0.550713	0.644964	1.68331	1.59652	2.68539	2.31613	2.41794	1.52998	0.723667	0.60356	0.346119	1.73262	1.90794	0.772714	1.66531	0.521362	3.40837	0.751044	1.88528	1.75413	0.989787	5	9102186227269	40.99	Intergenic	Intergenic	-26153	NM_001177714	ENSMUSG00000079410
chr14	3030879	3031479	3031179	601	3.87556	0.979872	0.918849	2.37976	1.43018	0.347551	0.686842	1.40429	1.47608	0.561397	0.654606	0.551558	0.657191	0.767976	0.939545	1.32197	0.550713	0.691184	1.17853	1.1168	0.941014	1.70877	2.79874	1.61075	1.36483	0.295592	0.519178	1.04854	0.999732	0.453672	0.822089	0.270895	1.91144	0.558965	1.10634	1.71197	1.04478	2	127430	40.17	Intergenic	Intergenic	-18106	NM_001177714	ENSMUSG00000079410
chr14	3070122	3070722	3070422	601	5.46652	1.96747	1.55352	1.05099	1.3803	0.479135	0.745731	1.22875	2.0527	0.931368	1.00296	0.794426	0.785342	0.885728	0.808859	1.67879	0.550713	1.01609	1.24414	1.35897	1.25022	1.06223	2.15015	1.0124	1.23047	0.584995	0.519178	0.71506	1.74429	0.294151	1.24106	0.276002	2.22176	0.461109	1.3519	1.2775	1.18225	2	216511	40.99	intron (NM_001177715, intron 4 of 6)	intron (NM_001177715, intron 4 of 6)	21137	NM_001177714	ENSMUSG00000079410
chr14	3134892	3135492	3135192	601	5.25309	1.27198	0.56599	1.32529	1.09427	0.347551	0.403411	0.939794	1.94602	1.0985	0.71968	0.794426	0.766203	0.816382	1.1031	1.53001	0.367142	0.824989	0.894161	1.10799	1.01309	2.40658	2.03095	0.970998	0.909888	0.352235	0.346119	0.333477	0.660027	0.613193	1.52917	0.177192	2.88452	0.45414	1.29254	1.57634	0.934799	2	214509	41.16	Intergenic	Intergenic	-53092	NM_001270806	ENSMUSG00000079409
chr14	3189174	3189774	3189474	601	3.44462	1.55636	1.06094	1.10068	1.39351	0.596415	0.285634	1.28624	1.87107	0.608533	0.633557	0.843	0.616208	0.719569	0.939545	0.970415	0.183571	0.577112	0.799157	0.757973	0.815253	0.819284	1.92259	0.846781	1.71901	0.245137	0.259589	0.921343	0.999732	0.327809	0.832654	0.41145	1.53166	0.335379	0.824812	1.38017	0.742341	1	445	40.33	intron (NM_001270806, intron 2 of 4)	intron (NM_001270806, intron 2 of 4)	1190	NM_001270806	ENSMUSG00000079409
chr1	56697390	56697990	56697690	601	3.29554	3.81595	2.25688	1.24131	0.994518	0.929662	0.290039	0.876138	0.43822	2.14843	3.12954	3.52347	0.831526	0.584819	1.53614	0.81372	0.734284	4.67662	1.40799	1.51132	1.96011	1.44689	1.06191	1.1373	0.421354	0.238949	0.519178	2.41343	1.11064	0.411718	1.67059	0.312639	1.06248	0.342347	0.589151	0.720348	0.329929	4	18270440494	24.13	Intergenic	Intergenic	-60239	NM_027661	ENSMUSG00000045336
chr14	3206746	3207346	3207046	601	8.66067	3.06635	4.23902	3.51473	2.102	5.40635	2.43809	2.46214	4.35328	1.64561	5.9546	4.76973	2.1484	7.07473	12.8861	9.97533	0.367142	1.36263	1.91144	5.49334	3.85753	15.2843	5.54797	7.5484	9.85024	1.94253	1.55753	1.71549	2.59435	1.95762	6.3467	4.29524	8.9491	5.98137	4.5432	5.83197	2.19953	0		32.23	Intergenic	Intergenic	-17394	NM_177135
chr14	3348090	3348690	3348390	601	4.02056	1.96747	1.27171	2.13627	1.24389	0.596415	0.806823	1.05322	1.25121	0.564249	0.895785	0.497235	0.635347	0.652194	0.931425	1.73014	0.367142	0.796602	0.906765	1.08491	0.980306	1.15268	2.12383	0.70254	1.33124	0.30178	0.605707	0.71506	0.816691	0.37806	1.24634	0.088596	2.2491	0.775582	0.912966	1.08512	0.934799	2	206501	41.65	Intergenic	Intergenic	-46703	NM_029288	ENSMUSG00000095533
chr14	3387742	3388342	3388042	601	3.05198	0.695491	1.27171	1.87737	1.14414	0.563519	0.571267	1.10916	0.887949	1.06137	1.00874	1.38306	0.515309	1.21607	1.65058	1.73014	0.734284	0.691184	0.818222	0.921643	1.54304	2.78047	1.17027	1.17803	0.876298	0.358423	0.259589	0.71506	1.79005	0.294151	0.691237	0.265788	3.3537	0.967661	1.1945	1.03378	1.01728	4	169210252597	41.32	Intergenic	Intergenic	-7051	NM_029288	ENSMUSG00000095533
chr14	3428068	3428668	3428368	601	5.10809	1.69855	1.05858	1.56878	1.04439	0.512031	0.569064	1.69325	0.738039	0.699952	0.654606	0.345765	0.804273	0.740508	0.80074	1.07048	0.550713	0.377355	0.897073	1.10799	0.818758	1.23366	3.12846	1.52862	0.488534	0.421254	0.605707	1.17573	0.568506	0.226836	0.822089	0.218936	1.87671	0.394759	0.700678	1.63686	0.989787	1	242	40.33	intron (NR_033117, intron 4 of 5)	intron (NR_033117, intron 4 of 5)	15754	NR_033121	ENSMUSG00000096488
chr14	3510661	3511261	3510961	601	3.46377	0.703222	1.55588	1.77451	1.04439	0.760894	1.14694	1.16973	0.919672	1.34706	1.44129	1.76907	1.10967	1.40317	2.23906	1.02177	0.550713	0.849048	1.26967	1.14491	1.16075	1.31464	1.74767	1.03379	1.39842	0.364612	0.259589	1.30293	1.97309	0.789778	0.54982	0.489831	4.04379	0.960692	1.90778	1.60011	0.934799	6	3.46388e+17	42.31	intron (NR_038059, intron 1 of 3).2	intron (NR_038059, intron 1 of 3).2	6861	NR_038059	ENSMUSG00000079407
chr14	3587497	3588097	3587797	601	4.45557	1.9752	0.850166	1.22243	0.236161	0.830975	0.571267	1.46177	1.1013	0.839948	0.591459	0.843	0.697966	0.906667	0.776382	0.916424	0.183571	0.699837	0.985615	1.09708	0.759568	1.21341	1.68575	0.950295	1.01066	0.238949	0.865296	0.71506	1.06488	0.369763	1.51861	0.182299	1.24868	0.716201	0.72948	1.58174	0.824823	2	220515	41.16	Intergenic	Intergenic	-46715	NM_029288	ENSMUSG00000095533
chr14	3635450	3636050	3635750	601	3.48291	1.83301	1.13198	1.04751	0.994518	0.314655	0.457895	0.818655	1.43285	0.975652	0.522527	0.800176	0.436255	0.896197	0.80074	1.62744	1.285	0.46304	0.849571	1.0677	0.832146	1.17292	1.41795	0.723243	0.842708	0.364612	0.519178	0.71506	0.953972	0.436609	0.691237	0.270895	2.78773	0.558965	1.36179	1.66604	1.20974	1	426	40.33	intron (NM_029288, intron 2 of 4).2	intron (NM_029288, intron 2 of 4).2	1209	NM_001270806	ENSMUSG00000079409
chr14	3667487	3668087	3667787	601	4.99322	2.11739	1.05858	1.89277	1.23068	0.596415	0.741326	1.51926	1.43285	0.628528	0.677583	0.394338	0.768907	0.807883	1.00489	1.16791	0.367142	1.02042	1.17562	0.873808	1.14186	1.08247	2.62382	1.56934	0.842708	0.477897	0.346119	0.666955	0.888828	0.369763	1.25162	0.432766	2.63626	0.499584	1.23407	1.07593	1.18225	1	238	40	intron (NR_033117, intron 4 of 5).2	intron (NR_033117, intron 4 of 5).2	15757	NR_033121	ENSMUSG00000096488
chr1	56773079	56773679	56773379	601	3.92891	1.95974	2.54814	2.68835	0.957854	3.10793	1.85581	0.823284	1.68943	0.768524	0.71968	0.545809	0.779725	0.86873	0.784501	1.3246	0.550713	0.533319	0.735821	0.726489	0.505044	1.05145	0.953553	1.69356	0.589306	2.07533	0.865296	0.921343	0.973356	1.26928	0.69652	1.21992	1.2834	1.55813	0.844596	0.846801	1.29222	27	46,67,202,209,243,256,265,274,281,288,299,314,329,382,398,408,416,421,452,457,462,470,512,536,547,560,598	0	Intergenic	IAPEz-int|LTR|ERVK	-135928	NM_027661	ENSMUSG00000045336
chr14	3825563	3826163	3825863	601	5.29829	2.24412	1.76665	1.78991	0.858106	0.380447	0.743528	1.63577	1.1013	0.89423	0.96086	0.703028	0.547971	0.749007	0.735397	1.07048	1.10143	0.9723	1.3608	1.28383	1.10356	2.18388	1.87151	1.05381	0.589306	0.785866	0.259589	0.969449	0.614267	0.470266	1.37191	0.276002	2.09763	0.401728	1.28624	1.22075	1.26473	2	240535	40.33	intron (NR_033388, intron 2 of 4)	intron (NR_033388, intron 2 of 4)	10950	NR_033388
chr14	3901973	3902573	3902273	601	2.91389	1.12206	2.9744	2.96265	2.30149	2.0896	2.03248	2.05204	3.81709	0.689954	0.46131	0.854499	1.025	1.34233	1.46267	1.83285	0.550713	0.792276	3.13198	2.23822	1.63251	2.89379	2.08359	5.51816	2.89467	2.28858	2.59589	1.04854	1.99247	0.630727	1.52389	1.07337	1.62845	1.72234	1.23048	1.53959	1.18225	10	61,72,75,151,177,187,271,350,515,551	10.08	Intergenic	Intergenic	56028	NM_177135
chr14	3964448	3965048	3964748	601	3.61285	2.10193	0.850166	0.841784	1.61646	0.314655	0.455692	1.63422	1.1013	0.598535	0.285205	0.703028	0.553588	0.790885	0.808859	1.27325	0.550713	0.612252	0.881558	0.798668	0.653204	1.23366	2.39162	0.661134	0.454944	0.490274	0.519178	0.794149	1.01912	0.327809	0.685955	0.088596	2.07029	0.394759	1.31233	0.964068	0.742341	1	504	40.83	Intergenic	Intergenic	-59193	NM_001029930	ENSMUSG00000096775
chr14	3991768	3992368	3992068	601	3.39127	1.39871	0.847805	1.49673	1.13093	0.976862	0.800214	1.40583	1.28294	1.12565	2.0538	1.34598	0.755177	1.51045	2.7212	2.08433	1.10143	0.965547	1.39666	1.67458	2.23203	3.00317	2.51546	1.48857	1.17861	0.358423	0.432648	1.09664	2.22827	0.798075	0.968788	0.615065	4.69916	1.04461	1.5381	1.38936	1.3747	4	21,81,275,317	40.83	Intergenic	Intergenic	-31873	NM_001029930	ENSMUSG00000096775
chr14	4034639	4035239	4034939	601	5.08894	1.69082	1.55352	2.22373	1.56659	0.530623	0.802417	1.4012	0.887949	0.877087	1.06996	0.908822	0.71981	0.769946	0.988649	2.69264	0.734284	0.976627	1.19469	0.963189	0.963413	1.2539	2.93806	0.888866	0.943479	0.490274	0.692237	0.333477	0.999732	0.62149	1.80144	0.453194	2.09763	0.401728	1.14232	1.28668	1.07227	2	224519	40.99	intron (NM_001029930, intron 3 of 5)	intron (NM_001029930, intron 3 of 5)	10998	NM_001029930	ENSMUSG00000096775
chr14	4126066	4126666	4126366	601	4.89058	1.68309	1.55352	1.11957	0.89477	0.399039	0.518986	2.04278	0.481452	0.727093	1.24414	0.957395	0.624321	0.982541	1.45456	0.816358	0.550713	0.49818	0.8877	1.01313	1.03099	1.17292	2.4071	1.17735	0.488534	0.415066	0.692237	0.969449	0.953972	0.327809	0.963506	0.312639	1.81465	0.513521	1.23048	1.2775	0.852317	2	207502	41.32	Intergenic	Intergenic	102425	NM_001029930	ENSMUSG00000096775
chr14	4157674	4158274	4157974	601	3.71956	0.979872	1.76665	2.20484	0.671819	0.812382	0.627953	1.69634	1.21949	1.57419	2.20692	1.75757	0.989843	1.53792	2.41034	2.13832	0.734284	0.99636	1.59863	1.32246	2.55963	2.19466	2.57738	1.48789	1.01066	0.60356	0.605707	0.969449	1.33944	0.688805	0.837936	0.359491	3.00865	1.07249	1.8592	1.51581	1.29222	2	121205	40	Intergenic	Intergenic	134033	NM_001029930	ENSMUSG00000096775
chr14	4158228	4158828	4158528	601	3.76884	1.81755	1.62457	1.66817	1.12069	0.958269	0.743528	2.51499	0.781271	2.00988	2.22604	1.55753	0.978817	2.1018	2.33688	2.59258	1.46857	1.09745	2.44916	2.10056	3.48375	2.00299	3.30958	2.41884	1.59996	0.484086	0.519178	1.68451	2.20189	0.856623	0.560385	0.489831	2.82245	0.670757	2.61835	2.27453	1.56716	2	79214	43.8	Intergenic	Intergenic	134587	NM_001029930	ENSMUSG00000096775
chr14	4165994	4166594	4166294	601	3.6772	1.12206	1.69797	1.41275	0.971065	0.399039	0.632359	1.46177	0.738039	0.72424	0.329231	0.703028	0.613503	0.681632	1.09498	1.2219	0.550713	0.373028	0.935521	0.901924	1.01209	1.68852	2.39162	2.18907	1.29765	0.433631	0.432648	0.842255	1.7249	0.302448	0.685955	0.437873	2.72566	0.513521	1.08656	1.4461	1.26473	3	97126400	40.83	Intergenic	Intergenic	142353	NM_001029930	ENSMUSG00000096775
chr14	4198180	4198780	4198480	601	6.30924	2.6707	1.06094	1.53102	1.3803	0.512031	0.630156	1.69479	0.994626	1.13564	0.983837	1.10312	1.02521	0.965543	0.915187	1.07312	0.550713	0.915001	1.20374	1.36315	0.979305	1.85049	2.59286	1.0124	1.33124	0.546917	0.259589	0.842255	1.07187	0.302448	1.52389	0.322854	1.4696	0.401728	1.31592	0.837615	1.23723	2	212507	41.16	Intergenic	Intergenic	-136283	NM_001309398	ENSMUSG00000079388
chr14	4241820	4242420	4242120	601	3.8222	1.25652	1.06094	1.98023	0.808231	0.845278	0.57347	1.52234	1.5078	1.66275	2.22797	2.20623	1.04705	2.13974	2.68795	1.93555	0.367142	1.02907	1.88947	1.56001	2.75847	2.27564	3.15478	2.1497	2.3419	0.60356	0.605707	0.587866	2.20189	0.739057	1.12077	0.521362	3.03598	1.19125	1.43016	1.16023	1.34721	4	84168209596	41.65	Intergenic	Intergenic	-92643	NM_001309398	ENSMUSG00000079388
chr14	4348851	4349451	4349151	601	4.56636	1.83301	0.92121	1.41275	1.09427	0.464831	0.571267	1.46177	0.738039	0.992795	0.635486	0.854499	0.697966	0.351286	1.09498	0.919062	0.550713	0.691184	0.931971	1.05427	0.796858	1.41587	2.39162	0.970998	1.26406	0.352235	0.519178	0.71506	0.705787	0.495627	0.968788	0.135448	1.87671	0.394759	1.12254	0.692789	1.09976	1	197	40.83	intron (NM_001309398, intron 3 of 5)	intron (NM_001309398, intron 3 of 5)	14388	NM_001309398	ENSMUSG00000079388
chr1	7313308	7313908	7313608	601	8.81134	4.94574	2.33028	1.37846	0.957854	1.10416	0.34232	0.761171	0.406497	2.42413	4.82149	3.16621	1.37679	1.46205	3.92251	1.68671	0.917855	1.32127	2.81015	1.37954	2.76448	1.41587	1.17027	1.22079	0.488534	0.238949	0.259589	1.413	1.60701	0.235133	0.413686	0.453194	1.24868	0.72317	0.317511	0.678197	0.522388	4	76197419435	40.99	Intergenic	Intergenic	224688	NM_183028	ENSMUSG00000051285
chr14	4430998	4431598	4431298	601	5.0698	2.38632	1.55352	1.87737	1.10748	0.544926	0.745731	1.40275	1.17626	0.879939	1.17713	1.36323	0.504492	0.496505	1.38071	1.2219	0.367142	0.770116	1.22249	1.20366	1.03099	1.93147	2.18575	0.681837	1.29765	0.660203	0.778767	1.00043	0.522746	0.62149	1.10492	0.265788	1.02776	0.604408	1.36809	1.67523	1.26473	2	201496	41.16	intron (NM_001242945, intron 1 of 3)	intron (NM_001242945, intron 1 of 3)	306	NM_001242945	ENSMUSG00000094132
chr14	4432090	4432690	4432390	601	2.18196	3.224	1.12962	1.74022	1.14414	1.91081	0.750137	0.646205	1.28294	0.571394	0.570411	0.454411	0.591659	0.660693	0.367698	0.356827	0.183571	0.337889	0.50218	0.585054	0.470757	1.0312	1.37615	1.8378	0.555715	0.767301	0.605707	0.587866	0.705787	0.496096	0.685955	0.229151	2.00823	1.05855	0.752853	0.819242	0.907305	19	1.56158e+56	9.09	intron (NM_001242945, intron 2 of 3)	IAPLTR1a_Mm|LTR|ERVK	1398	NM_001242945	ENSMUSG00000094132
chr14	4460107	4460707	4460407	601	3.60469	1.39871	1.70033	1.39387	1.51671	1.3759	1.50248	1.5208	1.35789	0.887084	1.22502	0.751602	0.618912	0.506975	0.825098	1.52474	0.550713	0.820662	1.12198	0.976618	0.905726	1.87073	2.04643	2.78742	1.4656	1.12572	1.73059	0.460672	1.13701	0.479033	1.52389	0.760726	2.07029	1.17731	0.834704	0.837615	1.01728	6	82142200212375500	30.58	intron (NM_001242945, intron 2 of 3)	intron (NM_001242945, intron 2 of 3)	29415	NM_001242945	ENSMUSG00000094132
chr14	4474309	4474909	4474609	601	3.97128	0.845412	2.33028	2.01452	0.994518	0.709406	0.457895	1.46177	1.03786	1.88132	3.51228	2.86069	0.730837	1.85977	2.6721	2.03826	0.917855	0.781196	1.90821	1.63892	2.83355	2.81149	3.54642	1.77773	1.49919	0.421254	0.692237	1.04854	2.52221	0.747823	0.963506	0.432766	3.16011	0.880406	2.16323	1.7779	1.01728	3	125209250	40.66	intron (NM_001242945, intron 2 of 3)	intron (NM_001242945, intron 2 of 3)	43617	NM_001242945	ENSMUSG00000094132
chr14	4474967	4475567	4475267	601	3.03284	0.987602	1.69797	1.5499	1.64288	1.15564	0.571267	2.57402	1.68943	1.57563	1.74561	1.30316	0.749768	1.90818	2.01828	1.87892	1.10143	1.32317	1.93956	2.02752	2.66349	1.65881	1.85603	1.61279	0.757257	0.415066	0.346119	1.12763	2.12975	0.571239	0.837936	0.307532	3.79554	0.915249	2.72988	2.61011	1.53967	3	114564579	43.64	intron (NM_001242945, intron 2 of 3)	intron (NM_001242945, intron 2 of 3)	44275	NM_001242945	ENSMUSG00000094132
chr14	4482685	4483285	4482985	601	3.29962	1.39871	0.847805	1.04751	0.435658	0.431935	0.580078	1.45869	1.32617	0.89423	0.545505	1.05454	0.613503	0.826852	0.923306	1.93292	0.367142	0.627658	0.941344	1.14954	0.961411	1.17292	2.13931	1.4044	1.65182	0.484086	1.03836	0.842255	0.888828	0.184882	1.23577	0.453194	1.24868	1.05855	0.958837	1.38936	0.934799	2	122425	40.33	intron (NM_001242945, intron 2 of 3)	intron (NM_001242945, intron 2 of 3)	51993	NM_001242945	ENSMUSG00000094132
chr14	4514730	4515330	4515030	601	5.34066	2.11739	0.56599	1.08528	1.13093	0.896767	0.401209	1.16973	1.1013	0.982797	0.589531	0.854499	0.73895	0.740508	1.07062	1.67879	0.550713	0.95014	1.12425	1.22508	1.04838	0.738302	1.68575	1.96202	0.454944	1.02481	0.865296	1.04854	0.660027	0.184882	0.691237	0.354384	1.9735	0.45414	0.994817	1.06674	1.18225	2	235530	40	intron (NM_001242945, intron 2 of 3)	intron (NM_001242945, intron 2 of 3)	84038	NM_001242945	ENSMUSG00000094132
chr14	4665063	4665663	4665363	601	4.82216	1.55636	1.4138	1.8242	1.5035	0.798079	0.634562	1.57828	1.5078	0.751381	1.15801	0.848749	0.411707	0.700601	0.866082	1.11919	0.550713	0.561706	0.956859	1.23977	0.798861	2.26486	1.67027	1.44581	0.589306	0.60356	0.778767	1.04854	1.35882	0.503924	1.11021	0.13034	1.84937	0.342347	0.870683	1.1932	1.04478	2	238533	40.33	Intergenic	Intergenic	-205793	NM_001242945	ENSMUSG00000094132
chr14	4701819	4702419	4702119	601	5.0698	0.979872	1.69561	2.65406	1.14414	0.892478	1.02476	2.21986	1.14454	2.04416	2.53037	2.30338	1.24323	1.97555	3.14574	1.93819	0.183571	1.2856	1.98092	1.83614	3.04979	3.70098	2.27399	2.13036	0.589306	0.490274	0.519178	1.09664	2.18251	0.899047	1.24634	0.406343	2.91186	1.02371	2.058	1.54337	1.51218	4	21114198239	41.16	Intergenic	Intergenic	-169037	NM_001242945	ENSMUSG00000094132
chr14	4741737	4742337	4742037	601	4.94394	1.40644	0.918849	1.91166	1.85262	0.366144	0.627953	1.10916	1.25121	0.601387	0.851759	0.703028	0.714401	0.99104	0.857963	0.865072	0.183571	0.533319	0.862493	1.06308	1.0007	1.00149	1.80959	0.970998	0.454944	0.23276	0.519178	1.25482	0.705787	0.386357	1.10492	0.172085	2.04296	0.282967	0.958837	1.01541	1.09976	1	207	40.83	Intergenic	Intergenic	-129119	NM_001242945	ENSMUSG00000094132
chr14	4839004	4839604	4839304	601	3.33383	1.26425	1.48484	1.10068	1.29376	0.512031	0.806823	2.62996	1.72116	1.15279	1.33412	0.903072	0.918902	1.22654	1.38109	1.93292	0.550713	1.07529	1.28259	1.0761	1.05439	2.50781	3.28326	1.26016	0.977069	0.53454	0.865296	0.460672	0.862452	0.294151	0.827372	0.359491	1.40753	0.632282	1.31592	1.50663	1.73213	1	96	40.5	Intergenic	Intergenic	-31852	NM_001242945	ENSMUSG00000094132
chr1	57281533	57282133	57281833	601	10.2272	7.87763	2.39897	1.53102	0.808231	0.497727	0.4623	0.759628	0.331542	5.31539	4.11145	3.64619	2.30922	1.69755	2.6721	0.613588	0.550713	0.228143	3.73048	1.39926	3.12036	2.6306	0.794116	1.28222	1.2122	0.364612	0.432648	1.61928	1.31306	0.235133	0.701802	0.469403	1.00042	0.506552	0.625131	0.304244	0.687352	6	48225338443556600	0	Intergenic	RLTR13D6|LTR|ERVK	-66837	NR_037990	ENSMUSG00000101429
chr14	4871141	4871741	4871441	601	5.0246	2.24412	0.637034	1.68705	1.09427	0.563519	0.682437	1.46177	1.06958	0.998499	0.570411	0.794426	0.864397	1.11926	0.849844	1.42731	1.10143	0.934734	1.14364	1.21417	1.23133	1.81	2.6393	1.90059	1.81978	0.421254	0.432648	0.71506	0.999732	0.588302	1.24634	0.354384	1.24868	0.461109	1.41396	1.73035	0.989787	2	117222	40.66	intron (NM_001242945, intron 1 of 3).2	intron (NM_001242945, intron 1 of 3).2	285	NM_001242945	ENSMUSG00000094132
chr14	5016765	5017365	5017065	601	3.8947	2.10966	1.20066	1.291	1.19402	0.314655	0.569064	1.98838	1.05807	0.819953	0.828781	0.854499	0.768907	0.750978	0.751636	1.42731	0.550713	0.636311	1.12198	0.836035	0.942515	1.23366	1.35603	1.59005	0.943479	0.540729	0.692237	0.842255	0.843067	0.327339	1.65474	0.317747	2.56681	0.45414	1.10634	1.22616	0.769835	2	230525	40.5	Intergenic	Intergenic	-33564	NM_175393	ENSMUSG00000079378
chr14	5043990	5044590	5044290	601	4.1505	1.53317	1.55588	2.06769	0.90798	0.742302	0.800214	1.40738	1.14454	1.32278	2.05187	2.34045	0.883328	1.55886	1.43793	1.07048	0.917855	0.969873	1.31749	1.45172	2.17584	2.17442	1.05728	1.67422	1.43201	0.477897	0.692237	0.842255	1.81642	0.655617	1.10492	0.834001	2.50474	1.02007	2.06159	1.07593	1.26473	4	42102296338	40.99	Intergenic	Intergenic	-6339	NM_175393	ENSMUSG00000079378
chr14	5086594	5087194	5086894	601	5.83594	1.69082	2.04611	1.41275	1.09427	0.629311	1.02255	0.877681	1.02635	0.734238	0.786684	1.06604	0.697966	0.681632	1.09498	1.01913	0.367142	0.656044	1.07739	1.09582	1.06778	0.819284	1.87151	1.09454	0.943479	0.471709	0.346119	0.794149	0.660027	0.453672	1.38247	0.270895	2.12497	0.684694	0.886878	1.23535	1.09976	2	224519	40.99	Intergenic	Intergenic	36265	NM_175393	ENSMUSG00000079378
chr14	5124071	5124671	5124371	601	3.42956	0.561031	1.90638	1.70593	0.89477	0.479135	1.08144	1.17127	0.962904	1.3942	2.18395	1.61185	0.959678	1.54839	1.84661	0.86771	0.550713	1.1653	1.20051	1.202	1.6718	1.89098	2.51546	2.04551	1.04425	0.358423	0.519178	0.921343	2.13674	0.520517	0.555103	0.521362	3.19484	0.901312	1.38429	1.26291	1.34721	4	38215256298	40.33	Intergenic	Intergenic	-39271	NM_001242941
chr14	5132438	5133038	5132738	601	3.01369	1.12206	0.779122	1.06639	0.721693	0.563519	0.632359	1.45869	1.47608	0.492825	0.612508	0.897323	0.774316	0.654164	1.25814	1.12183	0.183571	0.546299	0.776862	0.954384	0.798861	0.839529	1.34055	0.681837	0.876298	0.23276	0.519178	0.71506	0.705787	0.260494	0.691237	0.359491	1.44226	0.387791	1.13243	1.57634	0.962293	1	449	40.5	Intergenic	Intergenic	-30904	NM_001242941
chr14	5164506	5165106	5164806	601	3.99043	1.83301	0.989893	1.39387	1.3803	0.347551	0.854698	1.10916	1.5078	0.591389	0.698632	0.448661	0.537153	0.797414	0.776382	1.42467	0.550713	0.781196	0.893842	1.05553	0.851542	1.21341	2.01547	0.970998	0.589306	0.23276	0.951826	0.794149	1.3852	0.336106	1.23577	0.317747	1.2834	0.855868	1.0308	1.66064	1.01728	1	236	40	intron (NM_001242941, intron 2 of 4)	intron (NM_001242941, intron 2 of 4)	1164	NM_001256885	ENSMUSG00000095295
chr14	5236360	5236960	5236660	601	3.85233	1.5409	1.62457	1.61847	1.39351	0.981151	1.09686	1.69634	0.87644	1.17707	0.964717	1.44888	0.858779	0.603788	1.03775	0.865072	0.734284	0.757136	0.897711	1.22383	1.21543	0.900266	1.27863	1.67286	1.43201	1.30803	1.21141	0.842255	0.862452	0.503924	0.963506	0.667023	1.62845	1.10399	1.22058	1.01541	1.07227	8	33,73,242,304,397,405,417,535	31.9	Intergenic	Intergenic	73018	NM_001256885	ENSMUSG00000095295
chr14	5291555	5292155	5291855	601	3.06705	0.837682	1.48484	0.963531	0.621945	0.479135	0.401209	0.877681	1.11281	0.839948	1.85472	1.70325	0.556293	1.16964	1.81413	1.93555	0.183571	0.631985	0.893523	1.15039	1.94222	1.10272	2.78326	0.888866	1.04425	0.352235	0.346119	1.22384	1.70552	0.461969	0.555103	0.41145	2.56681	0.887375	1.19809	1.23913	0.687352	3	426539570	40.66	Intergenic	Intergenic	97219	NM_001256886	ENSMUSG00000096003
chr14	5342075	5342675	5342375	601	3.87556	0.837682	0.850166	1.61847	0.385784	0.929662	0.741326	1.98838	0.919672	1.26849	2.07485	1.40031	1.21057	1.1487	2.30401	1.57873	0.550713	1.0315	1.46873	1.63219	2.39258	2.39712	2.9845	1.38506	1.04425	0.553106	0.605707	0.921343	1.32005	0.596599	0.968788	0.516255	3.31897	0.946756	1.48592	2.31506	1.23723	4	382423507600	40.99	Intergenic	Intergenic	46699	NM_001256886	ENSMUSG00000096003
chr14	5371927	5372527	5372227	601	5.12723	2.80516	1.06094	1.13497	1.98904	0.479135	0.684639	1.57983	1.53952	1.15564	1.04505	0.945896	0.763498	0.953103	0.79262	1.98427	0.367142	0.824989	1.15624	1.03959	1.14085	1.49685	1.85603	1.19805	0.656486	0.352235	0.778767	0.587866	1.40458	0.193179	1.09964	0.224044	3.1675	0.499584	1.11265	1.76331	0.989787	2	82377	40.83	intron (NM_001256886, intron 4 of 6)	intron (NM_001256886, intron 4 of 6)	16847	NM_001256886	ENSMUSG00000096003
chr14	5444185	5444785	5444485	601	5.11907	1.9752	1.69561	2.42945	0.821442	0.713695	0.91579	1.58137	0.951394	0.527111	0.828781	0.697279	0.714401	1.13823	1.16844	1.17319	0.550713	1.01367	1.39279	1.27377	0.980306	1.39562	2.24767	1.15664	1.29765	0.553106	0.865296	0.460672	0.797307	0.479033	1.66003	0.401235	1.77992	0.632282	1.06047	0.954882	0.879811	2	92387	41.16	intron (NM_001291093, intron 3 of 5).2	intron (NM_001291093, intron 3 of 5).2	4554	NM_001205306	ENSMUSG00000096629
chr14	5461391	5461991	5461691	601	11.0218	4.61498	3.54039	5.50193	1.56956	4.61829	1.49807	2.10952	4.31005	1.90417	6.67621	5.63255	2.87903	7.8028	13.7116	12.8299	0.917855	1.22883	2.3826	6.09349	4.37359	12.3634	5.15633	8.22684	7.70988	1.10002	1.38447	2.25525	2.41131	1.90689	4.56111	4.74333	8.44519	5.2582	5.34552	6.57447	2.337	3	7,31,482	41.16	Intergenic	Intergenic	-6243	NM_001205306	ENSMUSG00000096629
chr14	5517167	5517767	5517467	601	4.13135	2.10193	0.779122	1.18814	1.15735	0.314655	0.457895	2.04278	0.738039	0.785667	0.610579	0.654455	0.534449	0.555381	1.2419	1.2219	0.550713	0.667124	0.931971	1.05091	0.834149	0.981248	1.60835	1.07383	1.58464	0.660203	0.346119	0.71506	0.816691	0.24343	0.827372	0.13034	0.938355	0.447172	0.706981	0.98244	0.962293	1	212	40.66	intron (NM_001242941, intron 2 of 4).2	intron (NM_001242941, intron 2 of 4).2	1188	NM_001242941
chr14	5588917	5589517	5589217	601	3.3762	2.79743	1.69561	2.46374	1.28055	0.563519	1.15795	1.40429	0.919672	0.832803	0.983837	1.13444	0.793456	0.883757	0.980529	1.68143	0.367142	0.831742	1.1501	1.04462	1.36059	2.04216	2.12383	1.75567	0.943479	1.11954	1.38447	1.68451	1.09125	0.495627	1.10492	0.792257	2.25649	0.814057	1.00471	1.58174	1.23723	8	8.21223e+22	35.04	Intergenic	Intergenic	72938	NM_001242941
chr14	5694658	5695258	5694958	601	4.75373	1.53317	1.48248	2.13627	1.28055	0.695102	0.630156	1.34681	1.40112	1.23136	2.29305	1.95761	1.00337	1.49998	2.36123	1.27325	1.10143	1.07097	1.51332	1.49075	2.37568	2.79125	2.23219	1.67422	1.14502	0.352235	0.432648	0.71506	1.50309	0.781011	1.09964	0.224044	3.62929	1.05855	2.03909	1.46447	1.34721	4	346387471564	40.83	Intergenic	Intergenic	46644	NM_001256886	ENSMUSG00000096003
chr14	5724471	5725071	5724771	601	5.58139	1.83301	0.847805	1.65276	1.09427	0.413343	0.457895	1.87187	1.28294	0.662814	1.04891	0.903072	0.771612	0.71107	0.735397	1.2219	0.183571	0.726323	1.16884	1.25783	1.05439	1.16346	1.77863	1.52862	0.656486	0.238949	0.605707	0.842255	0.797307	0.596599	1.51861	0.224044	1.72524	0.342347	1.02449	0.753313	1.12726	2	80375	40.66	intron (NM_001256886, intron 4 of 6).2	intron (NM_001256886, intron 4 of 6).2	16831	NM_001256886	ENSMUSG00000096003
chr14	5740999	5741599	5741299	601	4.53498	3.33527	5.10572	5.65448	2.92641	20.7357	6.18217	3.81975	4.97313	1.87988	5.10091	5.11549	6.81302	11.7794	16.3175	22.7724	2.93714	2.40279	0.334787	0.588827	0.636811	2.42683	2.42258	2.45957	7.42937	15.2627	1.21141	94.9326	9.57468	22.3167	5.5299	15.1304	15.907	22.4219	9.68904	10.9177	3.54674	40	28,56,91,93,107,110,117,127,155,157,159,177,204,206,286,315,319,329,338,361,415,426,437,442,450,467,480,482,486,488,498,535,549,558,563,568,570,581,589,599	66.78	intron (NM_001256886, intron 1 of 6).2	intron (NM_001256886, intron 1 of 6).2	303	NM_001256886	ENSMUSG00000096003
chr14	5742601	5743201	5742901	601	9.92616	3.35073	3.81984	3.94506	2.36458	4.87573	2.13263	2.63922	3.94678	1.78561	6.8274	6.33875	2.49458	7.83027	13.785	10.2268	1.285	1.52915	1.82613	5.18824	3.60501	8.77312	4.28018	5.45877	5.3008	1.20712	2.07671	1.79458	2.14374	2.34397	2.8958	3.3309	8.12748	5.58661	4.77887	6.62202	2.58445	2	27478	40.66	Intergenic	Intergenic	-1299	NM_001256886	ENSMUSG00000096003
chr14	5759248	5759848	5759548	601	3.71141	1.25652	1.90874	2.17056	0.858106	0.958269	1.37148	1.34681	1.1013	1.87417	3.14288	2.95783	0.71981	1.63868	3.75895	1.58136	0.183571	0.847149	1.63904	1.59401	3.013	1.7398	1.60371	1.50927	1.17861	0.421254	0.692237	0.842255	2.0716	0.554645	0.822089	0.489831	4.07113	0.796487	2.00942	1.95029	1.64965	6	82336378419469500	40.83	Intergenic	Intergenic	-17946	NM_001256886	ENSMUSG00000096003
chr14	5796669	5797269	5796969	601	5.40217	1.95974	1.20066	1.51561	0.771568	0.798079	0.747934	1.63885	2.08442	0.945659	1.15608	0.98872	0.785342	1.33383	0.996768	1.47866	0.550713	1.13449	1.27354	1.39715	1.23233	1.45636	1.90247	2.00343	1.26406	0.553106	0.865296	0.460672	0.888828	0.277557	1.37191	0.349277	1.62845	0.349316	1.07036	1.28668	1.15475	2	99394	41.32	intron (NM_001291094, intron 2 of 4).2	intron (NM_001291094, intron 2 of 4).2	4561	NM_001205306	ENSMUSG00000096629
chr14	5812360	5812960	5812660	601	4.58551	2.93189	4.24847	6.01972	2.67407	19.7489	4.44634	2.82247	3.54029	1.16993	5.009	6.25053	5.55044	12.8542	15.8845	21.1857	5.50713	2.87448	0.550001	0.625342	0.780967	2.24593	1.99535	6.69551	9.59742	22.4002	0.951826	81.6587	6.29393	14.4853	3.17335	8.97551	9.78549	14.6067	6.05968	7.1165	2.44697	52	7,9,23,26,33,43,51,63,65,106,113,115,193,195,211,247,250,270,282,290,319,324,330,335,346,359,376,389,391,397,401,403,448,453,457,464,467,478,483,485,496,504,514,531,534,536,540,556,563,565,568,599	59.17	Intergenic	CpG	-4721	NM_001205306	ENSMUSG00000096629
chr14	5837134	5837734	5837434	601	3.9399	1.68309	0.705717	2.89407	0.621945	0.695102	0.686842	1.69942	1.29445	2.18701	2.58018	2.49767	1.3795	1.8493	3.05603	2.64657	0.183571	1.04448	2.08498	1.95831	3.43157	2.42814	2.9489	1.46855	1.49919	0.684957	0.778767	0.842255	2.8813	0.688805	0.968788	0.844215	3.07071	1.13883	2.00583	1.27209	1.15475	4	364405489582	40.83	Intergenic	Intergenic	-29495	NM_001205306	ENSMUSG00000096629
chr14	5863058	5863658	5863358	601	4.70729	1.40644	0.918849	1.291	1.52992	0.431935	0.403411	1.10916	1.31466	0.699952	0.459381	0.400088	0.482647	0.816382	0.980529	0.562235	0.550713	0.592519	0.783004	0.967814	1.01309	1.72902	2.01547	1.69356	0.522125	0.528352	0.432648	0.794149	0.568506	0.327809	1.52389	0.182299	2.56681	0.520489	1.05058	1.05756	1.12726	2	110405	40.83	Intergenic	Intergenic	-55419	NM_001205306	ENSMUSG00000096629
chr14	5879829	5880429	5880129	601	2.34611	1.66763	2.27105	3.46504	1.97879	11.9755	3.17501	2.00073	2.65234	1.25135	2.10923	1.90904	3.49503	7.15911	9.9932	9.5369	2.57	1.06854	0.221038	0.360932	0.218736	1.26468	0.809596	2.10898	7.26142	13.4954	1.12489	50.6584	5.13054	11.7554	1.79088	9.04789	7.36276	10.9106	5.23215	6.28644	1.73213	44	4,18,58,60,80,100,109,133,152,187,195,223,228,237,242,246,249,269,281,317,323,334,346,359,376,389,391,395,413,448,453,475,483,485,496,504,517,531,534,536,545,559,575,587	67.6	Intergenic	CpG	-72190	NM_001205306	ENSMUSG00000096629
chr14	5881575	5882175	5881875	601	6.02738	2.93189	3.53803	4.58809	2.93665	4.71554	2.83049	1.64503	2.90892	1.84989	5.14301	4.7269	2.44548	6.8837	12.992	8.91012	0.917855	1.19369	1.70624	4.99978	2.91902	8.59091	3.78482	6.88455	6.12819	1.26376	1.90365	2.12806	1.86918	1.64687	4.28884	4.74333	9.21214	6.1386	4.29765	5.65255	2.14454	1	279	32.4	Intergenic	Intergenic	-73936	NM_001205306	ENSMUSG00000096629
[truncated: 58,365 more rows]
[truncated: 4 more columns]
