# Supplementary material for: Differential regulation of OCT4 targets facilitates reacquisition of pluripotency
Source: Nat Commun. 2019 Sep 30;10:4444. doi: 10.1038/s41467-019-11741-5 (PMC6768871; doi:10.1038/s41467-019-11741-5)
Supplement: Supplementary file 9 — Supplementary Data 5 [file 41467_2019_11741_MOESM9_ESM.xlsx]

## Sheet: Peaks_RPKM_DataAnnotations_Binn
chrom	peakStart	peakEnd	peakID	peakSummit	width	Oct4_0h_RPKM_Avg	Oct4_0h_minusDox_RPKM_Avg	Oct4_0h_plusDox_RPKM_Avg	Oct4_48h_RPKM_Avg	Oct4_48h_minusDox_RPKM_Avg	Oct4_48h_plusDox_RPKM_Avg	Oct4_96h_RPKM_Avg	Oct4_96h_minusDox_RPKM_Avg	Oct4_96h_plusDox_RPKM_Avg	Oct4_MEF_d4_RPKM_Avg	Sox2_0h_RPKM_Avg	Sox2_0h_minusDox_RPKM_Avg	Sox2_0h_plusDox_RPKM_Avg	Sox2_48h_RPKM_Avg	Sox2_48h_minusDox_RPKM_Avg	Sox2_48h_plusDox_RPKM_Avg	Sox2_96h_RPKM_Avg	Sox2_96h_minusDox_RPKM_Avg	Sox2_96h_plusDox_RPKM_Avg	Sox2_MEF_d4_RPKM_Avg	ATAC_0h_RPKM_Avg	ATAC_0h_minusDox_RPKM_Avg	ATAC_0h_plusDox_RPKM_Avg	ATAC_48h_RPKM_Avg	ATAC_48h_minusDox_RPKM_Avg	ATAC_48h_plusDox_RPKM_Avg	ATAC_96h_RPKM_Avg	ATAC_96h_minusDox_RPKM_Avg	ATAC_96h_plusDox_RPKM_Avg	ATAC_MEF_d0_RPKM_Avg	ATAC_MEF_d4_RPKM_Avg	H2AZ_0h_RPKM_Avg	H2AZ_0h_minusDox_RPKM_Avg	H2AZ_0h_plusDox_RPKM_Avg	H2AZ_48h_RPKM_Avg	H2AZ_48h_minusDox_RPKM_Avg	H2AZ_48h_plusDox_RPKM_Avg	H2AZ_96h_RPKM_Avg	H2AZ_96h_minusDox_RPKM_Avg	H2AZ_96h_plusDox_RPKM_Avg	H2AZ_MEF_d0_RPKM_Avg	H2AZ_MEF_d4_RPKM_Avg	K27ac_0h_RPKM_Avg	K27ac_0h_minusDox_RPKM_Avg
chr9	22183679	22184279	Sox2_0h__20140509__GACCGTTG_peak_10001	22183979	601	2.40354	1.67536	2.05083	1.56878	0.921191	1.39449	0.69345	0.820198	1.97774	0.943798	2.09657	1.54209	1.27217	1.59226	1.40638	2.04957	1.83826	0.974405	2.01372	1.30688	0.598535	0.503407	0.448661	0.545267	0.225034	0.612831	1.32197	0.550713	0.373028	0.0960578	0.461295	0.979068	0.620602	0.778189	1.02761	0.875672	0.830075	1.06667	0.54742	0.735232	2.80498	1.80756	0.827276	0.617796
chr9	22341530	22342130	Sox2_0h__20140509__GACCGTTG_peak_10003,Sox2_MEF_peak_117046	22341830	601	2.38032	0.418841	0.56599	0.636059	0.385784	0.6336	0.172261	0.467582	0.556407	0.804118	2.02355	0.71241	1.0543	0.804279	1.02282	0.706798	0.758342	0.620639	1.02368	1.74292	1.09136	0.744586	0.594382	0.648869	0.593318	0.367698	0.510883	0.183571	0.513586	0.534999	0.377667	0.296482	0.573376	0.473775	0.63705	0.792593	0.830075	0.452152	0.349026	0.609992	1.36161	0.512337	1.23218	0.849464
chr9	22732520	22733120	Sox2_0h__20140509__GACCGTTG_peak_10004,Sox2_0h+dox__20140509__GCCGCAAC_peak_9992,Sox2_0h-dox__20140707__AGTTGCTT_peak_8831,Sox2_48h+dox__20140514__ATTGTCTG_peak_7308	22732820	601	7.51039	4.93801	2.11715	1.11957	1.14414	1.77065	0.69345	0.585635	0.588129	0.239289	3.15427	2.44271	3.61156	1.09756	0.255705	2.33247	1.02899	0.558581	0.375838	0.523051	2.61841	4.73151	5.08417	0.730628	2.51393	4.99274	0.662302	0.367142	0.493853	0.836534	0.671705	0.558761	0.836452	0.662952	0.661358	0.264198	0.639361	0.676849	0.721792	1.15736	0.45387	0.663162	2.44206	0.737809
chr9	24555545	24556145	Sox2_0h__20140509__GACCGTTG_peak_10011,Sox2_0h__20140514__CACATCCT_peak_7231	24555845	601	6.75648	1.83301	2.75182	1.22243	0.572071	1.13133	0.695653	0.641575	0.513175	0.176127	3.22773	1.80321	2.32647	0.833904	0.639262	0.918843	2.43582	0.943313	1.02368	1.30738	1.34992	1.90453	1.82022	0.447073	0.584819	1.08686	1.37332	0.183571	0.579539	0.480289	0.66362	1.02955	0.694775	0.715408	0.532036	0.524655	1.02079	0.734403	0.646617	0.641302	0.825981	0.5722	3.28872	2.0586
chr9	27164903	27165503	Sox2_0h__20140509__GACCGTTG_peak_10018	27165203	601	1.60195	2.82062	0.776761	0.654943	0.572071	0.643614	0.290039	0.644662	0.406497	0.239289	2.13286	0.749853	0.865699	0.336227	0.255705	0.706772	0.594889	0.471688	0.409471	0.523301	1.76846	1.30535	0.588633	0.577928	0.654164	0.784501	0.61095	0.367142	0.71767	0.617694	0.671705	0.402382	0.263075	0.357704	0.2977	0.441576	0.539662	0.324726	0.585008	0.430236	1.0938	0.361512	1.37955	0.381502
chr9	27654443	27655043	Sox2_0h__20140509__GACCGTTG_peak_10020	27654743	601	4.45149	1.96747	1.34275	1.11957	0.472322	0.150176	0.455692	0.410099	0.256587	0.352255	2.29638	0.881399	0.695831	0.336227	0.255705	0.565444	0.37784	0.17998	0.580573	0.436043	0.652816	0.501479	0.751602	0.338061	0.593318	0.302356	0.408179	0.183571	0.427901	0.438941	0.335853	0.122178	0.620602	0.325897	0.2977	0.264198	0.439962	0.324726	0.417419	0.242376	0.825981	0.361512	0.359994	0.22538
chr9	27766727	27767327	Sox2_0h__20140509__GACCGTTG_peak_10021	27767027	601	1.43372	0.845412	0.423902	0.757806	0.435658	0.281759	0.632359	0.761171	0.663084	0.176127	2.02355	0.619296	0.77549	0.365852	0.383557	0.565364	0.431437	0.235844	0.409471	0.348534	0.384262	0.459381	0.703028	0.177248	0.448099	0.670054	0.559597	0.917855	0.651718	0.438941	0.61506	0.174304	0.357526	0.452292	0.2977	0.528395	0.390113	0.514486	0.557594	0.586785	0.45387	0.5722	0.38197	0.346245
chr9	27885115	27885715	Sox2_0h__20140509__GACCGTTG_peak_10022,Sox2_0h__20140514__CACATCCT_peak_7235,Sox2_0h-dox__20140507__GATATCCA_peak_3478,Sox2_0h+dox__20140509__GCCGCAAC_peak_10009,Sox2_48h+dox__20140514__ATTGTCTG_peak_7321	27885415	601	8.20935	2.40178	1.12962	1.15385	0.90798	0.647903	0.518986	0.646205	0.663084	0.478578	6.60106	1.72535	2.47524	0.540628	0.383557	2.6152	0.702083	0.657861	1.5187	0.959094	1.97274	2.31603	2.08034	0.567111	1.22851	2.32064	0.816358	0.183571	0.513586	1.15269	2.56004	0.749343	0.816174	0.494424	0.336756	0.524655	1.56045	1.29136	0.622595	1.18057	0.45387	0.512337	9.96312	1.92346
chr9	29433702	29434302	Sox2_0h__20140509__GACCGTTG_peak_10025,Sox2_48h+dox__20140514__ATTGTCTG_peak_7322	29434002	601	5.50888	2.26732	0.779122	1.84308	0.871316	1.77494	1.50248	0.880768	0.694807	0.176127	2.33356	1.5948	0.74621	0.833904	0.255705	3.25147	0.645825	0.384795	0.681472	0.261275	2.05701	1.35131	1.15169	2.53827	3.83273	2.50893	1.32724	0.550713	0.403841	2.43069	2.70572	0.592963	0.64755	0.567529	0.168378	0.264198	0.530977	0.472011	0.718401	0.547372	0.45387	0.663162	0.609469	0.36219
chr9	29501363	29501963	Sox2_0h__20140509__GACCGTTG_peak_10026,Sox2_0h__20140514__CACATCCT_peak_7237	29501663	601	6.37766	2.38632	0.987531	0.430334	0.721693	0.248864	0.577875	1.17127	0.87644	0.627991	4.86737	0.749853	1.55098	0.672453	0.383557	1.06014	0.809277	0.502717	1.05731	0.871335	1.51991	2.06906	1.35173	0.49617	0.866759	1.17656	0.662302	0.183571	0.647391	0.987302	1.48909	0.663014	0.526151	0.631144	0.24649	0.351017	0.721691	0.564501	0.814207	0.977608	1.0938	0.723024	8.19255	2.04809
chr9	29657627	29658227	Sox2_0h__20140509__GACCGTTG_peak_10029,Sox2_0h__20140514__CACATCCT_peak_7238,Sox2_0h+dox__20140509__GCCGCAAC_peak_10013,Sox2_0h-dox__20140507__GATATCCA_peak_3480	29657927	601	6.2518	3.38938	3.18753	2.49803	1.10748	6.81228	1.10567	0.644662	0.887949	0.239289	4.04933	2.19686	2.63456	0.731703	0.255705	1.76689	0.541292	0.26068	0.699757	0.435793	0.591389	2.21833	2.14358	1.40134	1.72046	2.57428	1.37332	0.550713	0.557379	0.960578	1.05612	2.17962	0.816174	0.955372	0.336756	0.264198	0.929774	0.47955	0.523398	1.04023	0.45387	0.5722	0.682496	0.481391
chr10	39592338	39592938	Sox2_0h__20140509__GACCGTTG_peak_1002,Sox2_0h+dox__20140509__GCCGCAAC_peak_1054,Sox2_0h__20140514__CACATCCT_peak_706,Sox2_48h+dox__20140514__ATTGTCTG_peak_802	39592638	601	5.71415	2.40178	2.04847	1.96483	1.07081	1.84646	0.691248	1.05476	1.35789	0.176127	4.06636	2.28997	3.9091	0.804279	0.127852	2.68586	0.809277	0.353766	0.818941	0.348534	1.30563	3.31513	3.85516	1.15607	2.4505	3.55481	1.12447	0.367142	0.381681	0.480289	0.985981	0.941571	0.762278	0.683601	0.336756	0.437836	1.54308	0.839212	0.663574	1.11095	0.45387	0.361512	4.77392	3.04277
chr9	29848667	29849267	Sox2_0h__20140509__GACCGTTG_peak_10030,Sox2_48h__20140616__ATTATGTT_peak_6760	29848967	601	3.94806	8.49277	1.05858	3.68617	1.85262	4.59253	0.516784	0.585635	0.406497	0.415416	2.91728	1.72733	1.86962	2.46911	0.767115	1.69641	0.594889	0.148951	0.54694	0.261275	0.785667	1.07189	0.951646	1.3277	1.18861	1.11121	0.916424	0.550713	0.4871	0.438941	0.650129	0.122178	0.499203	0.504749	0.2977	0.264198	0.290413	0.591898	0.489202	0.805954	0.907741	0.663162	0.331237	0.343729
chr9	30645298	30645898	Sox2_0h__20140509__GACCGTTG_peak_10032,Sox2_48h-dox__20160201__TTATATCT_peak_185557	30645598	601	2.43368	1.12206	1.06094	2.17056	0.708483	0.248864	0.634562	1.34526	0.919672	0.717866	2.57099	1.42779	1.04375	1.37453	1.78993	1.69615	1.93481	1.64465	2.15119	0.871835	0.908521	0.503407	0.502984	0.455395	0.584819	0.678174	0.765006	0.550713	0.517913	0.631057	0.66362	1.04912	0.8634	0.820321	0.871386	0.875672	1.59293	0.672068	0.776619	1.12605	2.35111	0.723024	1.01437	0.807918
chr9	31010006	31010606	Sox2_0h__20140509__GACCGTTG_peak_10034,Sox2_0h+dox__20140509__GCCGCAAC_peak_10018,Sox2_0h__20140514__CACATCCT_peak_7240	31010306	601	3.77292	2.51305	1.55588	0.963531	0.734904	1.75635	0.582281	0.877681	1.11281	0.528382	2.88099	2.08551	3.14179	0.672453	0.51141	1.97912	0.865535	0.601996	0.904492	0.609559	1.58418	3.63857	3.12338	0.534449	1.60727	1.28289	1.01913	0.917855	0.585765	0.70039	0.867284	0.977421	0.910625	0.472941	0.571092	0.875672	1.60162	1.129	0.677422	0.977608	1.17556	0.5722	16.608	12.6193
chr9	31018592	31019192	Sox2_0h__20140509__GACCGTTG_peak_10035,Sox2_0h-dox__20140507__GATATCCA_peak_3483,Sox2_0h__20140514__CACATCCT_peak_7241,Sox2_0h+dox__20140509__GCCGCAAC_peak_10019,Sox2_48h+dox__20140514__ATTGTCTG_peak_7327,Sox2_0h+dox__20140617__ATAGCGTC_peak_1784,Sox2_48h+dox__20140617__CAGCAAGG_peak_4829,Sox2_0h-dox__20140707__AGTTGCTT_peak_8858,Sox2_96h+dox__20140617__CAATAGTC_peak_3699	31018892	601	11.1684	8.17747	3.25149	1.11608	1.52992	1.75206	0.691248	1.16973	1.47608	0.478578	12.9804	8.96376	10.6519	1.39083	0.383557	7.56279	2.22143	0.732368	3.44687	0.435542	3.46121	5.99669	3.73759	0.357201	2.63169	3.18711	0.967777	0.550713	0.592519	0.80981	0.838962	0.330684	1.2951	0.599337	0.336756	0.264198	1.17034	0.989255	0.786793	0.680715	0.907741	0.782887	10.4941	9.17281
chr9	31119341	31119941	Sox2_0h__20140509__GACCGTTG_peak_10038	31119641	601	3.81812	2.67843	1.98215	1.5499	1.4566	2.16397	1.85801	0.820198	0.481452	0.239289	2.51633	0.71241	1.64119	1.0383	0.383557	1.34306	0.37784	0.322737	0.461389	0.174267	1.89132	2.70262	1.19451	0.755177	0.799384	0.727278	0.459531	0.550713	0.258956	0.727114	0.872691	0.540837	0.310301	1.09293	0.24649	0.351017	0.639361	2.18813	0.783402	0.524165	1.01204	0.5722	22.0587	12.8686
chr9	31254331	31254931	Sox2_0h__20140509__GACCGTTG_peak_10039,Sox2_0h+dox__20140509__GCCGCAAC_peak_10024	31254631	601	3.44746	1.81755	1.20066	1.56878	0.585281	0.512031	0.580078	1.35144	1.03786	0.289093	2.22469	1.31348	1.57208	0.804279	0.255705	1.55503	0.811938	0.204815	0.699757	0.174267	1.9456	1.57144	1.95187	0.899554	0.896197	1.40545	0.562235	0.183571	0.427901	0.673665	0.880776	0.837318	1.19398	1.11441	1.41039	0.615214	1.91808	1.55376	1.80957	0.712025	0.989501	0.512337	5.00079	5.33596
chr10	39650279	39650879	Sox2_0h__20140509__GACCGTTG_peak_1003,Sox2_0h+dox__20140509__GCCGCAAC_peak_1055	39650579	601	4.28734	2.96281	1.76429	0.910359	0.795021	0.826686	0.23115	0.643119	0.406497	0.239289	2.71614	1.18193	1.45259	0.497677	0.127852	1.55495	0.972729	0.204815	0.461389	0.174267	1.61132	1.68247	1.686	0.436255	0.389223	0.490265	0.408179	0.550713	0.436554	0.288173	0.531432	0.314406	0.553099	0.54688	0.207434	0.264198	0.340263	0.444613	0.475637	0.430236	0.721686	1.02467	2.35643	1.52686
chr9	32449965	32450565	Sox2_0h__20140509__GACCGTTG_peak_10043,Sox2_48h+dox__20140514__ATTGTCTG_peak_7333	32450265	601	2.24631	2.37859	2.47709	2.31119	1.39351	4.03187	1.85361	0.824828	0.994626	0.415416	1.9689	2.00964	1.49242	0.570253	0.255705	1.55511	1.62122	0.67031	0.614206	0.696568	1.29134	2.85382	2.4721	3.19255	4.94744	5.72001	4.33855	0.183571	0.855802	0.617694	1.70625	1.42863	1.27482	1.06029	0.505134	0.879412	0.780225	0.506947	0.684205	0.649405	0.45387	0.361512	0.416868	0.41465
chr9	33528423	33529023	Sox2_0h__20140509__GACCGTTG_peak_10045	33528723	601	3.98635	1.82528	1.90874	0.723518	0.721693	0.859582	0.64117	0.528152	0.919672	1.2827	2.04236	0.581853	1.17378	0.540628	0.639262	0.777488	0.485034	0.502717	0.699757	0.958594	2.97838	3.94675	5.6383	0.85337	2.62319	5.04184	0.765006	0.550713	0.397088	0.728375	0.844369	0.925294	0.890348	0.567529	0.414868	0.351017	0.530977	0.556962	0.625987	0.430236	1.44337	0.933712	1.63289	0.746208
chr10	39979096	39979696	Sox2_0h__20140509__GACCGTTG_peak_1004,Sox2_0h+dox__20140509__GCCGCAAC_peak_1059	39979396	601	4.97124	1.83301	1.34039	1.58419	0.758357	0.596415	0.518986	0.702145	0.588129	0.415416	3.39081	1.33171	2.51507	0.936104	0.255705	1.6962	1.57028	0.490268	1.26204	1.0456	1.20707	1.8356	1.12869	0.340766	0.506975	0.907067	0.459531	0.917855	0.702264	0.727114	0.621806	0.436584	0.64755	0.483266	0.168378	0.351017	0.830075	0.289789	0.424201	0.789749	0.825981	0.5722	3.45516	1.29308
chr9	35922626	35923226	Sox2_0h__20140509__GACCGTTG_peak_10051,Sox2_MEF_peak_117618,Sox2_0h__20140514__CACATCCT_peak_7254	35922926	601	7.05056	2.39405	2.32792	1.25672	0.472322	0.845278	0.695653	1.2303	1.57125	0.478578	3.6466	1.70911	1.62009	1.18346	0.767115	1.97901	1.56762	0.93712	1.19478	2.26572	1.77132	2.25288	2.66322	0.329948	1.1487	1.61811	0.508245	0.367142	0.69551	0.508274	0.762079	0.646737	0.694775	0.609661	0.700414	1.14735	0.82139	0.811815	0.557594	0.703922	0.639926	0.933712	3.59184	2.75276
chr9	36006771	36007371	Sox2_0h__20140509__GACCGTTG_peak_10052	36007071	601	4.06701	3.51611	1.20066	2.04881	0.921191	0.596415	0.571267	0.879224	0.406497	0.289093	1.87751	1.67067	1.7103	0.94943	0.383557	1.34285	2.2161	0.390988	1.04196	0.61031	2.50985	3.05306	2.16024	2.92543	4.33971	4.22447	4.37935	0.183571	0.24355	0.604332	1.0278	0.366533	0.836452	0.27344	0.2977	0.528395	1.06195	0.28225	0.975013	0.367616	0.45387	0.361512	0.546771	0.875065
chr9	36509477	36510077	Sox2_0h__20140509__GACCGTTG_peak_10054	36509777	601	7.69492	3.25492	1.76665	1.60307	0.435658	0.713695	0.516784	0.761171	0.812994	0.6049	3.48219	1.29525	2.09804	0.468052	0.51141	1.13094	1.89186	0.93712	1.65617	1.39439	1.69989	2.5323	2.32896	0.338061	0.769946	1.38921	0.713654	0.183571	0.511159	0.508274	1.32858	0.558761	0.937574	0.756706	0.829735	0.351017	1.92451	0.911843	0.687596	1.93901	1.0938	1.02467	5.65516	3.42638
chr9	36886341	36886941	Sox2_0h__20140509__GACCGTTG_peak_10057	36886641	601	3.01369	1.12206	0.847805	1.44704	1.00773	1.25862	0.69345	1.17127	0.994626	0.415416	2.93565	0.843956	2.71421	1.0383	0.894967	0.777436	1.83826	0.546132	1.75707	0.784577	1.19422	1.46812	1.71157	0.640756	1.04142	1.02151	0.613588	0.183571	0.682531	0.865781	0.412735	0.821041	0.627273	0.84097	0.336756	0.351017	0.721691	1.14408	0.625987	0.609992	0.721686	0.933712	4.90738	4.12893
chr10	40327233	40327833	Sox2_0h__20140509__GACCGTTG_peak_1005,Sox2_0h+dox__20140617__ATAGCGTC_peak_187,Sox2_0h__20140514__CACATCCT_peak_710,Sox2_48h+dox__20140617__CAGCAAGG_peak_507,Sox2_0h-dox__20140707__AGTTGCTT_peak_984	40327533	601	6.63062	4.89936	2.18819	1.44704	0.585281	0.413343	0.575673	1.28624	0.481452	0.415416	4.28498	2.14119	3.16052	1.38786	0.255705	2.47366	1.57028	0.484074	0.870859	0.261275	2.13273	2.29883	2.09184	0.940538	1.84277	3.21147	1.8842	0.367142	0.447634	0.659042	0.544924	0.610888	0.573376	0.704249	0.673511	0.441576	1.1118	0.437074	0.820989	0.758439	0.45387	0.361512	2.79205	1.40851
chr9	37752478	37753078	Sox2_0h__20140509__GACCGTTG_peak_10060,Sox2_0h+dox__20140509__GCCGCAAC_peak_10052	37752778	601	2.92612	1.39871	1.4138	1.17274	0.286035	1.09843	0.697856	0.879224	1.2397	0.415416	2.20588	1.16272	1.53225	1.08126	0.51141	0.848126	1.02633	0.546132	1.14286	0.696818	2.43128	3.05868	2.5175	2.63355	2.13518	1.96106	1.42731	0.550713	0.662798	0.685767	1.21663	0.64509	0.667827	0.819487	0.466078	0.264198	0.539662	0.796737	0.975013	0.883678	0.45387	0.361512	3.36693	1.11765
chr9	38474339	38474939	Sox2_0h__20140509__GACCGTTG_peak_10063	38474639	601	4.79893	2.93962	0.92121	0.636059	0.621945	0.380447	0.691248	0.992648	1.28294	0.415416	2.55262	1.05138	2.43541	0.833904	0.767115	1.13083	1.02633	0.707532	1.05731	1.30688	1.78561	1.70159	1.68025	0.340766	0.614257	0.857963	1.47338	0.734284	0.47412	0.521637	0.544924	0.576686	0.8634	0.809162	0.49298	0.792593	0.439962	0.622054	0.585008	0.453443	0.45387	0.663162	1.51332	1.09371
chr9	38636933	38637533	Sox2_0h__20140509__GACCGTTG_peak_10064,Sox2_0h__20140514__CACATCCT_peak_7262	38637233	601	2.56362	2.79743	1.20302	2.34547	0.33591	1.09414	0.981287	1.05476	1.53952	0.528382	3.17308	1.63521	2.50452	1.38786	1.15067	1.41357	1.99639	0.968149	1.70809	0.435793	1.33707	1.47005	1.37731	0.725219	1.25598	1.84661	1.7815	0.367142	0.504406	0.385492	0.581331	1.3798	0.984799	0.935558	0.571092	0.437836	0.970939	0.494628	0.701162	1.25129	1.62943	0.813986	4.253	3.39112
chr9	39476562	39477162	Sox2_0h__20140509__GACCGTTG_peak_10066,Sox2_MEF_peak_117848	39476862	601	5.08203	2.10193	1.6222	1.05099	0.608734	0.413343	0.80462	0.292046	0.951394	0.767671	2.46123	1.91554	2.96137	1.18346	0.383557	1.06017	1.07992	0.726112	1.36588	2.78827	1.48706	1.63651	1.32299	0.460803	0.633226	1.37259	0.559597	0.550713	0.721997	0.440202	0.594823	0.594611	0.573376	0.599337	0.363658	0.437836	1.39353	0.529564	0.520007	0.484753	0.907741	0.933712	2.33059	1.29434
chr9	39665314	39665914	Sox2_0h__20140509__GACCGTTG_peak_10067	39665614	601	3.86457	2.95508	1.76429	1.46244	1.14414	1.17424	0.922398	0.643119	1.43285	0.591543	2.77124	1.16272	2.66384	1.54931	0.51141	1.83761	1.13352	0.924734	1.60425	0.523051	1.16993	1.29395	1.71732	0.597068	1.19908	1.47891	0.916424	0.550713	0.364375	0.839056	0.720265	0.524559	0.964522	0.662118	0.505134	0.528395	0.921089	0.66931	0.544029	1.00892	1.17556	0.512337	1.54467	1.32372
chr9	40588596	40589196	Sox2_0h__20140509__GACCGTTG_peak_10073	40588896	601	9.19831	2.52851	1.62457	1.30989	0.708483	0.896767	0.634562	0.584092	0.887949	0.704509	3.62824	1.70812	2.40613	1.41748	0.383557	1.48413	2.37956	0.825391	1.92817	2.0917	2.38129	2.49213	1.86879	0.490761	1.03292	1.25853	0.61095	0.183571	0.572786	0.673665	0.803894	1.39608	1.09953	0.945882	0.649204	0.437836	1.44338	1.30644	0.851794	2.60352	1.0938	0.723024	6.04036	3.73148
chr9	40799723	40800323	Sox2_0h__20140509__GACCGTTG_peak_10075	40800023	601	4.18063	2.94735	2.55286	2.58201	1.71918	4.95724	3.12273	1.98993	2.8772	0.30245	3.35496	2.36486	2.01838	1.30196	0.127852	2.54454	1.18978	0.552388	1.17649	0.696568	1.5499	2.47494	2.61465	1.46396	1.55036	1.85473	1.99482	10.8307	3.87379	1.68895	1.6995	2.30839	1.27482	0.714574	0.893099	0.351017	1.17034	2.58071	2.17216	0.367616	0.639926	0.5722	21.9475	17.0639
chr9	41223387	41223987	Sox2_0h__20140509__GACCGTTG_peak_10076,Sox2_0h+dox__20140509__GCCGCAAC_peak_10068	41223687	601	3.00961	1.26425	0.918849	1.18814	0.871316	1.27721	0.806823	0.703688	0.812994	0.289093	2.20633	1.23958	1.97037	0.936104	0.383557	1.27229	0.485034	0.229651	0.54694	0.523051	1.56704	1.78964	2.02601	0.861484	0.595289	0.923306	0.459531	0.367142	0.74173	0.342883	0.768825	0.923647	0.809503	0.871943	0.427022	0.264198	0.439962	0.711786	0.410636	0.766542	1.01204	0.723024	0.821452	1.07902
chr9	41277588	41278188	Sox2_0h__20140509__GACCGTTG_peak_10077	41277888	601	3.73055	2.26732	0.989893	0.670347	1.14414	0.314655	0.516784	0.820198	0.406497	0.478578	2.29683	1.06862	1.40221	0.234026	0.383557	0.848232	0.704745	0.50891	0.495022	0.872085	0.357121	0.457452	0.551558	0.482647	0.370254	0.563727	0.254123	0.367142	0.223817	0.493651	0.342598	0.26228	0.451977	0.63031	0.336756	0.264198	0.639361	0.626835	0.318222	0.852368	0.45387	0.873849	0.334787	0.456196
chr10	40809367	40809967	Sox2_0h__20140509__GACCGTTG_peak_1007,Sox2_48h__20140616__ATTATGTT_peak_682	40809667	601	5.26125	4.78036	2.33028	2.80661	1.51671	1.456	1.03136	0.762715	0.919672	0.239289	2.20633	2.06531	1.93872	1.75371	0.51141	2.26167	3.0307	0.75714	1.8609	0.261275	3.02981	4.64941	2.98599	4.21214	5.98885	5.89941	4.43862	0.183571	0.47602	1.02865	2.04884	0.296482	0.357526	0.567529	0.414868	0.611475	1.12049	0.591898	0.680813	1.72794	0.825981	0.723024	0.669255	0.964041
chr10	41300088	41300688	Sox2_0h__20140509__GACCGTTG_peak_1008	41300388	601	2.63612	1.68309	1.34039	0.464622	0.435658	0.366144	0.460098	0.352616	0.406497	0.402059	2.24262	0.919831	1.48187	0.365852	0.255705	0.989586	0.37784	0.359959	0.409471	1.04585	0.601387	1.37429	1.62018	0.438959	0.13672	0.955783	0.356827	0.550713	0.871208	0.425579	0.530093	0.627165	0.478925	0.368028	0.285546	0.441576	0.580826	0.367201	0.386614	0.492855	0.721686	0.5722	3.48132	2.1182
chr9	41904424	41905024	Sox2_0h__20140509__GACCGTTG_peak_10080,Sox2_0h+dox__20140509__GCCGCAAC_peak_10071	41904724	601	8.8741	2.38632	1.97742	1.15385	1.04439	0.79379	0.577875	1.1107	1.13303	0.641348	3.08125	1.53913	3.06213	0.979055	0.639262	2.47369	1.99906	0.719918	1.94645	1.48139	2.07845	2.4902	2.05159	0.41982	0.904696	1.18468	1.11919	0.183571	0.557379	0.687027	1.03454	1.50198	0.910625	0.589012	0.44177	0.611475	1.35237	1.21395	0.650009	1.06343	0.825981	0.361512	6.28433	4.07396
chr9	43209910	43210510	Sox2_0h__20140509__GACCGTTG_peak_10083	43210210	601	4.83722	3.35846	1.55824	1.06639	1.34364	4.30076	1.04458	0.998821	0.631361	0.704509	3.51893	1.72535	2.8337	1.17013	0.51141	1.55492	0.75568	1.35313	1.3476	0.522551	2.67269	3.51614	4.28657	1.6385	2.81878	3.8243	1.93819	2.38642	0.836069	1.4154	1.6496	3.31013	1.13315	1.43864	0.712567	1.22295	1.17034	0.994036	1.16634	0.977608	1.01204	0.723024	6.21777	3.27569
chr9	43492202	43492802	Sox2_0h__20140509__GACCGTTG_peak_10084,Sox2_0h__20140514__CACATCCT_peak_7270	43492502	601	3.60062	1.26425	1.13198	0.948128	0.934401	1.98662	1.03357	1.17281	0.812994	0.30245	4.96098	1.21839	1.64119	0.497677	0.127852	1.90838	0.919132	0.502717	0.647839	0.261275	1.26135	2.67964	2.02601	0.305399	1.7584	2.01016	0.919062	0.917855	0.879861	1.53692	2.4899	0.400735	0.310301	0.378353	0.168378	0.528395	0.87124	0.691927	0.975013	0.797852	0.45387	0.512337	3.04184	1.93267
chr9	45361841	45362441	Sox2_0h__20140509__GACCGTTG_peak_10089,Sox2_48h+dox__20140514__ATTGTCTG_peak_7357	45362141	601	3.73055	1.69082	1.76901	1.62196	0.68503	3.34678	1.33242	1.52234	1.55103	0.46522	2.95401	1.46325	1.95982	0.804279	0.255705	2.33254	0.541292	0.322737	0.580573	0.435542	1.57989	4.61293	2.42035	0.858779	2.67159	3.32591	0.86771	1.46857	0.69551	0.880404	1.28002	1.61922	0.8634	1.11358	0.336756	0.441576	0.730376	1.39617	0.725184	1.07154	1.19809	0.723024	14.7725	9.51354
chr9	45502034	45502634	Sox2_0h__20140509__GACCGTTG_peak_10092,Sox2_48h+dox__20140514__ATTGTCTG_peak_7360,Sox2_0h__20140514__CACATCCT_peak_7277,Sox2_0h+dox__20140509__GCCGCAAC_peak_10099	45502334	601	7.90711	1.82528	4.18215	0.894956	1.30697	9.03058	1.86242	1.05785	2.27756	0.239289	5.81797	1.46325	2.76459	1.14051	0.383557	2.33265	1.51668	0.763396	0.751675	0.348534	2.08415	5.29228	4.91545	1.22409	3.46248	7.27278	2.65448	0.367142	0.721997	1.55029	3.38958	3.24173	1.61207	1.6811	0.944309	0.615214	0.83876	0.909085	1.32037	1.04023	0.721686	0.723024	6.42393	6.00788
chr9	46219697	46220297	Sox2_0h__20140509__GACCGTTG_peak_10094	46219997	601	3.84826	1.39098	0.989893	0.704634	0.485532	0.549215	0.920195	0.935165	0.663084	0.176127	3.11798	0.882388	1.27217	0.570253	0.255705	0.777488	0.648486	0.297902	0.409471	0.435292	0.795665	0.97998	0.648705	0.389863	0.42913	0.433041	1.06784	0.367142	0.353295	0.53626	0.671705	1.10125	0.667827	0.651793	0.207434	0.264198	0.539662	0.437074	0.489202	0.797852	0.45387	0.663162	2.78395	0.577913
chr10	41410698	41411298	Sox2_0h__20140509__GACCGTTG_peak_1009,Sox2_48h+dox__20140514__ATTGTCTG_peak_810,Sox2_0h+dox__20140509__GCCGCAAC_peak_1062,Sox2_0h-dox__20140507__GATATCCA_peak_386,Sox2_48h__20140616__ATTATGTT_peak_686	41410998	601	4.65393	2.95508	1.69797	1.291	0.585281	1.20284	0.580078	1.16818	1.38961	0.289093	2.46168	1.80222	2.48579	1.95811	0.255705	2.7565	0.919132	0.825391	0.990043	0.174267	1.40135	1.55618	1.23159	0.747063	0.898168	1.62623	0.81372	0.183571	0.368702	0.192116	0.230648	0.332331	0.499203	0.609661	0.402714	0.264198	1.30252	0.881688	0.783402	1.03212	0.639926	0.361512	2.66019	2.13078
chr1	14189522	14190122	Sox2_0h__20140509__GACCGTTG_peak_100,Sox2_0h+dox__20140509__GCCGCAAC_peak_86	14189822	601	4.42544	3.64284	1.12962	0.654943	0.572071	0.183072	0.401209	0.641575	0.631361	0.239289	2.4245	0.863172	1.53225	0.731703	0.127852	0.424063	0.324243	0.304095	0.495022	0.435542	1.25135	0.97998	0.448661	0.438959	0.28194	0.506503	0.408179	0.917855	0.482773	0.329521	0.805233	0.122178	0.21585	0.220984	0.375812	0.351017	0.82139	0.204838	0.472246	0.430236	0.639926	0.361512	0.375828	0.355901
chr10	41413338	41413938	Sox2_0h__20140509__GACCGTTG_peak_1010	41413638	601	3.21205	4.24252	0.776761	1.5499	0.708483	0.563519	0.455692	0.351072	0.406497	0.239289	2.00563	1.01196	1.12341	0.774654	0.255705	0.98956	0.594889	0.422017	0.751675	0.261275	0.384262	0.459381	0.594382	0.354496	0.57435	0.751636	0.816358	0.183571	0.49818	0.178753	0.384413	0.332331	0.600325	0.589012	0.168378	0.264198	1.0121	0.239775	0.451615	1.42295	0.45387	0.5722	1.30943	1.00056
chr9	48630690	48631290	Sox2_0h__20140509__GACCGTTG_peak_10104	48630990	601	6.40496	1.69855	1.41143	1.70593	0.708483	0.446239	0.518986	0.644662	0.994626	1.16973	3.42754	1.50168	0.666551	1.24271	0.767115	1.83771	2.21877	0.601996	1.53405	1.30688	1.23421	1.42217	1.51728	0.5099	0.57829	0.759755	0.965138	0.367142	0.803356	0.577607	1.04937	0.803117	0.890348	0.745547	0.44177	0.875672	0.82139	0.664529	0.677422	0.430236	1.17556	0.663162	4.57423	1.99815
chr9	49053951	49054551	Sox2_0h__20140509__GACCGTTG_peak_10108,Sox2_0h-dox__20140507__GATATCCA_peak_3506,Sox2_0h+dox__20140509__GCCGCAAC_peak_10115,Sox2_48h+dox__20140514__ATTGTCTG_peak_7375	49054251	601	11.6377	5.65669	1.13198	1.32529	1.04439	0.380447	0.802417	0.817112	0.513175	0.30245	4.59321	2.34366	2.71658	0.833904	0.127852	2.1205	1.13618	0.204815	0.495022	0.348534	1.11565	2.05766	1.28591	0.64346	0.614257	0.563727	0.356827	0.367142	0.309503	0.53626	0.61506	0.314406	0.384475	0.263116	0.24649	0.264198	0.390113	0.556962	0.393397	0.516062	0.907741	0.361512	0.906445	1.40052
chr9	49751355	49751955	Sox2_0h__20140509__GACCGTTG_peak_10110,Sox2_0h+dox__20140509__GCCGCAAC_peak_10119,Sox2_0h__20140514__CACATCCT_peak_7291,Sox2_48h+dox__20140514__ATTGTCTG_peak_7379	49751655	601	8.05335	3.224	3.67539	1.98371	1.30697	1.81356	0.756745	1.17127	0.919672	0.176127	4.9592	1.63224	3.94075	0.804279	0.127852	3.18062	0.758342	0.32893	0.528655	0.436043	2.17557	6.50589	4.33772	0.577928	1.59027	3.01544	0.356827	0.734284	0.998259	0.687027	1.13975	0.296482	0.667827	0.641469	0.2977	0.528395	0.639361	1.21395	0.588399	0.797852	0.45387	0.5722	1.39634	3.38398
chr9	50106625	50107225	Sox2_0h__20140509__GACCGTTG_peak_10112,Sox2_0h+dox__20140509__GCCGCAAC_peak_10122	50106925	601	7.25991	2.96281	0.847805	0.982415	0.385784	0.610718	0.401209	0.995734	0.406497	0.641348	3.0808	0.955297	2.15897	0.702078	0.127852	1.13094	0.324243	0.17998	0.461389	0.348284	1.33277	1.8356	1.27441	0.444368	0.477537	0.604711	0.408179	0.367142	0.844722	0.316159	0.643383	0.244355	0.553099	0.399836	0.595399	0.351017	0.780225	0.444613	0.46518	0.672612	0.45387	0.5722	1.2102	0.525453
chr9	52278198	52278798	Sox2_0h__20140509__GACCGTTG_peak_10117,Sox2_0h__20140514__CACATCCT_peak_7298,Sox2_0h+dox__20140509__GCCGCAAC_peak_10129	52278498	601	7.69776	10.0182	2.33028	2.17056	0.808231	0.746591	0.861306	0.705231	0.481452	0.6049	3.77383	1.48247	1.49242	1.06793	0.127852	1.20155	0.865535	0.32893	0.323919	0.435292	1.8356	1.63844	1.28016	1.98738	0.605758	0.539369	0.408179	0.550713	4.67852	0.562984	0.5665	0.454508	0.8634	0.336221	0.2977	0.351017	0.489812	0.506947	0.643226	0.430236	1.01204	0.361512	0.26854	0.38276
chr9	52685949	52686549	Sox2_0h__20140509__GACCGTTG_peak_10118,Sox2_MEF_peak_118167,Sox2_0h__20140514__CACATCCT_peak_7299	52686249	601	6.35568	2.82062	2.11951	1.08528	0.33591	0.530623	0.4623	0.644662	0.556407	0.555096	3.19056	1.57756	2.19643	1.34491	0.894967	1.48423	1.18712	0.924734	1.22841	3.48634	1.73418	2.0538	1.92312	0.438959	0.887698	1.67494	1.07048	0.367142	0.781196	0.7551	1.46077	0.452861	0.768949	0.567529	0.453924	0.437836	0.721691	0.47955	0.704836	0.883678	0.907741	0.993574	1.93892	1.50503
chr10	41472433	41473033	Sox2_0h__20140509__GACCGTTG_peak_1011,Sox2_48h+dox__20140514__ATTGTCTG_peak_815,Sox2_0h+dox__20140509__GCCGCAAC_peak_1065	41472733	601	3.88655	4.23479	1.27171	1.08528	0.33591	1.09414	0.750137	1.34681	0.887949	0.478578	3.40962	2.44172	2.34757	0.540628	0.767115	3.67553	2.60193	0.732368	1.14286	0.958844	0.547106	1.11399	0.448661	0.542562	0.837321	0.604711	0.662302	0.550713	0.482773	1.07	0.720265	0.785192	0.526151	0.830645	0.766372	0.528395	0.489812	0.691927	0.708227	0.829161	1.0938	0.723024	5.74985	3.85697
chr9	53756241	53756841	Sox2_0h__20140509__GACCGTTG_peak_10120,Sox2_48h__20140616__ATTATGTT_peak_6807	53756541	601	6.87826	5.8715	1.9111	2.87519	1.14414	2.99065	0.867914	1.17127	1.75288	0.6049	2.60772	1.63422	2.5338	2.16251	0.894967	2.04965	2.59128	1.06743	2.45682	0.348534	1.84418	2.44232	2.6319	1.09865	2.20059	3.61976	3.05475	0.734284	0.337889	0.961838	1.39197	1.83102	0.526151	0.619986	0.558938	0.875672	1.59293	0.889227	0.78001	2.11877	0.989501	0.512337	5.69234	4.27373
chr9	54855586	54856186	Sox2_0h__20140509__GACCGTTG_peak_10125,Sox2_0h__20140514__CACATCCT_peak_7308,Sox2_0h+dox__20140509__GCCGCAAC_peak_10137	54855886	601	2.37217	1.39871	0.637034	0.792094	0.535407	0.925373	0.346725	0.821741	0.781271	0.289093	3.83071	1.05039	2.23863	0.570253	0.255705	1.83782	0.75568	0.322737	0.785308	0.348284	1.74132	2.62614	1.32299	0.313513	0.42913	0.866082	0.816358	0.550713	0.478447	0.781824	1.24495	0.470786	1.33565	0.957875	0.466078	0.437836	1.07064	1.12422	1.1426	0.649405	0.45387	0.361512	13.0734	10.7496
chr9	54856108	54856708	Sox2_0h__20140509__GACCGTTG_peak_10126,Sox2_0h+dox__20140509__GCCGCAAC_peak_10138	54856408	601	3.20797	3.105	1.41143	1.24131	0.821442	0.925373	0.638967	1.46177	0.994626	0.767671	3.50145	1.42581	1.91999	0.497677	0.894967	1.555	0.758342	0.322737	0.666124	0.696568	2.09986	3.08938	2.31746	0.730628	0.818353	0.996768	0.356827	0.550713	0.588192	0.534999	0.838962	0.733065	0.499203	0.631144	0.959057	0.611475	1.45207	0.94678	1.2418	0.891781	0.721686	0.663162	14.1822	10.4474
chr9	54857346	54857946	Sox2_0h__20140509__GACCGTTG_peak_10127,Sox2_0h+dox__20140509__GCCGCAAC_peak_10139,Sox2_0h__20140514__CACATCCT_peak_7309,Sox2_48h+dox__20140514__ATTGTCTG_peak_7388	54857646	601	7.98369	2.67843	0.637034	1.05099	0.572071	0.643614	0.290039	0.761171	0.43822	0.289093	4.46642	1.78399	2.28901	0.702078	0.255705	2.54462	0.758342	0.297902	0.666124	0.261526	0.889936	2.07099	1.4917	0.597068	2.00893	2.33726	0.713654	0.183571	0.517913	0.42684	0.658213	0.576686	0.998405	0.389511	0.324602	0.524655	0.970939	0.332265	0.520007	0.430236	0.45387	0.512337	5.6765	5.1303
chr10	41763733	41764333	Sox2_0h__20140509__GACCGTTG_peak_1012,Sox2_0h__20140514__CACATCCT_peak_716,Sox2_0h+dox__20140509__GCCGCAAC_peak_1067,Sox2_0h-dox__20140507__GATATCCA_peak_389	41764033	601	6.27502	2.52078	0.637034	0.792094	0.758357	0.577822	0.514581	0.820198	0.43822	0.289093	5.63342	1.25583	1.99965	0.497677	0.255705	1.34291	0.809277	0.415824	1.72343	0.348534	2.78125	2.50546	1.48596	0.727924	1.29786	1.21754	1.07048	0.367142	0.381681	0.659042	1.61453	0.332331	0.620602	0.357704	0.168378	0.351017	0.78891	0.324726	0.646617	0.735232	0.907741	0.512337	8.58616	2.60126
chr9	56541620	56542220	Sox2_0h__20140509__GACCGTTG_peak_10135	56541920	601	2.39131	0.695491	0.987531	0.948128	0.734904	0.798079	0.575673	0.469125	0.738039	0.176127	2.18796	0.657728	1.0543	0.702078	0.383557	0.424116	0.324243	0.242037	0.409471	0.261275	0.635673	0.912976	0.703028	0.329948	0.450069	0.35146	0.459531	0.367142	0.403841	0.316159	0.705434	0.905722	0.789226	0.705084	0.336756	0.441576	0.639361	0.359662	0.554203	0.492855	0.45387	0.782887	6.48535	1.72745
chr9	57510465	57511065	Sox2_0h__20140509__GACCGTTG_peak_10141,Sox2_0h+dox__20140509__GCCGCAAC_peak_10157,Sox2_48h+dox__20140514__ATTGTCTG_peak_7401,Sox2_0h__20140514__CACATCCT_peak_7319	57510765	601	9.3653	8.90388	2.39897	2.8255	1.02094	1.33872	0.4623	1.64194	0.588129	1.39566	3.50189	1.66968	3.0856	0.936104	0.255705	1.90846	0.975391	0.266873	0.818941	1.13336	2.18272	4.52488	4.97493	0.812387	1.16114	1.02151	1.07312	0.550713	1.73376	0.178753	1.11142	0.610888	0.573376	0.934724	0.556343	0.615214	0.481127	1.05159	0.752597	1.13416	0.907741	0.361512	5.85714	4.13648
chr9	57523578	57524178	Sox2_0h__20140509__GACCGTTG_peak_10142	57523878	601	2.74283	5.19147	1.48484	1.35958	0.758357	0.713695	0.691248	0.994191	0.738039	1.00696	2.024	1.29327	1.37293	1.30196	0.767115	1.48434	1.29963	0.440659	0.580573	1.22012	0.941365	1.37621	0.703028	0.659687	0.643695	0.915187	0.767644	1.83571	0.932834	0.589709	0.762079	0.612535	0.404752	0.715408	0.363658	0.524655	1.0121	0.881688	0.622878	1.24319	1.54767	0.512337	2.78945	1.50378
chr9	57830044	57830644	Sox2_0h__20140509__GACCGTTG_peak_10144,Sox2_48h+dox__20140514__ATTGTCTG_peak_7402,Sox2_0h+dox__20140509__GCCGCAAC_peak_10159,Sox2_0h__20140514__CACATCCT_peak_7321,Sox2_0h-dox__20140507__GATATCCA_peak_3514	57830344	601	7.5173	2.95508	1.98687	1.78991	0.734904	2.44716	1.38029	1.29087	1.28294	0.239289	10.2472	4.16411	3.82944	0.833904	0.894967	6.00818	1.29963	0.297902	1.16115	0.784327	3.74406	4.67801	3.11188	1.64932	2.06978	2.83565	1.63799	0.367142	0.513586	0.879143	1.48909	1.04747	1.09953	0.914075	0.2977	0.618954	1.08801	1.7038	0.725184	0.461546	0.825981	0.723024	7.34234	4.07018
chr9	58279209	58279809	Sox2_0h__20140509__GACCGTTG_peak_10146,Sox2_48h+dox__20140514__ATTGTCTG_peak_7405,Sox2_0h+dox__20140509__GCCGCAAC_peak_10165,Sox2_0h__20140514__CACATCCT_peak_7322,Sox2_0h-dox__20140507__GATATCCA_peak_3515,Sox2_48h+dox__20140617__CAGCAAGG_peak_4877,Sox2_0h-dox__20140707__AGTTGCTT_peak_8916	58279509	601	18.4409	21.8308	7.41711	6.45501	3.09651	4.76274	1.3825	1.52543	2.09593	0.352255	14.8046	9.84516	10.4891	4.05102	0.767115	8.55266	2.32862	0.446852	1.77535	0.435793	3.41978	10.5198	6.69225	3.05358	5.05928	9.57718	2.29502	0.183571	0.620905	0.576347	1.97196	0.524559	1.07925	0.651793	0.466078	0.351017	0.680526	3.63027	1.14938	0.735232	0.639926	1.02467	12.4507	10.5855
chr10	41997578	41998178	Sox2_0h__20140509__GACCGTTG_peak_1014,Sox2_48h+dox__20140514__ATTGTCTG_peak_816,Sox2_0h__20140514__CACATCCT_peak_719,Sox2_0h+dox__20140509__GCCGCAAC_peak_1070,Sox2_0h-dox__20140507__GATATCCA_peak_390,Sox2_48h+dox__20140617__CAGCAAGG_peak_510	41997878	601	11.0658	3.08181	2.97204	0.773209	0.435658	1.70915	1.04458	0.703688	0.481452	0.943798	7.51094	2.70283	4.70332	0.497677	0.51141	4.02885	1.02899	0.527552	1.12751	1.22062	1.04708	3.5735	4.64641	0.665305	1.52942	1.74879	0.562235	0.367142	4.29737	0.644419	1.48101	1.75932	0.600325	1.05079	0.168378	0.441576	0.730376	0.599437	0.509833	0.883678	0.639926	0.361512	0.591042	0.739919
chr10	42114035	42114635	Sox2_0h__20140509__GACCGTTG_peak_1015	42114335	601	2.97948	2.66297	1.69561	0.601772	0.944644	0.380447	0.632359	0.818655	0.738039	0.46522	2.46123	0.825729	1.46077	1.14051	0.383557	1.20152	0.862874	0.850227	1.04196	0.958344	0.891378	0.94174	0.734353	0.283555	0.332317	1.30724	0.765006	0.550713	0.526566	0.438941	0.713519	0.838966	0.964522	0.504749	0.519882	0.351017	0.630676	0.726864	0.619204	1.03212	0.825981	0.723024	1.71757	0.842324
chr9	60543431	60544031	Sox2_0h__20140509__GACCGTTG_peak_10156	60543731	601	2.59375	0.703222	0.637034	1.50021	0.33591	0.830975	0.979084	1.34989	0.663084	0.176127	2.06029	1.16272	1.17378	0.497677	0.51141	1.06025	0.431437	0.322737	0.852574	0.261526	0.839948	0.782827	0.903072	0.340766	0.42913	0.97241	0.713654	0.550713	0.373028	0.508274	0.349344	0.713494	1.61207	0.536556	0.375812	0.264198	1.0121	0.754261	0.728575	1.22809	0.907741	0.512337	2.21716	1.52852
chr9	60821256	60821856	Sox2_0h__20140509__GACCGTTG_peak_10160	60821556	601	3.05481	3.24719	2.33028	1.78991	0.957854	1.81213	0.80462	0.351072	0.556407	0.415416	2.2789	0.674967	1.57208	0.906479	0.127852	1.62572	0.865535	0.471688	0.73339	0.697318	1.25135	2.71419	1.62593	0.708784	0.984511	1.22566	0.459531	0.183571	0.384108	0.412216	0.636637	1.39279	0.890348	0.567529	0.427022	0.611475	0.879925	0.931702	0.516616	0.524165	0.45387	0.361512	1.55341	2.72675
chr9	61573725	61574325	Sox2_0h__20140509__GACCGTTG_peak_10165,Sox2_0h+dox__20140509__GCCGCAAC_peak_10184,Sox2_48h+dox__20140514__ATTGTCTG_peak_7421	61574025	601	2.6198	3.94268	2.40605	1.05099	0.485532	1.74633	1.04458	0.879224	0.994626	0.176127	2.06029	0.957274	2.23863	0.497677	0.127852	2.12037	0.865535	0.440659	0.495022	0.61031	0.465684	1.85279	1.32874	0.676122	0.351286	0.596592	0.86771	2.57	1.06664	0.521637	0.762079	0.905722	0.694775	0.98718	0.427022	0.615214	0.689211	0.754261	0.485811	1.00892	0.45387	0.512337	0.30635	0.647576
chr9	61776574	61777174	Sox2_0h__20140509__GACCGTTG_peak_10167,Sox2_0h+dox__20140509__GCCGCAAC_peak_10186,Sox2_0h__20140514__CACATCCT_peak_7339	61776874	601	7.30228	3.35846	2.6121	2.06769	0.957854	1.27292	0.811228	1.17127	1.68943	0.578186	6.34704	2.08453	3.07268	1.14051	0.639262	2.19108	2.48675	0.899898	1.60425	0.697568	2.44842	3.26548	3.349	1.36577	2.32031	3.03941	1.93555	0.367142	0.4871	0.796447	0.621806	1.2397	1.15342	0.704249	0.895693	0.351017	0.830075	0.881688	0.848403	1.09474	1.17556	0.723024	4.25332	2.68058
chr9	62202255	62202855	Sox2_0h__20140509__GACCGTTG_peak_10170,Sox2_0h__20140514__CACATCCT_peak_7341,Sox2_0h+dox__20140509__GCCGCAAC_peak_10188	62202555	601	4.04662	2.94735	1.97506	1.48132	0.971065	0.972573	0.4623	0.584092	0.951394	0.541739	3.75769	1.27505	2.72476	0.906479	0.767115	1.27214	0.594889	0.527552	0.375838	1.13311	0.965654	2.16483	2.07459	0.5099	0.72154	0.80074	0.559597	0.183571	0.73065	0.480289	0.747249	0.522912	0.930902	0.736057	0.414868	0.611475	0.539662	1.57361	0.721792	1.21998	0.639926	0.512337	10.3874	7.75882
chr9	64220605	64221205	Sox2_0h__20140509__GACCGTTG_peak_10174	64220905	601	0.953511	2.10966	0.423902	0.670347	0.834653	0.563519	0.754542	0.995734	0.769762	0.176127	2.07821	0.807501	1.26399	0.833904	0.127852	0.706745	1.29697	0.471688	0.495022	0.61006	1.05993	2.13992	1.72882	0.986931	0.616227	1.33199	1.11919	0.367142	0.469794	0.562984	0.783656	0.752637	0.404752	0.651793	0.207434	0.528395	0.639361	1.04681	0.722075	1.18057	0.45387	0.5722	9.06314	8.12945
chr9	64361432	64362032	Sox2_0h__20140509__GACCGTTG_peak_10176,Sox2_48h+dox__20140514__ATTGTCTG_peak_7427,Sox2_0h+dox__20140509__GCCGCAAC_peak_10197	64361732	601	7.24643	7.8699	4.23902	1.37846	1.43018	1.65337	0.636764	0.234563	1.31466	1.00696	2.88055	1.16371	2.32884	0.497677	0.255705	2.26183	0.865535	0.266873	0.647839	0.784077	1.1085	1.74754	2.04326	0.468917	0.885728	1.14408	0.865072	0.550713	2.14868	0.425579	0.579992	0.64509	0.526151	0.63031	0.44177	0.615214	0.721691	0.804276	0.742423	1.10285	0.721686	1.08454	0.435614	0.716833
chr9	65196466	65197066	Sox2_0h__20140509__GACCGTTG_peak_10179	65196766	601	6.61306	5.35685	2.48182	4.28446	1.91571	3.98611	6.27351	5.03461	5.21821	0.578186	2.89892	2.81417	1.94927	2.16549	0.383557	2.6152	1.45776	0.304095	1.62253	0.348534	3.51979	5.71744	4.9436	3.69932	6.33423	4.58405	7.86074	16.8885	6.49797	3.41673	3.43407	1.69421	1.40983	1.24946	0.634455	0.351017	1.46075	1.23381	2.63423	0.578682	0.721686	0.512337	5.48294	3.3714
chr9	65273661	65274261	Sox2_0h__20140509__GACCGTTG_peak_10181	65273961	601	1.70866	0.418841	0.850166	1.05099	0.971065	1.14992	1.27133	0.764258	0.994626	0.176127	2.13331	0.65674	1.0543	0.672453	0.127852	0.706851	0.594889	0.372408	0.290286	0.435793	0.938513	1.91593	0.903072	0.441664	0.944604	1.35635	0.613588	0.550713	0.750383	0.961838	0.930675	1.57038	1.07925	0.966531	0.505134	0.796332	0.970939	0.704247	0.861968	0.680715	0.639926	0.5722	0.717076	0.789863
chr9	66228625	66229225	Sox2_0h__20140509__GACCGTTG_peak_10184,Sox2_48h+dox__20140514__ATTGTCTG_peak_7439	66228925	601	1.20523	1.5409	0.850166	0.757806	0.485532	1.06553	1.33903	0.761171	0.812994	0.365612	2.1696	1.18193	0.945357	0.979055	0.383557	1.90848	1.13352	0.446852	0.666124	0.522551	0.785667	0.851759	0.903072	1.19143	0.780416	0.661935	0.967777	0.367142	0.388435	0.904607	0.643383	1.34066	0.64755	0.62082	0.168378	0.441576	0.730376	0.514486	0.677422	0.946298	0.639926	0.933712	0.410726	0.242582
chr9	68777618	68778218	Sox2_0h__20140509__GACCGTTG_peak_10190	68777918	601	3.91385	1.69082	1.06094	1.15385	1.00773	0.976862	0.518986	0.410099	0.481452	0.176127	2.27935	0.731626	1.69975	0.599878	0.127852	0.848099	0.648486	0.471688	0.767023	0.436043	0.768524	0.587602	0.302941	0.57252	0.673133	0.604711	0.713654	1.10143	0.294096	0.480289	0.364175	0.296482	0.890348	0.315572	0.207434	0.351017	0.630676	0.86661	0.71501	1.00892	0.45387	0.361512	1.07384	0.358417
chr9	68798120	68798720	Sox2_0h__20140509__GACCGTTG_peak_10191,Sox2_0h+dox__20140509__GCCGCAAC_peak_10215,Sox2_0h__20140514__CACATCCT_peak_7361,Sox2_48h+dox__20140514__ATTGTCTG_peak_7447,Sox2_0h-dox__20140507__GATATCCA_peak_3524	68798420	601	5.32559	2.52078	1.55588	1.17274	0.721693	1.53037	0.69345	0.938251	0.406497	0.641348	4.41265	1.68791	1.30382	0.336227	0.383557	1.90843	1.08258	0.359959	0.461389	1.04585	2.29557	3.50087	2.68622	0.730628	1.55233	2.05927	0.818996	0.367142	0.926081	0.549622	0.901014	0.64509	0.553099	0.336221	0.336756	0.264198	0.921089	0.544642	0.554203	0.461546	0.45387	0.361512	1.58344	2.18616
chr9	70087248	70087848	Sox2_0h__20140509__GACCGTTG_peak_10194,Sox2_0h__20140514__CACATCCT_peak_7362,Sox2_0h+dox__20140509__GCCGCAAC_peak_10217	70087548	601	5.51579	3.53157	1.97742	1.30641	0.871316	2.1182	0.464503	1.0563	0.951394	0.754314	5.25306	1.23859	3.05395	1.06793	0.255705	1.97909	1.29963	0.297902	0.751675	0.609809	3.65549	5.74797	4.93785	0.703375	1.79634	2.82714	0.459531	0.734284	0.458714	0.86452	0.733757	0.853596	0.742001	0.651793	0.583246	0.615214	1.12049	1.68118	0.858577	1.07154	1.17556	0.5722	13.3232	8.92601
chr9	70223156	70223756	Sox2_0h__20140509__GACCGTTG_peak_10196,Sox2_48h+dox__20140514__ATTGTCTG_peak_7449,Sox2_0h+dox__20140509__GCCGCAAC_peak_10221	70223456	601	4.90848	3.67376	2.26632	2.2923	1.07081	2.21117	2.50139	0.936708	1.3694	1.61186	2.5347	2.48015	2.07931	1.0383	1.02282	2.75666	1.18712	1.22895	0.818941	1.13211	0.502822	1.78193	0.751602	0.722515	1.15067	0.849844	1.07048	0.550713	0.322482	0.713752	0.384413	0.663014	0.721724	1.10242	0.532036	0.875672	0.530977	1.11392	0.646617	1.41595	1.17556	0.663162	2.49603	1.84621
chr9	70487331	70487931	Sox2_0h__20140509__GACCGTTG_peak_10198,Sox2_0h+dox__20140509__GCCGCAAC_peak_10223,Sox2_0h__20140514__CACATCCT_peak_7364,Sox2_0h-dox__20140507__GATATCCA_peak_3527,Sox2_48h+dox__20140514__ATTGTCTG_peak_7451,Sox2_48h-dox__20160201__TTATATCT_peak_187766	70487631	601	11.4625	11.6395	5.93227	2.17056	1.44339	2.19401	1.28014	1.10916	0.994626	0.893994	5.27098	2.15744	3.32221	0.833904	1.15067	2.96855	1.07992	0.937183	0.528655	1.13186	3.40693	4.74694	4.14343	0.605181	1.16964	2.18183	1.11919	0.734284	0.333562	0.659042	0.790402	0.244355	0.694775	0.483266	0.700414	0.611475	0.721691	1.64625	0.42081	0.914988	0.45387	1.08454	10.5021	7.05335
chr10	42405340	42405940	Sox2_0h__20140509__GACCGTTG_peak_1019,Sox2_0h+dox__20140509__GCCGCAAC_peak_1075,Sox2_0h__20140514__CACATCCT_peak_721	42405640	601	3.30653	2.64751	1.13198	0.845265	1.04439	0.530623	0.4623	0.528152	0.481452	0.415416	2.97194	1.27702	2.32884	0.365852	0.127852	1.41357	0.270646	0.335124	0.666124	0.522801	0.751381	1.45848	0.740103	0.613503	0.603788	1.28289	0.356827	0.183571	0.403841	0.617694	0.845708	0.174304	0.526151	0.662118	0.44177	0.264198	0.340263	0.28225	0.540638	1.00081	0.45387	0.723024	0.597184	0.48768
chr1	14225402	14226002	Sox2_0h__20140509__GACCGTTG_peak_101,Sox2_0h+dox__20140509__GCCGCAAC_peak_87,Sox2_48h+dox__20140514__ATTGTCTG_peak_71,Sox2_0h-dox__20140507__GATATCCA_peak_39,Sox2_0h__20140514__CACATCCT_peak_56,Sox2_48h+dox__20140617__CAGCAAGG_peak_32	14225702	601	8.93436	3.93495	1.62457	1.20702	0.844895	0.845278	0.970273	1.34681	0.887949	1.00696	6.54463	2.19389	4.50654	1.12718	0.383557	4.0288	0.975391	0.825454	0.767023	1.21962	3.08409	3.50649	2.78337	1.61396	1.16114	2.68872	2.03562	1.65214	5.68406	2.15336	4.58731	0.244355	0.310301	0.494424	0.168378	0.528395	0.589511	0.629593	0.674031	0.789749	0.907741	0.361512	1.29488	0.827636
chr9	71217077	71217677	Sox2_0h__20140509__GACCGTTG_peak_10200	71217377	601	3.06705	4.38471	1.27407	1.291	0.585281	0.314655	1.04018	1.16818	1.7759	0.402059	2.69866	1.31348	0.945357	0.774654	0.127852	0.848099	0.648486	0.304095	0.461389	0.174267	0.448541	0.262228	0.508734	0.406298	0.204096	0.318594	0.305475	0.550713	0.309503	0.80981	0.30753	0.296482	0.620602	0.54688	0.2977	0.441576	0.340263	0.556962	0.516616	0.641302	0.45387	0.361512	0.448855	0.308472
chr9	71331572	71332172	Sox2_0h__20140509__GACCGTTG_peak_10202,Sox2_0h+dox__20140509__GCCGCAAC_peak_10227,Sox2_48h+dox__20140514__ATTGTCTG_peak_7455,Sox2_0h-dox__20140507__GATATCCA_peak_3528	71331872	601	11.6116	9.6071	1.20302	0.738922	0.758357	0.183072	0.344522	0.643119	0.406497	1.61186	4.48301	2.0249	2.39795	0.365852	0.127852	1.97909	1.46309	0.440659	0.290286	1.48039	1.19707	1.86998	1.00597	0.588955	0.72154	0.79262	0.762368	0.367142	2.94719	0.70039	0.838962	0.786839	0.478925	0.325897	0.375812	0.351017	0.630676	0.472011	0.458397	0.516062	1.27985	0.873849	0.701561	0.408361
chr9	72255087	72255687	Sox2_0h__20140509__GACCGTTG_peak_10208	72255387	601	5.29829	4.51917	1.20066	3.24887	0.944644	0.812382	0.575673	1.05322	0.738039	0.30245	2.334	0.899626	1.18433	1.37453	0.255705	0.918816	1.24604	0.304095	0.785308	0.348534	1.73418	2.0538	0.848749	1.1259	0.692102	0.375818	0.86771	0.183571	0.414921	0.425579	0.544924	0.749343	0.742001	0.567529	0.814987	0.879412	0.730376	0.66931	0.762771	1.21188	1.0938	0.361512	10.2947	1.72579
chr9	72512266	72512866	Sox2_0h__20140509__GACCGTTG_peak_10209,Sox2_0h+dox__20140509__GCCGCAAC_peak_10236,Sox2_0h-dox__20140507__GATATCCA_peak_3531	72512566	601	3.1587	4.08487	1.06094	1.91166	1.34364	0.512031	0.632359	0.408556	0.481452	0.352255	2.06029	1.42482	1.34365	1.06793	0.127852	1.13086	0.485034	0.484074	0.990043	0.261275	1.24421	1.22116	1.66617	1.09324	0.584819	0.727278	0.662302	0.550713	0.397088	0.384231	0.489618	0.38281	0.667827	1.10325	0.336756	0.264198	1.22019	0.754261	0.742423	0.797852	0.825981	0.933712	0.454678	0.754606
chr10	42415969	42416569	Sox2_0h__20140509__GACCGTTG_peak_1020,Sox2_0h+dox__20140509__GCCGCAAC_peak_1076,Sox2_48h+dox__20140514__ATTGTCTG_peak_818,Sox2_0h-dox__20140507__GATATCCA_peak_391	42416269	601	6.1972	5.64896	2.18583	0.636059	0.671819	0.366144	0.518986	0.351072	0.43822	1.04341	4.90277	1.57459	1.89071	0.629503	0.639262	1.83779	1.13618	0.322737	0.73339	1.39414	0.278552	0.392378	0.454411	0.36261	0.244003	0.17979	0.508245	0.367142	1.66348	0.329521	0.30753	0.244355	0.263075	0.462617	0.375812	0.698294	0.539662	0.487089	0.475637	0.547372	0.639926	0.813986	0.476974	0.393674
chr9	72812402	72813002	Sox2_0h__20140509__GACCGTTG_peak_10211,Sox2_0h__20140514__CACATCCT_peak_7371,Sox2_0h+dox__20140509__GCCGCAAC_peak_10237,Sox2_48h+dox__20140514__ATTGTCTG_peak_7460	72812702	601	7.56782	3.81595	2.47473	1.74022	1.2571	4.019	1.79031	0.995734	1.81913	1.11993	4.50449	1.70713	3.0434	0.906479	0.383557	2.33252	1.13618	0.639281	1.19478	0.784327	1.32278	2.85574	2.76929	0.782429	4.1127	2.47607	3.01131	1.46857	0.73065	3.23924	3.38417	1.32603	0.917296	0.861618	0.583246	0.524655	1.68394	0.839212	0.427593	1.48557	0.989501	0.723024	4.62787	2.21724
chr9	74961145	74961745	Sox2_0h__20140509__GACCGTTG_peak_10216,Sox2_0h__20140514__CACATCCT_peak_7376,Sox2_0h+dox__20140509__GCCGCAAC_peak_10245	74961445	601	6.56786	2.40178	2.47945	1.43163	0.435658	1.62905	1.4502	0.528152	1.58276	0.30245	4.92336	1.36915	2.1988	0.731703	0.51141	2.04978	0.702083	0.390988	0.632491	0.61056	2.53984	2.59544	2.84919	1.93579	1.08329	2.05115	1.12183	0.550713	1.14314	1.14059	1.44728	0.993698	0.816174	1.34488	0.854043	0.264198	0.73906	0.796737	0.602247	1.13416	0.639926	0.361512	0.398123	0.476766
chr9	74998034	74998634	Sox2_0h__20140509__GACCGTTG_peak_10217,Sox2_0h+dox__20140509__GCCGCAAC_peak_10247b,Sox2_0h+dox__20140509__GCCGCAAC_peak_10247a,Sox2_0h-dox__20140507__GATATCCA_peak_3534,Sox2_0h__20140514__CACATCCT_peak_7379	74998334	601	5.42823	4.34606	2.19056	2.60437	1.09427	1.39449	0.457895	1.34372	0.556407	0.46522	3.5561	2.28799	3.47097	0.876854	0.127852	2.7565	1.57028	0.347573	0.938125	0.435292	1.47562	3.49702	2.20623	0.542562	1.37176	2.56577	0.765006	0.734284	0.862555	0.59097	0.608314	0.384457	0.715053	0.725732	0.466078	0.528395	0.730376	0.904304	0.769836	0.797852	1.62943	1.29522	8.06783	5.63774
chr10	42646259	42646859	Sox2_0h__20140509__GACCGTTG_peak_1021,Sox2_0h+dox__20140509__GCCGCAAC_peak_1077,Sox2_0h__20140514__CACATCCT_peak_723,Sox2_48h+dox__20140514__ATTGTCTG_peak_820	42646559	601	6.07666	2.80516	4.03061	1.30989	1.2571	2.0424	0.820039	0.880768	1.35789	0.654705	6.0554	1.615	3.29293	0.906479	1.27852	2.9686	0.485034	0.434466	0.767023	1.48089	3.38693	3.94868	4.38372	0.58625	2.40862	2.07551	0.767644	0.550713	0.658471	0.508274	0.82547	0.592963	0.600325	1.11441	1.50584	1.75882	0.938459	1.31876	0.84162	1.00892	1.25732	1.7477	6.42684	2.79515
chr9	77759160	77759760	Sox2_0h__20140509__GACCGTTG_peak_10225,Sox2_48h+dox__20140514__ATTGTCTG_peak_7470	77759460	601	4.72926	4.22706	2.76363	1.63388	1.44339	1.94943	1.49366	1.11687	1.20798	0.352255	2.69822	0.900615	1.72085	1.27233	0.127852	2.26188	1.40417	0.335124	0.290286	0.348284	2.57698	3.95254	2.37495	1.39864	1.99846	3.89003	0.9217	1.10143	0.333562	0.659042	0.559754	0.418659	0.546428	0.925233	0.375812	0.351017	0.970939	0.874149	0.60903	0.578682	0.45387	0.361512	2.67666	3.84817
chr9	78104183	78104783	Sox2_0h__20140509__GACCGTTG_peak_10229,Sox2_0h+dox__20140509__GCCGCAAC_peak_10261	78104483	601	3.06705	1.84074	1.48248	0.498909	1.02094	0.544926	0.580078	1.51926	0.481452	0.415416	2.33445	0.713399	1.68102	0.833904	0.383557	0.353346	0.431437	0.204815	0.785308	0.61031	2.62556	2.39443	1.77165	0.316217	0.702571	0.907067	0.408179	0.183571	0.603599	0.453564	0.349344	0.244355	0.546428	0.526232	0.285546	0.437836	0.390113	0.564501	0.554203	0.304996	0.907741	0.512337	1.35821	0.899409
chr10	42669043	42669643	Sox2_0h__20140509__GACCGTTG_peak_1022,Sox2_0h__20140514__CACATCCT_peak_724	42669343	601	6.21476	3.7773	1.90874	1.8088	0.572071	1.24003	0.926803	0.644662	1.40112	0.176127	3.70214	1.48247	2.05821	2.14919	0.639262	1.62556	2.10891	0.93712	1.99544	0.522551	1.43563	2.39074	2.06309	0.747063	1.32533	1.68306	1.42731	0.367142	0.309503	0.534999	0.531432	0.733065	0.890348	0.609661	0.532036	0.437836	1.35237	0.846751	0.752597	0.891781	0.45387	0.813986	5.4758	4.23888
chr9	78173910	78174510	Sox2_0h__20140509__GACCGTTG_peak_10230	78174210	601	3.26541	3.38165	1.48248	0.620656	0.485532	0.215968	0.228947	0.410099	0.663084	0.591543	2.73451	1.59579	1.3331	0.995355	0.255705	0.777488	0.919132	0.304095	0.528655	0.435292	1.08851	0.985766	1.23159	0.856075	0.458568	0.776382	0.459531	0.367142	0.357622	0.64568	0.671705	0.402382	0.971457	0.494424	0.466078	0.437836	0.489812	0.402138	0.554203	0.430236	0.639926	0.512337	2.08402	1.39423
chr9	78364656	78365256	Sox2_0h__20140509__GACCGTTG_peak_10234,Sox2_48h+dox__20140514__ATTGTCTG_peak_7474,Sox2_0h+dox__20140509__GCCGCAAC_peak_10267	78364956	601	7.94823	5.62577	4.38347	1.47784	1.40672	6.00991	1.32801	0.762715	0.994626	0.6049	3.33615	1.74655	3.08323	1.28566	0.639262	2.75669	2.05798	0.359959	1.10923	0.348284	3.24409	4.93638	4.61251	1.50224	2.09527	3.26057	0.816358	0.367142	0.522239	0.494912	0.489618	0.542484	0.890348	0.557205	0.622302	0.437836	0.830075	1.22149	0.591791	0.797852	0.907741	0.964811	8.17317	7.74791
chr9	80284450	80285050	Sox2_0h__20140509__GACCGTTG_peak_10239,Sox2_0h-dox__20140507__GATATCCA_peak_3545,Sox2_0h+dox__20140509__GCCGCAAC_peak_10276,Sox2_0h__20140514__CACATCCT_peak_7395,Sox2_48h+dox__20140514__ATTGTCTG_peak_7481	80284750	601	3.53627	2.23639	0.776761	1.03211	1.48005	0.662206	0.512378	0.526609	0.738039	0.176127	5.39644	2.11999	2.6662	1.21308	0.51141	2.89786	2.49474	0.359959	0.580573	0.436043	2.32272	3.0529	1.54028	0.599772	1.39664	1.96106	0.559597	0.367142	0.364375	0.64568	0.768825	0.122178	0.553099	0.357704	0.336756	0.437836	1.07064	0.247314	0.475637	0.273686	0.907741	0.361512	3.5993	2.30415
chr10	42670343	42670943	Sox2_0h__20140509__GACCGTTG_peak_1023,Sox2_48h+dox__20140514__ATTGTCTG_peak_821,Sox2_0h+dox__20140509__GCCGCAAC_peak_1078,Sox2_0h-dox__20140707__AGTTGCTT_peak_986,Sox2_0h-dox__20140507__GATATCCA_peak_392,Sox2_48h+dox__20140617__CAGCAAGG_peak_512,Sox2_48h__20140616__ATTATGTT_peak_690	42670643	601	10.9917	6.17907	3.31781	1.8088	0.635155	0.695102	0.800214	1.51926	0.694807	0.415416	3.73799	3.5133	3.64902	2.16251	0.383557	3.18043	2.97711	0.67644	2.37127	0.348784	3.59836	4.86375	3.30043	1.94931	4.99646	6.3081	4.52813	0.183571	0.627658	0.713752	0.811978	0.594611	0.505874	0.420485	0.207434	0.264198	0.82139	0.606976	0.581617	1.06343	1.0938	0.361512	3.73275	2.09301
chr9	80495281	80495881	Sox2_0h__20140509__GACCGTTG_peak_10241,Sox2_MEF_peak_119073,Sox2_0h+dox__20140509__GCCGCAAC_peak_10278	80495581	601	5.71823	2.23639	2.11951	1.46592	0.621945	0.596415	0.636764	0.351072	0.331542	0.591543	3.13546	1.89632	2.02893	0.804279	0.639262	1.55492	1.46042	0.788232	1.5187	2.26622	1.9256	2.74471	2.30338	0.616208	0.759477	1.76503	0.916424	0.550713	0.820662	0.685767	0.936082	0.819394	0.694775	0.651793	0.285546	0.351017	1.39353	0.707005	0.513224	0.609992	1.54767	0.933712	3.10777	2.14255
chr9	80921864	80922464	Sox2_0h__20140509__GACCGTTG_peak_10242,Sox2_0h__20140514__CACATCCT_peak_7396	80922164	601	5.09302	3.79276	2.11715	1.65276	1.15735	1.4231	0.695653	0.994191	1.1013	0.541739	3.41006	1.0696	1.8989	1.34491	0.767115	1.5549	1.51402	0.738561	1.36588	0.522301	1.48991	1.7093	1.03729	0.648869	1.47449	1.96106	1.78413	0.367142	0.4871	0.604332	0.810639	0.592963	0.654221	0.483266	0.363658	0.528395	1.34368	0.494628	0.786793	0.641302	0.825981	0.512337	2.38842	1.67248
chr9	81663913	81664513	Sox2_0h__20140509__GACCGTTG_peak_10243	81664213	601	2.09439	1.11433	1.05858	0.757806	0.385784	0.431935	0.228947	0.526609	0.769762	0.352255	2.37029	0.694183	0.73566	0.468052	0.255705	1.48426	1.18978	0.422017	0.785308	1.13361	0.482827	0.893856	0.98872	0.441664	0.456598	0.433041	0.662302	0.367142	0.412494	0.672404	0.678451	0.48871	0.620602	0.631144	0.402714	0.264198	0.77154	0.37474	0.444832	0.821058	1.0938	1.1444	0.562286	0.411728
chr9	82348290	82348890	Sox2_0h__20140509__GACCGTTG_peak_10244,Sox2_0h__20140514__CACATCCT_peak_7397,Sox2_MEF_peak_119216	82348590	601	5.97811	2.65524	0.637034	0.601772	0.621945	0.380447	0.575673	0.759628	0.769762	0.415416	4.23077	1.16272	1.5217	1.00868	0.383557	1.34291	1.94546	0.453046	1.07559	2.0052	2.26843	2.8596	1.5831	0.577928	0.866759	1.291	1.47602	2.93714	0.840395	0.727114	0.768825	0.576686	0.694775	0.662118	0.285546	0.264198	0.721691	0.7618	0.54742	0.852368	1.01204	0.512337	1.85361	0.771403
chr10	42800841	42801441	Sox2_0h__20140509__GACCGTTG_peak_1024,Sox2_0h+dox__20140509__GCCGCAAC_peak_1079	42801141	601	5.97686	8.91934	0.637034	1.99564	1.28055	1.50748	0.457895	0.526609	0.588129	0.239289	2.77124	1.63224	1.9891	1.0383	0.255705	1.0602	0.648486	0.366152	0.409471	0.261275	1.19992	1.42024	0.843	1.11779	0.976012	1.09498	0.510883	0.367142	0.423574	0.548361	0.852454	0.332331	0.357526	0.536556	0.336756	0.351017	0.539662	0.394599	0.42081	0.695819	0.907741	0.512337	0.366455	0.478024
chr9	85634686	85635286	Sox2_0h__20140509__GACCGTTG_peak_10252,Sox2_0h+dox__20140509__GCCGCAAC_peak_10290,Sox2_0h-dox__20140507__GATATCCA_peak_3549,Sox2_0h-dox__20140707__AGTTGCTT_peak_8980	85634986	601	5.6156	8.28874	3.24677	2.44486	1.09427	1.06125	0.525595	0.703688	0.663084	0.352255	2.67985	3.71776	3.74978	1.59226	0.255705	2.82703	2.16517	0.415824	1.6196	0.783826	4.30116	5.42083	4.60616	3.30967	3.26035	4.54307	3.81448	0.183571	0.504933	0.7551	0.678451	0.628812	0.4317	0.672442	0.724721	0.441576	0.721691	0.691927	0.516616	0.516062	1.36161	0.361512	0.492808	1.47229
chr9	85983408	85984008	Sox2_0h__20140509__GACCGTTG_peak_10254,Sox2_0h+dox__20140509__GCCGCAAC_peak_10291,Sox2_MEF_peak_119412	85983708	601	8.91239	4.07714	1.13198	1.96483	0.808231	0.779487	0.464503	1.17127	1.13303	0.930441	3.1359	1.5948	3.4206	1.40416	0.51141	1.4136	2.05531	0.930927	1.70515	2.527	2.44557	2.99168	3.37775	0.564406	1.1402	1.09498	0.865072	0.183571	0.533319	0.796447	1.02105	0.628812	0.8634	0.967365	0.790679	0.702034	1.54308	0.954319	0.625987	1.15736	1.65196	0.512337	6.47921	4.31654
chr9	87755498	87756098	Sox2_0h__20140509__GACCGTTG_peak_10258,Sox2_0h+dox__20140509__GCCGCAAC_peak_10296,Sox2_0h-dox__20140507__GATATCCA_peak_3550,Sox2_48h+dox__20140514__ATTGTCTG_peak_7485	87755798	601	6.90432	6.51757	1.20066	1.25672	0.236161	0.962558	0.464503	0.761171	0.919672	0.239289	2.64268	1.33072	1.70212	0.599878	0.127852	1.97909	0.975391	0.17998	0.54694	0.261275	2.62556	1.24414	1.58885	0.757881	0.740508	0.841725	0.356827	0.183571	0.368702	0.617694	0.496363	0.314406	0.458648	0.441968	0.207434	0.528395	0.439962	0.402138	0.578225	0.367616	0.639926	0.361512	1.01988	0.327784
chr9	87979021	87979621	Sox2_0h__20140509__GACCGTTG_peak_10259	87979321	601	10.7974	4.07714	2.33028	1.291	0.808231	1.11273	0.523392	0.879224	0.769762	0.491935	3.81057	1.44601	2.88171	0.94943	0.639262	1.48431	2.3769	0.813005	1.60425	1.48189	2.38129	3.34003	3.29468	0.542562	0.972071	1.26665	0.459531	0.550713	0.517913	0.577607	1.45402	0.803117	1.39622	0.683601	0.727316	0.962491	2.15639	0.614515	0.492594	0.906885	1.89724	0.5722	5.09352	3.05956
chr9	88522285	88522885	Sox2_0h__20140509__GACCGTTG_peak_10265	88522585	601	3.18475	3.95041	2.62154	3.14949	2.35433	5.71385	5.23172	2.87069	3.84881	0.289093	2.91684	2.77772	2.15897	2.34026	0.383557	2.68602	1.18712	0.397181	1.12751	0.609559	1.34277	2.40408	2.71497	1.15586	2.12668	2.12422	2.19495	2.38642	2.89474	1.74492	2.19586	0.786839	0.930902	0.883101	1.07363	1.23417	1.2115	2.75539	1.57359	1.30581	0.907741	0.361512	8.82336	8.32164
chr9	88614061	88614661	Sox2_0h__20140509__GACCGTTG_peak_10266,Sox2_0h+dox__20140509__GCCGCAAC_peak_10304,Sox2_0h-dox__20140507__GATATCCA_peak_3555	88614361	601	6.23798	2.94735	0.494946	1.37846	0.33591	0.431935	0.346725	0.526609	0.331542	0.239289	2.98942	1.76379	1.68102	1.28566	0.383557	1.20152	1.35057	0.539939	1.14286	0.435793	2.38844	2.52089	1.78315	1.175	0.936105	1.5199	0.9217	0.367142	0.27869	0.397593	0.342598	0.384457	0.768949	0.305248	0.207434	0.264198	1.0121	0.367201	0.643226	0.516062	1.01204	0.361512	1.50558	1.71195
chr9	88735799	88736399	Sox2_0h__20140509__GACCGTTG_peak_10267,Sox2_0h__20140514__CACATCCT_peak_7410,Sox2_0h+dox__20140509__GCCGCAAC_peak_10305	88736099	601	8.38165	5.5145	2.89391	1.39735	0.994518	0.662206	0.285634	0.293589	0.619852	0.478578	3.68333	1.63422	2.69548	0.863529	0.127852	0.636081	0.809277	0.546132	0.443104	0.261526	2.59127	5.27139	3.56629	1.07951	1.17814	1.76503	1.2219	0.367142	0.456287	0.508274	0.747249	0.576686	0.593653	0.473775	0.207434	0.264198	0.921089	0.239775	0.396788	1.09474	1.36161	0.512337	1.24801	0.846097
chr9	88818447	88819047	Sox2_0h__20140509__GACCGTTG_peak_10269,Sox2_0h+dox__20140509__GCCGCAAC_peak_10307,Sox2_0h__20140514__CACATCCT_peak_7411,Sox2_0h-dox__20140507__GATATCCA_peak_3556,Sox2_48h+dox__20140514__ATTGTCTG_peak_7491,Sox2_0h-dox__20140707__AGTTGCTT_peak_8993,Sox2_96h__20140617__CGCCTTCC_peak_631,Sox2_48h__20140616__ATTATGTT_peak_6884	88818747	601	16.0766	11.7168	3.31545	2.34199	0.671819	0.596415	0.514581	1.05167	0.694807	0.352255	11.4828	5.69094	4.209	3.18749	1.02282	3.81675	3.29869	0.750947	1.31396	0.871585	8.3495	6.99982	6.48388	3.56327	3.60573	4.55119	3.71705	0.183571	0.49818	1.04327	1.22337	0.542484	0.667827	0.641469	0.324602	0.705773	1.1118	1.00433	0.472246	0.821058	0.639926	0.361512	10.5412	7.02024
chr9	89052151	89052751	Sox2_0h__20140509__GACCGTTG_peak_10272	89052451	601	5.48974	4.50371	1.20066	1.16926	0.385784	0.333248	0.287836	0.818655	0.331542	0.30245	3.84641	1.35092	2.16715	2.11956	0.255705	1.13083	0.970068	0.359959	1.57062	0.435793	2.27558	1.84331	1.66875	1.31937	0.957043	1.77315	1.12447	0.367142	0.373028	0.741737	0.432973	0.472433	0.910625	0.567529	0.336756	0.528395	1.0121	0.239775	0.581617	0.304996	0.45387	0.5722	1.50363	1.54532
chr9	89117853	89118453	Sox2_0h__20140509__GACCGTTG_peak_10274,Sox2_0h+dox__20140509__GCCGCAAC_peak_10309a,Sox2_0h+dox__20140509__GCCGCAAC_peak_10309b,Sox2_0h-dox__20140507__GATATCCA_peak_3557a,Sox2_0h-dox__20140507__GATATCCA_peak_3557b,Sox2_0h-dox__20140707__AGTTGCTT_peak_8999,Sox2_48h+dox__20140514__ATTGTCTG_peak_7492,Sox2_0h__20140514__CACATCCT_peak_7412,Sox2_48h+dox__20140617__CAGCAAGG_peak_4926	89118153	601	16.9767	7.50517	3.95249	2.98153	1.09427	0.812382	0.861306	1.92627	0.588129	0.46522	11.6468	5.23668	5.473	2.71944	1.27852	4.38228	2.7574	0.906091	1.8609	0.784077	8.24808	7.37693	6.01222	3.98038	3.27932	4.25695	4.01989	0.367142	0.612252	1.08462	1.0831	0.874815	0.667827	0.462617	0.414868	0.437836	1.17034	1.08175	0.769836	0.516062	0.45387	0.723024	11.1814	7.21957
chr9	89126686	89127286	Sox2_0h__20140509__GACCGTTG_peak_10275	89126986	601	2.32697	1.12979	1.06094	1.0167	0.821442	0.248864	0.57347	0.585635	0.481452	1.43573	2.22336	1.01393	0.945357	0.702078	0.127852	0.565444	0.75568	0.732305	1.07559	0.784077	1.74418	1.26711	0.800176	0.621616	0.410161	0.416803	0.61095	0.550713	4.04221	1.12471	0.768825	0.384457	0.910625	1.0413	0.2977	0.351017	0.77154	0.641913	0.578225	0.336306	0.825981	0.5722	0.476655	0.550648
chr9	89533714	89534314	Sox2_0h__20140509__GACCGTTG_peak_10277	89534014	601	2.70862	1.26425	0.987531	0.533197	0.572071	0.248864	0.344522	0.818655	0.769762	0.541739	2.07865	0.713399	1.26162	0.599878	0.127852	0.565417	0.919132	0.670247	0.785308	0.784327	1.01708	1.37621	0.637206	0.433551	0.488006	0.686293	0.408179	0.183571	0.368702	0.80981	0.909099	0.540837	0.64755	0.430809	0.336756	0.264198	0.390113	0.522025	0.441441	0.609992	0.825981	0.361512	0.757797	0.516649
chr9	90126009	90126609	Sox2_0h__20140509__GACCGTTG_peak_10278	90126309	601	2.10538	3.38938	0.92121	2.87867	0.871316	1.24003	1.72922	1.4664	1.55103	0.30245	2.55262	1.01196	1.32255	1.00868	0.767115	1.13076	1.29431	0.633025	1.39951	0.784077	2.42128	2.56492	3.06906	1.98738	2.77888	3.32591	3.92773	3.30428	2.73635	2.10117	2.49531	0.278557	0.8634	1.29243	0.932155	0.615214	1.07064	0.9591	2.41521	1.78246	1.0938	0.813986	0.783323	0.624085
chr9	91253683	91254283	Sox2_0h__20140509__GACCGTTG_peak_10280	91253983	601	2.04104	2.24412	0.776761	0.533197	0.472322	0.183072	0.34232	0.467582	0.331542	0.30245	2.04148	0.580864	0.964087	0.540628	0.127852	0.494727	0.487695	0.235844	0.323919	0.61031	1.75132	1.83367	1.4917	0.618912	0.565851	1.36447	0.356827	0.183571	0.851475	0.604332	1.23012	0.314406	0.478925	0.305248	0.2977	0.618954	0.340263	0.162363	0.458397	0.336306	0.721686	0.361512	1.02602	0.373956
chr9	91386665	91387265	Sox2_0h__20140509__GACCGTTG_peak_10281,Sox2_48h+dox__20140514__ATTGTCTG_peak_7497	91386965	601	1.54859	2.6707	1.20302	0.757806	1.23365	2.36134	3.75509	1.81902	1.94602	0.30245	1.89588	1.2588	1.0543	0.833904	0.127852	2.40334	0.324243	0.322737	0.818941	0.348534	0.768524	0.765635	0.848749	0.755177	0.517444	0.441161	0.662302	0.550713	1.13449	0.975201	0.461295	1.60459	0.768949	1.17636	0.595399	0.615214	1.2115	0.584359	0.622595	0.883678	0.825981	1.23536	0.186458	0.274472
chr9	92835992	92836592	Sox2_0h__20140509__GACCGTTG_peak_10283,Sox2_0h__20140514__CACATCCT_peak_7418	92836292	601	4.26129	2.25186	0.850166	0.879553	0.957854	0.399039	0.460098	0.877681	1.02635	0.239289	2.86263	0.71241	1.21361	0.540628	0.127852	0.636108	2.10625	0.633025	1.4178	1.56765	1.27849	1.39919	1.37156	0.335357	0.555381	0.988649	1.06784	0.183571	0.313829	0.453564	0.579992	0.558761	0.627273	0.378353	0.480826	0.437836	0.630676	0.641913	0.550812	0.609992	1.38415	0.5722	2.39165	1.23097
chr9	92981532	92982132	Sox2_0h__20140509__GACCGTTG_peak_10285	92981832	601	2.41453	1.26425	0.494946	0.689231	0.33591	0.446239	0.518986	0.759628	0.663084	0.239289	2.07865	0.863172	0.934808	0.731703	0.383557	0.777383	0.972729	0.626832	0.785308	0.958594	0.911373	0.612508	0.594382	0.36261	0.496505	0.424922	0.305475	0.917855	0.377355	0.521637	0.82547	0.418659	0.721724	0.568364	0.375812	0.615214	0.489812	0.522025	0.749206	0.578682	0.825981	0.361512	0.824364	0.510766
chr9	94134249	94134849	Sox2_0h__20140509__GACCGTTG_peak_10287	94134549	601	2.90698	2.25186	0.987531	0.982415	0.422448	0.347551	0.34232	0.410099	0.256587	0.415416	2.07821	0.431092	0.78604	0.863529	0.255705	0.424063	0.541292	0.304095	0.495022	0.697068	1.71418	1.44129	1.25459	0.899763	1.11273	3.30117	0.613588	0.917855	0.585765	0.589709	0.441058	0.122178	0.411423	0.220984	0.168378	0.437836	0.290413	0.197299	0.362592	0.453443	0.825981	0.723024	0.534167	0.295043
chr9	94367912	94368512	Sox2_0h__20140509__GACCGTTG_peak_10288	94368212	601	4.35293	1.82528	0.776761	0.498909	0.522196	0.399039	0.401209	0.818655	0.556407	0.239289	2.73451	0.97649	0.894978	0.629503	0.255705	0.989507	0.91381	0.577161	1.89454	0.61056	0.822805	1.19818	0.497235	0.370723	0.399692	1.17656	0.508245	0.550713	0.4852	0.959317	0.650129	0.384457	0.478925	0.546046	0.414868	0.437836	1.16165	0.522025	0.50305	0.578682	0.721686	0.512337	0.979154	0.45579
chr9	94674619	94675219	Sox2_0h__20140509__GACCGTTG_peak_10290	94674919	601	2.24223	2.52851	0.779122	0.464622	0.522196	0.431935	0.401209	0.351072	0.406497	0.528382	2.37029	1.31348	1.59081	0.468052	0.255705	1.2015	1.02633	0.211008	0.409471	0.261526	1.69275	1.74947	1.48596	0.755177	0.477537	1.02963	0.356827	0.367142	0.368702	0.178753	0.461295	0.558761	0.674498	0.388677	0.466078	0.441576	0.921089	0.204838	0.585008	0.524165	0.45387	0.723024	0.34739	0.466704
chr9	95585326	95585926	Sox2_0h__20140509__GACCGTTG_peak_10292,Sox2_0h__20140514__CACATCCT_peak_7423	95585626	601	1.85774	1.5409	0.708078	1.2756	0.485532	0.215968	0.228947	0.997277	0.812994	0.528382	2.68118	0.731626	1.60136	0.468052	0.51141	0.777462	0.324243	0.335124	0.718042	0.61006	1.28849	1.78193	1.20601	0.624321	0.321848	0.490265	0.305475	0.367142	1.31642	0.534999	0.629891	0.244355	0.620602	0.27344	0.336756	0.437836	0.730376	0.352123	0.458397	0.430236	0.45387	0.723024	0.685727	0.764262
chr9	96097851	96098451	Sox2_0h__20140509__GACCGTTG_peak_10296,Sox2_0h__20140514__CACATCCT_peak_7425	96098151	601	2.48704	4.25798	2.05083	1.84308	0.621945	0.727998	1.09025	1.28469	0.588129	0.176127	2.55351	1.42779	1.28272	1.60856	0.639262	1.34277	1.5623	0.515103	1.53698	0.436043	0.435691	0.48043	0.405837	0.36261	0.29241	0.383937	0.81372	0.734284	0.553053	0.452303	0.531432	0.542484	0.910625	0.473775	0.24649	0.441576	1.40222	0.324726	0.523398	0.609992	1.19809	0.361512	0.486346	0.516649
chr9	96487484	96488084	Sox2_0h__20140509__GACCGTTG_peak_10298,Sox2_48h+dox__20140617__CAGCAAGG_peak_4948,Sox2_MEF_peak_120041,Sox2_0h+dox__20140509__GCCGCAAC_peak_10323,Sox2_0h-dox__20140507__GATATCCA_peak_3564	96487784	601	6.17647	2.40178	4.02117	0.757806	0.621945	0.347551	0.630156	0.643119	0.331542	0.804118	4.77598	2.5905	2.49634	1.41748	0.767115	3.18038	1.72841	1.01782	1.5187	3.83387	2.40414	3.27303	2.5175	0.627025	0.965543	1.45456	0.559597	0.734284	1.02717	0.657781	1.18831	0.75099	1.09953	0.472941	0.934749	0.524655	1.0121	0.85429	0.629378	0.547372	1.25732	0.782887	6.56548	3.4121
chr9	97114253	97114853	Sox2_0h__20140509__GACCGTTG_peak_10299,Sox2_48h+dox__20140514__ATTGTCTG_peak_7511,Sox2_0h+dox__20140509__GCCGCAAC_peak_10327,Sox2_0h__20140514__CACATCCT_peak_7431	97114553	601	5.61843	7.73544	5.87067	2.37628	1.2571	8.24825	1.62246	0.820198	1.17626	0.46522	5.12494	2.13921	4.58383	1.24271	0.51141	4.94769	0.648486	0.552388	0.751675	0.523051	8.81659	11.0825	11.1309	1.93558	3.80329	7.95056	0.970415	0.183571	0.436554	0.959317	0.650129	1.0996	1.484	1.27094	1.13959	0.875672	0.921089	2.94313	0.910012	1.52498	1.17556	0.512337	18.7215	13.8305
chr10	43840835	43841435	Sox2_0h__20140509__GACCGTTG_peak_1029,Sox2_MEF_peak_14398	43841135	601	4.49794	1.40644	1.62457	0.792094	0.808231	0.830975	0.403411	0.646205	0.844717	0.654705	2.334	1.23958	0.974637	0.96573	0.639262	1.06017	1.18446	1.01782	1.07559	2.5275	0.901375	1.33605	1.52303	0.368018	0.826852	0.727278	0.510883	0.917855	0.800929	0.521637	0.538178	0.558761	0.674498	0.472941	0.597994	0.698294	1.38485	0.452152	0.646617	0.727129	1.17556	0.5722	2.07561	1.49412
chr10	43877495	43878095	Sox2_0h__20140509__GACCGTTG_peak_1030	43877795	601	3.36113	2.37859	1.34511	2.84438	1.52992	2.36134	0.924601	1.05167	1.06958	0.880637	2.57099	2.02984	1.73958	2.07661	1.53423	1.62554	1.89186	1.17922	1.90988	0.435793	0.544254	0.436404	0.600132	0.512605	0.681632	0.678174	1.01649	0.183571	0.458714	0.604332	0.768825	0.891092	1.05897	0.557205	0.676106	0.702034	0.340263	0.811815	0.509833	0.883678	1.73372	0.723024	0.587173	0.623233
chr9	97852754	97853354	Sox2_0h__20140509__GACCGTTG_peak_10302,Sox2_0h__20140514__CACATCCT_peak_7433,Sox2_48h+dox__20140514__ATTGTCTG_peak_7513,Sox2_0h+dox__20140509__GCCGCAAC_peak_10330,Sox2_0h-dox__20140507__GATATCCA_peak_3566,Sox2_0h-dox__20140707__AGTTGCTT_peak_9034	97853054	601	11.2682	11.2825	2.05083	2.68835	0.921191	2.26838	0.811228	0.469125	0.588129	0.176127	10.4824	6.10084	3.11488	1.90183	0.127852	6.57389	2.43848	0.651668	0.818941	0.435793	4.32545	3.23672	2.31746	3.56348	4.11467	3.88964	1.27853	0.367142	0.408168	1.00319	0.768825	0.226431	0.310301	0.357704	0.168378	0.615214	0.340263	0.472011	0.263395	0.555475	0.45387	0.361512	0.426879	0.366815
chr9	99376928	99377528	Sox2_0h__20140509__GACCGTTG_peak_10306	99377228	601	2.70454	6.23318	2.96259	0.773209	0.821442	1.30582	0.754542	0.528152	1.25121	0.830832	2.02355	1.59579	1.80051	0.234026	0.127852	1.4136	0.487695	0.273066	0.751675	1.0466	1.81275	1.22695	2.20881	0.975904	0.496505	1.11121	0.559597	0.367142	1.54076	0.64568	0.636637	0.454508	1.22093	0.557205	0.583246	0.879412	0.539662	0.796737	0.732249	0.492855	0.825981	0.663162	0.704792	0.59471
chr9	102692820	102693420	Sox2_0h__20140509__GACCGTTG_peak_10317	102693120	601	2.03696	2.6707	1.06094	2.17056	1.70597	1.37161	1.04238	0.995734	1.05807	0.239289	3.04496	1.03216	1.72085	0.731703	0.127852	1.55492	0.865535	0.297902	0.54694	0.348784	2.34271	2.04994	2.04901	1.37138	1.85324	2.33726	1.47602	0.550713	0.70659	0.632317	0.531432	0.592963	1.1198	0.705084	0.763777	0.788853	0.879925	0.564501	1.19743	1.10285	0.45387	0.512337	16.9603	9.99915
chr9	103000268	103000868	Sox2_0h__20140509__GACCGTTG_peak_10318,Sox2_0h+dox__20140509__GCCGCAAC_peak_10342,Sox2_0h__20140514__CACATCCT_peak_7446,Sox2_48h+dox__20140514__ATTGTCTG_peak_7531,Sox2_0h-dox__20140507__GATATCCA_peak_3572	103000568	601	6.90432	2.26732	3.32962	1.77451	0.68503	5.76105	1.4502	1.40738	2.02098	0.515025	7.51493	3.73401	4.13753	1.00868	0.51141	4.02909	0.648486	0.353766	1.16115	0.348784	3.84691	5.91443	5.31236	1.12611	2.22152	3.64451	1.27589	1.65214	0.550626	1.13933	1.04937	1.49704	0.715053	1.57619	0.932155	0.351017	0.979624	0.719325	0.776619	1.16547	0.639926	0.873849	5.56435	5.66078
chr9	103504469	103505069	Sox2_0h__20140509__GACCGTTG_peak_10321,Sox2_0h+dox__20140509__GCCGCAAC_peak_10345,Sox2_0h__20140514__CACATCCT_peak_7450	103504769	601	7.62118	2.81289	2.54341	1.46592	0.385784	1.09843	0.466706	0.761171	0.43822	0.30245	2.86263	0.788285	2.23863	0.438427	0.255705	0.918843	0.648486	0.403437	0.562288	0.348534	1.27135	3.6826	2.84344	0.381749	0.544912	1.1522	0.711016	0.734284	0.423574	0.741737	0.551669	0.627165	0.883677	0.263116	0.168378	0.441576	0.539662	0.754261	0.544029	1.00892	0.45387	0.361512	7.08058	4.72656
chr9	103513767	103514367	Sox2_0h__20140509__GACCGTTG_peak_10322,Sox2_0h+dox__20140509__GCCGCAAC_peak_10346,Sox2_0h-dox__20140507__GATATCCA_peak_3573,Sox2_0h__20140514__CACATCCT_peak_7451	103514067	601	6.93037	2.67843	2.11951	1.32529	0.635155	3.5413	0.817837	0.820198	0.694807	0.528382	3.77472	1.51892	2.99302	0.570253	0.255705	1.41365	0.594889	0.434466	1.07559	0.784577	2.46127	4.052	2.50342	1.21598	2.54928	4.5191	1.3246	0.550713	0.757136	0.522897	1.20314	2.12256	1.20065	1.19784	0.583246	1.23043	0.830075	0.769339	0.492594	1.22809	1.0938	0.723024	3.05476	1.65065
chr9	104065926	104066526	Sox2_0h__20140509__GACCGTTG_peak_10324	104066226	601	6.82898	3.11273	2.75418	1.03211	0.671819	0.333248	0.516784	1.05322	0.694807	0.767671	3.20848	1.55933	2.20698	1.54931	0.255705	1.13081	1.8892	0.813005	1.26204	1.65566	2.52414	2.75243	3.04031	0.648869	0.826852	1.11121	0.662302	0.367142	0.816336	0.521637	0.685197	0.838966	0.843123	0.441968	0.49298	0.264198	0.730376	0.417216	0.390005	0.578682	1.38415	0.512337	2.09758	2.29782
chr9	105878558	105879158	Sox2_0h__20140509__GACCGTTG_peak_10327,Sox2_0h__20140514__CACATCCT_peak_7455	105878858	601	2.86461	1.9752	1.41143	1.37846	0.435658	1.04694	0.466706	0.761171	0.87644	0.176127	2.17048	1.14449	1.21361	0.497677	0.127852	0.636134	0.37784	0.322737	0.204735	0.261526	1.27849	1.72071	1.55753	0.523423	0.477537	0.898948	0.61095	0.550713	1.73134	0.342883	0.25897	0.939924	0.478925	0.504749	0.2977	0.264198	0.780225	0.66931	0.650009	0.789749	0.45387	0.361512	0.92196	0.830152
chr9	106227894	106228494	Sox2_0h__20140509__GACCGTTG_peak_10332	106228194	601	1.15187	0.845412	0.705717	0.826381	1.26734	1.20713	0.464503	0.938251	0.887949	0.415416	1.73191	1.08882	2.09804	0.336227	0.639262	1.27229	1.07992	0.32893	0.528655	0.523051	1.23136	1.59635	0.98872	0.569815	0.612287	0.79262	0.559597	0.734284	0.408168	0.631057	0.698689	0.452861	0.478925	0.610495	0.2977	0.879412	0.730376	0.564501	1.0468	0.430236	0.639926	1.02467	1.90498	3.26644
chr9	106573261	106573861	Sox2_0h__20140509__GACCGTTG_peak_10333,Sox2_0h__20140514__CACATCCT_peak_7459	106573561	601	2.08624	1.80982	1.06094	0.929244	0.821442	0.399039	0.979084	0.879224	0.738039	0.239289	2.71747	0.844945	0.974637	0.906479	0.127852	1.0602	0.485034	0.297902	1.00539	0.522801	1.16993	1.59056	2.02027	0.515309	0.643695	0.784501	0.865072	0.183571	0.548726	0.632317	0.516601	0.698864	0.789226	0.54688	0.2977	0.524655	0.539662	0.549423	0.71501	0.398926	0.639926	0.663162	2.74486	1.35435
chr9	107961368	107961968	Sox2_0h__20140509__GACCGTTG_peak_10335,Sox2_0h+dox__20140509__GCCGCAAC_peak_10359	107961668	601	4.48163	3.38938	4.87606	0.738922	1.08402	10.2463	1.50468	0.941337	1.25121	0.641348	2.64356	1.05039	2.27846	0.774654	0.255705	2.54456	0.648486	0.825517	1.45143	0.522801	2.16558	4.32773	4.77488	1.31688	1.55036	2.45132	0.970415	1.83571	1.25289	0.905868	1.39197	1.41236	0.984799	1.56587	0.505134	0.966231	1.2115	1.29136	0.3592	0.837264	0.639926	0.5722	6.66144	5.44547
chr9	108301690	108302290	Sox2_0h__20140509__GACCGTTG_peak_10338,Sox2_0h+dox__20140509__GCCGCAAC_peak_10360	108301990	601	2.11637	2.24412	1.12962	1.08528	0.771568	0.464831	0.523392	0.818655	0.631361	1.05676	3.39169	1.08882	1.99965	1.08126	0.383557	1.27219	1.02366	0.943376	0.852574	0.522551	1.41134	2.205	1.686	0.463508	1.3757	1.22566	1.02177	0.734284	0.436554	0.673665	0.957659	0.558761	0.64755	0.41016	0.68826	0.788853	1.34368	1.00158	0.485811	0.672612	1.36161	0.723024	5.35432	3.32016
chr9	108655907	108656507	Sox2_0h__20140509__GACCGTTG_peak_10341,Sox2_0h+dox__20140509__GCCGCAAC_peak_10364	108656207	601	9.35023	6.4248	2.6855	1.37846	0.708483	0.991165	0.575673	1.28624	1.25121	0.591543	4.10176	1.31447	3.25073	1.06793	1.15067	1.34277	2.70114	0.912284	1.19478	1.30713	2.03702	4.08462	3.69477	0.313513	0.692102	2.23055	1.72751	0.367142	0.789849	0.59097	1.19505	1.10125	1.07925	0.746381	0.610148	0.618954	0.962254	1.54898	0.845011	1.69663	1.73372	1.32632	10.0426	7.37817
chr9	108710655	108711255	Sox2_0h__20140509__GACCGTTG_peak_10342,Sox2_0h+dox__20140509__GCCGCAAC_peak_10365,Sox2_0h-dox__20140507__GATATCCA_peak_3581,Sox2_48h+dox__20140514__ATTGTCTG_peak_7555	108710955	601	10.6911	6.20999	3.54039	2.15515	0.522196	1.96659	1.50468	1.05167	0.663084	0.352255	2.97061	1.783	2.01838	0.906479	0.255705	2.47395	1.02633	0.384795	0.323919	0.174267	0.741384	1.21923	0.794426	0.550676	0.29241	0.424922	0.356827	0.367142	0.526566	0.344144	0.412735	0.838966	0.357526	0.777355	0.814987	0.611475	0.489812	0.359662	0.297591	0.398926	0.639926	0.361512	1.69946	0.851128
chr9	109635493	109636093	Sox2_0h__20140509__GACCGTTG_peak_10348,Sox2_0h__20140514__CACATCCT_peak_7468	109635793	601	1.78524	3.39711	2.18819	2.03341	0.572071	0.962558	0.518986	0.702145	1.02635	0.176127	2.42539	1.3327	1.01447	0.936104	0.383557	0.98948	0.972729	0.670247	0.95641	0.523051	0.571394	0.478501	0.502984	0.438959	0.244003	0.310475	0.865072	0.183571	0.443307	0.412216	0.419481	0.402382	0.937574	0.515073	0.414868	0.437836	0.921089	0.274711	0.516616	1.09474	0.639926	0.361512	0.451767	0.368073
chr10	44482971	44483571	Sox2_0h__20140509__GACCGTTG_peak_1035	44483271	601	3.11633	1.11433	1.13434	1.15385	1.12069	2.15539	1.04678	1.23184	1.02635	0.352255	2.22469	1.67067	2.1777	0.833904	0.127852	1.62572	0.811938	0.378602	0.818941	0.435793	2.06416	2.83662	2.4261	1.18602	1.20955	2.32064	0.767644	0.550713	1.108	0.261449	0.838962	2.14378	2.32712	1.60717	0.802833	0.264198	1.81838	1.38864	1.09117	0.735232	0.45387	0.361512	2.35675	2.99785
chr9	110852446	110853046	Sox2_0h__20140509__GACCGTTG_peak_10353	110852746	601	3.39535	2.53624	0.847805	0.636059	0.572071	0.248864	0.346725	0.528152	0.994626	0.46522	2.1696	1.1647	1.47132	0.833904	0.639262	1.13083	1.13086	0.521296	0.837226	1.0456	0.608533	1.00874	0.788677	0.668009	0.633226	0.433041	0.662302	0.550713	0.388435	0.452303	0.370921	0.244355	0.721724	0.4841	0.402714	0.441576	0.530977	0.402138	0.602247	0.430236	1.0938	0.361512	0.514784	0.674029
chr9	111757985	111758585	Sox2_0h__20140509__GACCGTTG_peak_10358,Sox2_0h__20140514__CACATCCT_peak_7472	111758285	601	1.72781	1.25652	0.56599	0.498909	0.385784	0.333248	0.516784	0.469125	0.844717	0.176127	3.26358	0.562637	0.626722	0.497677	0.127852	0.636134	0.865535	0.322737	0.443104	0.174267	1.72847	0.262228	0.751602	0.569815	0.342786	0.433041	0.916424	0.917855	0.44088	0.741737	0.364175	0.366533	0.263075	0.41016	0.168378	0.792593	0.580826	0.429535	0.48242	0.461546	0.639926	0.512337	0.454998	0.232926
chr9	111879635	111880235	Sox2_0h__20140509__GACCGTTG_peak_10359	111879935	601	8.0452	6.50211	1.55352	0.689231	0.68503	0.779487	0.806823	0.821741	0.769762	0.30245	3.37289	0.807501	1.48187	0.642828	0.127852	2.47371	0.865535	0.235844	0.699757	0.261275	3.19551	1.92365	2.08034	1.09594	1.52289	2.59864	0.762368	0.367142	0.596845	0.384231	0.573246	0.348608	0.526151	0.430809	0.556343	0.351017	0.780225	0.47955	0.615813	0.743335	1.0938	0.361512	1.13781	0.359674
chr9	113458583	113459183	Sox2_0h__20140509__GACCGTTG_peak_10361,Sox2_0h+dox__20140509__GCCGCAAC_peak_10392c,Sox2_0h+dox__20140509__GCCGCAAC_peak_10392a,Sox2_0h+dox__20140509__GCCGCAAC_peak_10392b,Sox2_48h+dox__20140514__ATTGTCTG_peak_7569a,Sox2_48h+dox__20140514__ATTGTCTG_peak_7569b,Sox2_0h-dox__20140507__GATATCCA_peak_3586,Sox2_0h__20140509__GACCGTTG_peak_10362	113458883	601	4.51992	6.7401	1.55352	1.20354	0.721693	2.0095	1.09466	0.470669	0.694807	0.176127	4.84767	2.19587	4.57802	0.936104	0.127852	3.46351	1.02899	0.353766	0.204735	0.871085	6.56674	5.54519	5.28045	2.36102	1.65961	2.90911	1.37596	0.917855	1.7554	0.727114	0.741842	0.993698	0.4317	0.662952	0.466078	0.528395	0.830075	1.91618	0.513224	0.586785	0.825981	0.512337	8.32859	4.21036
chr9	113670620	113671220	Sox2_0h__20140509__GACCGTTG_peak_10363,Sox2_48h+dox__20140514__ATTGTCTG_peak_7570,Sox2_0h-dox__20140507__GATATCCA_peak_3587,Sox2_0h+dox__20140509__GCCGCAAC_peak_10395	113670920	601	7.18333	6.92095	1.97979	1.18814	0.671819	1.34729	0.346725	1.05322	0.556407	0.289093	3.33482	2.49541	2.41668	0.702078	0.383557	2.40329	2.49474	0.353766	1.31396	0.522801	1.87703	2.77734	2.12316	0.779725	0.879199	0.719158	0.459531	0.183571	1.55807	0.80981	0.5665	0.506635	0.816174	0.756706	0.336756	0.264198	0.439962	0.591898	0.414027	0.430236	0.639926	0.361512	0.612699	0.90444
chr9	114557046	114557646	Sox2_0h__20140509__GACCGTTG_peak_10364,Sox2_0h+dox__20140509__GCCGCAAC_peak_10398	114557346	601	3.03284	2.82835	1.13434	1.54642	1.07081	3.3382	1.92131	1.52234	1.32617	0.289093	2.66193	1.16272	2.79624	1.14051	0.383557	1.48431	0.809277	0.453046	0.785308	0.696568	3.17551	4.01954	3.92931	1.98197	2.37265	4.55969	1.43258	0.183571	0.851475	0.86452	1.31509	0.821041	0.721724	0.830645	0.324602	0.441576	0.921089	2.071	1.1426	0.609992	0.45387	1.1755	14.3838	10.2875
chr9	115743537	115744137	Sox2_0h__20140509__GACCGTTG_peak_10371,Sox2_0h__20140514__CACATCCT_peak_7486	115743837	601	4.63886	1.68309	2.96496	2.27342	0.858106	1.88793	0.754542	0.939794	1.61448	0.654705	4.43235	1.59579	1.5217	2.52836	0.51141	2.33244	2.10625	1.14813	2.16654	0.436043	1.8099	2.12852	2.00877	0.561702	1.19908	2.09174	0.816358	0.367142	0.478447	0.783085	0.775571	0.821041	0.883677	0.651793	0.68826	0.351017	1.15297	0.904304	1.10841	1.2826	0.825981	0.663162	5.34008	4.05675
chr9	116283729	116284329	Sox2_0h__20140509__GACCGTTG_peak_10373,Sox2_0h+dox__20140509__GCCGCAAC_peak_10410	116284029	601	3.72648	7.33206	1.97506	0.963531	0.944644	1.12704	0.403411	0.410099	0.43822	1.07012	2.44331	0.994717	1.21361	1.00868	0.383557	0.989586	1.08258	0.384795	0.971758	0.871835	1.23421	1.85857	1.03729	0.76329	1.10029	1.25814	0.662302	0.367142	0.392761	0.768462	0.586738	0.348608	0.553099	0.526232	0.453924	0.615214	0.680526	0.791956	0.680813	0.367616	1.01204	0.361512	5.51593	4.55413
chr9	116919616	116920216	Sox2_0h__20140509__GACCGTTG_peak_10377,Sox2_0h+dox__20140509__GCCGCAAC_peak_10419	116919916	601	3.36804	1.55636	1.34511	0.757806	0.808231	1.4088	0.457895	0.411642	0.481452	0.654705	2.55262	0.769069	1.95982	0.336227	0.255705	1.3428	0.865535	0.117922	0.495022	0.871585	1.76417	3.02606	2.87794	0.678827	1.51045	5.78536	1.57609	0.550713	3.20667	1.30472	1.307	1.35858	0.620602	0.430809	0.2977	0.528395	0.879925	0.437074	0.680813	0.860471	0.721686	0.512337	0.372597	0.536367
chr10	44520113	44520713	Sox2_0h__20140509__GACCGTTG_peak_1037,Sox2_0h+dox__20140509__GCCGCAAC_peak_1098,Sox2_0h__20140514__CACATCCT_peak_730,Sox2_0h-dox__20140507__GATATCCA_peak_395,Sox2_48h+dox__20140617__CAGCAAGG_peak_515,Sox2_48h+dox__20140514__ATTGTCTG_peak_834	44520413	601	3.36397	3.25492	0.92121	0.654943	0.33591	0.150176	0.57347	0.293589	0.256587	0.239289	8.53234	2.94374	3.66194	1.21308	0.51141	2.61517	2.16783	0.378602	1.45143	0.435542	1.07422	1.21923	0.714527	0.646165	1.22002	1.71593	1.07048	0.550713	0.348969	0.274811	1.13166	0.122178	0.357526	0.325897	0.2977	0.351017	0.689211	0.239775	0.639835	0.273686	0.45387	0.5722	0.233641	0.355901
chr9	118255360	118255960	Sox2_0h__20140509__GACCGTTG_peak_10380,Sox2_0h+dox__20140509__GCCGCAAC_peak_10424	118255660	601	6.56503	3.37392	1.4872	1.32529	1.0576	1.11702	1.3825	0.528152	0.812994	0.352255	2.55218	1.40857	1.42331	1.34491	0.383557	1.48423	1.57028	0.353766	0.614206	0.261526	1.35991	1.38007	1.72882	1.91395	0.879199	1.40545	1.42731	0.367142	0.803356	1.27674	0.860539	0.400735	0.910625	0.97769	0.427022	0.796332	0.680526	0.66931	0.578225	0.430236	0.45387	0.512337	0.350621	0.635405
chr9	119214062	119214662	Sox2_0h__20140509__GACCGTTG_peak_10384,Sox2_0h+dox__20140509__GCCGCAAC_peak_10431	119214362	601	4.57044	1.68309	0.56599	0.807497	0.795021	0.314655	0.460098	0.935165	0.631361	0.352255	2.82589	1.37014	1.68102	0.96573	0.255705	1.2015	1.29697	0.664054	1.38417	1.21987	1.41849	1.44129	0.940147	0.466212	0.525943	1.2419	0.662302	0.550713	0.506833	0.522897	1.06286	0.470786	0.721724	0.430809	0.24649	0.351017	0.630676	0.394599	0.325004	0.516062	0.721686	0.361512	1.37405	1.25908
chr9	119224086	119224686	Sox2_0h__20140509__GACCGTTG_peak_10385	119224386	601	3.5664	1.26425	1.12962	0.567484	0.33591	0.563519	0.636764	1.17281	1.02635	0.528382	2.95357	1.12429	1.36238	0.906479	0.383557	0.848152	0.75568	0.453046	1.02368	0.784077	1.64276	1.42024	0.897323	0.616208	0.660693	0.482145	0.61095	2.75357	0.495753	0.672404	0.762079	0.454508	0.8634	0.704249	0.854043	0.351017	0.439962	0.352123	0.674031	1.00892	0.45387	0.723024	3.4209	0.593452
chr9	119271404	119272004	Sox2_0h__20140509__GACCGTTG_peak_10386,Sox2_MEF_peak_120711	119271704	601	1.54451	1.5409	0.850166	1.08528	1.32019	2.69459	1.16236	0.529695	0.887949	0.817475	3.17263	0.918842	1.77123	0.995355	0.639262	1.13091	0.538631	0.50891	1.14286	2.26522	4.82542	5.46838	7.18691	0.921607	2.50346	4.32268	1.07048	0.734284	3.0964	1.01655	2.68548	1.41071	0.917296	1.18751	0.207434	0.437836	0.689211	1.00433	0.424201	1.07154	0.825981	1.08454	5.96666	4.26323
chr9	119320805	119321405	Sox2_0h__20140509__GACCGTTG_peak_10387,Sox2_0h+dox__20140509__GCCGCAAC_peak_10432	119321105	601	3.20797	1.27198	2.40369	1.92706	2.18853	3.00067	0.691248	1.40583	0.812994	0.767671	3.64705	1.6889	2.76696	1.24271	0.51141	2.19103	1.40683	0.713725	0.852574	0.348534	2.237	3.53333	3.46915	1.2295	1.55886	2.62299	0.716292	0.917855	0.833642	0.960578	1.18831	0.85689	0.789226	0.798838	0.363658	0.788853	0.83876	1.6661	1.06064	0.852368	0.721686	0.723024	5.216	6.34658
chr9	120759681	120760281	Sox2_0h__20140509__GACCGTTG_peak_10394,Sox2_48h+dox__20140514__ATTGTCTG_peak_7593,Sox2_0h+dox__20140509__GCCGCAAC_peak_10438,Sox2_0h__20140514__CACATCCT_peak_7500	120759981	601	4.94677	0.837682	2.901	2.23913	0.734904	5.64662	3.3016	0.759628	0.844717	0.641348	3.77428	1.72634	2.86535	0.906479	0.51141	2.82732	0.919132	0.440659	1.33225	0.522801	2.04416	3.89887	2.51175	1.69322	5.93195	4.61692	4.13314	0.734284	0.980953	1.2901	2.0421	1.70884	2.17184	1.51174	0.724721	1.15109	0.83876	1.46605	1.11519	1.13416	0.639926	0.512337	6.52184	4.54147
chr9	120962145	120962745	Sox2_0h__20140509__GACCGTTG_peak_10395	120962445	601	1.35023	0.845412	1.20302	1.86197	1.07081	1.06125	0.700059	0.879224	0.738039	0.402059	2.04148	1.03216	1.72085	0.731703	0.127852	1.34296	0.702083	0.471688	0.614206	1.30688	2.26129	2.66438	2.57182	1.09594	1.18011	1.33199	0.86771	1.65214	3.74379	0.852418	1.07769	0.244355	0.620602	0.599337	0.207434	0.437836	0.680526	0.939241	0.718401	0.524165	0.45387	0.361512	6.4879	3.96526
chr9	120981292	120981892	Sox2_0h__20140509__GACCGTTG_peak_10396	120981592	601	1.182	0.972142	1.20539	0.723518	0.734904	3.06502	1.09906	0.703688	0.994626	0.46522	2.66193	0.825729	0.78604	0.438427	0.127852	1.20163	0.75568	0.527552	0.495022	0.174267	1.15279	1.17328	0.594382	0.550676	2.70756	1.63434	0.767644	1.10143	1.46373	1.49684	0.979235	2.47446	1.13315	1.85912	1.11269	0.264198	0.489812	0.781659	0.54742	0.860471	0.45387	0.663162	0.647917	0.329042
chr9	121989472	121990072	Sox2_0h__20140509__GACCGTTG_peak_10400,Sox2_0h__20140514__CACATCCT_peak_7505,Sox2_0h+dox__20140509__GCCGCAAC_peak_10442,Sox2_48h+dox__20140514__ATTGTCTG_peak_7600,Sox2_0h-dox__20140707__AGTTGCTT_peak_9091,Sox2_0h-dox__20140507__GATATCCA_peak_3599	121989772	601	9.67853	10.4757	2.61446	1.01322	0.934401	1.94943	0.813431	0.935165	0.631361	1.42238	6.05229	3.69656	3.63266	0.468052	0.383557	3.88757	1.51668	0.291708	1.07559	1.04585	3.24409	3.74205	3.64619	0.618912	0.839292	1.30763	0.61095	0.367142	1.25532	0.59097	0.733757	0.436584	0.580047	0.41016	0.466078	0.441576	0.630676	0.634374	0.300982	0.524165	0.45387	0.361512	0.284373	0.381502
chr9	123330254	123330854	Sox2_0h__20140509__GACCGTTG_peak_10402,Sox2_0h+dox__20140509__GCCGCAAC_peak_10445	123330554	601	7.00004	1.39871	3.036	1.13497	0.671819	0.666495	0.865712	0.584092	0.588129	0.478578	5.1402	1.70911	2.26791	0.570253	0.894967	1.90822	2.05265	0.620639	1.60425	1.5684	1.99273	2.36005	2.06884	0.678827	1.39467	1.5199	0.916424	0.183571	0.680104	0.562984	0.685197	0.436584	0.451977	0.588178	0.558938	0.437836	0.630676	0.452152	0.578225	0.367616	1.54767	0.813986	1.57634	1.25572
chr9	123784516	123785116	Sox2_0h__20140509__GACCGTTG_peak_10405	123784816	601	2.81533	3.52384	0.847805	1.66817	1.55338	0.479135	0.516784	1.05322	0.588129	0.30245	2.22469	0.900615	1.07303	1.38786	0.639262	1.41352	1.94546	0.850227	1.70809	0.435793	0.544254	0.610579	0.557308	0.422524	0.467067	0.302356	0.356827	0.367142	0.502506	0.0960578	0.412735	0.454508	0.451977	0.325897	0.336756	0.437836	0.87124	0.197299	0.544029	0.609992	1.36161	0.361512	0.296658	0.315613
chrX	3961374	3961974	Sox2_0h__20140509__GACCGTTG_peak_10409,Sox2_0h-dox__20140507__GATATCCA_peak_3601,Sox2_0h__20140514__CACATCCT_peak_7508	3961674	601	8.97673	3.08181	1.69561	1.08528	0.522196	0.67651	0.813431	0.935165	0.919672	0.528382	3.02659	1.87612	2.89226	1.00868	0.51141	1.62561	2.70114	0.813005	2.59429	1.82968	2.42843	2.40408	2.56607	0.460803	1.00348	1.55238	1.27061	0.367142	0.612252	0.549622	0.936082	0.663014	0.768949	0.746381	0.402714	0.879412	1.6341	0.74948	0.708227	1.12605	1.36161	0.5722	5.07381	3.3609
chrX	4589706	4590306	Sox2_0h__20140509__GACCGTTG_peak_10410,Sox2_MEF_peak_120904	4590006	601	4.46373	2.52078	1.20066	0.567484	0.994518	0.582111	0.346725	0.526609	0.588129	0.817475	2.40658	1.2588	2.00783	1.37453	1.15067	0.636108	1.29697	0.639218	1.75707	1.65516	1.27279	1.50829	1.62593	0.409002	0.652194	0.727278	0.662302	0.550713	0.619005	0.425579	0.650129	0.540837	0.694775	0.673276	0.363658	0.264198	0.82139	0.676849	0.328396	1.03212	0.989501	0.723024	1.37113	0.812949
chrX	6160993	6161593	Sox2_0h__20140509__GACCGTTG_peak_10412,Sox2_0h+dox__20140509__GCCGCAAC_peak_10447,Sox2_96h__20140617__CGCCTTCC_peak_643,Sox2_0h-dox__20140707__AGTTGCTT_peak_9107,Sox2_48h+dox__20140514__ATTGTCTG_peak_7606,Sox2_48h+dox__20140617__CAGCAAGG_peak_5002,Sox2_0h__20140514__CACATCCT_peak_7510,Sox2_0h+dox__20140617__ATAGCGTC_peak_1834	6161293	601	7.1805	3.08181	1.90638	1.41275	0.585281	0.347551	0.80462	0.876138	0.619852	0.402059	3.26358	2.6117	3.3995	1.71076	0.51141	2.96852	3.78638	0.744754	1.43315	1.0461	2.61556	2.63385	2.91184	2.02837	3.65413	3.89776	2.80063	0.183571	0.47602	0.687027	0.720265	0.436584	0.310301	0.325897	0.336756	0.351017	0.680526	0.394599	0.52679	0.727129	0.907741	0.782887	1.42801	0.965298
chrX	8039010	8039610	Sox2_0h__20140509__GACCGTTG_peak_10418	8039310	601	5.0971	1.81755	2.11715	1.30989	0.621945	0.765183	0.867914	0.469125	0.588129	0.176127	2.38821	1.14449	2.23626	1.08126	0.127852	1.20155	1.13352	0.453046	0.904492	0.436043	2.35415	1.99451	1.61443	1.12611	1.8323	3.88113	3.30623	0.734284	0.421147	0.438941	0.643383	0.801469	0.620602	0.662118	0.583246	0.437836	0.921089	0.472011	0.677422	0.946298	1.27985	0.361512	1.41186	1.14913
chr10	44721596	44722196	Sox2_0h__20140509__GACCGTTG_peak_1041,Sox2_0h+dox__20140509__GCCGCAAC_peak_1103,Sox2_0h__20140514__CACATCCT_peak_732,Sox2_48h+dox__20140514__ATTGTCTG_peak_836,Sox2_0h-dox__20140507__GATATCCA_peak_397	44721896	601	7.13689	2.25959	2.19056	0.894956	0.535407	0.906781	0.758948	0.705231	0.951394	0.844189	4.61468	2.41954	2.07931	1.08126	0.639262	2.19111	1.29697	0.664117	0.495022	0.784077	1.03993	2.06713	0.497235	0.338061	0.662664	0.719158	0.459531	0.367142	0.274363	0.494912	0.188833	1.48406	1.07925	1.29243	0.676106	0.788853	1.0121	0.819353	0.855185	0.586785	1.0938	1.44605	0.777181	0.663115
chrX	9085401	9086001	Sox2_0h__20140509__GACCGTTG_peak_10423,Sox2_MEF_peak_121098	9085701	601	6.38298	2.81289	1.34275	1.56878	0.485532	0.380447	0.401209	0.644662	0.43822	0.541739	2.60728	1.0696	1.15268	0.906479	0.639262	1.06017	1.62122	0.85642	1.43315	1.82993	1.3842	1.68247	1.42013	0.485352	0.448099	1.37259	0.459531	0.367142	0.596845	0.64568	0.5665	0.402382	0.478925	0.619986	0.54419	0.437836	1.35237	0.494628	0.588399	0.516062	1.0938	0.5722	2.51736	1.82397
chrX	9518103	9518703	Sox2_0h__20140509__GACCGTTG_peak_10426,Sox2_0h__20140514__CACATCCT_peak_7514,Sox2_0h-dox__20140507__GATATCCA_peak_3607,Sox2_0h+dox__20140509__GCCGCAAC_peak_10464	9518403	601	7.82486	2.92416	2.89627	2.36088	0.68503	1.97232	0.976881	0.935165	1.20798	0.415416	5.14375	2.38308	3.06213	1.92848	0.767115	2.7565	0.916471	0.744754	1.87625	0.696818	2.86127	3.98902	2.55457	1.45314	3.35126	3.77519	2.4438	0.550713	0.537646	0.781824	1.10468	1.08167	0.600325	0.598503	0.959057	0.615214	1.20282	0.734403	0.6534	0.883678	0.907741	0.5722	4.89382	3.71595
chrX	9612927	9613527	Sox2_0h__20140509__GACCGTTG_peak_10427,Sox2_0h+dox__20140509__GCCGCAAC_peak_10465,Sox2_MEF_peak_121141	9613227	601	6.03146	2.95508	0.989893	1.08528	0.485532	0.380447	0.4623	0.410099	0.994626	0.957155	2.00563	1.35191	2.3663	0.876854	1.02282	1.20155	1.40417	0.794362	0.95641	1.65666	1.13564	1.55618	1.5831	0.310808	0.730039	1.16032	0.713654	0.367142	0.96122	0.342883	1.02105	0.332331	0.526151	0.325897	0.712567	0.351017	0.87124	0.437074	0.485811	1.03212	0.907741	0.5722	1.43092	0.82009
chrX	11745840	11746440	Sox2_0h__20140509__GACCGTTG_peak_10429,Sox2_48h+dox__20140514__ATTGTCTG_peak_7619	11746140	601	1.36938	1.12206	0.494946	0.396047	0.572071	0.530623	0.521189	0.938251	0.406497	0.239289	2.33356	0.525194	0.825869	0.438427	0.127852	2.04978	0.541292	0.347573	0.323919	0.261526	0.367119	0.654606	0.351514	0.621616	0.938075	0.539369	0.459531	0.917855	0.98528	0.631057	0.636637	0.470786	0.404752	0.325897	0.2977	0.437836	0.489812	0.119887	0.130002	0.398926	0.639926	0.5722	0.30635	0.295043
chr10	44945133	44945733	Sox2_0h__20140509__GACCGTTG_peak_1043	44945433	601	4.17655	1.54863	0.918849	0.860669	0.944644	0.446239	0.4623	0.818655	0.663084	0.176127	2.42495	0.769069	0.905528	0.438427	0.127852	0.565444	0.431437	0.211008	0.54694	0.174267	1.33563	1.26519	2.15191	0.332652	0.771916	1.38109	0.408179	0.734284	0.329236	0.398854	0.349344	0.332331	0.762278	0.399836	0.168378	0.264198	0.439962	0.28225	0.520007	0.430236	0.45387	0.873849	1.26644	1.01313
chrX	11957043	11957643	Sox2_0h__20140509__GACCGTTG_peak_10430	11957343	601	1.6553	2.25186	2.61446	2.3882	1.27031	2.51724	1.61585	1.28778	1.65771	0.239289	2.20633	0.805524	1.3331	0.774654	0.127852	1.20155	0.324243	0.148951	0.785308	0.348784	1.60847	4.22634	3.11188	1.8894	3.18054	4.16725	1.58136	1.10143	0.388435	0.356246	0.747249	0.64509	0.168625	0.798003	0.168378	0.264198	0.730376	0.649452	0.455006	0.461546	0.639926	0.361512	2.60331	1.30818
chrX	12611023	12611623	Sox2_0h__20140509__GACCGTTG_peak_10433,Sox2_0h__20140514__CACATCCT_peak_7516,Sox2_0h+dox__20140509__GCCGCAAC_peak_10469	12611323	601	1.33109	1.40644	1.05858	1.30989	1.33043	0.413343	0.23115	0.877681	0.406497	0.239289	3.09961	0.843956	1.64119	0.876854	0.51141	0.848205	0.37784	0.17998	0.580573	0.783326	1.00994	1.66528	0.934397	0.207205	0.340816	0.245132	0.356827	0.734284	0.432227	0.397593	0.419481	0.122178	0.357526	0.357704	0.427022	0.264198	0.390113	0.629593	0.424201	0.609992	0.721686	0.723024	9.16556	7.88143
chrX	13114456	13115056	Sox2_0h__20140509__GACCGTTG_peak_10439	13114756	601	4.65393	5.94107	1.34039	0.91384	0.472322	0.183072	0.285634	0.351072	0.256587	0.176127	2.05984	0.582842	0.77549	0.336227	0.127852	0.424063	1.08258	0.148951	0.495022	0.435542	0.581392	0.436404	0.400088	0.182657	0.204096	0.245132	0.254123	0.367142	0.0746056	0.137405	0.147019	0.122178	0.21585	0.189176	0.24649	0.351017	0.340263	0.119887	0.23259	0.273686	0.45387	0.361512	0.779454	0.276582
chrX	13416194	13416794	Sox2_0h__20140509__GACCGTTG_peak_10442,Sox2_48h__20140616__ATTATGTT_peak_6986	13416494	601	3.32284	3.37392	2.39897	2.77233	0.858106	1.05696	0.521189	1.10916	0.406497	0.176127	2.13375	1.42581	2.24681	1.78333	0.127852	1.76689	1.73107	0.50891	1.46678	0.261275	2.88411	3.29039	2.96041	2.54368	2.60028	3.1295	1.52737	0.183571	0.283016	0.659042	0.895607	0.402382	0.526151	0.641469	0.207434	0.441576	0.921089	0.522025	0.69777	0.758439	0.45387	0.5722	0.868635	1.25908
chrX	14335297	14335897	Sox2_0h__20140509__GACCGTTG_peak_10443,Sox2_MEF_peak_121267,Sox2_0h__20140514__CACATCCT_peak_7522,Sox2_0h+dox__20140509__GCCGCAAC_peak_10478	14335597	601	5.90968	2.24412	1.76429	0.654943	0.572071	0.91107	0.62575	0.820198	0.738039	0.491935	3.11798	1.82143	1.61191	1.47673	0.894967	1.55484	1.83826	0.68889	1.28033	2.26522	1.45563	1.9026	1.63743	0.36261	0.584819	0.97241	1.21926	0.367142	0.746056	0.329521	0.733757	0.384457	0.620602	0.388677	0.571092	0.611475	1.48455	0.537103	0.574834	0.516062	1.0938	0.5722	2.4007	1.61961
chrX	14632415	14633015	Sox2_0h__20140509__GACCGTTG_peak_10445,Sox2_0h+dox__20140509__GCCGCAAC_peak_10479,Sox2_48h+dox__20140617__CAGCAAGG_peak_5018,Sox2_0h-dox__20140707__AGTTGCTT_peak_9141,Sox2_0h__20140514__CACATCCT_peak_7523	14632715	601	6.63062	3.38165	1.13198	2.34547	1.33043	0.610718	0.57347	0.820198	0.588129	0.176127	4.12013	2.1604	3.22145	0.979055	0.255705	2.47369	2.70646	0.527552	1.29568	0.261526	3.06125	3.39949	2.31746	2.82161	2.95353	3.12138	2.34373	0.367142	0.765789	0.494912	0.852454	0.314406	0.526151	0.483266	0.54419	0.524655	0.921089	0.641913	0.704836	0.695819	0.639926	0.361512	0.928741	0.749575
chrX	14967772	14968372	Sox2_0h__20140509__GACCGTTG_peak_10446,Sox2_0h__20140514__CACATCCT_peak_7525	14968072	601	2.56769	1.12206	1.55352	0.826381	0.994518	1.27721	0.403411	0.820198	0.812994	0.239289	2.51722	1.05138	1.69975	0.979055	0.255705	1.41349	1.40417	0.40963	1.3476	0.523301	0.864237	0.790541	0.588633	0.365314	1.23701	0.988649	1.01913	0.367142	0.313829	0.370869	0.419481	0.314406	0.505874	0.368028	0.414868	0.351017	0.921089	0.564501	0.386614	1.33712	0.45387	0.5722	1.71916	1.39841
chr10	45072244	45072844	Sox2_0h__20140509__GACCGTTG_peak_1044,Sox2_0h-dox__20140507__GATATCCA_peak_398,Sox2_0h+dox__20140509__GCCGCAAC_peak_1104,Sox2_0h__20140514__CACATCCT_peak_733,Sox2_48h+dox__20140514__ATTGTCTG_peak_838,Sox2_0h-dox__20140707__AGTTGCTT_peak_996	45072544	601	15.1466	14.2762	6.36326	1.8088	1.17056	1.09414	0.689045	1.28624	1.28294	0.907351	8.29491	3.45269	2.79624	0.702078	0.639262	3.0394	0.75568	0.620639	1.17649	0.958093	2.47556	2.73138	2.90609	0.346174	0.732009	0.849844	0.356827	0.734284	0.588192	0.562984	0.441058	0.244355	0.4317	0.462617	0.24649	0.528395	0.780225	0.85429	0.427593	0.641302	1.01204	0.663162	9.27476	2.00403
chrX	16339462	16340062	Sox2_0h__20140509__GACCGTTG_peak_10450	16339762	601	6.12719	6.29034	2.68786	3.25583	1.24389	3.62998	0.981287	1.17281	1.47608	0.893994	2.73584	1.78498	1.312	2.06031	1.40638	2.0497	2.97179	1.09846	2.57601	0.522801	2.00703	2.77348	2.78912	1.45855	3.45657	5.30321	4.328	0.367142	0.348969	1.12723	2.23634	1.51661	1.66597	0.63031	0.622302	1.13987	1.34368	1.65857	0.848403	1.79056	1.5702	0.873849	3.31716	2.57943
chrX	16940566	16941166	Sox2_0h__20140509__GACCGTTG_peak_10451,Sox2_0h__20140514__CACATCCT_peak_7531	16940866	601	5.60053	2.23639	1.13198	1.77103	0.485532	1.55468	1.09466	0.528152	2.23433	0.704509	4.35889	1.03216	2.08749	2.60094	0.51141	2.33241	1.99906	1.00537	1.36588	1.13286	1.46562	2.65104	1.83172	0.894354	1.46205	1.70781	1.27061	0.550713	0.342215	0.274811	0.782317	0.664662	1.349	0.672442	0.571092	0.437836	1.44338	0.811815	0.622595	0.703922	0.907741	0.5722	5.15362	3.95768
chrX	17404169	17404769	Sox2_0h__20140509__GACCGTTG_peak_10452,Sox2_0h+dox__20140509__GCCGCAAC_peak_10483	17404469	601	6.28193	6.63657	1.83534	0.704634	0.422448	0.281759	0.115575	0.467582	0.331542	0.415416	2.4245	1.20016	2.30774	0.234026	0.383557	0.848126	0.324243	0.34138	0.290286	0.435292	1.50706	1.70352	0.843	0.365314	0.496505	0.498384	0.356827	0.183571	0.0900122	0.384231	0.230648	0.174304	0.263075	0.263116	0.336756	0.528395	0.390113	0.204838	0.318222	0.273686	1.17556	0.5722	0.353532	0.447392
chrX	17721756	17722356	Sox2_0h__20140509__GACCGTTG_peak_10453,Sox2_0h__20140514__CACATCCT_peak_7534	17722056	601	6.21476	3.6583	2.39897	1.68705	1.13093	1.06125	0.689045	0.994191	0.481452	0.176127	3.30164	1.61401	3.0223	1.69446	0.255705	1.69628	1.18978	0.657861	1.28033	0.436043	3.70836	3.61769	2.85752	1.6876	2.52243	3.27642	2.79799	0.367142	0.45196	0.783085	1.0278	0.576686	0.937574	0.535722	0.790679	0.441576	0.879925	0.726864	0.495985	0.547372	0.639926	0.5722	2.49894	2.90932
chrX	17751474	17752074	Sox2_0h__20140509__GACCGTTG_peak_10454,Sox2_0h+dox__20140509__GCCGCAAC_peak_10485,Sox2_0h-dox__20140507__GATATCCA_peak_3614,Sox2_0h__20140514__CACATCCT_peak_7535	17751774	601	5.54717	3.78503	2.82287	1.15385	0.671819	0.760894	0.575673	0.643119	0.769762	0.30245	4.83153	2.34564	2.42723	1.44711	0.255705	1.83766	1.07992	0.415824	1.87625	0.522551	2.487	3.41282	2.91759	1.20495	1.02639	1.81375	1.52737	0.183571	0.239223	0.659042	0.551669	0.384457	0.478925	0.515073	0.336756	0.615214	0.921089	0.889227	0.451615	0.578682	0.45387	1.1755	2.54644	4.36733
chrX	17972708	17973308	Sox2_0h__20140509__GACCGTTG_peak_10455	17973008	601	4.88775	3.79276	1.62457	1.15385	0.572071	0.446239	0.516784	0.292046	0.588129	0.176127	2.88055	1.05138	1.55098	1.11088	0.127852	0.636161	1.67481	0.657861	1.05731	0.261275	1.55419	1.75719	1.17727	1.30585	1.10029	1.291	0.559597	0.367142	0.184351	0.288173	0.342598	0.192229	0.310301	0.241633	0.466078	0.705773	0.921089	0.204838	0.349026	0.516062	1.36161	0.5722	0.464051	0.595968
chrX	18471721	18472321	Sox2_0h__20140509__GACCGTTG_peak_10457	18472021	601	4.7688	0.979872	1.20066	0.792094	0.944644	0.399039	0.348928	0.525066	0.588129	0.478578	2.024	1.2588	1.62009	1.21308	0.255705	1.90819	1.13086	0.564774	0.870859	1.74367	1.43563	1.55232	1.51728	0.338061	0.536413	1.09498	0.508245	0.917855	0.989606	0.64568	0.865945	0.314406	0.836452	0.336221	0.649204	0.528395	0.912404	0.317187	0.554203	0.578682	0.639926	0.5722	1.60123	1.0589
chrX	18727935	18728535	Sox2_0h__20140509__GACCGTTG_peak_10458a,Sox2_0h__20140509__GACCGTTG_peak_10458b,Sox2_0h+dox__20140509__GCCGCAAC_peak_10487,Sox2_0h__20140514__CACATCCT_peak_7536,Sox2_48h+dox__20140514__ATTGTCTG_peak_7637,Sox2_0h-dox__20140507__GATATCCA_peak_3615,Sox2_48h+dox__20140617__CAGCAAGG_peak_5032,Sox2_0h+dox__20140617__ATAGCGTC_peak_1845,Sox2_0h-dox__20140707__AGTTGCTT_peak_9166,Sox2_0h__20140514__CACATCC…	18728235	601	9.4378	6.6211	1.97742	2.15167	0.671819	0.563519	0.457895	0.933621	0.556407	0.239289	4.95831	2.96593	4.23591	0.94943	0.51141	2.82703	2.00438	0.440659	1.55233	0.435542	3.47265	4.70291	3.30618	2.15631	3.11969	4.54346	1.78677	0.367142	0.46304	1.0579	1.07636	0.594611	0.64755	0.241633	0.2977	0.441576	0.87124	0.614515	0.495985	0.484753	0.721686	0.5722	3.41057	2.11443
chr10	45591891	45592491	Sox2_0h__20140509__GACCGTTG_peak_1046	45592191	601	4.39122	2.52851	1.20066	1.2602	0.572071	0.629311	0.403411	0.992648	0.513175	0.578186	2.11494	1.29525	0.666551	1.37453	0.383557	1.48415	1.02633	0.626832	0.495022	0.435793	1.06707	1.7514	1.53453	0.956973	1.87024	2.23906	1.57609	0.183571	0.517913	0.438941	0.516601	0.244355	0.715053	0.504749	0.207434	0.264198	1.59293	0.359662	0.479028	0.852368	0.639926	0.361512	0.811442	0.531336
chrX	18824894	18825494	Sox2_0h__20140509__GACCGTTG_peak_10460,Sox2_0h+dox__20140509__GCCGCAAC_peak_10489,Sox2_0h-dox__20140707__AGTTGCTT_peak_9167,Sox2_48h+dox__20140617__CAGCAAGG_peak_5033,Sox2_0h__20140514__CACATCCT_peak_7538,Sox2_0h-dox__20140507__GATATCCA_peak_3616	18825194	601	7.95888	6.32126	2.54105	1.44704	1.13093	0.497727	0.634562	0.820198	0.694807	0.365612	3.81057	2.93145	3.56936	1.71076	0.639262	2.19079	1.78467	0.750947	1.43315	0.522801	2.6227	3.08552	2.7003	1.20766	1.72305	2.48419	0.967777	0.183571	0.318156	0.824433	0.553008	0.715141	0.600325	0.641469	0.324602	0.524655	0.921089	0.579579	0.479028	0.938195	0.825981	0.512337	3.58119	1.93814
chrX	18878649	18879249	Sox2_0h__20140509__GACCGTTG_peak_10461	18878949	601	5.2327	1.80982	0.56599	0.498909	0.608734	0.183072	0.23115	0.234563	0.331542	0.289093	2.29727	1.20115	0.507233	0.642828	0.127852	0.777515	0.270646	0.291708	0.580573	0.435542	0.404257	0.740729	0.454411	0.22905	0.399692	0.490265	0.305475	0.183571	0.129478	0.246826	0.25897	0.122178	0.168625	0.27344	0.207434	0.264198	0.290413	0.162363	0.219025	0.516062	0.639926	0.361512	0.988527	0.381502
chrX	19346626	19347226	Sox2_0h__20140509__GACCGTTG_peak_10463,Sox2_0h-dox__20140507__GATATCCA_peak_3618,Sox2_0h+dox__20140509__GCCGCAAC_peak_10493	19346926	601	3.44055	1.68309	0.637034	1.15385	0.658609	0.366144	0.514581	0.234563	0.588129	0.46522	2.38733	1.61204	1.53225	1.60856	0.255705	0.989533	1.02899	0.211008	0.938125	0.435542	1.48562	1.92365	1.78315	0.760585	0.584819	0.874202	0.662302	1.285	0.168944	0.466926	0.405989	0.348608	0.816174	0.472941	0.2977	0.441576	0.390113	0.119887	0.455006	0.484753	0.639926	0.361512	2.21684	1.76985
chrX	20357562	20358162	Sox2_0h__20140509__GACCGTTG_peak_10466	20357862	601	4.04378	1.84074	1.48248	1.96135	1.14414	1.68198	0.582281	1.10916	1.17626	0.767671	2.18796	1.42779	2.32647	1.68113	0.767115	1.55498	1.94546	0.645474	1.43315	0.435292	1.31848	2.14764	1.72307	0.594364	1.61774	2.05888	1.42731	0.734284	0.24355	0.589709	0.901014	0.454508	0.715053	0.641469	0.727316	0.611475	0.921089	0.911843	0.615813	0.672612	0.825981	1.26646	4.32862	4.4185
chrX	21625157	21625757	Sox2_0h__20140509__GACCGTTG_peak_10472,Sox2_48h__20140616__ATTATGTT_peak_7023,Sox2_0h__20140514__CACATCCT_peak_7545	21625457	601	9.96978	5.85604	2.47709	3.54902	1.0576	2.90627	0.987895	1.11224	1.31466	0.781028	3.3012	1.65146	2.61346	3.03936	1.66208	2.12031	2.64222	1.35288	2.81438	0.61006	4.15405	5.20439	5.91825	2.22725	6.29888	8.74318	7.12599	0.367142	0.438981	1.38616	4.07611	1.91899	1.43678	0.525397	0.324602	0.962491	1.35237	1.27151	0.940817	1.32902	0.639926	0.512337	5.33653	3.61313
chrX	21919335	21919935	Sox2_0h__20140509__GACCGTTG_peak_10474	21919635	601	4.26129	2.65524	2.6121	1.79339	0.708483	1.4231	0.69345	0.994191	0.406497	0.578186	2.11538	1.08882	1.69975	0.847229	0.51141	1.13083	1.51136	1.04885	0.974695	0.522801	1.70419	1.5332	1.46871	0.673418	0.85826	1.52029	0.816358	0.550713	0.329236	0.397593	0.447803	0.454508	0.573376	0.504749	0.49298	0.705773	1.16165	0.664529	0.913404	1.07154	0.721686	0.663162	4.52864	3.40958
chrX	21922123	21922723	Sox2_0h__20140509__GACCGTTG_peak_10475	21922423	601	5.12032	5.62577	1.27171	1.41275	0.535407	0.925373	0.57347	0.703688	0.812994	0.528382	2.60772	1.78399	2.05821	2.06031	0.127852	2.26191	2.32596	0.477881	1.02368	0.522551	3.50264	4.45419	3.4289	3.23603	3.29632	4.69077	3.87111	0.367142	0.368702	0.412216	0.832216	0.576686	0.478925	0.893426	0.466078	0.528395	0.830075	0.402138	0.660183	1.06343	0.639926	0.361512	0.780412	1.44669
chr10	46733725	46734325	Sox2_0h__20140509__GACCGTTG_peak_1047,Sox2_0h-dox__20140507__GATATCCA_peak_399,Sox2_0h+dox__20140509__GCCGCAAC_peak_1110,Sox2_48h+dox__20140514__ATTGTCTG_peak_840,Sox2_0h__20140514__CACATCCT_peak_737	46734025	601	10.8605	12.4509	1.8377	1.85501	0.472322	0.798079	0.457895	0.234563	0.406497	0.352255	5.72392	3.1482	4.55929	1.79963	0.255705	2.54451	1.78467	0.378602	0.751675	0.435292	2.75411	5.54888	3.46915	2.78895	2.60225	4.11815	1.94083	0.367142	0.447634	0.824433	1.71974	0.402382	0.263075	0.441968	0.168378	0.264198	0.87124	0.197299	0.417419	0.242376	0.45387	0.512337	0.9979	0.843175
chr10	46819016	46819616	Sox2_0h__20140509__GACCGTTG_peak_1048	46819316	601	2.5021	1.95974	0.56599	0.982415	0.572071	0.446239	0.34232	0.528152	0.694807	0.415416	2.13286	0.674967	1.09413	0.876854	0.127852	0.565417	0.75568	0.273066	0.800656	0.261526	1.33992	1.59827	1.30316	0.575224	0.801354	0.849844	0.459531	0.367142	0.24355	0.370869	0.279208	0.542484	0.546428	0.41016	0.763777	0.524655	0.970939	0.726864	0.708227	0.578682	1.0938	0.5722	4.28016	2.64491
chrX	24077553	24078153	Sox2_0h__20140509__GACCGTTG_peak_10484	24077853	601	6.54713	2.51305	2.40133	0.792094	0.33591	0.713695	0.577875	0.587178	0.951394	0.591543	3.13546	1.91653	2.96137	1.24271	0.51141	1.20139	2.48941	1.09226	1.39951	1.13311	1.99273	1.9696	2.02027	0.488056	0.71107	1.17656	0.865072	0.367142	0.592519	0.316159	0.628552	0.907369	0.843123	0.693925	0.480826	0.524655	1.92451	0.452152	0.560986	1.18057	0.907741	0.361512	2.7804	1.81728
chrX	27863463	27864063	Sox2_0h__20140509__GACCGTTG_peak_10490	27863763	601	4.35293	2.65524	1.55824	1.15385	0.90798	1.07555	0.697856	1.1107	0.844717	0.415416	2.46168	1.93574	1.73958	1.54931	0.127852	1.13089	1.34525	0.738498	1.87625	0.61006	1.59848	1.42603	2.03176	0.468917	1.43458	1.291	1.7815	0.183571	0.258956	0.342883	0.265716	0.925294	1.13315	0.682766	0.480826	0.698294	0.530977	0.472011	0.52679	0.946298	0.721686	0.361512	3.39828	2.12867
chrX	28220488	28221088	Sox2_0h__20140509__GACCGTTG_peak_10491	28220788	601	3.32284	0.561031	0.779122	1.05099	0.621945	1.13133	0.809026	0.469125	0.513175	0.478578	2.334	1.01492	0.77549	1.57893	0.127852	1.06014	1.51136	0.397181	1.5187	0.522801	1.2585	1.00874	0.788677	0.567111	0.761447	1.33199	0.762368	0.367142	0.215164	0.384231	0.294038	0.733065	0.917296	0.525397	0.324602	0.351017	0.77154	0.359662	0.424201	0.547372	0.907741	0.361512	1.4377	1.07777
chrX	28871352	28871952	Sox2_0h__20140509__GACCGTTG_peak_10492,Sox2_0h__20140514__CACATCCT_peak_7558,Sox2_48h__20140616__ATTATGTT_peak_7054	28871652	601	4.50202	2.23639	1.62457	1.44704	0.522196	0.976862	0.460098	1.46332	0.919672	0.30245	2.75376	0.901604	0.825869	1.95811	0.51141	1.34288	1.62122	0.992984	1.63788	0.348284	1.42849	1.7514	1.0258	0.520718	1.27692	1.74067	1.62744	0.183571	0.25463	0.549622	0.5665	1.04747	0.451977	0.672442	0.453924	0.351017	0.721691	0.711786	0.509833	0.758439	0.907741	0.361512	3.20309	2.01495
chrX	29552376	29552976	Sox2_0h__20140509__GACCGTTG_peak_10493	29552676	601	2.80027	0.837682	0.423902	0.586368	0.708483	0.497727	0.460098	0.758085	0.513175	1.07012	2.07821	0.807501	0.626722	0.540628	0.255705	0.777436	1.02366	0.58961	0.818941	0.696818	0.642819	0.870879	0.637206	0.310808	0.408191	0.318594	0.254123	0.367142	0.26761	0.397593	0.265716	0.454508	0.310301	0.420485	0.414868	0.702034	0.721691	0.332265	0.284026	0.304996	0.825981	0.933712	0.479885	0.302183
chrX	29709576	29710176	Sox2_0h__20140509__GACCGTTG_peak_10494	29709876	601	4.53623	1.82528	1.41143	1.2756	0.286035	1.76064	0.689045	0.351072	1.05807	0.30245	2.49841	0.788285	0.934808	1.54931	0.255705	1.55479	1.61855	0.707469	1.28033	0.261526	1.16278	1.38007	1.66875	0.73895	1.37373	1.49515	1.62744	0.367142	0.333562	0.246826	0.329107	0.472433	1.0523	0.535722	0.168378	0.524655	1.91582	0.409677	0.523398	1.39164	1.01204	0.723024	2.4411	1.80973
chrX	29738913	29739513	Sox2_0h__20140509__GACCGTTG_peak_10495,Sox2_48h+dox__20140514__ATTGTCTG_peak_7651	29739213	601	10.9384	6.87456	2.89863	3.87649	2.11521	6.58773	1.38029	0.997277	1.58276	0.641348	4.01215	2.00964	2.28664	2.06031	1.02282	3.18062	3.18085	1.55157	3.05568	0.435292	3.90834	4.19565	4.29807	1.83448	6.32832	7.88483	7.07991	0.367142	0.546299	2.22395	3.87245	2.35393	1.9021	0.966531	0.68826	1.04931	1.54308	1.02419	0.650009	1.61081	1.17556	0.723024	6.39035	5.01365
chrX	30394772	30395372	Sox2_0h__20140509__GACCGTTG_peak_10496	30395072	601	3.71956	2.93189	1.90638	1.69053	0.485532	0.892478	0.575673	1.05476	0.769762	0.30245	2.66282	1.35092	2.19643	1.15383	0.639262	0.989454	1.45776	0.763334	1.80898	0.348534	1.56134	1.55811	1.38881	0.488056	0.994981	0.980529	1.52737	0.183571	0.353295	0.397593	0.476126	0.610888	0.809503	0.420485	0.24649	0.702034	1.59293	0.556962	0.52679	0.821058	0.45387	0.512337	3.07351	1.88317
chrX	31171483	31172083	Sox2_0h__20140509__GACCGTTG_peak_10497	31171783	601	1.87689	3.24719	1.41616	1.87737	1.56659	0.830975	0.686842	0.469125	0.87644	0.239289	2.24262	1.14548	0.77549	1.69743	0.255705	1.34283	1.29697	0.887449	1.17943	0.697318	0.561397	0.566553	0.660204	0.395271	0.29241	0.482145	0.559597	0.183571	0.423574	0.384231	0.412735	0.332331	0.573376	0.515073	0.324602	0.528395	1.58425	0.324726	0.639835	1.00081	0.45387	0.361512	0.584581	0.466704
chrX	31642795	31643395	Sox2_0h__20140509__GACCGTTG_peak_10498	31643095	601	4.60873	2.79743	2.11715	0.689231	0.435658	0.464831	0.464503	0.700602	0.588129	0.591543	2.4796	1.5209	0.974637	1.00868	1.15067	0.848152	0.592228	0.930927	1.22841	1.5684	1.37135	1.61739	1.08012	0.444368	0.399692	0.923306	0.61095	0.550713	0.517913	0.453564	0.454549	0.48871	0.553099	0.71374	0.324602	0.528395	1.62541	0.452152	0.263395	0.758439	0.907741	0.5722	1.85425	1.29223
chrX	32128164	32128764	Sox2_0h__20140509__GACCGTTG_peak_10499	32128464	601	4.9138	1.68309	1.27407	0.498909	0.422448	0.647903	0.575673	0.994191	0.481452	0.867279	2.42539	1.22037	1.24289	0.629503	0.767115	0.918763	0.594889	0.68889	1.02368	1.04585	0.992795	1.55232	1.78315	0.490761	0.885728	1.02151	0.916424	0.367142	0.414921	0.412216	0.349344	0.402382	0.290024	0.283765	0.829735	0.437836	1.1118	0.522025	0.393397	0.609992	0.907741	1.08454	1.29551	1.09079
chrX	33877097	33877697	Sox2_0h__20140509__GACCGTTG_peak_10501,Sox2_MEF_peak_122367	33877397	601	4.70038	1.83301	0.847805	0.810978	0.621945	0.413343	0.457895	0.585635	0.406497	0.804118	1.95098	1.27702	3.07031	1.34491	0.383557	0.989401	0.485034	0.484074	1.02368	1.91744	1.2485	1.55232	1.29741	0.468917	0.788915	0.79262	0.559597	0.183571	0.713344	0.397593	0.586738	0.244355	0.404752	0.515073	0.375812	0.528395	1.34368	0.7618	0.656791	0.516062	1.17556	0.663162	1.54144	1.13234
chrX	34809267	34809867	Sox2_0h__20140509__GACCGTTG_peak_10502,Sox2_0h__20140514__CACATCCT_peak_7566	34809567	601	3.22021	1.69082	2.32792	1.05099	0.671819	0.976862	0.922398	0.644662	1.05807	0.30245	2.75332	1.1647	1.04375	1.21308	0.127852	0.989427	1.18712	0.639218	1.55233	0.348534	1.49706	1.40305	1.18301	0.575224	1.19908	1.59336	1.11919	0.183571	0.381681	0.534999	0.377667	0.873168	0.795897	0.378353	0.453924	0.437836	1.0121	0.402138	0.362592	0.492855	0.721686	0.663162	2.41331	1.76985
chrX	35150197	35150797	Sox2_0h__20140509__GACCGTTG_peak_10503	35150497	601	3.79207	2.24412	1.90874	1.41275	0.808231	0.79379	0.630156	1.28469	1.53952	0.352255	2.75332	1.20214	2.62401	1.47673	0.255705	1.27216	1.45776	0.862613	2.11462	0.348534	1.25564	1.62318	1.66875	0.616208	1.29786	1.57712	1.42203	0.734284	0.27869	0.438941	0.538178	1.11752	0.843123	0.619986	0.324602	0.351017	1.58425	0.409677	0.386614	0.883678	1.19809	0.933712	2.83955	1.94695
chrX	36805443	36806043	Sox2_0h__20140509__GACCGTTG_peak_10505,Sox2_0h+dox__20140509__GCCGCAAC_peak_10509	36805743	601	4.5965	6.05234	2.89391	1.60307	0.708483	1.25862	0.580078	0.702145	0.588129	0.880637	2.78961	1.33171	1.62246	0.774654	1.02282	0.98956	0.324243	0.40963	0.614206	0.61031	1.9456	2.82136	2.22031	0.760585	1.3443	1.2419	0.765006	0.183571	0.493853	0.53626	0.342598	0.26228	0.310301	0.49359	0.375812	0.441576	0.589511	1.24411	0.130002	0.484753	0.639926	0.933712	5.60411	4.07059
chrX	38364651	38365251	Sox2_0h__20140509__GACCGTTG_peak_10506,Sox2_MEF_peak_122532	38364951	601	4.84538	3.08181	1.1983	0.826381	0.981308	0.464831	0.399006	0.467582	0.513175	0.880637	2.46079	1.29525	1.81924	0.642828	0.51141	1.06006	2.05798	0.806812	1.05731	3.39883	1.12565	1.29009	1.08587	0.253598	0.525943	0.915187	0.81372	1.10143	0.98528	0.521637	0.852454	0.715141	0.580047	0.357704	0.402714	0.524655	0.921089	0.359662	0.513224	0.367616	1.0938	1.1444	2.1257	1.40303
chrX	38717630	38718230	Sox2_0h__20140509__GACCGTTG_peak_10508	38717930	601	6.73326	4.19614	3.10704	2.89407	0.585281	2.78899	0.976881	0.933621	1.6462	0.817475	3.35541	2.10473	1.36238	2.39654	0.767115	2.54438	2.31531	1.21019	2.27037	0.436043	2.60985	2.86539	2.72329	1.3331	3.61226	3.70134	3.71969	0.550713	0.438981	1.03117	1.74806	1.32768	0.742001	0.399002	0.571092	0.785113	1.39353	0.94678	0.598573	1.5795	1.54767	0.5722	2.95653	2.62686
chrX	38883652	38884252	Sox2_0h__20140509__GACCGTTG_peak_10510	38883952	601	6.47055	1.54863	1.26935	1.98023	0.858106	0.629311	0.399006	0.410099	0.631361	0.402059	2.29727	1.37014	1.32255	1.08126	0.639262	1.55487	1.29697	0.906091	1.55233	1.39439	1.59133	2.46915	2.87476	0.733333	0.896197	0.79262	0.967777	0.550713	0.902021	0.316159	0.61506	0.558761	0.573376	0.609661	0.532036	0.437836	0.962254	0.409677	0.455006	0.336306	1.27985	0.873849	1.45354	1.43492
chrX	39718776	39719376	Sox2_0h__20140509__GACCGTTG_peak_10512	39719076	601	4.50202	3.105	2.11715	2.17056	0.90798	0.995454	0.745731	1.22567	0.769762	0.176127	2.18796	1.01294	2.35575	1.71076	0.51141	1.76689	2.10891	0.366152	1.26204	0.174267	2.44842	1.92751	1.72882	1.6849	2.17312	2.62299	2.54914	0.183571	0.353295	0.589709	0.803894	0.716788	0.600325	0.41016	0.168378	0.351017	1.39353	0.487089	0.554203	0.664509	0.639926	0.5722	1.17853	0.641287
chrX	39720790	39721390	Sox2_0h__20140509__GACCGTTG_peak_10513	39721090	601	5.19282	2.93962	0.705717	1.16926	0.485532	0.596415	1.09686	0.992648	0.331542	0.289093	2.26054	1.74655	2.1777	1.57893	0.51141	1.34291	1.51402	0.422017	0.699757	0.523301	2.12273	2.95537	1.48596	1.55134	3.63911	3.83242	2.54914	0.367142	0.168944	0.384231	0.82547	0.454508	0.21585	0.294089	0.466078	0.264198	1.07064	0.317187	0.564377	0.906885	0.825981	0.361512	1.62061	0.708029
chrX	39737023	39737623	Sox2_0h__20140509__GACCGTTG_peak_10515	39737323	601	4.38715	1.82528	1.48248	0.567484	0.385784	0.431935	0.521189	0.700602	0.619852	0.478578	3.06288	0.901604	1.84852	1.24271	1.27852	1.62548	1.29697	0.825391	1.58596	1.13311	1.55419	1.89874	1.18301	0.313513	1.01395	0.735397	0.613588	0.183571	0.546299	0.342883	0.733757	0.768915	0.310301	0.305248	0.453924	0.437836	0.87124	0.324726	0.475637	0.304996	0.639926	0.723024	2.15091	1.20537
chrX	40579836	40580436	Sox2_0h__20140509__GACCGTTG_peak_10517	40580136	601	6.43226	3.35073	1.69325	0.860669	0.572071	0.530623	0.632359	0.818655	0.994626	0.804118	2.80842	1.98943	1.0543	0.774654	0.894967	1.13078	2.27236	1.16058	1.05731	1.48064	1.77561	2.27393	1.37156	0.501579	0.565851	1.48703	0.510883	0.183571	0.572786	0.494912	0.544924	0.804764	0.694775	0.430809	0.49298	0.962491	0.439962	0.487089	0.485811	0.727129	0.721686	0.361512	2.21456	1.63304
chrX	41722081	41722681	Sox2_0h__20140509__GACCGTTG_peak_10519	41722381	601	2.07525	1.26425	1.83534	2.34199	0.721693	0.845278	0.287836	1.2303	1.40112	0.880637	2.4796	1.20115	2.00783	2.39654	2.04564	1.83753	2.75207	1.89914	1.98009	0.784077	0.564249	0.570411	0.648705	0.621616	0.515474	0.359579	1.37596	0.183571	0.47412	0.534999	0.621806	0.542484	0.546428	0.536556	1.15693	0.702034	1.82481	1.09406	0.742423	1.5876	0.825981	1.62564	1.11811	0.949759
chr10	48843346	48843946	Sox2_0h__20140509__GACCGTTG_peak_1052	48843646	601	4.9138	1.54863	1.83534	0.723518	0.90798	0.431935	0.632359	0.410099	0.694807	0.46522	2.44242	0.994717	1.0543	0.774654	0.255705	1.34301	0.592228	0.664054	0.785308	1.22037	1.63276	1.79543	1.7774	0.389863	0.662664	1.1522	0.965138	0.183571	0.574685	0.685767	0.66362	0.576686	0.836452	0.736057	0.285546	0.264198	0.580826	0.409677	0.42081	1.63401	0.825981	0.5722	1.84392	1.4387
chrX	44050672	44051272	Sox2_0h__20140509__GACCGTTG_peak_10522,Sox2_MEF_peak_122849	44050972	601	8.63337	2.52851	1.41616	1.60307	0.808231	1.06125	0.926803	0.585635	0.951394	0.428773	2.6803	1.53913	2.47524	1.11088	0.767115	2.0496	1.67747	1.24121	1.89454	1.74267	1.54705	2.25095	2.14874	0.621616	0.847791	1.48703	0.916424	0.367142	0.572786	0.549622	0.944167	1.13545	1.12648	0.662118	0.44177	0.437836	2.06537	0.664529	0.6534	1.14926	1.01204	0.5722	5.14329	2.88247
chrX	45852456	45853056	Sox2_0h__20140509__GACCGTTG_peak_10525,Sox2_0h__20140514__CACATCCT_peak_7574	45852756	601	3.45278	1.67536	1.34275	1.46592	1.03118	0.845278	0.464503	1.11379	1.47608	0.415416	2.40747	1.27702	1.12341	1.08126	0.255705	1.13076	1.18712	0.633025	0.818941	0.61006	1.04422	2.03661	1.17727	0.670713	1.18861	1.52802	0.662302	0.183571	0.204084	0.604332	0.30753	0.454508	0.499203	0.704249	0.285546	0.351017	1.05327	0.28225	0.554203	1.00081	0.989501	0.723024	1.9528	1.68716
chrX	47971077	47971677	Sox2_0h__20140509__GACCGTTG_peak_10527b,Sox2_0h__20140509__GACCGTTG_peak_10527a	47971377	601	7.20123	2.39405	1.97742	0.601772	0.68503	0.563519	0.634562	0.876138	1.16475	0.352255	3.04363	0.99274	1.01447	0.497677	0.255705	1.0602	0.594889	0.40963	0.323919	0.348284	1.20707	2.09397	2.02027	0.264416	0.527913	0.857963	0.305475	0.367142	0.458714	0.288173	0.441058	0.610888	0.627273	0.452292	0.207434	0.441576	0.439962	0.734403	0.328396	0.727129	0.639926	0.933712	5.34431	2.38302
chrX	48071934	48072534	Sox2_0h__20140509__GACCGTTG_peak_10529,Sox2_48h+dox__20140514__ATTGTCTG_peak_7662,Sox2_0h+dox__20140509__GCCGCAAC_peak_10523,Sox2_0h-dox__20140507__GATATCCA_peak_3628	48072234	601	6.11495	6.73237	4.52792	3.86109	1.17056	7.52454	2.3115	0.585635	0.481452	0.176127	2.53426	1.80222	1.89071	1.18346	0.255705	2.75661	1.40949	0.285515	0.409471	0.174267	4.01831	2.86346	1.89179	3.75113	3.28585	2.86001	2.20023	0.367142	0.25463	0.576347	0.586738	0.470786	0.526151	0.724898	0.207434	0.264198	0.240564	0.239775	0.458397	0.461546	0.639926	0.512337	1.02311	0.747465
chrX	48197672	48198272	Sox2_0h__20140509__GACCGTTG_peak_10532	48197972	601	1.99051	2.23639	0.847805	1.44704	1.09427	0.347551	0.64117	0.175536	0.513175	0.239289	2.20544	0.243875	0.865699	0.438427	0.127852	0.918843	0.758342	0.17998	0.375838	0.261526	1.49991	0.985766	0.605881	1.98468	1.41561	0.97241	0.81372	0.550713	0.436554	0.246826	0.481533	0.122178	0.573376	0.325897	0.168378	0.437836	0.439962	0.162363	0.321613	0.821058	0.721686	0.361512	1.4781	0.579171
chrX	49209431	49210031	Sox2_0h__20140509__GACCGTTG_peak_10536,Sox2_MEF_peak_123154	49209731	601	4.20793	3.48519	1.76429	0.464622	0.808231	0.399039	0.4623	0.470669	0.812994	0.528382	1.96846	1.1647	0.74621	1.34491	0.383557	1.34285	0.592228	0.763396	0.870859	2.96329	1.23136	1.81455	1.18876	0.425229	0.614257	0.808859	0.816358	0.734284	0.737403	0.220101	0.77691	0.402382	0.478925	0.420485	0.778525	0.524655	1.0121	0.529564	0.417419	0.758439	0.721686	0.512337	1.78737	1.30525
chrX	50334223	50334823	Sox2_0h__20140509__GACCGTTG_peak_10538,Sox2_MEF_peak_123235	50334523	601	6.18462	3.6583	2.18819	1.75911	0.422448	0.530623	0.460098	0.818655	0.769762	0.541739	2.91728	1.05138	1.44204	0.642828	0.51141	0.98956	1.29697	0.75714	1.29568	1.83068	1.55134	2.07485	1.22009	0.49617	0.788915	0.80074	0.765006	0.183571	0.596845	0.465666	0.636637	0.664662	0.910625	0.651793	0.453924	0.437836	1.0121	0.537103	0.513224	0.641302	1.01204	0.361512	1.63936	1.22046
chrX	51938099	51938699	Sox2_0h__20140509__GACCGTTG_peak_10541	51938399	601	4.08898	1.40644	0.989893	0.894956	0.385784	0.380447	0.348928	0.526609	0.43822	0.239289	2.17004	1.10606	0.974637	0.336227	0.127852	0.706877	0.648486	0.211008	0.290286	0.174267	0.645671	1.00296	1.39456	0.381749	0.439599	0.637577	0.459531	0.367142	0.24355	0.260188	0.426227	0.192229	0.21585	0.305248	0.168378	0.264198	0.481127	0.162363	0.263395	0.547372	0.45387	0.5722	0.550001	0.708029
chrX	52183805	52184405	Sox2_0h__20140509__GACCGTTG_peak_10543,Sox2_0h+dox__20140509__GCCGCAAC_peak_10537	52184105	601	1.41865	1.9752	1.06094	1.58767	0.721693	1.04265	0.348928	0.293589	0.406497	0.239289	1.73191	0.807501	1.10468	0.702078	0.127852	2.04965	1.13884	0.26068	0.290286	0.523051	1.22421	2.8347	2.4261	0.730628	1.27889	2.01016	0.919062	0.367142	0.204084	0.604332	0.783656	0.366533	0.357526	0.35687	0.673511	0.264198	0.340263	0.86661	0.362592	0.492855	0.45387	0.361512	3.21892	4.71354
chrX	52759112	52759712	Sox2_0h__20140509__GACCGTTG_peak_10547,Sox2_0h+dox__20140509__GCCGCAAC_peak_10543,Sox2_0h__20140514__CACATCCT_peak_7580	52759412	601	4.6417	2.94735	1.20066	0.792094	0.808231	0.399039	0.172261	0.410099	0.406497	0.176127	3.55477	1.31447	3.23437	0.365852	0.383557	1.13091	0.704745	0.148951	0.647839	0.522551	1.01994	1.65371	1.5946	0.332652	0.380724	0.424922	0.356827	0.550713	0.388435	0.137405	0.461295	0.122178	0.458648	0.305248	0.207434	0.351017	0.580826	0.789198	0.42081	0.367616	0.721686	0.361512	3.08615	2.01584
chr10	49006662	49007262	Sox2_0h__20140509__GACCGTTG_peak_1054,Sox2_0h-dox__20140507__GATATCCA_peak_402	49006962	601	5.36388	5.17601	2.75182	2.22373	1.48005	1.73347	0.752339	0.702145	1.32617	0.176127	3.61031	1.91455	1.82979	1.71076	0.639262	2.33239	1.94546	0.546132	1.02368	0.174267	1.78131	2.49406	2.14041	0.907876	2.05537	1.56861	1.88684	0.183571	0.458714	0.507013	0.559754	0.418659	0.843123	0.41016	0.24649	0.441576	0.721691	0.889227	0.704836	1.10285	0.45387	0.723024	1.97155	2.45183
chrX	53896842	53897442	Sox2_0h__20140509__GACCGTTG_peak_10550	53897142	601	5.46368	2.10966	1.90638	0.757806	0.33591	0.577822	0.580078	0.818655	0.588129	0.6049	2.07821	1.42779	1.55098	1.14051	0.127852	1.34285	1.89186	0.707469	1.26204	1.30713	1.57848	1.8356	2.12316	0.621616	0.42913	0.743516	0.81372	0.367142	0.596845	0.425579	0.832216	0.174304	0.600325	0.220984	0.595399	0.524655	1.72511	0.239775	0.461789	0.664509	0.907741	0.723024	1.57375	0.917869
chrX	55375369	55375969	Sox2_0h__20140509__GACCGTTG_peak_10552	55375669	601	5.50481	2.65524	1.41143	1.24131	0.385784	0.446239	0.584484	0.700602	0.844717	0.478578	2.55218	1.46523	1.55098	1.11088	0.639262	1.27214	1.46042	0.83784	1.31396	0.871835	0.992795	1.4662	0.891573	0.359905	0.769946	0.498384	0.456893	0.183571	0.49818	0.356246	0.482872	0.384457	0.573376	0.557205	0.24649	0.351017	1.39353	0.332265	0.390005	0.336306	1.0938	0.723024	3.23217	2.17695
chrX	55490505	55491105	Sox2_0h__20140509__GACCGTTG_peak_10553	55490805	601	6.45548	1.82528	1.76429	0.636059	1.00773	0.662206	0.403411	0.818655	0.513175	0.352255	2.64401	1.25781	1.80869	0.876854	0.51141	1.13086	1.18712	0.633025	1.29568	1.04585	1.17993	1.57337	1.23734	0.259007	0.498475	0.915187	0.865072	0.367142	0.416821	0.453564	0.727011	0.628812	0.627273	0.619986	0.480826	0.611475	0.912404	0.684388	0.550812	1.09474	0.989501	0.813986	2.63175	1.32749
chrX	55622678	55623278	Sox2_0h__20140509__GACCGTTG_peak_10554	55622978	601	5.53211	2.37859	1.90638	0.982415	0.621945	0.798079	0.575673	1.05322	0.694807	0.352255	2.38821	1.65343	1.12341	1.11088	0.51141	1.20152	1.13618	0.819198	1.58596	0.958844	1.27135	1.53127	1.47446	0.468917	0.761447	1.40545	0.762368	0.183571	0.577112	0.631057	0.768825	0.576686	0.627273	0.49359	0.324602	0.615214	0.481127	0.494628	0.492594	0.516062	0.825981	0.5722	2.49894	1.49075
chrX	59493292	59493892	Sox2_0h__20140509__GACCGTTG_peak_10559,Sox2_0h__20140514__CACATCCT_peak_7584,Sox2_0h+dox__20140509__GCCGCAAC_peak_10551	59493592	601	8.51034	5.50677	1.55588	1.10068	1.03118	1.07126	0.285634	1.05167	0.513175	0.352255	4.9789	1.55735	1.90944	0.570253	0.127852	1.27224	0.594889	0.266873	0.409471	0.261275	3.23409	4.9134	3.66344	0.727924	1.71652	3.58728	0.916424	0.550713	0.447634	0.796447	0.817385	0.26228	0.357526	0.263116	0.2977	0.351017	0.439962	0.197299	0.328396	0.273686	0.825981	0.361512	0.988208	0.749575
chrX	61970203	61970803	Sox2_0h__20140509__GACCGTTG_peak_10561	61970503	601	6.91655	2.95508	2.39897	1.15385	0.944644	0.629311	0.460098	0.820198	0.738039	0.591543	3.31823	1.0696	2.46469	0.906479	0.383557	1.76697	1.29431	0.844034	2.09927	0.784327	1.6799	2.55913	2.36028	0.316217	1.04339	1.41357	0.659664	0.550713	0.333562	0.631057	0.97115	0.628812	0.984799	0.609661	0.73947	0.528395	0.780225	0.981716	0.636161	0.516062	1.17556	0.361512	4.45497	2.76201
chrX	62700368	62700968	Sox2_0h__20140509__GACCGTTG_peak_10562	62700668	601	6.15041	3.105	0.850166	1.77799	0.572071	0.699391	0.686842	1.05013	0.951394	0.352255	2.82634	1.07059	1.92817	1.06793	0.51141	1.48418	1.40151	0.726112	0.971758	1.39464	1.72418	1.76859	1.5831	0.392567	0.652194	0.915187	0.61095	0.183571	0.588192	0.384231	0.713519	0.436584	0.984799	0.503914	0.532036	0.351017	1.54308	0.57204	0.414027	0.758439	1.0938	0.5722	1.41186	0.955642
chrX	64527671	64528271	Sox2_0h__20140509__GACCGTTG_peak_10565	64527971	601	2.73184	1.39871	0.352858	0.517793	0.621945	0.248864	0.466706	0.526609	0.331542	0.176127	2.18796	0.713399	0.507233	0.468052	0.127852	0.777488	0.919132	0.304095	0.580573	0.609809	0.935661	0.524456	0.491485	0.231754	0.408191	0.482145	0.305475	0.367142	0.239223	0.233463	0.538178	0.26228	0.310301	0.283765	0.168378	0.351017	0.240564	0.352123	0.355809	0.516062	0.721686	0.361512	0.505411	0.343729
chrX	64932998	64933598	Sox2_0h__20140509__GACCGTTG_peak_10566,Sox2_0h__20140514__CACATCCT_peak_7587	64933298	601	4.76472	2.80516	1.76665	1.8088	1.09427	1.88793	0.636764	0.823284	1.02635	0.402059	4.43191	1.55933	1.49242	1.69446	1.27852	1.62551	1.23805	0.875062	2.08099	0.435793	1.12565	1.72842	1.97744	0.730628	1.40514	1.81413	0.713654	0.183571	0.333562	0.508274	0.419481	1.25598	0.917296	0.420485	0.868791	0.702034	1.44338	1.00911	0.485811	0.852368	0.907741	0.5722	4.9956	3.67566
chrX	64938022	64938622	Sox2_0h__20140509__GACCGTTG_peak_10567,Sox2_0h__20140514__CACATCCT_peak_7588	64938322	601	4.97124	3.08954	1.84006	1.84308	1.3803	1.20713	0.750137	0.759628	1.35789	0.365612	4.04933	1.65245	2.70366	2.03069	0.894967	2.12037	1.8892	1.1171	2.45682	0.522801	1.82275	1.86243	1.96594	0.89685	1.42411	2.07551	1.17319	0.550713	0.204084	0.453564	1.03454	0.786839	1.05897	0.745547	0.676106	0.615214	1.44338	0.649452	0.632769	1.03212	1.0938	0.5722	6.4136	4.30648
chr10	49137770	49138370	Sox2_0h__20140509__GACCGTTG_peak_1056,Sox2_0h+dox__20140509__GCCGCAAC_peak_1116,Sox2_0h__20140514__CACATCCT_peak_742	49138070	601	6.27219	3.49292	1.62693	1.44704	0.721693	0.79379	0.926803	0.703688	0.588129	0.30245	3.68378	1.91653	2.03948	1.76703	0.767115	1.97891	1.29431	0.750947	1.46678	0.609809	2.05845	2.80031	2.56032	1.18581	1.76493	2.72932	1.47866	0.550713	0.270036	0.521637	0.82547	0.384457	0.573376	0.851294	0.49298	0.615214	0.830075	0.861829	0.845011	0.938195	0.639926	0.361512	3.83162	3.20307
chrX	65863531	65864131	Sox2_0h__20140509__GACCGTTG_peak_10571,Sox2_0h+dox__20140509__GCCGCAAC_peak_10557,Sox2_48h+dox__20140617__CAGCAAGG_peak_5108,Sox2_0h__20140514__CACATCCT_peak_7591	65863831	601	6.00133	3.65057	1.05858	1.37846	1.3803	0.497727	0.802417	0.351072	0.256587	0.176127	3.44591	1.80321	2.44596	1.65151	0.51141	2.26164	1.94812	0.42821	1.29568	0.174267	1.54849	2.63192	1.37731	1.34684	2.23396	2.8515	1.83549	0.183571	0.294096	0.466926	0.5665	0.402382	0.667827	0.283765	0.24649	0.351017	1.1118	0.324726	0.52679	0.484753	0.825981	0.723024	0.834056	0.692084
chrX	66443696	66444296	Sox2_0h__20140509__GACCGTTG_peak_10572,Sox2_0h__20140514__CACATCCT_peak_7592	66443996	601	8.22566	2.25959	0.779122	1.8088	0.572071	0.413343	0.464503	1.11224	0.738039	0.668062	4.13849	1.25682	2.01838	0.702078	0.255705	1.69623	1.89186	0.844034	0.938125	0.958344	2.15273	2.95151	2.36603	0.485352	0.982541	1.21754	0.559597	0.183571	0.638738	0.920491	1.09659	0.752637	0.526151	0.399002	0.583246	0.788853	1.06195	0.784417	0.650009	0.789749	1.17556	0.723024	4.80236	3.29671
chrX	70291178	70291778	Sox2_0h__20140509__GACCGTTG_peak_10575,Sox2_MEF_peak_124252	70291478	601	4.30366	0.979872	1.12962	0.982415	0.472322	0.662206	0.521189	0.410099	0.663084	0.365612	2.20633	0.97649	0.934808	1.0383	0.639262	1.41362	1.89186	0.577161	0.870859	2.0917	0.867089	1.30921	1.28016	0.556084	0.71107	1.08686	0.508245	0.183571	0.636311	0.631057	0.678451	0.452861	0.627273	0.336221	0.336756	0.528395	0.630676	0.599437	0.430984	0.547372	1.17556	1.50591	1.77153	1.09079
chrX	70449751	70450351	Sox2_0h__20140509__GACCGTTG_peak_10576a,Sox2_0h__20140509__GACCGTTG_peak_10576b	70450051	601	6.75648	4.0926	1.55352	1.82768	0.286035	0.629311	0.686842	0.467582	0.588129	0.402059	3.06244	1.21938	2.43541	1.41748	0.255705	2.12037	1.66949	0.738498	1.46678	0.522801	2.57127	2.76593	1.6745	2.56822	3.68751	4.19973	4.07124	0.183571	0.27869	0.589709	0.66362	0.384457	0.721724	0.462617	0.673511	0.528395	1.3112	0.487089	0.622595	1.2745	0.639926	0.5722	2.54967	1.87225
chrX	70489882	70490482	Sox2_0h__20140509__GACCGTTG_peak_10577	70490182	601	6.09298	2.80516	1.06094	1.87737	0.821442	0.709406	0.571267	1.1107	0.951394	0.415416	2.20633	1.99141	2.58418	1.84258	0.383557	1.69628	0.970068	0.521296	0.904492	0.348284	1.87417	2.65297	2.35453	2.14008	3.90664	3.52155	2.29502	0.367142	0.348969	0.53626	0.937421	0.664662	0.593653	0.357704	0.466078	0.618954	0.921089	0.359662	0.598573	0.938195	1.01204	0.5722	1.57634	1.16548
chrX	72240571	72241171	Sox2_0h__20140509__GACCGTTG_peak_10581,Sox2_0h__20140514__CACATCCT_peak_7596,Sox2_0h+dox__20140509__GCCGCAAC_peak_10565,Sox2_0h-dox__20140707__AGTTGCTT_peak_9464,Sox2_48h__20140616__ATTATGTT_peak_7211	72240871	601	10.1641	3.7773	4.2343	3.27472	0.957854	1.24003	1.20583	1.1107	2.02098	0.365612	7.07592	2.46192	4.60256	2.77571	1.27852	2.96849	2.75474	1.36533	1.89454	0.609809	4.60259	5.75568	4.89503	2.08287	4.49146	6.07108	4.1713	0.183571	0.471693	1.16606	1.95713	1.2739	1.349	0.735223	0.63705	0.351017	1.72511	1.06667	0.88599	1.72794	1.17556	0.512337	6.75776	3.98206
chrX	72328746	72329346	Sox2_0h__20140509__GACCGTTG_peak_10582,Sox2_0h+dox__20140509__GCCGCAAC_peak_10566,Sox2_0h-dox__20140507__GATATCCA_peak_3637	72329046	601	5.74429	4.10806	1.20066	0.826381	0.286035	0.431935	0.460098	0.526609	0.331542	0.478578	2.95313	1.38837	1.85089	0.468052	0.383557	0.636134	0.487695	0.235844	0.580573	0.435793	1.20707	1.6844	2.17174	0.387158	0.673133	2.03452	0.510883	0.734284	0.263283	0.302796	0.377667	0.314406	0.404752	0.389511	0.285546	0.705773	0.290413	0.239775	0.3592	0.242376	0.45387	0.512337	0.650509	0.881354
chrX	72942390	72942990	Sox2_0h__20140509__GACCGTTG_peak_10584	72942690	601	3.40226	2.7897	2.96732	3.41187	0.771568	2.24406	1.26912	1.69479	0.994626	0.478578	2.36985	1.97319	1.968	2.06031	1.40638	1.90822	1.72575	1.61988	2.08099	1.21962	0.662814	0.635486	0.400088	0.498874	0.826852	0.80074	1.17055	0.183571	0.313829	0.521637	0.797148	1.53618	1.20065	0.736057	1.31316	1.13987	2.02421	1.14408	0.564377	1.55629	1.19809	1.1444	0.827595	0.654717
chrX	74008006	74008606	Sox2_0h__20140509__GACCGTTG_peak_10586,Sox2_0h+dox__20140509__GCCGCAAC_peak_10567,Sox2_0h__20140514__CACATCCT_peak_7602	74008306	601	2.84547	1.26425	1.8377	1.46592	0.485532	2.77468	1.11228	1.05476	0.769762	0.176127	3.6663	1.55834	2.03948	0.731703	0.639262	2.33241	0.648486	0.273066	0.837226	0.261275	2.7784	3.92378	3.30935	0.624321	2.51393	2.68834	2.34901	0.183571	0.930407	1.52482	2.01244	0.821041	1.03202	0.577854	0.583246	0.351017	0.589511	1.19887	0.981796	0.703922	0.45387	0.361512	9.79118	5.14081
chrX	75770360	75770960	Sox2_0h__20140509__GACCGTTG_peak_10590,Sox2_0h-dox__20140707__AGTTGCTT_peak_9475,Sox2_0h+dox__20140509__GCCGCAAC_peak_10569,Sox2_48h+dox__20140514__ATTGTCTG_peak_7692,Sox2_0h-dox__20140507__GATATCCA_peak_3638,Sox2_48h+dox__20140617__CAGCAAGG_peak_5162	75770660	601	10.8699	8.99969	2.32792	3.15645	1.14414	0.925373	0.861306	0.820198	0.481452	0.176127	4.10132	3.92617	4.39523	1.91516	0.894967	3.39248	2.97445	0.539939	1.46678	0.61006	3.78834	3.89325	3.64619	1.97927	4.34427	4.86978	2.95204	1.10143	0.373028	0.534999	0.817385	0.332331	0.357526	0.336221	0.375812	0.705773	1.55177	0.529564	0.585008	1.14926	0.907741	0.361512	2.3335	1.67584
chrX	75882643	75883243	Sox2_0h__20140509__GACCGTTG_peak_10592	75882943	601	1.28181	4.96893	0.352858	0.361759	0.708483	0.150176	0.172261	0.292046	0.256587	0.176127	2.09524	1.08783	1.17378	0.234026	0.383557	0.424116	0.865535	0.0868932	0.290286	0.348534	0.914225	0.807733	0.442912	1.15336	0.555381	0.637577	0.508245	0.367142	0.337889	0.233463	0.230648	0.192229	0.404752	0.0945882	0.168378	0.264198	0.390113	0.162363	0.222416	0.304996	0.45387	0.361512	0.249475	0.152349
chrX	76686860	76687460	Sox2_0h__20140509__GACCGTTG_peak_10596,Sox2_48h+dox__20140514__ATTGTCTG_peak_7694,Sox2_0h-dox__20140707__AGTTGCTT_peak_9482,Sox2_0h-dox__20140507__GATATCCA_peak_3642	76687160	601	8.25987	4.93801	3.8104	1.291	1.41697	0.79379	0.518986	0.643119	0.588129	0.415416	3.09872	2.64914	2.47524	1.31528	0.383557	2.40313	1.84093	0.620639	0.580573	0.348784	2.57127	2.96115	2.15449	1.94931	3.34473	4.01182	2.03826	0.183571	0.283016	0.412216	0.447803	0.612535	0.620602	0.315572	0.207434	0.528395	0.680526	0.394599	0.349026	0.938195	0.639926	0.361512	1.37696	0.888495
chrX	77443665	77444265	Sox2_0h__20140509__GACCGTTG_peak_10597,Sox2_0h+dox__20140509__GCCGCAAC_peak_10573	77443965	601	2.62796	2.81289	0.989893	0.430334	0.572071	0.248864	0.457895	0.994191	0.331542	0.591543	2.62431	0.770058	2.43778	0.702078	0.127852	0.706798	0.648486	0.17998	0.443104	0.348784	1.01708	1.33026	1.40606	0.507196	0.603788	0.661935	0.356827	0.734284	0.721997	0.425579	0.740503	0.122178	0.310301	0.325897	0.414868	0.351017	0.390113	0.367201	0.427593	0.304996	0.45387	0.361512	0.505411	0.659748
chrX	77567871	77568471	Sox2_0h__20140509__GACCGTTG_peak_10598,Sox2_0h+dox__20140509__GCCGCAAC_peak_10575,Sox2_48h+dox__20140514__ATTGTCTG_peak_7696,Sox2_0h-dox__20140507__GATATCCA_peak_3643,Sox2_0h__20140514__CACATCCT_peak_7608,Sox2_48h+dox__20140617__CAGCAAGG_peak_5168,Sox2_48h__20140616__ATTATGTT_peak_7257	77568171	601	6.45424	6.60564	3.10232	3.66728	1.71621	1.82787	0.57347	0.759628	0.256587	0.176127	5.63431	3.80691	4.7959	2.74906	0.51141	4.38225	1.89452	0.465495	0.922777	0.348784	5.64822	4.36404	2.67472	3.61798	5.14759	5.04996	2.65448	0.183571	0.188677	0.508274	1.08985	0.192229	0.310301	0.263116	0.427022	0.264198	0.481127	0.367201	0.130002	0.516062	0.639926	0.361512	1.07416	0.475509
chr1	14613173	14613773	Sox2_0h__20140509__GACCGTTG_peak_105,Sox2_0h+dox__20140509__GCCGCAAC_peak_89,Sox2_0h__20140514__CACATCCT_peak_58,Sox2_48h+dox__20140514__ATTGTCTG_peak_74	14613473	601	3.77292	1.12206	1.26935	1.20702	0.771568	0.615007	0.34232	0.647748	0.481452	0.754314	4.43102	1.25682	1.50297	0.936104	0.639262	2.47379	1.13352	0.297902	0.803593	1.21987	2.6227	2.78488	4.81572	0.501787	3.48995	4.2817	0.66494	0.367142	0.649291	0.521637	0.845708	0.314406	1.0387	0.27344	0.336756	0.441576	0.830075	0.352123	0.674031	1.49367	1.0938	0.933712	4.83634	0.614428
chrX	78403242	78403842	Sox2_0h__20140509__GACCGTTG_peak_10600,Sox2_0h+dox__20140617__ATAGCGTC_peak_1911,Sox2_0h-dox__20140707__AGTTGCTT_peak_9493,Sox2_0h+dox__20140509__GCCGCAAC_peak_10578,Sox2_48h+dox__20140617__CAGCAAGG_peak_5172b,Sox2_48h+dox__20140617__CAGCAAGG_peak_5172a,Sox2_0h-dox__20140507__GATATCCA_peak_3644,Sox2_0h__20140514__CACATCCT_peak_7609,Sox2_48h+dox__20140514__ATTGTCTG_peak_7697	78403542	601	9.40483	4.75717	3.24677	1.44704	1.88929	0.896767	0.627953	1.51926	0.919672	0.402059	6.03526	3.45565	6.03405	2.06031	1.40638	4.73533	2.21344	0.68889	2.30107	0.784327	4.00405	5.16229	3.59762	2.8653	5.97444	6.88806	4.33064	0.367142	0.557379	1.01655	1.04129	0.506635	0.4317	0.283765	0.453924	0.615214	0.970939	0.494628	0.489202	0.695819	0.989501	0.782887	1.59895	1.73585
chrX	79147703	79148303	Sox2_0h__20140509__GACCGTTG_peak_10601	79148003	601	3.36804	2.79743	1.48484	2.48262	0.971065	0.742302	1.44359	1.69788	3.22896	0.781028	3.04496	2.1604	2.41431	2.57131	2.04564	2.61496	1.93481	2.14118	2.62793	1.83043	0.768524	0.503407	0.502984	0.621616	0.506975	0.547488	1.32197	0.550713	0.710917	0.768462	0.643383	0.524559	1.26815	1.13589	1.18383	0.958752	1.88334	1.50374	1.01938	1.61891	1.01204	1.08454	1.08967	1.00684
chrX	79929816	79930416	Sox2_0h__20140509__GACCGTTG_peak_10602,Sox2_0h+dox__20140509__GCCGCAAC_peak_10580,Sox2_48h+dox__20140514__ATTGTCTG_peak_7700	79930116	601	6.38989	3.65057	2.3966	1.5499	0.658609	0.512031	0.689045	0.351072	0.556407	0.176127	2.47916	1.5209	3.73923	1.81296	0.639262	2.47385	1.02899	0.297902	0.699757	0.348534	2.48556	3.52578	3.5318	1.40405	4.02833	4.29832	3.66042	0.550713	0.263283	0.960578	0.664959	0.122178	0.715053	0.199501	0.24649	0.441576	0.830075	0.204838	0.554203	0.336306	0.639926	0.361512	1.19146	1.41983
chrX	80124194	80124794	Sox2_0h__20140509__GACCGTTG_peak_10603	80124494	601	3.02185	3.50065	0.918849	0.757806	0.485532	0.512031	0.518986	0.467582	0.331542	0.402059	2.02355	0.788285	1.5006	1.34491	0.383557	1.48415	1.13352	0.484074	0.73339	0.348284	1.17993	1.31693	0.782927	0.886032	1.50848	1.33199	0.765006	0.367142	0.188677	0.246826	0.272462	0.244355	0.21585	0.462617	0.375812	0.441576	0.630676	0.47955	0.461789	0.727129	1.19809	0.361512	0.943936	0.716833
chrX	80639408	80640008	Sox2_0h__20140509__GACCGTTG_peak_10606,Sox2_96h__20140617__CGCCTTCC_peak_656,Sox2_0h-dox__20140707__AGTTGCTT_peak_9507,Sox2_0h+dox__20140509__GCCGCAAC_peak_10583,Sox2_0h+dox__20140617__ATAGCGTC_peak_1913,Sox2_0h__20140514__CACATCCT_peak_7613,Sox2_0h-dox__20140507__GATATCCA_peak_3645,Sox2_48h+dox__20140514__ATTGTCTG_peak_7702,Sox2_48h+dox__20140617__CAGCAAGG_peak_5176,Sox2_48h__20140616__ATTATGTT_…	80639708	601	11.9371	8.82658	2.12187	3.05011	1.56659	0.695102	0.57347	1.11224	0.663084	0.352255	7.12924	6.01168	7.87439	3.00974	1.27852	4.45257	4.6599	0.626832	1.57062	0.348784	5.94107	7.39991	5.45234	3.19795	6.72086	7.91731	3.98172	0.183571	0.46304	1.12471	1.78854	0.48871	0.478925	0.725732	0.532036	0.702034	0.970939	0.367201	0.69777	0.273686	1.0938	0.5722	2.423	1.08113
chrX	80876161	80876761	Sox2_0h__20140509__GACCGTTG_peak_10607,Sox2_0h+dox__20140509__GCCGCAAC_peak_10584,Sox2_48h+dox__20140617__CAGCAAGG_peak_5177,Sox2_0h__20140514__CACATCCT_peak_7614,Sox2_0h+dox__20140617__ATAGCGTC_peak_1915,Sox2_96h__20140617__CGCCTTCC_peak_657,Sox2_48h+dox__20140514__ATTGTCTG_peak_7703,Sox2_0h-dox__20140507__GATATCCA_peak_3646,Sox2_0h-dox__20140707__AGTTGCTT_peak_9510	80876461	601	9.3201	3.6583	2.12187	1.99912	1.76609	0.662206	0.346725	0.702145	1.02635	0.478578	5.43273	3.75619	6.98759	1.98773	0.767115	4.09925	3.03337	0.539939	1.6898	0.174267	4.79113	4.46559	3.60912	1.93829	4.21998	5.5236	3.2088	0.550713	0.384108	0.905868	1.2517	0.192229	0.505874	0.452292	0.505134	0.615214	0.689211	0.247314	0.755988	0.484753	0.45387	0.361512	3.28194	1.40052
chrX	80897585	80898185	Sox2_0h__20140509__GACCGTTG_peak_10608,Sox2_0h__20140514__CACATCCT_peak_7615	80897885	601	5.41724	1.82528	1.90402	1.62196	0.844895	0.582111	0.514581	0.641575	0.513175	0.176127	4.01171	1.31447	2.35575	0.847229	0.127852	1.34285	0.75568	0.490268	1.02368	0.174267	1.50276	2.03275	1.18876	0.755177	1.5968	1.70781	1.3246	0.550713	0.298423	0.370869	0.482872	0.366533	0.384475	0.399836	0.168378	0.441576	0.340263	0.352123	0.256612	0.484753	1.36161	0.361512	0.776862	0.533852
chrX	81801868	81802468	Sox2_0h__20140509__GACCGTTG_peak_10611,Sox2_0h+dox__20140509__GCCGCAAC_peak_10587,Sox2_0h__20140514__CACATCCT_peak_7617,Sox2_0h-dox__20140707__AGTTGCTT_peak_9515,Sox2_0h-dox__20140507__GATATCCA_peak_3647,Sox2_48h+dox__20140514__ATTGTCTG_peak_7705	81802168	601	6.92878	3.35846	1.76429	2.44834	0.808231	0.512031	0.577875	0.876138	0.994626	0.289093	3.20892	2.44172	3.2109	1.21308	0.255705	2.68581	1.24338	0.484074	1.39951	0.435793	2.9341	3.70188	2.94316	1.82927	3.42454	5.04957	3.41157	0.183571	0.548726	0.576347	0.559754	0.26228	0.674498	0.263116	0.168378	0.264198	1.1118	0.556962	0.475637	0.672612	0.45387	0.361512	0.641137	0.477618
chrX	82201839	82202439	Sox2_0h__20140509__GACCGTTG_peak_10612	82202139	601	8.02322	5.04155	3.95485	3.05011	1.00773	3.68146	1.09466	1.63731	1.61448	0.478578	3.31956	1.63323	2.27609	2.45579	1.53423	2.33236	2.85927	0.868869	2.27037	0.870835	3.66978	4.4349	3.57204	1.84571	5.89722	6.46314	7.07463	0.183571	0.408168	1.59163	3.02133	1.15008	1.51762	0.945882	0.766372	0.788853	1.97436	1.77091	0.687596	2.33794	1.0938	0.873849	3.87007	3.26815
chrX	85053589	85054189	Sox2_0h__20140509__GACCGTTG_peak_10618,Sox2_0h+dox__20140509__GCCGCAAC_peak_10592	85053889	601	3.7224	3.82368	0.705717	0.483506	0.286035	0.215968	0.115575	0.293589	0.256587	0.176127	3.55344	0.506967	1.95982	0.468052	0.127852	0.777541	0.541292	0.117922	0.409471	0.348284	1.75132	1.08715	0.654455	0.321626	0.391193	0.302356	0.508245	0.550713	0.173271	0.192116	0.265716	0.122178	0.263075	0.315572	0.207434	0.351017	0.290413	0.119887	0.318222	0.273686	0.45387	0.361512	2.37745	0.535109
chr10	50740622	50741222	Sox2_0h__20140509__GACCGTTG_peak_1061,Sox2_0h__20140514__CACATCCT_peak_746	50740922	601	3.4214	0.987602	0.705717	0.396047	0.522196	0.281759	0.115575	0.408556	0.663084	0.239289	3.73843	0.956285	1.48187	0.833904	0.127852	0.777436	0.594889	0.148951	0.614206	0.348534	1.26564	1.71878	1.30891	0.676122	0.654164	1.47079	0.61095	0.734284	0.607925	0.631057	0.770164	0.314406	0.478925	0.378353	0.168378	0.441576	0.730376	0.204838	0.31483	0.735232	0.45387	0.361512	1.37437	0.796152
chrX	86180850	86181450	Sox2_0h__20140509__GACCGTTG_peak_10623	86181150	601	4.1053	3.52384	1.55352	0.948128	0.844895	0.615007	0.344522	0.817112	0.919672	0.415416	2.06029	1.40758	1.39166	1.08126	0.255705	1.13086	0.806616	0.719918	1.05731	0.784327	0.958508	1.07382	0.98872	0.569815	0.622756	0.555607	0.559597	1.10143	0.524666	0.631057	0.447803	0.436584	0.451977	0.430809	0.402714	0.441576	1.1118	0.239775	0.54742	0.336306	1.27985	1.02467	0.789146	1.07359
chrX	86187146	86187746	Sox2_0h__20140509__GACCGTTG_peak_10624,Sox2_0h+dox__20140509__GCCGCAAC_peak_10595,Sox2_0h__20140514__CACATCCT_peak_7623	86187446	601	3.3762	4.10033	0.637034	0.552081	0.236161	0.464831	0.401209	0.469125	0.663084	0.176127	3.57358	0.918842	2.1988	0.438427	0.127852	1.27224	0.758342	0.229651	0.290286	0.261526	1.73703	2.30638	1.80039	0.256302	0.555381	0.661935	0.508245	0.183571	0.129478	0.508274	0.426227	0.454508	0.478925	0.504749	0.168378	0.264198	0.390113	0.197299	0.160807	0.609992	0.45387	0.361512	0.852801	0.862894
chrX	86906344	86906944	Sox2_0h__20140509__GACCGTTG_peak_10627,Sox2_0h+dox__20140509__GCCGCAAC_peak_10597,Sox2_0h__20140514__CACATCCT_peak_7625	86906644	601	3.86865	1.40644	2.18583	1.84656	0.671819	0.464831	0.634562	0.352616	0.481452	0.654705	2.57099	1.54012	2.44596	1.08126	0.51141	1.69623	1.89718	0.440659	0.904492	1.30663	2.80269	2.10361	1.70583	1.80473	2.94503	3.44809	2.49779	0.183571	0.75281	0.412216	1.10468	0.296482	0.553099	0.241633	0.285546	0.524655	0.639361	0.549423	0.451615	0.938195	1.01204	0.993574	0.457909	0.409619
chrX	88509483	88510083	Sox2_0h__20140509__GACCGTTG_peak_10628,Sox2_0h__20140514__CACATCCT_peak_7626,Sox2_0h+dox__20140509__GCCGCAAC_peak_10599	88509783	601	9.08752	2.67843	0.850166	1.30989	1.1808	0.446239	0.632359	0.700602	1.43285	0.641348	3.90151	1.59579	2.94264	1.24271	1.15067	2.12031	2.48941	0.83784	1.98009	1.30738	1.7956	2.25288	2.22031	0.433551	0.955073	1.20942	1.47602	0.734284	0.44088	0.632317	0.713519	0.873168	0.768949	1.04047	0.285546	0.705773	1.44338	1.10914	0.560986	1.24319	1.01204	0.663162	5.52267	3.47673
chrX	88582534	88583134	Sox2_0h__20140509__GACCGTTG_peak_10629,Sox2_0h+dox__20140509__GCCGCAAC_peak_10601	88582834	601	5.86324	3.23173	2.82287	2.37976	1.17056	1.20713	0.575673	0.877681	0.812994	0.239289	2.44331	1.10705	1.99965	0.234026	0.383557	1.76694	0.862874	0.446852	0.718042	0.261275	1.99273	3.45299	4.02388	1.25676	1.47252	2.91723	1.6248	0.183571	0.20841	0.329521	0.636637	0.244355	0.600325	0.462617	0.336756	0.528395	0.390113	0.924163	0.400179	0.609992	0.45387	0.361512	4.79363	3.17118
chrX	88657627	88658227	Sox2_0h__20140509__GACCGTTG_peak_10630b,Sox2_0h__20140509__GACCGTTG_peak_10630a,Sox2_MEF_peak_125207,Sox2_0h__20140514__CACATCCT_peak_7627	88657927	601	9.17917	2.6707	1.4138	1.5499	0.671819	1.11273	0.577875	0.705231	1.1013	0.668062	3.9929	1.63422	2.47524	1.77001	0.383557	1.55487	1.89186	0.912284	1.92817	1.83018	2.16987	3.31898	2.06884	0.537153	1.02245	1.40545	0.559597	0.734284	0.553053	0.398854	0.985981	0.907369	1.08592	0.862453	0.324602	0.524655	1.30252	0.726864	0.574551	1.72794	0.639926	0.782887	6.69893	4.19145
chrX	89524247	89524847	Sox2_0h__20140509__GACCGTTG_peak_10632,Sox2_48h-dox__20160201__TTATATCT_peak_200849	89524547	601	2.7579	2.93962	1.84006	1.94595	1.83941	2.41283	2.03468	0.528152	1.72116	1.05676	1.84122	1.72832	2.23626	1.88553	2.6849	2.26172	2.26704	1.65091	2.40491	0.958594	1.05422	0.612508	0.454411	0.212614	0.195596	0.547488	0.916424	0.183571	0.377355	0.438941	0.349344	1.27555	1.6593	1.11358	1.31316	0.437836	1.44338	0.776878	0.632769	1.15736	1.0938	1.08454	0.808849	0.721864
chrX	90260687	90261287	Sox2_0h__20140509__GACCGTTG_peak_10634	90260987	601	3.93707	2.92416	1.13198	2.10198	1.29376	1.22573	0.813431	0.702145	0.619852	0.591543	1.82286	1.08882	2.30537	2.03069	0.383557	1.34291	1.45776	0.899898	1.70809	0.435793	1.16993	1.13889	1.48021	0.493465	0.86873	1.37259	1.01913	0.367142	0.311402	0.865781	0.977896	0.768915	0.674498	0.420485	0.402714	0.351017	0.630676	0.699466	0.690987	0.758439	0.825981	0.361512	1.58894	1.38372
chrX	90938198	90938798	Sox2_0h__20140509__GACCGTTG_peak_10635	90938498	601	4.15457	5.74477	2.11479	0.894956	0.858106	0.863871	0.686842	0.410099	0.769762	0.176127	2.1696	1.70911	1.44204	1.51968	0.255705	1.83766	1.94812	0.366152	0.971758	0.261275	2.57127	2.76593	1.86305	2.34188	2.75597	3.27681	2.49779	0.183571	0.223817	0.768462	0.998134	0.524559	0.836452	0.599337	0.634455	0.528395	0.730376	0.437074	0.516616	1.18057	0.721686	0.361512	0.537079	0.609397
chrX	93663798	93664398	Sox2_0h__20140509__GACCGTTG_peak_10638,Sox2_0h+dox__20140509__GCCGCAAC_peak_10606	93664098	601	3.65805	6.65976	2.25688	1.08528	0.33591	0.183072	0.115575	0.526609	0.331542	0.704509	2.58802	1.27604	1.86144	0.540628	0.255705	0.706772	0.37784	0.17998	0.375838	0.348534	1.11135	1.55039	1.91737	0.313513	0.321848	0.482145	0.456893	0.183571	0.25463	0.288173	0.300784	0.332331	0.627273	0.399836	0.168378	0.264198	0.589511	0.587117	0.393397	0.516062	1.46591	0.361512	3.55435	2.51606
chrX	94133443	94134043	Sox2_0h__20140509__GACCGTTG_peak_10639,Sox2_48h+dox__20140514__ATTGTCTG_peak_7714,Sox2_0h__20140514__CACATCCT_peak_7630,Sox2_0h+dox__20140509__GCCGCAAC_peak_10608,Sox2_0h-dox__20140507__GATATCCA_peak_3654	94133743	601	5.38994	5.33366	1.13198	1.51561	0.90798	0.943966	0.516784	0.702145	0.619852	0.239289	4.84945	1.40758	2.3874	0.745029	0.127852	2.26191	1.02899	0.211008	0.323919	0.435542	1.62847	1.04505	0.540059	1.80764	2.35627	1.37297	1.12183	0.550713	0.184351	0.398854	0.419481	0.192229	0.290024	0.336221	0.466078	0.264198	0.240564	0.394599	0.12661	0.578682	0.825981	1.29522	0.208753	0.213208
chrX	96845605	96846205	Sox2_0h__20140509__GACCGTTG_peak_10640,Sox2_0h+dox__20140617__ATAGCGTC_peak_1930,Sox2_0h+dox__20140509__GCCGCAAC_peak_10610,Sox2_0h-dox__20140707__AGTTGCTT_peak_9586,Sox2_0h__20140514__CACATCCT_peak_7634,Sox2_48h+dox__20140514__ATTGTCTG_peak_7717,Sox2_48h__20140616__ATTATGTT_peak_7378	96845905	601	8.35967	4.2116	2.75182	1.5653	0.485532	0.512031	0.57347	0.526609	0.781271	0.402059	4.33919	2.55504	4.45379	1.95811	0.51141	2.54438	2.54301	0.601996	1.39951	0.697068	2.84983	4.83499	3.94338	2.11845	4.58827	6.47977	3.51956	0.550713	0.388435	0.795187	1.38389	0.506635	0.404752	0.472941	0.336756	0.437836	0.970939	0.332265	0.625987	0.304996	1.0938	0.361512	1.03894	0.848206
chrX	97682150	97682750	Sox2_0h__20140509__GACCGTTG_peak_10641	97682450	601	3.90286	2.79743	1.97506	0.601772	0.485532	0.464831	0.460098	0.643119	1.05807	0.289093	2.38821	1.46523	1.73958	0.876854	0.127852	1.90835	1.13618	0.242037	0.647839	0.348784	1.09136	1.40112	1.09162	0.695262	0.923665	1.14408	1.22454	0.367142	0.24355	0.384231	0.384413	0.26228	0.553099	0.378353	0.207434	0.264198	0.77154	0.162363	0.643226	0.336306	0.721686	0.361512	0.559055	0.656826
chrX	98545570	98546170	Sox2_0h__20140509__GACCGTTG_peak_10643	98545870	601	2.77704	1.11433	1.05858	0.670347	0.90798	0.413343	0.405614	0.876138	0.513175	0.943798	2.06073	1.27702	1.48187	0.936104	0.767115	1.2016	1.13352	0.601996	1.28033	0.871585	1.92846	1.63651	2.14041	0.310808	1.1402	1.74879	0.762368	0.550713	0.458714	0.494912	0.868623	0.698864	0.8634	0.54688	0.44177	1.04931	0.82139	0.614515	0.643226	1.39164	1.46591	0.5722	4.63756	2.83208
chrX	99336008	99336608	Sox2_0h__20140509__GACCGTTG_peak_10644	99336308	601	2.19703	2.11739	1.06094	0.742403	0.784778	1.94371	0.580078	0.761171	0.588129	0.352255	2.20633	0.619296	0.855149	0.468052	0.127852	0.636108	0.270646	0.173786	0.751675	0.261526	1.90417	1.85664	2.49192	0.599772	2.01546	2.01828	1.4813	0.550713	0.70659	0.618955	0.985981	0.627165	0.580047	0.619986	0.375812	0.528395	0.921089	0.352123	0.492594	0.430236	0.639926	0.5722	0.574889	0.705919
chrX	99347932	99348532	Sox2_0h__20140509__GACCGTTG_peak_10645,Sox2_0h+dox__20140617__ATAGCGTC_peak_1932,Sox2_0h-dox__20140707__AGTTGCTT_peak_9604,Sox2_0h+dox__20140509__GCCGCAAC_peak_10615,Sox2_48h+dox__20140617__CAGCAAGG_peak_5216	99348232	601	7.06563	3.224	1.97742	1.39387	0.621945	0.544926	0.516784	0.995734	0.694807	0.528382	3.15382	2.1604	3.17107	0.672453	0.383557	2.12024	2.92351	0.639218	1.45143	0.522801	2.15987	2.45968	1.71157	1.45044	3.08631	3.92212	2.18968	0.367142	0.333562	1.00066	0.511194	0.542484	0.546428	0.640635	0.595399	0.264198	1.06195	0.28225	0.513224	1.29771	0.721686	0.361512	2.02228	1.35686
chrX	99455412	99456012	Sox2_0h__20140509__GACCGTTG_peak_10646,Sox2_0h+dox__20140617__ATAGCGTC_peak_1933,Sox2_0h+dox__20140509__GCCGCAAC_peak_10616,Sox2_0h__20140514__CACATCCT_peak_7639,Sox2_0h-dox__20140507__GATATCCA_peak_3657,Sox2_48h+dox__20140514__ATTGTCTG_peak_7724,Sox2_48h+dox__20140617__CAGCAAGG_peak_5217	99455712	601	1.48017	0.979872	1.69561	0.670347	0.771568	3.70864	1.10788	0.647748	0.631361	0.176127	5.34578	2.58853	4.02622	0.540628	0.127852	3.53391	0.972729	0.825517	0.580573	0.435793	2.21701	3.27303	2.96358	1.49413	3.75686	4.41238	3.72496	0.917855	2.13085	1.55029	1.70084	1.63879	0.957851	0.672442	0.466078	0.705773	0.73906	0.549423	0.718401	0.821058	0.639926	0.361512	0.625303	0.399963
chrX	99593832	99594432	Sox2_0h__20140509__GACCGTTG_peak_10649,Sox2_48h+dox__20140514__ATTGTCTG_peak_7727	99594132	601	2.34203	2.52851	1.55588	1.20702	1.14414	4.25356	1.3825	0.470669	0.481452	0.352255	2.11494	1.40857	0.905528	0.774654	0.255705	2.75671	1.02633	0.564837	0.54694	0.174267	2.05416	2.63947	2.00044	1.37138	3.52135	2.38598	2.34373	0.550713	0.322482	0.768462	1.0831	1.27225	0.964522	0.525397	0.2977	0.441576	0.489812	0.626835	0.430984	0.461546	0.639926	0.361512	0.413957	0.216981
chrX	99885629	99886229	Sox2_0h__20140509__GACCGTTG_peak_10651,Sox2_0h+dox__20140509__GCCGCAAC_peak_10619	99885929	601	2.34611	2.68616	0.705717	0.654943	0.522196	0.183072	0.287836	0.175536	0.256587	0.176127	2.36985	1.06862	1.68102	0.599878	0.127852	0.565444	0.594889	0.204815	0.409471	0.348784	1.15279	0.48043	0.351514	0.354496	0.185127	0.318594	0.254123	0.183571	0.21949	0.466926	0.202325	0.26228	0.21585	0.346545	0.427022	0.351017	0.580826	0.162363	0.222416	0.516062	0.639926	0.512337	0.23396	0.242582
chrX	99908061	99908661	Sox2_0h__20140509__GACCGTTG_peak_10652,Sox2_48h-dox__20160201__TTATATCT_peak_201984,Sox2_48h+dox__20140617__CAGCAAGG_peak_5220,Sox2_48h__20140616__ATTATGTT_peak_7389,Sox2_48h-dox__20160201__TTATATCT_peak_201985	99908361	601	1.9836	2.37859	1.84006	1.8088	1.29376	3.79302	1.21684	1.28932	0.919672	1.30941	2.22469	1.52288	2.11677	2.89421	2.6849	2.7564	1.66683	1.37159	1.87625	0.523051	0.792813	0.35028	0.448661	0.441664	0.582849	0.375818	0.865072	0.183571	0.364375	0.48155	0.426227	1.55411	0.795897	1.19784	1.09097	0.871932	1.5344	0.904304	0.666965	1.5876	1.89724	1.08454	0.663751	0.655975
chrX	101360031	101360631	Sox2_0h__20140509__GACCGTTG_peak_10655	101360331	601	6.65384	3.91176	2.04611	0.601772	0.771568	0.647903	0.691248	0.938251	1.02635	0.428773	2.77124	1.99141	2.82315	1.05163	0.383557	1.34285	1.94812	0.42821	1.57062	0.348534	1.74132	2.30269	1.27441	0.954269	1.95658	3.04792	2.49515	0.917855	0.348969	0.438941	0.370921	0.384457	0.404752	0.494424	0.363658	0.351017	1.40222	0.599437	0.574834	0.695819	1.46591	0.993574	1.40571	1.13862
chrX	103448879	103449479	Sox2_0h__20140509__GACCGTTG_peak_10665	103449179	601	5.74429	1.68309	1.77374	1.03211	1.27031	4.58252	3.31482	3.10526	1.83934	0.289093	2.69822	0.674967	1.17378	1.11088	0.255705	1.69638	1.83826	0.266873	0.375838	0.174267	2.5127	2.64911	1.70583	0.975904	0.769946	1.07874	0.510883	0.367142	0.215164	0.933853	0.964405	1.3081	0.64755	1.40683	0.427022	0.618954	0.439962	1.67364	2.29142	0.914988	0.45387	0.361512	13.7591	11.3791
chrX	104115289	104115889	Sox2_0h__20140509__GACCGTTG_peak_10671	104115589	601	2.4569	3.37392	1.20066	1.2756	0.385784	0.765183	0.399006	0.936708	0.588129	0.352255	2.82634	1.48346	1.09413	0.804279	0.767115	1.13091	1.02633	0.471688	0.647839	0.61006	1.30563	2.84434	1.94869	1.10967	0.749007	0.310475	0.662302	0.367142	0.24355	0.660303	0.579992	0.454508	0.404752	0.430809	0.363658	0.351017	0.680526	0.444613	0.701444	0.609992	0.989501	0.873849	1.10228	1.86848
chrX	105922878	105923478	Sox2_0h__20140509__GACCGTTG_peak_10673,Sox2_0h+dox__20140509__GCCGCAAC_peak_10641,Sox2_0h__20140514__CACATCCT_peak_7651	105923178	601	5.09993	2.25959	1.90874	1.63736	0.821442	1.17424	1.04238	1.1107	0.844717	0.415416	3.81101	1.54012	1.88017	1.00868	0.51141	1.97896	1.02633	0.60819	1.45143	0.261275	2.96553	2.95537	2.70604	0.733333	0.826852	1.34823	0.86771	0.367142	0.419248	0.412216	0.412735	0.716788	0.674498	0.472941	0.285546	0.524655	1.0121	0.904304	0.650009	0.977608	0.907741	0.361512	5.06444	4.37821
chrX	107297806	107298406	Sox2_0h__20140509__GACCGTTG_peak_10677,Sox2_0h+dox__20140509__GCCGCAAC_peak_10647,Sox2_0h__20140514__CACATCCT_peak_7654a,Sox2_0h__20140514__CACATCCT_peak_7654b	107298106	601	8.59916	5.61804	2.11951	1.20702	0.621945	0.596415	0.689045	0.644662	0.994626	0.767671	4.21196	1.37014	2.82315	0.672453	0.383557	1.27222	2.00172	0.750947	1.39951	0.958594	2.43842	4.3928	4.00346	0.648869	0.700601	1.96918	0.459531	0.734284	0.69551	0.672404	0.8592	0.594611	0.99147	0.704249	0.649204	0.351017	1.16165	0.656991	0.807424	0.609992	0.45387	0.663162	6.70443	4.23093
chrX	108224098	108224698	Sox2_0h__20140509__GACCGTTG_peak_10679	108224398	601	4.80709	1.67536	1.27171	1.05099	0.658609	0.647903	0.403411	0.877681	0.513175	0.781028	2.77124	1.84065	1.08358	1.11088	0.51141	1.4136	1.84093	0.558581	1.07559	1.65591	1.06422	1.5753	1.54028	0.542562	0.730039	0.808859	0.713654	0.550713	0.709017	0.577607	0.601568	0.366533	0.620602	0.704249	0.453924	0.879412	1.35237	0.529564	0.674031	0.516062	0.721686	0.361512	1.5954	1.22886
chr10	53525406	53526006	Sox2_0h__20140509__GACCGTTG_peak_1068	53525706	601	1.96853	1.12979	0.494946	0.327472	0.721693	0.695102	0.806823	0.700602	0.588129	0.239289	2.8062	0.825729	0.865699	0.365852	0.383557	1.06017	0.324243	0.459239	0.818941	0.261275	2.03987	0.761778	1.57735	0.621616	0.702571	0.678174	0.510883	0.734284	0.47412	0.660303	0.685197	0.296482	0.499203	0.483266	0.207434	0.437836	0.921089	0.444613	0.550812	0.735232	0.639926	0.782887	0.549682	0.357159
chrX	112895830	112896430	Sox2_0h__20140509__GACCGTTG_peak_10681	112896130	601	2.85362	1.68309	1.12962	0.757806	0.708483	0.413343	0.401209	0.469125	0.663084	0.365612	2.26143	0.864161	0.467404	0.570253	0.255705	0.848152	0.753019	0.719918	1.14286	1.04585	1.09565	0.853687	0.594382	0.36261	0.351286	1.14369	0.762368	0.367142	0.357622	0.508274	0.643383	0.716788	0.64755	0.49359	0.324602	0.528395	0.780225	0.487089	0.485811	0.727129	0.907741	0.782887	1.25707	0.549797
chrX	114327227	114327827	Sox2_0h__20140509__GACCGTTG_peak_10685,Sox2_0h__20140514__CACATCCT_peak_7659,Sox2_0h+dox__20140509__GCCGCAAC_peak_10651	114327527	601	6.13818	2.0942	1.8377	1.82768	0.522196	1.81785	0.691248	0.585635	1.57125	0.478578	3.19144	0.957274	2.63456	1.65151	0.255705	2.26167	1.78467	0.726112	1.6898	0.435793	1.60562	2.08642	1.5831	0.624321	1.1402	1.51178	1.22454	0.550713	0.388435	0.370869	0.656874	0.838966	0.870071	0.431643	0.402714	0.264198	1.20282	0.719325	0.762771	0.906885	1.17556	0.361512	4.92935	3.33026
chrX	116723693	116724293	Sox2_0h__20140509__GACCGTTG_peak_10689	116723993	601	1.82761	2.10193	0.779122	2.17056	0.572071	1.92512	0.815634	0.526609	1.1013	0.578186	2.53426	1.5411	0.964087	1.65151	1.15067	1.62551	1.4551	1.48331	1.72343	0.348534	0.652816	0.679512	0.302941	0.428142	0.359785	0.678174	0.356827	0.183571	0.247876	0.274811	0.509855	0.506635	0.816174	0.472941	1.07882	0.871932	0.82139	1.17902	0.807424	1.18867	1.36161	1.08454	0.476974	0.506993
chrX	117476980	117477580	Sox2_0h__20140509__GACCGTTG_peak_10691	117477280	601	3.35706	3.35846	2.47237	1.87737	0.771568	2.43715	0.743528	0.759628	0.994626	0.591543	2.07865	1.5411	1.21361	2.11956	1.40638	1.62561	2.05265	1.21025	1.5187	0.609809	0.758527	0.612508	0.400088	0.556293	0.553411	0.506503	0.61095	0.550713	0.333562	0.288173	0.454549	0.698864	0.937574	0.714574	0.715162	0.437836	0.921089	0.769339	0.739032	0.609992	0.907741	0.933712	0.495719	0.546023
chrX	118050235	118050835	Sox2_0h__20140509__GACCGTTG_peak_10694,Sox2_0h+dox__20140509__GCCGCAAC_peak_10657	118050535	601	4.71952	2.82062	0.989893	0.929244	0.721693	0.479135	0.399006	0.411642	0.663084	0.352255	2.40702	1.87809	2.68493	0.438427	0.255705	1.34285	2.21877	0.242037	0.852574	0.435793	2.39414	2.89415	1.91737	1.88919	2.41515	2.99069	1.83549	0.367142	0.27869	0.549622	0.538178	0.192229	0.573376	0.294089	0.336756	0.264198	0.680526	0.444613	0.516616	0.484753	0.639926	0.361512	0.937475	0.694599
chrX	118576575	118577175	Sox2_0h__20140509__GACCGTTG_peak_10696	118576875	601	9.78932	2.64751	3.18045	3.80791	1.35685	4.28646	0.920195	1.34526	1.53952	1.05676	2.82634	1.67067	2.35575	1.75371	0.639262	1.97893	2.20546	1.05504	2.32229	0.435292	2.99412	3.45299	2.85752	2.03357	3.85626	6.20177	5.03374	0.183571	0.309503	0.891245	2.47507	1.06375	1.15342	1.07144	0.571092	0.875672	1.68394	0.931702	0.643226	0.727129	0.639926	1.08454	3.87362	3.15231
chrX	119321680	119322280	Sox2_0h__20140509__GACCGTTG_peak_10698,Sox2_0h+dox__20140509__GCCGCAAC_peak_10659	119321980	601	5.00545	2.10193	0.637034	0.860669	1.03118	0.615007	0.285634	0.292046	0.87644	0.352255	2.15079	1.01393	1.5217	0.672453	0.639262	1.41362	1.67747	0.335124	1.22841	0.174267	1.42849	1.93136	1.37731	0.815091	1.06236	1.47891	0.967777	0.367142	0.318156	0.453564	0.321022	0.244355	0.580047	0.54688	0.375812	0.351017	0.580826	0.352123	0.479028	0.727129	1.54767	0.361512	0.473424	0.467962
chr1	14734020	14734620	Sox2_0h__20140509__GACCGTTG_peak_106,Sox2_0h+dox__20140509__GCCGCAAC_peak_92,Sox2_0h-dox__20140507__GATATCCA_peak_43	14734320	601	7.1805	4.63044	1.6222	1.82768	0.472322	0.366144	0.346725	0.818655	0.43822	0.754314	2.7708	2.02787	1.91999	1.34491	0.51141	2.0496	2.76006	0.564774	1.8609	0.522551	2.357	2.73331	1.97169	1.46396	0.85826	1.56088	1.3246	0.367142	0.392761	0.356246	0.795809	0.472433	0.478925	0.441968	0.285546	0.618954	0.539662	0.409677	0.643226	0.938195	2.18759	0.361512	1.02374	1.34514
chrX	121464550	121465150	Sox2_0h__20140509__GACCGTTG_peak_10702	121464850	601	6.25305	2.08647	2.04611	0.723518	0.236161	0.530623	0.346725	1.05167	0.769762	0.817475	2.53426	1.71009	1.28272	0.804279	0.383557	1.06017	0.75568	0.732305	1.29568	0.697318	1.70419	1.77052	1.72307	0.368018	0.692102	1.26665	1.26798	0.367142	0.388435	0.534999	0.755334	0.87152	0.64755	0.357704	0.790679	0.528395	1.25267	0.649452	0.544029	0.695819	1.17556	0.993574	3.76215	2.53914
chrX	121846460	121847060	Sox2_0h__20140509__GACCGTTG_peak_10703	121846760	601	7.33649	2.10966	1.8377	0.704634	0.671819	1.07984	0.863509	0.526609	0.769762	0.30245	3.24565	1.42581	1.93872	0.774654	0.51141	1.27222	0.972729	0.701276	1.48507	1.65516	1.60562	1.72457	2.11166	0.438959	0.448099	1.02151	0.408179	0.367142	0.361948	0.576347	0.698689	0.75099	0.694775	0.577854	0.649204	0.437836	1.35237	0.656991	0.615813	1.14926	0.45387	1.23536	3.55758	2.12113
chrX	122307957	122308557	Sox2_0h__20140509__GACCGTTG_peak_10704,Sox2_0h+dox__20140509__GCCGCAAC_peak_10662,Sox2_0h-dox__20140507__GATATCCA_peak_3677,Sox2_48h+dox__20140617__CAGCAAGG_peak_5265,Sox2_0h-dox__20140707__AGTTGCTT_peak_9732	122308257	601	7.24485	6.6211	3.03364	1.77451	0.422448	0.497727	0.57347	1.1107	0.406497	0.176127	3.24521	2.25253	4.02622	1.14051	0.767115	2.12021	2.92085	0.266873	0.767023	0.435542	3.21409	4.29527	2.36603	2.69638	3.13472	3.52194	1.42731	0.183571	0.274363	0.576347	0.909099	0.244355	0.526151	0.399836	0.375812	0.264198	0.530977	0.28225	0.451615	0.273686	0.825981	0.512337	1.13426	0.900667
chrX	123845001	123845601	Sox2_0h__20140509__GACCGTTG_peak_10707	123845301	601	9.04923	4.06941	4.87606	3.87649	1.10748	3.39971	1.33242	1.41046	1.5078	0.880637	2.9903	1.63323	2.77277	2.20546	1.02282	2.19103	2.48143	1.11091	3.44687	0.522301	3.57551	4.33158	3.71776	1.6331	5.24699	7.272	6.71781	0.917855	0.557379	1.82636	2.90804	1.39443	0.8634	0.661283	0.727316	1.13613	1.40222	1.1016	0.865359	1.87639	0.825981	0.512337	4.40715	2.99201
chrX	126901511	126902111	Sox2_0h__20140509__GACCGTTG_peak_10711	126901811	601	8.60323	2.53624	1.27171	1.30989	0.808231	0.530623	0.632359	0.936708	0.556407	0.478578	3.02615	1.37113	2.16715	1.0383	0.383557	1.41344	1.02633	0.83784	1.16115	1.39464	1.81989	2.60316	2.40885	0.414411	0.692102	1.18468	0.711016	0.550713	0.526566	0.604332	0.853793	0.716788	0.816174	0.788513	0.363658	0.351017	1.26135	0.811815	0.848403	0.609992	0.45387	0.361512	2.8405	2.06363
chrX	127762046	127762646	Sox2_0h__20140509__GACCGTTG_peak_10712,Sox2_0h+dox__20140509__GCCGCAAC_peak_10666,Sox2_0h-dox__20140707__AGTTGCTT_peak_9755,Sox2_0h__20140514__CACATCCT_peak_7677	127762346	601	9.11482	4.21933	1.69325	1.39387	0.621945	0.929662	0.287836	0.410099	0.844717	0.239289	3.77472	2.02984	3.64902	1.95811	0.383557	2.19098	2.43848	0.453046	1.5187	0.435793	3.43122	2.93818	2.98916	1.70945	4.23698	4.4205	1.4813	0.367142	0.368702	0.370869	1.10334	0.48871	0.458648	0.294089	0.24649	0.351017	0.830075	0.324726	0.619204	0.516062	0.639926	0.361512	1.45936	0.849464
chrX	129048117	129048717	Sox2_0h__20140509__GACCGTTG_peak_10713,Sox2_0h+dox__20140509__GCCGCAAC_peak_10668	129048417	601	4.54031	2.38632	1.6222	1.25672	0.994518	0.610718	0.403411	0.817112	0.844717	0.478578	2.80797	1.89731	2.49634	1.14051	0.51141	1.0602	1.07992	0.726112	0.990043	0.61006	1.39135	1.88155	1.71157	1.07972	0.917136	1.21754	1.77886	0.183571	0.392761	0.370869	0.454549	0.330684	0.600325	0.589012	0.54419	0.792593	1.25267	0.614515	0.687596	1.14926	0.45387	0.512337	0.839879	0.951869
chrX	129332745	129333345	Sox2_0h__20140509__GACCGTTG_peak_10715,Sox2_0h+dox__20140509__GCCGCAAC_peak_10669,Sox2_MEF_peak_127336,Sox2_0h-dox__20140507__GATATCCA_peak_3680,Sox2_48h-dox__20160201__TTATATCT_peak_205177,Sox2_0h__20140514__CACATCCT_peak_7679,Sox2_0h-dox__20140707__AGTTGCTT_peak_9764,Sox2_48h+dox__20140617__CAGCAAGG_peak_5280	129333045	601	3.57456	4.10033	1.97742	0.396047	0.472322	0.582111	0.290039	0.526609	0.769762	2.23985	3.42754	2.21607	3.12306	1.27233	2.04564	1.69612	2.00438	0.602059	1.31396	3.66086	2.20986	2.5744	2.57757	0.545267	1.10226	2.36162	0.916424	0.367142	0.746056	0.852418	1.49718	0.418659	0.4317	0.378353	0.453924	0.441576	1.06195	0.564501	0.619204	0.516062	0.907741	1.7477	2.98237	1.67876
chrX	129774420	129775020	Sox2_0h__20140509__GACCGTTG_peak_10716	129774720	601	2.07525	2.54397	0.705717	0.879553	0.33591	0.464831	0.285634	0.525066	0.481452	0.239289	2.00519	1.23958	0.905528	0.702078	0.255705	1.13083	0.704745	0.285515	0.461389	0.435542	1.33277	1.39148	1.05454	0.321626	0.437629	0.670054	0.305475	0.183571	0.544399	0.397593	0.265716	0.122178	0.384475	0.357704	0.207434	0.441576	0.390113	0.197299	0.195003	0.273686	0.825981	0.782887	1.29101	0.672771
chrX	130538337	130538937	Sox2_0h__20140509__GACCGTTG_peak_10717,Sox2_0h-dox__20140507__GATATCCA_peak_3681	130538637	601	6.99721	3.52384	1.62457	1.18814	0.994518	0.610718	0.917992	0.938251	0.994626	0.491935	3.77339	2.15941	2.19643	1.0383	0.383557	1.34285	2.59661	0.819198	1.72343	1.13211	2.03417	3.54104	2.60315	0.392567	1.01198	1.28289	0.816358	0.367142	0.45196	0.316159	1.06286	1.15337	0.748672	0.883101	0.571092	0.437836	0.630676	0.784417	0.591791	1.14926	0.721686	1.1444	5.92466	3.66937
chrX	132132096	132132696	Sox2_0h__20140509__GACCGTTG_peak_10723	132132396	601	8.71403	1.69082	2.6121	0.757806	0.385784	0.512031	0.514581	0.761171	0.801485	0.591543	3.09917	1.40857	1.85907	0.672453	0.894967	1.13073	1.56762	1.12955	1.92817	1.04585	1.3842	2.92661	2.06884	0.646165	0.71304	1.57712	0.765006	0.367142	0.577112	0.617694	1.307	0.646737	0.526151	0.672442	0.402714	0.351017	1.40222	0.57204	0.711618	0.578682	0.907741	0.873849	5.24153	3.11202
chrX	133673701	133674301	Sox2_0h__20140509__GACCGTTG_peak_10724,Sox2_0h+dox__20140509__GCCGCAAC_peak_10671,Sox2_0h__20140514__CACATCCT_peak_7684,Sox2_0h-dox__20140507__GATATCCA_peak_3683	133674001	601	3.32284	5.24558	1.69325	1.59959	0.808231	0.577822	0.512378	0.175536	0.331542	0.46522	3.86611	1.68791	2.45888	1.08126	0.255705	1.83766	1.62654	0.242037	0.461389	0.174267	2.44413	2.91889	2.96358	1.36868	1.86371	2.65586	0.613588	0.734284	0.258956	0.59097	0.880776	0.122178	0.21585	0.263116	0.168378	0.264198	0.489812	0.162363	0.157415	0.304996	0.45387	0.663162	0.609788	0.471735
chrX	134521055	134521655	Sox2_0h__20140509__GACCGTTG_peak_10726	134521355	601	6.1887	4.23479	1.83534	2.10198	0.621945	0.366144	0.743528	0.877681	0.663084	0.46522	2.95268	2.0663	2.32647	1.28566	0.127852	1.62561	1.99906	0.657861	1.3476	0.522801	2.81698	2.23955	1.91737	1.87567	3.46704	4.59217	3.0034	0.183571	0.438981	0.618955	0.853793	0.244355	0.310301	0.325897	0.207434	0.351017	1.55177	0.529564	0.687596	0.398926	0.907741	0.933712	1.87655	1.46138
chrX	138587401	138588001	Sox2_0h__20140509__GACCGTTG_peak_10734	138587701	601	6.24489	2.93962	2.18819	0.723518	0.522196	0.596415	0.518986	0.351072	0.951394	0.717866	2.24262	1.31447	1.0543	0.672453	0.894967	1.06022	2.10625	0.899898	1.85797	2.00445	1.66275	1.48532	1.87454	0.785134	0.448099	0.596592	1.01649	0.550713	0.458714	0.438941	0.544924	0.682586	0.694775	0.525397	0.44177	0.437836	0.830075	0.409677	0.520007	0.273686	1.46591	1.1444	1.44707	1.21754
chrX	139345069	139345669	Sox2_0h__20140509__GACCGTTG_peak_10736,Sox2_0h+dox__20140509__GCCGCAAC_peak_10681,Sox2_48h+dox__20140617__CAGCAAGG_peak_5293,Sox2_0h+dox__20140617__ATAGCGTC_peak_1975,Sox2_0h-dox__20140707__AGTTGCTT_peak_9804,Sox2_0h__20140514__CACATCCT_peak_7690,Sox2_0h-dox__20140507__GATATCCA_peak_3685,Sox2_48h+dox__20140514__ATTGTCTG_peak_7770	139345369	601	8.66067	5.7525	2.25924	2.27342	0.957854	0.878174	0.516784	0.643119	1.06958	0.415416	3.97409	3.00633	4.80171	1.44711	0.894967	2.96836	1.73107	0.515103	1.63788	0.348534	2.95554	3.04342	1.96594	2.17566	3.53182	3.84866	2.90333	0.367142	0.368702	0.604332	0.944167	0.576686	0.458648	0.241633	0.466078	0.351017	1.35237	0.359662	0.520007	1.18057	0.825981	0.512337	2.10049	1.83574
chrX	144335497	144336097	Sox2_0h__20140509__GACCGTTG_peak_10744,Sox2_0h+dox__20140509__GCCGCAAC_peak_10687	144335797	601	3.25318	1.96747	2.11715	0.689231	0.585281	1.12704	0.464503	0.528152	0.738039	0.478578	2.91728	1.18193	1.34365	0.995355	0.255705	0.989507	0.648486	0.211008	0.580573	0.348284	3.26408	3.91237	3.69794	1.22409	1.05386	2.63111	0.559597	0.183571	0.566032	0.440202	1.11817	0.332331	0.310301	0.504749	0.207434	0.264198	0.390113	1.71134	0.424201	0.461546	0.907741	0.361512	9.38305	7.604
chrX	144337791	144338391	Sox2_0h__20140509__GACCGTTG_peak_10745,Sox2_0h+dox__20140509__GCCGCAAC_peak_10688,Sox2_0h-dox__20140507__GATATCCA_peak_3687	144338091	601	12.8429	6.7633	2.33264	1.44356	0.671819	0.958269	0.401209	0.525066	0.43822	0.591543	5.21189	1.91257	2.4085	0.731703	0.383557	1.69625	1.19244	0.235844	0.461389	0.261526	2.60841	4.23196	4.44954	1.51035	1.79634	2.16559	0.305475	0.183571	1.33425	0.342883	0.915844	0.26228	0.263075	0.220984	0.2977	0.437836	0.290413	0.587117	0.222416	0.273686	0.639926	0.361512	4.27274	2.69737
chrX	147536945	147537545	Sox2_0h__20140509__GACCGTTG_peak_10749,Sox2_48h+dox__20140514__ATTGTCTG_peak_7782	147537245	601	4.98223	3.94268	2.32792	2.12086	1.0576	3.3382	0.817837	0.762715	0.738039	0.365612	2.09657	1.99141	1.78996	0.234026	0.383557	3.10998	1.78467	0.434466	1.29568	0.348284	3.38693	3.48368	2.95466	1.37138	2.23199	3.35027	1.63008	1.10143	0.438981	0.727114	0.817385	0.801469	0.8634	0.567529	0.505134	0.264198	0.680526	0.437074	0.581617	1.09474	0.45387	0.663162	0.672805	0.986275
chrX	147639543	147640143	Sox2_0h__20140509__GACCGTTG_peak_10750,Sox2_48h+dox__20140514__ATTGTCTG_peak_7783,Sox2_96h+dox__20140617__CAATAGTC_peak_4140,Sox2_0h__20140514__CACATCCT_peak_7693,Sox2_48h__20140616__ATTATGTT_peak_7567,Sox2_48h+dox__20140617__CAGCAAGG_peak_5307	147639843	601	4.93295	2.08647	1.69797	1.91166	1.12069	3.94463	1.16676	1.52389	1.9143	0.176127	4.88796	2.00865	1.67047	2.93716	1.78993	3.67532	2.05265	1.30959	3.85046	0.174267	1.47562	1.15994	0.697279	0.654278	1.03095	1.49515	1.7815	0.367142	0.392761	0.48155	0.5665	1.2022	0.337249	0.619986	0.466078	0.264198	0.589511	0.274711	0.591791	0.977608	0.721686	0.361512	0.202292	0.397447
chrX	148460977	148461577	Sox2_0h__20140509__GACCGTTG_peak_10752	148461277	601	3.922	1.41417	1.6222	0.464622	0.708483	0.479135	0.23115	0.292046	0.256587	0.30245	1.38518	0.788285	2.80205	1.0383	0.255705	0.989427	1.24338	0.484074	0.54694	0.174267	0.792813	0.526385	0.545809	0.899554	0.788915	1.22566	1.32197	0.550713	0.263283	0.412216	0.335853	0.524559	0.478925	0.325897	0.324602	0.351017	1.0121	0.28225	0.390005	0.484753	0.907741	0.361512	0.417187	0.352128
chrX	149916979	149917579	Sox2_0h__20140509__GACCGTTG_peak_10756	149917279	601	4.9138	1.40644	1.6222	0.396047	0.472322	0.347551	0.401209	0.351072	0.406497	0.176127	1.91424	0.882388	2.11677	0.876854	0.127852	1.06004	1.07992	0.390988	1.26204	0.261526	0.99994	1.09487	0.757351	0.700671	1.05386	1.16032	1.73014	0.734284	0.318156	0.192116	0.265716	0.384457	0.357526	0.147045	0.207434	0.351017	0.630676	0.204838	0.225807	0.453443	0.825981	0.5722	0.359994	0.359674
chrX	150399117	150399717	Sox2_0h__20140509__GACCGTTG_peak_10757,Sox2_0h+dox__20140509__GCCGCAAC_peak_10691,Sox2_48h+dox__20140617__CAGCAAGG_peak_5311,Sox2_48h+dox__20140514__ATTGTCTG_peak_7786,Sox2_0h-dox__20140707__AGTTGCTT_peak_9859,Sox2_0h+dox__20140617__ATAGCGTC_peak_1984,Sox2_96h__20140617__CGCCTTCC_peak_673,Sox2_0h__20140514__CACATCCT_peak_7697,Sox2_48h__20140616__ATTATGTT_peak_7580	150399417	601	7.66071	5.3182	4.37167	2.2769	0.771568	0.544926	0.516784	0.526609	0.663084	0.402059	6.76414	2.63091	5.29021	2.49874	1.02282	3.6046	3.03337	0.484074	1.48507	0.348534	3.34265	4.06936	4.05203	1.6385	2.84822	5.71189	2.90333	0.367142	0.27869	0.412216	0.650129	0.576686	0.937574	0.420485	0.336756	0.437836	0.671841	0.28225	0.622595	1.03212	0.45387	0.723024	1.77895	0.954384
chrX	151792736	151793336	Sox2_0h__20140509__GACCGTTG_peak_10763,Sox2_0h+dox__20140509__GCCGCAAC_peak_10696,Sox2_0h__20140514__CACATCCT_peak_7701,Sox2_48h+dox__20140514__ATTGTCTG_peak_7792,Sox2_0h-dox__20140507__GATATCCA_peak_3692	151793036	601	6.24772	3.79276	0.56599	0.792094	1.10748	0.808093	0.228947	0.820198	0.481452	0.176127	5.41436	1.70713	2.31829	0.672453	0.51141	2.9686	1.57294	0.204815	0.323919	0.261275	2.39984	1.87191	1.28591	0.665096	2.81484	1.569	0.916424	0.917855	0.263283	0.672404	1.12625	0.314406	0.478925	0.178852	0.336756	0.264198	0.962254	0.274711	0.355809	0.484753	0.721686	0.5722	2.56487	1.22131
chrX	152287159	152287759	Sox2_0h__20140509__GACCGTTG_peak_10764,Sox2_0h+dox__20140509__GCCGCAAC_peak_10697,Sox2_48h+dox__20140514__ATTGTCTG_peak_7793,Sox2_0h__20140514__CACATCCT_peak_7702	152287459	601	3.8495	3.92722	2.82287	2.44834	1.23068	1.15564	0.634562	0.351072	1.20798	0.6049	3.04496	1.54012	2.3874	1.68113	0.767115	2.2617	1.61855	0.651668	1.75707	0.61006	4.06404	5.17387	3.73184	2.75629	3.35126	3.18672	2.85198	0.550713	0.640638	0.576347	0.82547	0.663014	0.768949	0.525397	0.414868	0.698294	0.830075	0.974177	0.424201	0.852368	0.989501	0.512337	3.76601	3.92834
chrX	152289056	152289656	Sox2_0h__20140509__GACCGTTG_peak_10765,Sox2_0h+dox__20140617__ATAGCGTC_peak_1986,Sox2_0h__20140514__CACATCCT_peak_7703	152289356	601	3.40633	2.52078	1.27171	1.68705	0.721693	2.22118	0.580078	0.644662	0.962904	0.428773	2.8093	0.995706	3.0012	1.11088	0.767115	1.20155	0.75568	0.570968	0.904492	0.522801	1.2485	1.51215	1.92312	0.49617	0.936105	1.21754	1.01913	0.367142	0.544399	0.64568	0.468041	0.75099	0.478925	0.462617	0.519882	0.351017	0.680526	0.719325	0.560986	0.821058	1.19809	0.5722	3.3304	3.54388
chrX	152652600	152653200	Sox2_0h__20140509__GACCGTTG_peak_10767,Sox2_0h+dox__20140509__GCCGCAAC_peak_10700,Sox2_0h-dox__20140507__GATATCCA_peak_3693,Sox2_48h+dox__20140514__ATTGTCTG_peak_7794	152652900	601	9.70741	6.61337	2.18819	1.35958	0.286035	2.36278	0.401209	0.525066	0.331542	0.176127	4.01038	2.10078	3.10433	0.468052	0.383557	2.26191	1.24604	0.204815	0.375838	0.261526	1.1085	1.28623	1.34598	0.57252	0.614257	0.776382	0.408179	0.367142	0.184351	0.370869	0.188833	0.244355	0.263075	0.189176	0.207434	0.351017	0.390113	0.289789	0.362592	0.336306	0.45387	0.663162	2.10049	2.25712
chrX	153151696	153152296	Sox2_0h__20140509__GACCGTTG_peak_10770	153151996	601	4.24214	2.81289	1.4138	0.963531	0.821442	0.939677	0.926803	0.292046	1.35789	0.239289	2.22425	0.844945	0.706381	0.936104	0.639262	1.55484	1.18978	0.446852	0.204735	0.348784	4.96682	2.7505	1.86879	2.8626	2.24443	3.42373	2.70056	0.367142	0.342215	0.70039	1.06961	0.314406	0.4317	0.504749	0.363658	0.615214	0.439962	0.332265	0.256612	0.938195	1.01204	0.782887	0.57812	0.579171
chrX	153210927	153211527	Sox2_0h__20140509__GACCGTTG_peak_10771	153211227	601	2.2846	1.96747	1.69561	1.5345	0.808231	1.17853	0.582281	0.408556	0.87644	0.352255	2.13375	0.919831	0.706381	0.540628	0.51141	0.706825	0.865535	0.390988	1.02368	0.61031	2.79125	3.36301	3.49789	1.26216	0.977982	2.32064	0.816358	0.734284	0.333562	0.412216	0.321022	0.64509	0.4317	0.41016	0.49298	0.875672	0.929774	0.452152	0.430984	0.398926	1.0938	0.361512	2.42591	1.97843
chrX	153668173	153668773	Sox2_0h__20140509__GACCGTTG_peak_10773,Sox2_48h+dox__20140514__ATTGTCTG_peak_7796,Sox2_96h__20140617__CGCCTTCC_peak_676,Sox2_0h+dox__20140509__GCCGCAAC_peak_10705,Sox2_48h__20140616__ATTATGTT_peak_7594b,Sox2_48h__20140616__ATTATGTT_peak_7594a,Sox2_48h+dox__20140617__CAGCAAGG_peak_5320,Sox2_0h-dox__20140707__AGTTGCTT_peak_9871,Sox2_0h__20140514__CACATCCT_peak_7704,Sox2_0h-dox__20140507__GATATCCA_p…	153668473	601	10.2093	6.02142	3.73699	1.68705	1.00773	0.709406	0.634562	0.644662	1.28294	0.578186	7.82183	6.40731	5.49991	3.63924	2.6849	5.72473	4.01142	1.03646	2.33764	0.784827	5.27111	6.4715	6.18094	3.44344	4.69099	6.98666	4.22266	0.550713	0.726323	1.04327	1.45402	0.85689	0.667827	0.589012	0.814987	0.264198	1.0121	0.874149	0.489202	0.484753	0.639926	0.512337	2.46436	1.52224
chrX	155166776	155167376	Sox2_0h__20140509__GACCGTTG_peak_10776,Sox2_0h-dox__20140507__GATATCCA_peak_3696	155167076	601	6.79885	2.10193	0.918849	0.567484	0.944644	0.779487	0.518986	0.702145	0.513175	0.239289	2.44331	1.82045	2.43541	0.936104	0.255705	1.41346	1.13618	0.422017	0.95641	0.261275	1.6599	1.40498	2.23181	0.782429	1.61971	2.09986	1.57873	0.550713	0.403841	0.576347	0.867284	0.332331	0.4317	0.388677	0.207434	0.264198	1.16165	0.274711	0.448223	0.547372	1.36161	0.663162	0.811761	0.60814
chr10	58531166	58531766	Sox2_0h__20140509__GACCGTTG_peak_1077,Sox2_48h+dox__20140514__ATTGTCTG_peak_855,Sox2_0h+dox__20140509__GCCGCAAC_peak_1141,Sox2_0h-dox__20140507__GATATCCA_peak_415,Sox2_0h__20140514__CACATCCT_peak_753	58531466	601	6.29825	4.47279	3.59963	1.66817	2.03891	1.97232	1.03577	1.05322	1.35789	0.176127	5.15901	2.90828	4.19845	1.78333	0.51141	4.31166	1.94812	0.322737	1.04196	0.435542	4.76828	7.22766	4.12043	2.56282	3.54685	5.14778	1.98954	0.550713	0.388435	0.80981	1.54574	0.941571	0.742001	0.883101	0.453924	0.618954	0.780225	1.54622	0.687596	0.766542	0.45387	0.361512	16.2471	11.3238
chrX	155841627	155842227	Sox2_0h__20140509__GACCGTTG_peak_10781	155841927	601	2.41861	0.561031	0.708078	0.689231	0.435658	0.431935	0.346725	1.05476	0.663084	0.415416	2.1696	1.1647	1.15268	0.774654	0.127852	0.636081	1.29431	0.42821	0.870859	0.61031	0.534256	0.438332	0.448661	0.340766	0.359785	0.490265	0.662302	0.367142	0.403841	0.657781	0.461295	0.436584	0.4317	0.462617	0.532036	0.264198	1.15297	0.317187	0.393397	1.21188	1.44337	0.361512	0.950398	0.446134
chrX	156322218	156322818	Sox2_0h__20140509__GACCGTTG_peak_10783	156322518	601	2.36526	2.66297	1.76665	0.876072	0.808231	1.24432	1.09246	0.702145	0.951394	0.415416	2.82678	2.04807	1.93872	1.79666	1.27852	2.12021	1.5087	1.24747	1.29568	0.784327	0.598535	0.35028	0.351514	0.537153	0.349315	0.498384	0.965138	0.183571	0.302749	0.494912	0.454549	1.22342	0.505874	0.525397	1.02761	0.615214	1.6341	0.896765	0.817598	1.21998	0.907741	1.1444	0.597184	0.482649
chrX	157031883	157032483	Sox2_0h__20140509__GACCGTTG_peak_10785,Sox2_96h__20140617__CGCCTTCC_peak_677,Sox2_0h+dox__20140509__GCCGCAAC_peak_10711,Sox2_0h__20140514__CACATCCT_peak_7707,Sox2_48h+dox__20140617__CAGCAAGG_peak_5323,Sox2_0h-dox__20140707__AGTTGCTT_peak_9897,Sox2_48h+dox__20140514__ATTGTCTG_peak_7799,Sox2_48h__20140616__ATTATGTT_peak_7605,Sox2_0h+dox__20140617__ATAGCGTC_peak_1993	157032183	601	7.90552	5.1992	2.75182	0.997819	0.957854	0.727998	0.686842	1.4012	0.919672	0.289093	5.10436	3.40196	4.26519	3.09862	1.02282	4.09914	3.62826	0.595803	1.16115	0.435793	4.34974	5.31349	3.20903	2.97702	5.55381	7.38722	4.63875	0.183571	0.357622	0.59097	0.860539	0.697216	0.573376	0.241633	0.207434	0.351017	0.580826	0.649452	0.513224	0.727129	0.825981	0.5722	1.53821	1.07022
chrX	157578983	157579583	Sox2_0h__20140509__GACCGTTG_peak_10788,Sox2_0h+dox__20140509__GCCGCAAC_peak_10713,Sox2_0h-dox__20140507__GATATCCA_peak_3698,Sox2_0h__20140514__CACATCCT_peak_7708	157579283	601	1.96038	3.51611	0.918849	0.948128	1.23068	0.929662	0.806823	0.175536	0.406497	1.05676	3.08125	1.78201	3.16289	0.570253	0.767115	2.19103	1.51668	0.204815	0.870859	0.784327	3.96833	6.31838	4.16068	1.97116	3.47295	3.47284	2.14624	0.734284	0.467367	1.16732	1.53765	0.436584	0.4317	0.462617	0.54419	0.611475	0.630676	0.904304	0.489202	0.367616	0.989501	0.5722	4.41557	4.16967
chrX	158161171	158161771	Sox2_0h__20140509__GACCGTTG_peak_10790	158161471	601	2.43776	2.39405	1.83534	2.18944	0.858106	2.1368	0.460098	0.470669	0.919672	0.591543	2.20633	1.44601	1.84852	1.51968	0.894967	0.989454	1.24071	1.09233	1.53698	0.696818	0.404257	0.394306	0.405837	0.387158	0.42913	0.498384	0.713654	0.367142	0.337889	0.178753	0.384413	0.821041	0.742001	0.589012	1.07882	0.437836	0.630676	0.417216	0.485811	1.39974	0.825981	0.873849	0.511234	0.486423
chrX	159528352	159528952	Sox2_0h__20140509__GACCGTTG_peak_10794	159528652	601	3.75378	3.08181	1.27171	1.15385	0.68503	1.20284	0.516784	1.16818	0.994626	0.754314	2.49797	1.01393	1.44204	0.438427	0.51141	1.06025	0.75568	0.304095	0.91984	1.04585	4.00546	4.89814	5.34369	1.08221	1.3358	1.77315	0.86771	0.550713	0.643065	0.604332	1.05612	0.454508	0.4317	0.63031	0.414868	0.702034	0.639361	0.996794	0.745814	0.797852	1.54767	0.361512	10.4065	8.95417
chrX	159943464	159944064	Sox2_0h__20140509__GACCGTTG_peak_10796,Sox2_0h+dox__20140509__GCCGCAAC_peak_10719	159943764	601	2.17788	1.96747	0.56599	0.654943	0.33591	0.248864	0.115575	0.467582	0.331542	0.176127	1.85959	0.693194	2.21753	0.599878	0.383557	1.0602	0.541292	0.17998	0.528655	0.261526	0.561397	0.916834	0.357264	0.207205	0.340816	0.629069	0.305475	0.550713	0.109745	0.233463	0.153765	0.314406	0.310301	0.325897	0.207434	0.528395	0.439962	0.394599	0.287417	0.609992	0.45387	0.512337	0.290516	0.3303
chrX	160047219	160047819	Sox2_0h__20140509__GACCGTTG_peak_10797,Sox2_0h+dox__20140617__ATAGCGTC_peak_1996,Sox2_0h-dox__20140707__AGTTGCTT_peak_9907,Sox2_0h+dox__20140509__GCCGCAAC_peak_10720,Sox2_0h__20140514__CACATCCT_peak_7713,Sox2_48h+dox__20140514__ATTGTCTG_peak_7804,Sox2_0h-dox__20140507__GATATCCA_peak_3701,Sox2_48h+dox__20140617__CAGCAAGG_peak_5328	160047519	601	10.0875	7.1976	1.97742	1.75562	0.957854	0.746591	0.682437	0.702145	1.06958	0.30245	5.85249	4.45334	4.56273	2.41284	0.51141	3.3925	2.97445	0.980598	2.30401	0.61031	4.06119	5.14703	3.46597	2.5002	5.33531	6.87182	3.46557	0.550713	0.353295	0.91923	1.10468	0.244355	0.843123	0.557205	0.49298	0.611475	1.30252	0.537103	0.455006	0.852368	0.825981	0.361512	2.83404	2.73137
chr1	14742964	14743564	Sox2_0h__20140509__GACCGTTG_peak_107,Sox2_48h+dox__20140514__ATTGTCTG_peak_76,Sox2_0h+dox__20140509__GCCGCAAC_peak_93,Sox2_0h__20140514__CACATCCT_peak_59,Sox2_0h-dox__20140507__GATATCCA_peak_44,Sox2_0h-dox__20140707__AGTTGCTT_peak_82,Sox2_MEF_peak_1496,Sox2_48h+dox__20140514__ATTGTCTG_peak_77	14743264	601	13.9659	8.32739	4.23666	1.291	1.04439	0.943966	0.863509	1.05322	0.513175	1.35921	8.34868	3.0216	4.81463	0.702078	0.767115	3.5341	1.29963	0.50891	1.8609	3.83387	3.2041	5.27894	4.54094	0.501579	1.57783	1.40545	0.510883	0.367142	0.919327	0.64568	1.09119	0.767267	0.816174	0.609661	0.24649	0.351017	0.439962	0.699466	0.393397	0.609992	1.17556	0.5722	4.51348	2.56811
chr10	58907867	58908467	Sox2_0h__20140509__GACCGTTG_peak_1080	58908167	601	3.39535	1.98293	1.62457	0.91384	0.522196	0.563519	0.346725	0.820198	0.887949	0.415416	2.00607	0.825729	1.17378	0.672453	0.127852	1.06014	1.51136	0.626832	1.31396	1.0461	1.34992	1.59635	1.53453	0.646165	0.974042	1.06211	0.562235	0.183571	0.74173	0.741737	0.936082	0.244355	0.694775	0.725732	0.285546	0.264198	0.589511	0.691927	0.591791	0.852368	1.0938	0.5722	1.4529	1.20914
chrX	162505079	162505679	Sox2_0h__20140509__GACCGTTG_peak_10800,Sox2_48h+dox__20140514__ATTGTCTG_peak_7805,Sox2_0h+dox__20140509__GCCGCAAC_peak_10724,Sox2_0h__20140514__CACATCCT_peak_7717,Sox2_0h-dox__20140507__GATATCCA_peak_3702	162505379	601	3.23811	4.7649	1.4138	0.689231	0.522196	0.399039	0.401209	0.234563	0.331542	0.555096	3.40962	1.65047	2.55727	0.629503	0.255705	1.9084	0.270646	0.297902	0.870859	0.958844	4.0626	6.43503	5.90417	0.940538	1.73352	4.28208	0.865072	0.550713	3.88002	0.384231	1.62128	0.122178	0.404752	0.263116	0.2977	0.264198	0.580826	0.37474	0.430984	0.304996	0.45387	0.512337	1.19987	2.07374
chrX	162831993	162832593	Sox2_0h__20140509__GACCGTTG_peak_10803,Sox2_0h+dox__20140509__GCCGCAAC_peak_10727,Sox2_0h__20140514__CACATCCT_peak_7719,Sox2_0h-dox__20140507__GATATCCA_peak_3704,Sox2_48h+dox__20140617__CAGCAAGG_peak_5336,Sox2_48h+dox__20140514__ATTGTCTG_peak_7809,Sox2_0h-dox__20140707__AGTTGCTT_peak_9915,Sox2_48h__20140616__ATTATGTT_peak_7623,Sox2_0h+dox__20140617__ATAGCGTC_peak_1999	162832293	601	12.0071	12.8156	6.78952	4.80225	2.26483	4.95583	3.08587	1.6404	1.25121	1.37257	11.1226	8.36863	10.256	2.92384	0.767115	11.592	3.572	0.657861	2.47511	1.48089	6.37961	12.4529	8.2357	4.17948	7.82965	8.98909	5.2497	0.917855	2.21654	0.781824	2.58702	0.592963	0.310301	0.84097	0.414868	1.05305	0.730376	1.56129	0.9476	0.586785	0.721686	0.361512	6.6537	6.35327
chrX	163267491	163268091	Sox2_0h__20140509__GACCGTTG_peak_10805	163267791	601	5.54717	2.81289	1.27171	2.2923	1.48005	1.07555	0.636764	0.702145	0.256587	0.578186	3.02703	1.31348	1.43149	1.15383	0.383557	1.55495	1.46042	0.719918	1.3476	0.522301	1.97559	3.09323	2.6089	1.89481	2.20256	2.41885	2.4438	0.183571	0.596845	0.288173	0.265716	0.454508	0.4317	0.441968	0.932155	0.441576	1.25267	0.719325	0.495985	1.03212	0.639926	0.361512	1.46259	1.30314
chrX	163964843	163965443	Sox2_0h__20140509__GACCGTTG_peak_10806,Sox2_0h+dox__20140509__GCCGCAAC_peak_10729,Sox2_0h__20140514__CACATCCT_peak_7721	163965143	601	6.14633	1.95974	1.27171	1.18814	0.572071	0.896767	0.344522	0.702145	0.994626	0.176127	3.00867	2.02886	2.52562	0.642828	0.767115	1.69615	2.05798	0.422017	1.72343	0.609809	2.03702	2.47301	2.4261	1.79391	3.31332	3.83242	2.14096	0.367142	0.388435	0.412216	0.643383	0.314406	0.674498	0.399836	0.285546	0.441576	1.34368	0.444613	0.554203	0.727129	1.17556	0.512337	0.884469	0.819238
chrX	164065368	164065968	Sox2_0h__20140509__GACCGTTG_peak_10809,Sox2_0h+dox__20140509__GCCGCAAC_peak_10732	164065668	601	4.60057	2.80516	1.34039	1.35958	0.971065	0.727998	0.57347	0.351072	0.694807	0.46522	2.75243	1.25682	2.24918	0.804279	0.255705	1.13086	1.02899	0.229651	0.699757	0.261526	2.05845	2.81558	1.5946	1.81846	1.02442	0.988649	0.408179	0.367142	0.234897	0.316159	0.272462	0.122178	0.404752	0.220984	0.207434	0.351017	0.340263	0.162363	0.352418	0.758439	0.721686	0.512337	2.80529	1.53607
chrX	165157925	165158525	Sox2_0h__20140509__GACCGTTG_peak_10811	165158225	601	4.78387	1.39871	1.76429	0.757806	0.472322	0.431935	0.575673	0.700602	0.331542	0.478578	2.31519	1.16371	1.80869	1.21308	0.767115	1.06012	1.23805	0.50891	2.32229	1.48214	1.1185	1.85472	1.17152	0.488056	0.690131	0.612831	0.408179	0.183571	0.697937	0.852418	0.768825	0.804764	0.836452	0.441134	0.414868	0.437836	1.20282	0.409677	0.414027	0.336306	0.721686	0.5722	1.69623	1.21794
chrX	165632449	165633049	Sox2_0h__20140509__GACCGTTG_peak_10814	165632749	601	5.24618	0.987602	1.27171	0.860669	0.522196	0.732287	0.344522	0.992648	0.588129	0.289093	2.40702	1.55933	1.84852	1.11088	0.767115	1.06006	1.02633	0.726112	1.55233	0.523051	1.42563	1.68247	1.7659	0.466212	0.448099	0.604711	0.713654	0.550713	0.408168	0.603071	0.504448	0.384457	0.357526	0.935558	0.466078	0.524655	0.962254	0.522025	0.523398	0.336306	0.45387	0.5722	2.20391	1.35268
chrX	166629243	166629843	Sox2_0h__20140509__GACCGTTG_peak_10816	166629543	601	2.25854	2.24412	1.34511	0.567484	0.572071	0.643614	0.287836	1.05167	1.61448	0.176127	2.1884	1.08783	1.77941	1.08126	0.639262	1.41352	1.35323	0.484074	1.82433	0.522801	1.21707	2.14764	1.23159	0.605181	1.08329	1.25002	0.662302	0.550713	0.337889	0.659042	0.656874	0.470786	0.526151	0.641469	0.610148	0.351017	0.921089	0.649452	0.749206	0.946298	0.639926	0.723024	2.90288	4.01184
chrX	168190075	168190675	Sox2_0h__20140509__GACCGTTG_peak_10817,Sox2_0h__20140514__CACATCCT_peak_7728,Sox2_MEF_peak_128972	168190375	601	3.88779	0.703222	1.34039	1.34417	0.435658	0.783776	0.460098	0.935165	0.331542	0.365612	3.31912	1.4268	1.51115	0.570253	0.383557	1.20147	0.645825	0.75714	1.29861	2.0907	1.26849	1.50829	1.72882	0.417115	0.555381	1.09498	0.356827	0.550713	0.746056	0.605593	0.733757	0.454508	0.526151	0.462617	0.402714	0.615214	0.82139	0.664529	0.458397	0.578682	0.721686	0.361512	2.22976	1.19948
chrX	170021804	170022404	Sox2_0h__20140509__GACCGTTG_peak_10819a,Sox2_0h__20140509__GACCGTTG_peak_10819b,Sox2_0h__20140509__GACCGTTG_peak_10819c,Sox2_0h__20140514__CACATCCT_peak_7732a,Sox2_0h__20140514__CACATCCT_peak_7732b,Sox2_48h__20140616__ATTATGTT_peak_7649	170022104	601	22.9206	25.3701	6.27096	13.0422	1.72645	15.3108	0.115575	0.175536	0.256587	2.51921	13.3316	7.28673	7.21021	9.45432	3.70772	11.3083	10.0436	4.76011	6.65537	2.44049	12.085	11.0942	7.7922	8.57698	7.56077	9.50333	9.17743	3.48785	2.79365	3.80474	3.42598	3.48133	5.09262	3.46712	1.37392	0.966231	3.15338	3.68433	3.15056	3.51151	2.80498	1.59687	11.2438	7.34669
chr10	59103048	59103648	Sox2_0h__20140509__GACCGTTG_peak_1081,Sox2_0h+dox__20140509__GCCGCAAC_peak_1143,Sox2_48h+dox__20140514__ATTGTCTG_peak_859,Sox2_0h__20140514__CACATCCT_peak_755	59103348	601	7.94664	4.2116	3.95249	1.10068	0.68503	1.14563	0.634562	0.644662	0.556407	0.289093	4.86781	2.15941	3.57991	1.08126	0.51141	2.61525	1.13618	0.465495	1.07559	0.522301	2.92125	4.3928	3.64044	1.76125	2.54534	3.8243	1.78677	0.734284	0.566032	0.741737	1.0278	0.522912	0.816174	0.378353	0.285546	0.528395	1.3112	0.626835	0.937426	0.492855	0.825981	0.512337	0.875416	0.642545
chrY	961344	961944	Sox2_0h__20140509__GACCGTTG_peak_10822	961644	601	8.13401	2.66297	2.25924	1.41275	0.671819	0.512031	0.811228	0.643119	1.25121	0.591543	3.26358	1.54012	2.28664	1.14051	0.383557	1.48423	1.40417	1.06749	1.63788	2.00345	1.78561	1.70545	2.38328	0.417115	0.934134	1.70781	0.713654	0.183571	0.70659	0.466926	0.894268	0.785192	0.816174	0.441134	0.49298	0.264198	1.54308	0.409677	0.557594	1.33712	0.907741	0.512337	4.42558	2.92527
chrY	12114233	12114833	Sox2_0h__20140509__GACCGTTG_peak_10827,Sox2_0h__20140514__CACATCCT_peak_7742	12114533	601	7.91651	2.93189	2.12187	1.11957	0.871316	0.933951	0.521189	1.22875	0.769762	0.731223	2.95401	1.27604	1.7103	0.833904	0.255705	1.41349	1.51402	0.60819	1.3476	0.958844	1.96989	1.90067	1.6745	0.438959	0.984511	1.47079	1.01649	0.367142	0.506833	0.440202	0.845708	0.470786	0.357526	0.714574	0.583246	0.705773	0.721691	0.529564	0.591791	0.852368	0.721686	0.5722	3.65454	2.29279
chrY	12121756	12122356	Sox2_0h__20140509__GACCGTTG_peak_10828	12122056	601	6.61963	3.48519	2.53869	1.08528	0.572071	0.680799	0.695653	0.526609	0.844717	0.641348	2.60683	1.76576	1.73958	1.14051	0.639262	1.41357	2.3769	0.657861	1.22841	1.21937	1.59562	2.07678	1.71157	0.428142	0.974042	1.25002	1.01649	0.367142	0.561706	0.659042	1.07095	0.716788	0.573376	0.820321	0.453924	0.264198	1.30252	0.289789	0.704836	1.21188	1.19809	1.20426	3.17302	1.61791
chrY	16826349	16826949	Sox2_0h__20140509__GACCGTTG_peak_10829,Sox2_0h__20140514__CACATCCT_peak_7745	16826649	601	6.84813	2.93189	1.13198	1.34417	0.385784	0.647903	0.457895	0.643119	0.919672	0.817475	3.3366	0.938058	2.08749	0.979055	0.767115	1.90816	1.51136	1.06743	1.6196	1.13286	1.77846	1.87962	2.02601	0.460803	0.488006	1.23378	0.81372	0.734284	0.564133	0.384231	0.594823	0.610888	0.674498	0.683601	0.532036	0.351017	1.15297	0.656991	0.776619	0.946298	0.639926	0.5722	4.17351	2.83126
chr10	59353968	59354568	Sox2_0h__20140509__GACCGTTG_peak_1082,Sox2_48h+dox__20140514__ATTGTCTG_peak_860,Sox2_0h+dox__20140509__GCCGCAAC_peak_1144,Sox2_0h-dox__20140507__GATATCCA_peak_417,Sox2_0h__20140514__CACATCCT_peak_756	59354268	601	10.2589	8.05847	2.26632	0.860669	0.758357	0.51632	0.686842	0.641575	0.406497	0.289093	8.03867	2.94374	3.96185	0.365852	0.255705	3.11001	1.84359	0.235844	0.614206	0.174267	1.09136	1.26133	1.10312	0.261711	0.399692	0.686293	0.305475	0.183571	0.537646	0.480289	0.412735	0.454508	0.836452	0.34738	0.168378	0.441576	0.589511	0.409677	0.533572	0.727129	0.721686	0.361512	3.53919	1.13444
chrY	16833784	16834384	Sox2_0h__20140509__GACCGTTG_peak_10830,Sox2_0h__20140514__CACATCCT_peak_7746	16834084	601	7.87414	1.83301	1.69797	0.792094	0.758357	0.713695	0.401209	0.702145	0.812994	0.893994	3.35541	1.29525	1.60136	0.642828	0.127852	1.76689	2.54035	0.775783	0.938125	1.56815	1.69704	1.92365	2.18323	0.531744	0.505004	1.11121	1.27061	0.734284	0.733077	0.480289	0.82547	0.909017	1.2276	0.556371	0.778525	0.441576	1.26135	0.417216	0.591791	0.516062	0.721686	0.873849	3.09935	2.05649
chrY	17253027	17253627	Sox2_0h__20140509__GACCGTTG_peak_10831	17253327	601	1.60195	2.54397	1.12962	1.5345	0.68503	1.76064	0.634562	0.992648	1.17626	0.541739	1.80493	1.48247	1.80869	1.49006	0.894967	1.48418	1.5087	0.943313	2.28572	0.435793	0.305692	0.285205	0.551558	0.414411	0.359785	0.547488	0.559597	0.917855	0.368702	0.604332	0.300784	0.804764	1.01175	0.546046	0.715162	0.264198	0.87124	0.684388	0.694379	1.00081	0.825981	0.723024	0.49895	0.540992
chrY	40111186	40111786	Sox2_0h__20140509__GACCGTTG_peak_10832,Sox2_0h__20140514__CACATCCT_peak_7750,Sox2_48h+dox__20140514__ATTGTCTG_peak_7824	40111486	601	6.35976	4.48825	2.61446	2.91296	1.02094	4.747	1.56357	0.762715	1.83934	0.817475	2.86351	1.50366	2.11677	2.48541	0.639262	2.75653	2.59394	1.16677	3.2787	0.697068	2.497	3.02044	2.4376	1.45293	3.54488	5.34381	4.63347	0.183571	0.188677	1.01655	1.90991	3.57241	1.85487	0.860784	0.727316	0.702034	2.16507	0.881688	0.845011	1.12605	0.721686	0.933712	2.99402	2.29153
chrY	47720362	47720962	Sox2_0h__20140509__GACCGTTG_peak_10835,Sox2_0h__20140514__CACATCCT_peak_7752	47720662	601	14.8905	9.62561	7.06425	3.85761	3.13318	5.84114	1.50468	1.81593	1.73267	1.14664	4.99682	2.62992	3.17107	3.46447	1.91779	2.54438	3.34164	1.67562	4.06401	0.261275	5.73253	8.16924	6.90697	2.98513	10.0224	12.8037	11.8622	0.183571	0.427901	3.81811	8.10233	1.86687	1.68625	1.22881	1.03717	0.698294	1.45207	1.26397	1.01938	2.47828	0.989501	0.782887	7.22504	6.01672
chrY	60510785	60511385	Sox2_0h__20140509__GACCGTTG_peak_10837,Sox2_0h__20140514__CACATCCT_peak_7756,Sox2_48h+dox__20140617__CAGCAAGG_peak_5437,Sox2_0h-dox__20140707__AGTTGCTT_peak_10125	60511085	601	15.2229	9.92545	6.70431	4.4559	2.03891	6.42325	1.44579	1.69788	1.76439	0.767671	6.1656	3.06102	3.41005	2.60094	2.04564	3.53386	4.31703	1.61356	4.50711	0.61031	6.51675	8.49654	6.62702	3.05878	10.1702	12.6568	13.6331	0.367142	0.357622	4.22906	7.94182	1.71049	1.08592	1.23997	0.985959	1.13987	1.82481	1.52636	1.48117	1.2745	0.825981	0.663162	7.4716	6.20936
chrY	90718759	90719359	Sox2_0h__20140509__GACCGTTG_peak_10838	90719059	601	19.2557	17.7768	4.86189	11.9415	4.14818	17.974	0.115575	0.175536	0.256587	1.34586	10.4855	4.20748	6.98996	6.32906	3.83557	6.50248	3.82934	4.46246	4.86173	0.871085	10.1308	9.08062	6.0033	8.46796	10.3337	11.44	11.0103	1.285	2.73878	2.55347	2.81092	2.95513	3.93226	2.53156	1.94242	3.17037	1.71	2.57519	2.16199	2.71365	1.38415	0.933712	5.09256	3.03185
chrY	90719822	90720422	Sox2_0h__20140509__GACCGTTG_peak_10839b,Sox2_0h__20140509__GACCGTTG_peak_10839a	90720122	601	8.52949	8.3042	2.88919	6.02468	1.72645	6.94959	0.115575	0.175536	0.256587	0.641348	6.80087	3.39899	4.23591	4.98415	1.15067	4.52366	3.77308	2.25278	4.65993	1.04535	6.97959	5.82092	4.48602	4.93985	3.50694	3.29344	3.16273	1.46857	0.733077	1.34481	1.09119	1.74963	1.70652	2.19618	0.841889	0.351017	1.56914	2.32034	2.01842	1.83808	1.27985	1.29522	5.79703	3.17877
chr10	59400423	59401023	Sox2_0h__20140509__GACCGTTG_peak_1083,Sox2_0h__20140514__CACATCCT_peak_757,Sox2_0h+dox__20140509__GCCGCAAC_peak_1145	59400723	601	3.60877	4.78809	0.850166	1.99912	1.29376	1.18854	0.575673	0.758085	0.738039	0.352255	2.68118	1.53913	1.68102	1.65151	0.255705	1.6963	0.862874	0.570968	1.17649	0.348534	2.16272	2.64911	1.82597	1.86464	1.86827	1.60999	1.93555	0.183571	0.568459	0.370869	0.845708	0.524559	0.8634	0.251957	0.466078	0.528395	1.1118	0.599437	0.899838	0.852368	0.907741	0.663162	0.931971	1.02993
chrY	90721629	90722229	Sox2_0h__20140509__GACCGTTG_peak_10840	90721929	601	7.13813	6.33672	2.32556	5.87561	0.981308	3.71436	0.115575	0.175536	0.256587	2.11353	4.21151	2.04708	3.85635	2.63056	0.639262	2.68565	4.26077	2.68099	4.47348	0.522551	5.39396	5.74059	3.26593	4.16575	2.998	3.77519	4.32536	0.367142	0.408168	1.12597	0.950913	1.5916	2.63049	1.5667	0.661358	1.05305	2.89545	0.776878	1.44698	1.21998	0.825981	1.35509	5.22765	2.67766
chrY	90724667	90725267	Sox2_0h__20140509__GACCGTTG_peak_10843	90724967	601	7.44321	5.50677	2.88919	5.89101	0.795021	5.89263	0.115575	0.175536	0.256587	1.47218	4.94084	2.66638	4.23354	3.49409	0.894967	3.18049	5.29242	2.15344	4.95022	0.784327	6.28678	4.6801	3.96321	3.86846	3.12425	4.86978	3.61698	1.10143	0.682531	1.38742	1.05612	1.78383	2.38102	1.38702	1.01286	0.788853	1.88334	1.17902	1.31697	2.16628	1.0938	1.23536	4.9394	2.59915
chrY	90734248	90734848	Sox2_0h__20140509__GACCGTTG_peak_10845,Sox2_48h+dox__20140514__ATTGTCTG_peak_7831,Sox2_0h__20140514__CACATCCT_peak_7759	90734548	601	16.5446	23.3485	5.84942	10.8612	5.07961	11.6937	0.172261	0.759628	0.663084	4.10436	11.799	6.25457	7.74672	8.28717	3.96343	9.8952	8.26421	3.42587	6.27953	3.57185	8.72661	6.20751	5.03758	8.42407	5.82331	6.43066	7.69877	0.917855	1.61294	2.12663	2.19452	2.02819	2.3474	3.71908	1.89381	2.0305	2.34936	2.71494	3.02763	2.76927	2.16506	2.56168	3.91143	3.27569
chrY	90751414	90752014	Sox2_0h__20140509__GACCGTTG_peak_10846	90751714	601	2.14775	3.23173	2.05083	1.68705	0.635155	1.94371	1.44579	1.28778	1.72116	0.428773	2.31519	0.506967	1.0543	1.78631	0.255705	0.918711	0.541292	0.335124	0.818941	0.348784	2.27558	1.56003	1.12294	2.11013	0.410161	0.375818	0.356827	5.32356	0.847149	0.631057	0.461295	0.192229	0.4317	0.725732	0.2977	0.615214	0.680526	0.289789	0.591791	0.367616	0.907741	0.663162	2.61819	0.996782
chr10	59558486	59559086	Sox2_0h__20140509__GACCGTTG_peak_1084,Sox2_48h+dox__20140514__ATTGTCTG_peak_862,Sox2_0h+dox__20140509__GCCGCAAC_peak_1147,Sox2_0h-dox__20140507__GATATCCA_peak_418	59558786	601	7.93441	13.1232	2.61446	4.15079	1.5798	20.8773	1.28234	0.820198	1.5078	0.591543	2.86307	2.43974	3.67012	1.50636	0.639262	4.31158	0.75568	0.434466	0.681472	0.261275	2.40699	5.97581	5.16664	1.93579	2.12865	3.40749	1.12447	0.367142	0.643065	0.534999	1.60645	0.591316	1.02535	0.662118	0.427022	0.524655	1.02079	1.49142	0.687596	0.829161	0.45387	0.5722	11.1833	10.0302
chr10	59640931	59641531	Sox2_0h__20140509__GACCGTTG_peak_1086	59641231	601	1.62109	1.82528	0.987531	0.689231	0.572071	0.314655	0.403411	1.05322	0.631361	0.176127	2.15167	0.900615	0.666551	0.497677	0.255705	0.565391	0.702083	0.453046	0.409471	0.174267	0.795665	0.436404	0.860248	0.436255	0.332317	0.490265	0.713654	0.183571	0.353295	0.192116	0.656874	0.332331	0.404752	0.567529	0.168378	0.264198	0.82139	0.514486	0.544029	0.430236	0.639926	0.782887	0.372597	0.674029
chr10	59957813	59958413	Sox2_0h__20140509__GACCGTTG_peak_1088,Sox2_0h+dox__20140509__GCCGCAAC_peak_1151,Sox2_0h__20140514__CACATCCT_peak_760,Sox2_48h+dox__20140514__ATTGTCTG_peak_864	59958113	601	6.20943	6.45572	2.33264	3.04663	1.34364	2.50723	1.50908	0.762715	0.694807	0.478578	3.97497	1.70713	3.03285	1.97441	0.51141	2.3326	1.40949	0.645474	0.870859	0.523051	2.09845	1.81069	1.71475	2.7644	4.86171	4.03618	2.34901	0.550713	3.49159	0.687027	0.720265	0.855243	1.0387	1.07144	1.13959	0.966231	1.02947	0.781659	0.804033	0.946298	0.639926	0.361512	0.508003	0.643803
chr10	60162158	60162758	Sox2_0h__20140509__GACCGTTG_peak_1092	60162458	601	4.87144	1.96747	2.47237	1.94595	0.721693	1.3616	0.69345	1.2303	1.32617	0.555096	2.99075	1.76478	1.82979	1.49006	0.51141	1.48426	1.18978	0.744754	1.84262	1.13286	1.47277	2.0538	1.77165	0.902467	1.65567	2.3941	2.59785	0.367142	1.30586	0.425579	1.07636	0.592963	0.910625	0.535722	0.571092	0.615214	0.962254	1.05159	0.656791	1.12605	0.45387	0.723024	7.03986	5.40311
chr10	61928902	61929502	Sox2_0h__20140509__GACCGTTG_peak_1098	61929202	601	3.44055	2.25959	3.96665	1.67165	0.485532	5.92838	2.20033	1.1759	1.51931	0.176127	2.86307	2.17665	1.81106	1.59523	0.639262	1.62575	0.431437	0.496524	0.290286	0.348534	1.97844	5.01881	5.28362	1.87837	2.69253	3.53818	2.45171	1.285	0.638738	1.39952	1.20988	4.54654	1.73347	1.84796	0.673511	0.788853	1.46944	1.19134	0.981796	0.891781	0.721686	0.723024	3.9027	6.17407
chr1	15729680	15730280	Sox2_0h__20140509__GACCGTTG_peak_109,Sox2_0h+dox__20140509__GCCGCAAC_peak_94	15729980	601	6.50476	3.23946	1.90874	0.876072	0.435658	0.479135	0.684639	0.410099	0.43822	0.478578	3.55477	1.40857	2.86298	1.31528	0.639262	1.76686	1.94546	0.794362	1.26204	0.435542	2.00273	2.25674	2.36603	1.67117	1.37176	2.01016	1.2219	0.367142	0.50926	0.781824	0.474787	0.384457	0.768949	0.283765	0.24649	0.883152	0.912404	0.37474	0.674031	0.453443	0.639926	0.723024	0.862174	1.22845
chr1	5232050	5232650	Sox2_0h__20140509__GACCGTTG_peak_10,Sox2_0h__20140514__CACATCCT_peak_4,Sox2_0h+dox__20140509__GCCGCAAC_peak_12	5232350	601	6.69497	3.224	0.779122	0.997819	0.921191	0.530623	0.861306	0.584092	0.738039	0.239289	3.81012	1.615	2.10859	0.672453	0.127852	1.27224	1.40683	0.297902	0.528655	0.348534	1.97844	1.78771	1.29166	0.755177	0.955073	1.09498	0.865072	0.550713	0.820662	1.23539	1.13975	0.434937	0.451977	0.41016	0.168378	0.264198	0.929774	0.846751	0.455006	0.789749	0.721686	0.5722	2.58006	1.67458
chr1	15754903	15755503	Sox2_0h__20140509__GACCGTTG_peak_110	15755203	601	6.61148	3.52384	2.11951	1.56878	0.708483	0.497727	0.521189	0.759628	0.769762	0.478578	2.40702	1.76675	1.51115	0.570253	0.51141	1.41365	1.29697	0.769527	0.666124	0.61031	1.34992	1.90067	1.23159	1.15607	0.662664	1.08686	0.765006	0.367142	0.353295	0.7551	0.524686	0.592963	0.310301	0.452292	0.285546	0.264198	1.39353	0.437074	0.588399	0.852368	0.639926	0.723024	1.15301	1.4832
chr10	62081325	62081925	Sox2_0h__20140509__GACCGTTG_peak_1100,Sox2_0h+dox__20140509__GCCGCAAC_peak_1163	62081625	601	6.52391	3.67376	1.27171	2.89407	0.635155	0.826686	0.750137	0.936708	0.631361	0.402059	3.48308	1.74556	1.9891	2.01736	0.383557	2.47379	2.48941	0.515103	1.63788	0.609809	3.55407	5.23894	3.49472	2.77252	3.38069	3.8734	4.63084	0.550713	0.373028	0.795187	1.07636	0.558761	0.789226	0.914909	0.751623	0.879412	1.25267	0.564501	0.701444	1.33712	0.907741	0.5722	1.36563	1.75768
chr10	63089329	63089929	Sox2_0h__20140509__GACCGTTG_peak_1105,Sox2_48h+dox__20140514__ATTGTCTG_peak_883,Sox2_0h+dox__20140509__GCCGCAAC_peak_1170	63089629	601	10.2984	5.37231	3.46935	1.58419	1.71918	2.20688	1.51129	2.16855	1.35789	0.365612	3.29942	1.46325	2.47761	0.906479	0.127852	2.54456	0.592228	0.304095	0.528655	0.261526	1.80131	2.1208	1.6745	1.30044	1.03292	1.78939	0.510883	0.734284	0.502506	1.01529	1.16807	1.27225	1.4704	1.08177	0.854043	0.524655	0.78891	1.52084	1.35456	1.17357	1.54767	0.933712	0.549363	0.518313
chr10	63366033	63366633	Sox2_0h__20140509__GACCGTTG_peak_1107,Sox2_0h__20140514__CACATCCT_peak_778,Sox2_0h+dox__20140509__GCCGCAAC_peak_1173	63366333	601	11.524	9.2918	4.38111	3.91078	1.44339	7.18987	1.16016	1.52389	1.25121	0.239289	8.31683	2.08156	4.209	2.28101	0.127852	2.4031	2.32862	0.595803	1.14286	0.61006	6.02105	8.63633	7.07826	3.78129	7.0198	8.49844	5.30369	0.917855	0.886615	1.34481	1.58621	2.00532	2.07072	1.39734	0.802833	0.528395	1.22019	1.67364	1.7652	2.28342	1.0938	0.512337	12.3418	10.089
chr10	65033439	65034039	Sox2_0h__20140509__GACCGTTG_peak_1111,Sox2_0h+dox__20140509__GCCGCAAC_peak_1180	65033739	601	3.81529	1.98293	1.41143	0.498909	0.621945	0.366144	0.401209	0.584092	0.769762	0.239289	3.48131	1.67067	1.57208	0.906479	0.383557	1.48423	0.645825	0.570968	0.852574	0.784577	1.94845	2.39074	1.76015	0.591659	0.963572	1.04587	0.61095	0.917855	0.910674	1.01529	0.963066	0.174304	0.795897	0.357704	0.375812	0.351017	0.680526	0.614515	0.424201	0.304996	0.907741	0.361512	1.91404	1.16256
chr10	66942541	66943141	Sox2_0h__20140509__GACCGTTG_peak_1114,Sox2_0h-dox__20140507__GATATCCA_peak_425,Sox2_48h+dox__20140514__ATTGTCTG_peak_893	66942841	601	6.93853	4.3306	3.03836	0.704634	1.09427	0.746591	0.924601	0.705231	1.53952	0.555096	3.11798	1.85789	1.25344	1.53598	1.02282	2.61528	1.02633	0.614446	0.614206	1.0456	1.02993	1.41638	1.34023	0.58625	0.380724	0.694412	0.562235	0.550713	0.357622	0.342883	0.384413	0.663014	0.762278	0.472941	0.700414	0.705773	0.73906	1.14886	0.650009	0.774645	0.45387	0.512337	0.698011	0.485165
chr10	66969463	66970063	Sox2_0h__20140509__GACCGTTG_peak_1115,Sox2_0h+dox__20140509__GCCGCAAC_peak_1185,Sox2_48h+dox__20140514__ATTGTCTG_peak_895,Sox2_0h-dox__20140507__GATATCCA_peak_426	66969763	601	7.37354	6.16361	1.20302	2.37628	1.30697	1.37161	0.521189	1.17281	0.588129	1.04341	5.396	1.72437	3.2742	1.06793	0.255705	2.89794	1.95078	0.434466	1.63788	1.04585	5.10682	5.74218	4.57801	2.17545	3.72545	3.72609	1.01913	0.367142	1.52535	0.521637	0.678451	0.610888	0.903954	0.578688	0.802833	0.528395	0.970939	1.03927	0.633052	1.33712	0.45387	0.873849	13.2861	7.49741
chr10	67461764	67462364	Sox2_0h__20140509__GACCGTTG_peak_1121,Sox2_0h__20140514__CACATCCT_peak_795,Sox2_0h+dox__20140509__GCCGCAAC_peak_1194	67462064	601	10.8715	7.45879	1.90874	2.15167	1.04439	3.20806	0.399006	0.585635	0.481452	0.415416	5.79961	1.61401	1.76068	0.804279	0.383557	1.62561	1.51668	0.173786	0.632491	0.348284	0.795665	1.56565	1.05454	0.501579	0.957043	1.02151	0.508245	0.367142	0.427901	0.632317	0.628552	0.122178	0.499203	0.494424	0.466078	0.441576	0.439962	0.274711	0.54742	0.336306	0.639926	0.361512	1.09258	0.365557
chr10	68211977	68212577	Sox2_0h__20140509__GACCGTTG_peak_1124,Sox2_MEF_peak_15905,Sox2_0h__20140514__CACATCCT_peak_797	68212277	601	1.36938	2.25186	2.68078	0.826381	0.33591	0.530623	0.287836	0.994191	0.588129	2.5423	3.28327	1.37113	1.55098	0.540628	1.15067	1.5549	0.485034	0.819324	0.699757	4.00664	1.97274	2.07099	1.04879	0.567111	0.595289	0.784501	1.27061	2.57	2.44711	0.521637	0.87403	0.418659	0.694775	0.41016	1.33746	0.875672	0.390113	1.13654	0.455006	0.914988	1.17556	1.32632	2.90934	1.93226
chr10	68230220	68230820	Sox2_0h__20140509__GACCGTTG_peak_1125b,Sox2_0h__20140509__GACCGTTG_peak_1125a,Sox2_0h+dox__20140509__GCCGCAAC_peak_1198,Sox2_MEF_peak_15906,Sox2_0h__20140514__CACATCCT_peak_798	68230520	601	5.42415	2.38632	1.13434	1.05099	0.485532	0.662206	0.87232	1.5208	0.856226	0.767671	4.83108	1.36915	3.36204	0.731703	0.255705	1.76702	0.541292	0.242037	0.870859	2.5275	2.01702	2.61456	1.89754	0.556084	1.06236	1.28289	0.408179	0.550713	4.05329	0.564245	1.55248	0.909017	0.667827	1.03964	0.2977	0.528395	0.589511	1.33384	0.704836	0.398926	0.721686	0.361512	13.86	3.78228
chr10	68238830	68239430	Sox2_0h__20140509__GACCGTTG_peak_1126	68239130	601	1.11358	1.26425	0.494946	0.757806	1.00773	0.530623	0.464503	0.528152	0.663084	2.14024	1.67726	1.05138	1.08358	0.906479	0.767115	0.848179	0.811938	0.459302	0.632491	2.26597	0.819953	0.807733	0.302941	0.359905	0.536413	0.547488	0.662302	0.734284	1.34533	0.412216	0.412735	0.436584	0.715053	0.54688	1.12744	0.785113	0.730376	0.769339	0.612421	1.18867	0.639926	1.32632	9.44543	2.27684
chr10	68239970	68240570	Sox2_0h__20140509__GACCGTTG_peak_1127	68240270	601	9.98394	4.80355	2.32792	0.636059	0.33591	0.929662	0.285634	1.11533	0.663084	0.478578	3.2815	1.38837	1.3331	0.672453	0.255705	0.918869	1.08258	0.58961	0.495022	0.784827	1.11565	1.28623	1.31466	0.534449	0.889668	0.735397	0.459531	1.285	0.895268	0.687027	0.594823	0.384457	0.263075	0.746381	0.466078	0.264198	0.77154	0.409677	0.817598	0.641302	1.19809	1.23536	7.60119	2.64406
chr1	15804528	15805128	Sox2_0h__20140509__GACCGTTG_peak_112,Sox2_0h__20140514__CACATCCT_peak_62,Sox2_0h+dox__20140509__GCCGCAAC_peak_97,Sox2_0h-dox__20140507__GATATCCA_peak_46	15804828	601	13.1928	5.87923	4.37639	3.25583	2.06533	2.08102	1.3869	2.11106	0.962904	0.30245	9.2464	2.58853	5.79744	1.98773	1.02282	3.81659	3.24509	1.24747	3.0374	0.871335	5.78252	7.92051	7.12109	2.33626	6.23088	7.48427	4.33064	0.550713	0.458714	1.33271	2.11898	1.2739	1.01175	0.778189	0.532036	1.32099	1.64278	2.78554	1.1118	2.33794	1.0938	0.723024	13.9356	10.9762
chr10	70292141	70292741	Sox2_0h__20140509__GACCGTTG_peak_1131,Sox2_48h+dox__20140514__ATTGTCTG_peak_915	70292441	601	3.50897	2.79743	1.27643	0.704634	1.35685	5.49644	1.4546	0.936708	1.1013	0.30245	4.0834	1.10705	1.55098	0.599878	0.127852	2.75674	0.702083	0.496524	0.528655	0.174267	5.71535	2.40022	2.10334	1.01148	4.61118	5.05035	1.12447	0.183571	0.737403	0.631057	1.69142	1.51826	1.07925	1.1239	0.983365	0.441576	0.630676	0.831673	0.985187	0.703922	0.721686	0.361512	5.26705	2.44639
chr10	70611578	70612178	Sox2_0h__20140509__GACCGTTG_peak_1136,Sox2_0h-dox__20140707__AGTTGCTT_peak_1092,Sox2_0h-dox__20140507__GATATCCA_peak_435,Sox2_0h+dox__20140509__GCCGCAAC_peak_1219	70611878	601	4.71137	3.93495	1.90402	1.0167	0.572071	0.281759	0.403411	0.467582	0.844717	0.654705	3.90062	3.45466	3.47334	0.497677	1.15067	2.19106	2.11157	0.390988	0.751675	0.348284	0.669959	1.54653	1.45463	0.149995	0.469037	0.612831	0.765006	0.183571	0.149211	0.438941	0.294038	0.384457	0.553099	0.515073	0.44177	0.351017	0.530977	0.367201	0.352418	0.273686	1.54767	0.723024	0.344479	0.326527
chr10	70841068	70841668	Sox2_0h__20140509__GACCGTTG_peak_1138,Sox2_0h+dox__20140509__GCCGCAAC_peak_1223,Sox2_0h-dox__20140507__GATATCCA_peak_438,Sox2_0h__20140514__CACATCCT_peak_813,Sox2_48h+dox__20140514__ATTGTCTG_peak_923	70841368	601	7.29413	6.35991	2.39897	1.99564	0.585281	1.27292	1.27573	1.05476	1.06958	0.515025	3.55566	2.53384	2.14842	1.31528	0.255705	2.40321	1.24338	0.570968	1.5187	0.348534	1.75132	1.81648	1.49745	1.01959	1.79042	1.73255	1.53001	0.183571	0.188677	0.466926	0.608314	0.402382	0.384475	0.725732	0.168378	0.351017	0.481127	0.85429	0.60903	1.00081	0.45387	0.361512	4.11536	3.25683
chr10	70842033	70842633	Sox2_0h__20140509__GACCGTTG_peak_1139	70842333	601	5.79481	3.20854	1.55588	2.72264	1.00773	1.14134	0.806823	0.529695	0.844717	0.415416	2.22425	1.08783	1.78996	1.11088	0.51141	1.97909	1.51668	0.539939	0.632491	0.348284	2.16272	3.15638	2.30596	0.785134	1.49998	1.25853	0.86771	0.367142	0.522239	0.357506	0.314276	0.698864	0.890348	0.27344	0.285546	0.437836	1.3112	0.811815	0.646617	0.609992	0.721686	0.361512	3.85328	3.12379
chr10	74848291	74848891	Sox2_0h__20140509__GACCGTTG_peak_1143,Sox2_0h__20140514__CACATCCT_peak_820,Sox2_0h+dox__20140509__GCCGCAAC_peak_1234	74848591	601	4.7142	5.93334	1.48012	2.13279	0.572071	0.479135	0.569064	0.882311	0.513175	0.46522	3.44724	1.44404	2.95319	1.77001	0.255705	0.989507	2.00172	0.533746	1.5889	0.435292	1.58418	2.36391	2.03751	1.72567	1.98799	2.46756	1.32724	2.01928	1.1653	1.20866	1.33533	0.472433	0.688104	0.662952	0.2977	0.441576	1.22019	0.119887	1.00243	1.48557	0.639926	0.361512	0.205523	0.276582
chr10	76018950	76019550	Sox2_0h__20140509__GACCGTTG_peak_1146,Sox2_MEF_peak_16300	76019250	601	3.58555	2.95508	0.708078	0.826381	0.771568	0.732287	0.405614	0.936708	0.481452	0.767671	2.80797	1.65343	1.94927	0.876854	0.894967	0.706745	1.07992	0.664054	1.16115	2.87528	1.01423	1.57337	1.62018	0.809682	0.544912	0.97241	0.816358	0.367142	0.95014	0.466926	0.887522	0.348608	0.593653	1.29243	0.922596	0.702034	0.912404	0.494628	0.711618	0.398926	0.639926	1.29522	1.89561	1.41143
chr10	76920630	76921230	Sox2_0h__20140509__GACCGTTG_peak_1149	76920930	601	2.14775	2.93189	1.69797	1.10068	0.572071	1.26291	0.69345	0.584092	1.29445	0.591543	2.58935	1.74853	1.77941	1.68113	0.894967	1.76692	1.07726	1.30947	2.37127	0.959094	0.509968	0.35028	0.551558	0.436255	0.496505	0.359579	0.662302	0.183571	0.408168	0.344144	0.419481	1.13709	0.600325	0.820321	0.68826	0.615214	1.54308	0.57204	0.455006	0.578682	1.65196	0.723024	0.577801	0.546023
chr10	77273395	77273995	Sox2_0h__20140509__GACCGTTG_peak_1152	77273695	601	1.31602	0.845412	1.13434	1.22243	0.721693	1.50176	0.69345	0.588722	1.44436	0.239289	2.00519	0.958263	0.666551	0.702078	0.383557	0.848152	0.431437	0.117922	0.461389	0.261526	1.74418	2.20692	1.44888	0.711488	1.23898	0.841725	0.816358	0.734284	0.596845	0.879143	0.82547	2.68132	1.46372	1.45929	0.634455	0.618954	1.9094	1.21873	0.687596	1.10285	0.45387	0.5722	0.372916	0.256012
chr10	77572764	77573364	Sox2_0h__20140509__GACCGTTG_peak_1154	77573064	601	2.17381	1.25652	1.4872	1.5345	1.07081	1.87363	1.68575	0.941337	1.62599	0.46522	3.02703	1.37113	1.25344	1.06793	0.51141	1.76707	1.68014	0.415824	0.818941	0.261275	1.42419	2.15518	0.903072	0.798865	1.35674	1.47891	0.613588	0.550713	0.526566	0.617694	0.880776	1.73975	0.836452	1.23048	0.893099	0.883152	1.17902	2.00793	1.2418	0.766542	0.45387	0.361512	18.2358	11.0618
chr10	78259662	78260262	Sox2_0h__20140509__GACCGTTG_peak_1156,Sox2_0h__20140514__CACATCCT_peak_831	78259962	601	4.21076	3.105	1.27407	1.98023	1.52992	2.74751	1.03577	1.11687	1.14454	0.176127	3.53818	1.65047	1.69157	1.50636	0.255705	1.13089	1.18978	0.291708	0.461389	0.174267	1.86988	4.27037	3.22628	1.70945	2.40862	3.13762	1.53001	0.183571	0.502506	0.796447	0.992727	0.87152	0.984799	0.935558	0.634455	0.351017	1.71	1.46127	1.01599	1.04023	0.45387	0.873849	4.8854	7.74876
chr10	78463352	78463952	Sox2_0h__20140509__GACCGTTG_peak_1161	78463652	601	2.6854	0.837682	1.13198	0.792094	0.68503	1.71344	0.754542	0.585635	0.962904	0.943798	3.10006	0.731626	0.934808	0.96573	0.894967	1.62564	0.592228	0.58961	0.666124	0.871585	2.27129	1.00296	1.84897	0.564406	1.45355	2.18995	1.62744	0.734284	0.750383	0.687027	0.783656	1.44821	0.667827	0.914075	0.54419	0.615214	0.680526	0.924163	0.650009	0.586785	0.45387	1.08454	3.12165	1.03622
chr10	78821631	78822231	Sox2_0h__20140509__GACCGTTG_peak_1163,Sox2_48h__20140616__ATTATGTT_peak_790	78821931	601	3.25034	4.18068	1.27407	2.37976	1.02094	3.67145	1.62686	0.995734	1.97774	0.867279	2.62564	2.50036	1.92817	2.46911	2.17349	2.89767	2.04999	2.05435	1.90988	1.39414	0.714243	0.677583	0.448661	0.558997	0.690131	0.539369	0.919062	0.367142	0.607925	0.329521	0.524686	2.01026	1.78737	1.33373	1.13003	1.13613	0.290413	1.23381	0.783402	2.18949	0.639926	0.813986	0.672485	0.632889
chr10	79066591	79067191	Sox2_0h__20140509__GACCGTTG_peak_1165	79066891	601	3.40226	1.96747	0.494946	0.670347	0.236161	0.248864	0.228947	0.292046	0.331542	0.176127	3.99112	0.543421	1.56153	0.804279	0.255705	0.777436	0.702083	0.42821	0.495022	0.348284	1.19707	1.04698	0.497235	0.368018	0.439599	0.416803	0.254123	0.367142	0.344642	0.384231	0.635298	0.26228	0.384475	0.536556	0.168378	0.528395	0.580826	0.204838	0.222416	0.273686	0.45387	0.361512	0.586854	0.311839
chr10	79923710	79924310	Sox2_0h__20140509__GACCGTTG_peak_1169	79924010	601	5.98909	1.12206	1.41616	0.738922	0.957854	1.52179	0.69345	1.34372	1.02635	1.18309	2.40658	1.3327	1.38111	0.468052	0.255705	1.20147	0.865535	0.577224	0.785308	0.783826	0.81566	0.893856	0.691529	0.760585	1.29786	1.28289	1.22454	0.367142	0.412494	0.769723	0.468041	1.06375	0.451977	0.641469	0.532036	0.441576	0.780225	0.514486	0.646617	0.649405	0.907741	0.663162	0.616249	0.514539
chr1	16824522	16825122	Sox2_0h__20140509__GACCGTTG_peak_116,Sox2_48h+dox__20140514__ATTGTCTG_peak_85,Sox2_0h+dox__20140509__GCCGCAAC_peak_103,Sox2_0h-dox__20140507__GATATCCA_peak_49a,Sox2_0h-dox__20140507__GATATCCA_peak_49b,Sox2_48h+dox__20140617__CAGCAAGG_peak_38,Sox2_0h-dox__20140707__AGTTGCTT_peak_98,Sox2_0h__20140514__CACATCCT_peak_68,Sox2_0h__20140514__CACATCCT_peak_69	16824822	601	9.51438	12.3427	5.57233	4.20396	1.24389	1.91654	0.865712	1.2303	1.03786	0.528382	4.97801	4.43017	4.24646	2.76239	0.255705	3.60452	2.97179	0.819198	2.11462	0.784577	8.24379	10.7228	7.94684	4.37295	7.87153	11.7087	7.80412	0.183571	0.656044	1.79837	2.76911	0.698864	1.63235	0.90375	0.375812	0.351017	1.5106	1.15162	0.612421	1.06343	0.907741	0.873849	4.78848	7.05883
chr10	82147487	82148087	Sox2_0h__20140509__GACCGTTG_peak_1173,Sox2_0h__20140514__CACATCCT_peak_845,Sox2_0h-dox__20140507__GATATCCA_peak_450,Sox2_48h+dox__20140514__ATTGTCTG_peak_965	82147787	601	6.11495	2.93189	1.55352	1.70593	0.621945	1.24003	0.518986	0.936708	0.994626	0.239289	3.06377	1.38738	1.97855	0.672453	0.255705	1.97917	0.541292	0.322737	0.647839	0.435292	2.34556	2.31024	1.20601	1.32229	1.19058	1.78939	0.510883	0.367142	0.368702	0.561724	0.391159	0.296482	0.404752	0.578688	0.24649	0.351017	0.340263	0.409677	0.557594	0.492855	0.45387	0.723024	4.29827	1.68927
chr10	82570652	82571252	Sox2_0h__20140509__GACCGTTG_peak_1174	82570952	601	3.32692	3.37392	1.26935	1.48132	0.808231	0.431935	0.686842	0.584092	0.481452	0.239289	2.38821	0.713399	2.08749	0.804279	0.383557	1.06017	1.18978	0.595803	1.6898	0.697068	1.22421	1.73228	2.11741	1.05787	0.475566	1.4302	0.61095	0.734284	0.427901	0.589709	0.397904	0.384457	0.836452	0.41016	0.207434	0.618954	0.630676	0.487089	0.578225	0.547372	0.721686	0.5722	1.33624	2.09512
chr10	83145728	83146328	Sox2_0h__20140509__GACCGTTG_peak_1178,Sox2_0h__20140514__CACATCCT_peak_850,Sox2_48h+dox__20140514__ATTGTCTG_peak_970	83146028	601	1.93716	1.12206	1.13434	0.396047	1.09427	1.58185	0.69345	0.528152	1.06958	0.176127	2.31608	1.21938	1.36238	0.497677	0.127852	1.7671	0.702083	0.372408	0.785308	0.174267	0.867089	1.00103	1.07179	0.531744	0.85826	0.931425	0.613588	1.46857	0.601172	0.740477	0.860539	1.93527	0.593653	0.724898	0.427022	0.883152	0.879925	0.626835	0.321613	0.837264	0.45387	0.361512	0.546452	0.624085
chr10	83375705	83376305	Sox2_0h__20140509__GACCGTTG_peak_1180,Sox2_MEF_peak_16612	83376005	601	3.26949	1.11433	1.20066	1.30989	0.758357	0.479135	0.514581	0.761171	0.663084	0.668062	2.11405	1.0696	1.88835	0.642828	0.383557	1.06014	1.29697	0.415824	1.9618	2.0047	1.17993	0.786684	0.788677	0.335357	0.652194	0.612831	0.711016	0.367142	0.770116	0.356246	0.685197	0.558761	0.600325	0.452292	0.558938	0.264198	0.912404	0.529564	0.605639	0.367616	0.639926	0.933712	1.90143	1.28343
chr10	84457856	84458456	Sox2_0h__20140509__GACCGTTG_peak_1185,Sox2_0h-dox__20140507__GATATCCA_peak_452	84458156	601	3.35298	1.66763	1.41616	1.77451	0.984275	1.75635	0.689045	0.880768	1.46457	0.591543	2.66193	1.96923	1.1445	0.731703	1.53423	2.04973	1.35323	1.05517	1.16115	0.697568	1.31992	2.0959	1.15169	0.943242	1.36523	1.42169	0.562235	0.367142	0.517913	0.725854	2.4036	2.24803	1.34233	1.09293	0.375812	0.351017	1.23756	1.3537	1.52582	1.93901	0.907741	0.873849	4.01968	3.46582
chr10	84554519	84555119	Sox2_0h__20140509__GACCGTTG_peak_1186,Sox2_0h__20140514__CACATCCT_peak_858,Sox2_48h+dox__20140514__ATTGTCTG_peak_975,Sox2_0h-dox__20140507__GATATCCA_peak_453,Sox2_0h+dox__20140509__GCCGCAAC_peak_1277	84554819	601	4.85229	4.48825	4.59897	1.89277	1.07081	5.17036	1.80353	0.938251	0.663084	0.415416	4.85211	2.79694	3.26128	1.88553	0.127852	3.25126	1.18978	0.235844	1.09094	0.261526	5.68536	8.58652	7.74422	3.36959	5.34713	9.19285	4.50316	0.734284	0.746056	1.04201	1.5997	1.15008	1.01175	1.19784	0.427022	0.615214	0.689211	2.16827	0.674031	1.06343	0.907741	0.933712	7.83642	7.93174
chr10	84685866	84686466	Sox2_0h__20140509__GACCGTTG_peak_1187,Sox2_0h+dox__20140509__GCCGCAAC_peak_1278,Sox2_0h__20140514__CACATCCT_peak_859	84686166	601	1.9563	5.48358	2.25924	1.46592	1.1808	1.31011	0.57347	1.11842	1.06958	0.704509	4.33919	0.956285	3.00594	0.365852	0.255705	0.989427	1.40683	0.322737	0.870859	1.21962	2.72412	3.38213	3.77466	1.97116	1.29786	2.38598	1.0244	0.367142	2.88609	1.04327	0.999473	0.977421	0.795897	0.988014	0.168378	0.528395	1.41959	0.974177	0.882599	1.15736	0.721686	0.5722	1.88333	2.41743
chr10	84707992	84708592	Sox2_0h__20140509__GACCGTTG_peak_1188,Sox2_48h+dox__20140514__ATTGTCTG_peak_977,Sox2_0h+dox__20140509__GCCGCAAC_peak_1279,Sox2_0h-dox__20140507__GATATCCA_peak_454	84708292	601	13.374	12.5931	4.52084	1.37846	0.68503	2.10962	1.20803	1.9309	1.55103	0.176127	4.7751	2.19587	2.73768	0.234026	0.255705	2.96873	1.18978	0.496524	0.375838	0.261275	1.98844	2.36198	2.17748	0.888737	0.57435	0.980529	1.17319	0.183571	0.223817	0.741737	0.531432	0.26228	0.600325	0.577854	0.54419	0.264198	0.921089	0.634374	0.448223	0.641302	0.639926	0.5722	0.938752	0.470478
chr10	84838975	84839575	Sox2_0h__20140509__GACCGTTG_peak_1190,Sox2_48h+dox__20140514__ATTGTCTG_peak_980,Sox2_0h+dox__20140509__GCCGCAAC_peak_1283	84839275	601	3.68411	4.66136	3.18045	0.792094	0.771568	1.02406	0.636764	0.995734	0.844717	0.402059	3.1359	1.69088	2.10859	0.570253	0.767115	1.76707	0.758342	0.204815	0.904492	0.174267	1.50706	1.26519	1.88604	0.755177	1.05189	1.71593	0.662302	0.183571	0.212737	0.644419	0.342598	0.384457	0.627273	0.41016	0.466078	0.528395	1.16165	0.634374	0.400179	0.578682	0.45387	0.663162	0.347709	0.397447
chr10	85479775	85480375	Sox2_0h__20140509__GACCGTTG_peak_1197	85480075	601	1.90294	1.40644	0.989893	0.620656	0.821442	0.779487	0.464503	0.585635	0.663084	0.289093	2.35148	0.882388	0.905528	0.804279	0.383557	1.2016	0.324243	0.291708	0.290286	0.435292	0.465684	0.673726	0.448661	0.599772	0.496505	0.670054	0.562235	0.550713	0.952567	0.97394	0.838962	0.296482	0.357526	0.452292	0.168378	0.264198	0.82139	0.591898	0.455006	0.649405	0.639926	0.361512	0.859263	0.794895
chr10	85543180	85543780	Sox2_0h__20140509__GACCGTTG_peak_1199,Sox2_0h+dox__20140509__GCCGCAAC_peak_1295,Sox2_0h-dox__20140707__AGTTGCTT_peak_1141,Sox2_0h-dox__20140507__GATATCCA_peak_460,Sox2_48h+dox__20140514__ATTGTCTG_peak_987	85543480	601	7.12749	12.9192	7.19453	1.70593	0.671819	1.04265	0.580078	1.16818	0.919672	0.844189	3.84597	3.53153	7.70108	1.0383	0.383557	2.61515	0.972729	0.76959	0.837226	0.784077	1.07422	4.04059	3.09463	0.490761	0.681632	0.62095	0.305475	0.367142	0.384108	0.438941	0.474787	0.470786	0.836452	0.536556	0.571092	0.524655	0.970939	0.85429	0.225807	0.524165	1.36161	1.1755	3.02082	3.4125
chr1	17434215	17434815	Sox2_0h__20140509__GACCGTTG_peak_119,Sox2_MEF_peak_1894,Sox2_0h+dox__20140509__GCCGCAAC_peak_108,Sox2_0h-dox__20140507__GATATCCA_peak_51	17434515	601	5.41724	2.38632	0.918849	1.24131	0.90798	0.413343	0.464503	0.935165	0.769762	0.591543	3.02615	2.02688	2.1777	0.629503	0.51141	1.27224	0.862874	0.564774	1.48507	2.0917	2.58412	2.59352	1.93462	0.725219	0.877229	1.60148	1.57609	0.550713	0.557379	0.672404	1.15458	0.801469	0.357526	0.619986	0.532036	0.879412	1.77496	0.939241	0.581617	0.304996	0.989501	0.723024	5.09451	2.24706
chr1	5232728	5233328	Sox2_0h__20140509__GACCGTTG_peak_11,Sox2_0h-dox__20140507__GATATCCA_peak_9,Sox2_0h+dox__20140509__GCCGCAAC_peak_13,Sox2_48h+dox__20140514__ATTGTCTG_peak_11,Sox2_0h__20140514__CACATCCT_peak_5	5233028	601	4.02464	2.23639	1.4138	1.15385	0.971065	2.39853	1.21464	0.879224	0.663084	0.176127	4.43146	2.94374	3.02467	1.53598	0.383557	4.3823	2.11157	0.701339	1.28033	0.61006	4.71541	5.30385	4.40354	4.48758	6.94393	9.87102	4.43598	0.550713	2.5674	2.44405	4.62644	1.60294	1.57152	0.662118	0.854043	0.351017	1.12049	0.584359	0.814207	1.01702	0.639926	0.723024	2.64372	2.30581
chr10	85715559	85716159	Sox2_0h__20140509__GACCGTTG_peak_1200	85715859	601	2.33795	1.54863	1.62457	1.96483	0.771568	1.34301	0.518986	0.761171	1.20798	0.578186	1.95053	1.29723	1.08358	1.08126	1.66208	1.55487	1.40151	0.99924	2.04735	0.609809	0.384262	0.241179	0.400088	0.384454	0.252502	0.490265	0.659664	0.367142	0.399515	0.357506	0.329107	0.646737	1.30177	0.54688	0.83233	0.611475	0.879925	0.776878	0.458397	1.15736	0.45387	0.5722	0.618841	0.482649
chr10	86877131	86877731	Sox2_0h__20140509__GACCGTTG_peak_1204a,Sox2_0h__20140509__GACCGTTG_peak_1204b,Sox2_MEF_peak_16724	86877431	601	6.0889	2.24412	0.989893	0.876072	0.435658	0.512031	0.632359	0.874595	0.256587	0.6049	3.26358	1.615	1.97855	0.672453	0.639262	1.62551	0.75568	0.781976	1.2467	2.00445	1.61847	1.61547	1.48021	0.624321	0.233534	0.931425	0.408179	0.367142	0.866882	0.493651	0.454549	0.472433	0.526151	0.651793	0.480826	0.264198	1.44338	0.529564	0.694379	0.398926	0.907741	1.44605	1.89593	1.31069
chr10	87698433	87699033	Sox2_0h__20140509__GACCGTTG_peak_1209,Sox2_0h__20140514__CACATCCT_peak_874	87698733	601	2.20394	0.695491	0.92121	0.620656	0.472322	0.281759	0.23115	0.997277	0.769762	0.289093	3.50056	0.675956	0.73566	0.234026	0.127852	0.424089	0.541292	0.434466	0.409471	0.174267	1.07422	0.761778	0.660204	0.256302	0.778445	1.01339	0.81372	0.734284	0.537646	0.64694	0.489618	0.452861	0.499203	0.357704	0.168378	0.441576	0.630676	0.66931	0.475637	0.946298	0.721686	0.361512	1.29843	0.388643
chr10	87968911	87969511	Sox2_0h__20140509__GACCGTTG_peak_1211,Sox2_0h__20140514__CACATCCT_peak_876	87969211	601	7.37478	3.23173	0.918849	1.34417	0.971065	1.16422	0.638967	0.351072	0.844717	0.30245	3.81145	2.1402	1.53225	0.774654	0.255705	1.3428	2.27502	0.415824	0.73339	0.522551	3.10553	3.51999	3.07481	0.76329	2.40665	3.89776	1.37859	0.734284	1.00259	0.508274	0.747249	0.698864	0.816174	0.619986	0.207434	0.264198	0.82139	0.28225	0.755988	0.969505	0.639926	0.663162	2.2653	1.83237
chr10	88012347	88012947	Sox2_0h__20140509__GACCGTTG_peak_1213,Sox2_MEF_peak_16782	88012647	601	5.99317	3.80049	2.40133	1.08528	0.671819	0.446239	0.638967	0.820198	0.481452	0.528382	3.33615	1.37113	1.40221	1.08126	1.02282	1.48423	2.43315	0.701276	0.990043	1.83068	1.63847	1.20204	1.93462	0.747063	0.896197	1.31536	0.81372	0.550713	0.691184	0.617694	0.903692	0.454508	0.816174	0.336221	0.571092	0.351017	1.06195	0.826892	0.680813	0.695819	0.639926	0.361512	1.81548	1.33
chr10	88626099	88626699	Sox2_0h__20140509__GACCGTTG_peak_1215,Sox2_0h__20140514__CACATCCT_peak_879	88626399	601	3.69226	2.67843	2.33264	1.25672	1.29376	0.976862	0.518986	0.585635	0.663084	0.654705	2.8447	0.730637	0.706381	0.468052	0.383557	1.13081	0.758342	0.446852	0.54694	0.696818	1.77561	1.61739	2.14041	0.757881	1.43261	2.63923	1.17055	0.183571	0.24355	0.438941	0.419481	0.540837	0.499203	0.504749	0.634455	0.351017	0.539662	0.367201	0.424201	0.516062	1.01204	0.663162	2.4411	1.34343
chr10	88684858	88685458	Sox2_0h__20140509__GACCGTTG_peak_1217,Sox2_0h__20140514__CACATCCT_peak_881,Sox2_48h+dox__20140514__ATTGTCTG_peak_995,Sox2_0h+dox__20140509__GCCGCAAC_peak_1306,Sox2_0h-dox__20140707__AGTTGCTT_peak_1152,Sox2_0h-dox__20140507__GATATCCA_peak_466	88685158	601	12.4173	10.3026	2.04847	1.8088	0.784778	0.873885	0.689045	1.45869	0.694807	0.478578	5.05192	2.68461	3.22382	0.468052	0.894967	2.26183	1.95078	0.434466	0.785308	0.523301	2.78411	6.28383	4.09802	0.79616	1.3443	2.60675	0.816358	1.10143	0.337889	0.493651	1.09659	0.436584	1.12648	0.861618	0.285546	0.615214	1.06195	0.606976	0.489202	0.618095	0.825981	1.23536	5.55079	1.55287
chr10	88701166	88701766	Sox2_0h__20140509__GACCGTTG_peak_1218b,Sox2_0h__20140509__GACCGTTG_peak_1218a,Sox2_0h__20140514__CACATCCT_peak_882	88701466	601	3.58147	0.987602	1.48484	0.879553	0.522196	1.01405	0.632359	0.528152	0.738039	0.402059	3.02703	0.713399	1.04375	0.497677	0.383557	0.918896	0.758342	0.608252	0.375838	0.261526	1.43848	1.52548	1.41181	0.518014	0.788915	0.996768	0.713654	0.550713	0.357622	0.699129	0.670366	1.86357	1.2276	1.05079	0.712567	1.57771	1.06195	0.944022	0.804033	0.914988	1.0938	0.993574	14.1421	3.26101
chr10	89213461	89214061	Sox2_0h__20140509__GACCGTTG_peak_1220	89213761	601	4.57327	1.39871	0.987531	0.430334	0.286035	0.215968	0.686842	0.641575	0.256587	0.239289	2.02355	0.674967	0.894978	0.365852	0.127852	0.141354	0.485034	0.273066	0.461389	0.348784	1.35706	1.05084	0.848749	0.567111	0.555381	1.11121	0.61095	0.367142	0.392761	0.604332	0.434312	0.332331	0.263075	0.631144	0.168378	0.441576	0.680526	0.204838	0.352418	0.304996	0.721686	0.361512	0.34416	0.299668
chr10	90464712	90465312	Sox2_0h__20140509__GACCGTTG_peak_1224,Sox2_0h+dox__20140509__GCCGCAAC_peak_1311	90465012	601	4.79078	3.09727	0.987531	0.430334	0.921191	0.314655	0.172261	0.469125	0.588129	0.46522	2.71525	1.35092	1.74195	0.497677	0.255705	1.13089	0.648486	0.17998	0.290286	0.435292	3.38979	1.61547	2.19473	0.599772	0.927605	2.71269	0.559597	0.550713	1.44832	1.07	0.810639	0.174304	0.600325	0.0945882	0.207434	0.264198	0.530977	0.359662	0.318222	0.336306	0.639926	0.361512	0.309899	0.252239
chr10	90709420	90710020	Sox2_0h__20140509__GACCGTTG_peak_1225,Sox2_0h+dox__20140509__GCCGCAAC_peak_1312,Sox2_MEF_peak_16884,Sox2_0h-dox__20140507__GATATCCA_peak_469,Sox2_96h__20140617__CGCCTTCC_peak_73,Sox2_0h-dox__20140707__AGTTGCTT_peak_1159,Sox2_48h+dox__20140617__CAGCAAGG_peak_604,Sox2_48h+dox__20140514__ATTGTCTG_peak_999,Sox2_0h__20140514__CACATCCT_peak_884,Sox2_48h__20140616__ATTATGTT_peak_814	90709720	601	9.38444	32.9294	3.60435	8.77812	3.09355	3.71292	1.42817	1.45869	0.481452	3.47274	4.358	3.3576	4.31794	2.70314	0.383557	2.89775	4.7671	0.266873	0.870859	2.5275	3.31122	2.88258	1.58885	3.8358	2.13715	2.91723	2.45171	0.734284	4.47497	0.521637	1.19505	0.26228	0.411423	0.357704	0.207434	0.441576	0.589511	0.162363	0.352418	0.242376	0.639926	0.361512	0.451129	0.355901
chr10	91131382	91131982	Sox2_0h__20140509__GACCGTTG_peak_1227,Sox2_MEF_peak_16893	91131682	601	2.08624	1.53317	1.62457	1.11957	0.671819	0.615007	0.702262	0.939794	1.25121	1.86451	3.19056	1.08783	1.73958	1.11088	0.639262	0.848073	0.862874	0.813068	0.852574	4.18316	2.20701	2.31988	2.02601	0.818004	0.633226	0.629069	0.510883	0.367142	1.13692	0.741737	0.985981	1.34395	0.890348	0.640635	1.28625	0.615214	0.639361	1.14408	0.677422	0.672612	1.73372	1.53701	6.1861	2.18868
chr1	18268717	18269317	Sox2_0h__20140509__GACCGTTG_peak_122,Sox2_0h+dox__20140509__GCCGCAAC_peak_112,Sox2_0h-dox__20140507__GATATCCA_peak_55,Sox2_48h+dox__20140514__ATTGTCTG_peak_88,Sox2_0h-dox__20140707__AGTTGCTT_peak_107,Sox2_48h__20140616__ATTATGTT_peak_57,Sox2_48h+dox__20140617__CAGCAAGG_peak_43,Sox2_0h__20140514__CACATCCT_peak_74	18269017	601	8.57593	5.61804	2.68314	1.47784	1.10748	1.14563	0.802417	0.994191	1.02635	0.402059	5.97972	3.79264	3.15471	3.49409	0.894967	3.81665	2.27502	0.701339	1.80898	0.697068	5.1454	7.41517	5.93807	2.4072	5.95744	8.04065	2.80854	0.183571	0.20841	1.07126	1.04937	0.734713	0.768949	0.41016	0.24649	0.351017	1.12049	0.804276	0.862251	0.304996	0.825981	0.873849	2.41558	3.35586
chr10	91815501	91816101	Sox2_0h__20140509__GACCGTTG_peak_1230	91815801	601	1.67445	1.5409	1.83534	1.5345	0.957854	1.49747	1.15355	1.17281	0.962904	0.365612	2.26098	1.95496	2.08749	1.08126	1.66208	1.41352	0.967407	1.12955	1.80898	0.871835	0.581392	0.262228	0.491485	0.594364	0.467067	0.318594	0.965138	0.367142	0.537646	0.576347	0.426227	0.943219	0.694775	0.683601	0.766372	0.524655	1.40222	0.881688	0.639835	0.649405	1.17556	0.512337	0.657609	0.465446
chr10	92163065	92163665	Sox2_0h__20140509__GACCGTTG_peak_1232,Sox2_0h+dox__20140509__GCCGCAAC_peak_1315	92163365	601	2.9029	8.07393	0.776761	1.63388	0.33591	0.615007	0.575673	0.293589	0.513175	1.08348	1.4582	1.25682	2.11914	0.702078	0.127852	1.34291	0.865535	0.422017	0.495022	0.61006	1.23421	2.27393	1.25459	1.60043	0.936105	1.11933	0.967777	0.734284	3.23073	1.16732	0.713519	0.122178	0.337249	0.420485	0.466078	0.351017	0.390113	0.352123	0.23259	0.336306	0.45387	0.933712	0.211665	0.216981
chr10	92289079	92289679	Sox2_0h__20140509__GACCGTTG_peak_1233	92289379	601	1.84959	2.25186	1.20302	0.879553	0.472322	0.413343	0.516784	0.705231	0.588129	0.415416	2.11538	1.22037	0.905528	0.702078	0.255705	1.41368	0.37784	0.359959	0.204735	0.958093	1.09136	1.87769	3.04923	0.599772	0.635196	1.02151	0.86771	0.367142	2.27574	0.493651	0.700028	0.804764	0.404752	0.357704	0.24649	0.264198	0.630676	0.487089	0.52679	0.923091	1.0938	0.361512	0.660201	0.972439
chr1	18287265	18287865	Sox2_0h__20140509__GACCGTTG_peak_123,Sox2_0h+dox__20140509__GCCGCAAC_peak_113,Sox2_0h__20140514__CACATCCT_peak_75	18287565	601	7.08761	2.93962	1.41143	1.88929	1.03118	0.248864	0.34232	0.175536	0.331542	0.176127	3.15427	1.03216	1.94109	1.77001	0.255705	0.565417	0.648486	0.335124	0.904492	0.261526	1.04993	2.57632	1.49745	1.07139	1.16114	2.61487	1.47866	0.550713	0.212737	0.493651	0.817385	0.192229	0.640879	0.610495	0.168378	0.351017	0.879925	0.162363	0.321613	0.273686	0.825981	0.361512	0.551956	0.610655
chr10	93360426	93361026	Sox2_0h__20140509__GACCGTTG_peak_1241,Sox2_0h+dox__20140509__GCCGCAAC_peak_1321	93360726	601	5.38586	2.25186	0.776761	0.757806	0.858106	0.812382	0.348928	0.526609	0.694807	1.42238	2.55218	0.807501	1.9891	0.438427	0.255705	1.34288	0.538631	0.204815	0.614206	1.0451	1.48562	1.70352	2.10334	0.518014	0.565851	0.898948	0.916424	1.46857	0.877962	0.589709	1.41895	0.348608	0.478925	1.00866	0.24649	0.351017	0.489812	0.204838	0.670639	0.789749	1.17556	0.5722	1.32623	1.16171
chr10	95112789	95113389	Sox2_0h__20140509__GACCGTTG_peak_1248	95113089	601	1.92209	0.837682	0.56599	1.17274	1.00773	0.948255	0.929006	0.585635	1.03786	0.176127	3.51715	0.806513	1.04375	0.731703	0.127852	1.13099	0.37784	0.242037	0.204735	0.261275	1.34277	0.633557	0.497235	0.409002	0.593318	0.441161	0.356827	0.183571	0.506833	0.521637	0.608314	1.67134	1.55818	1.18751	0.2977	0.528395	0.340263	0.86661	1.06036	0.977608	0.907741	0.361512	1.62739	0.452423
chr10	95258106	95258706	Sox2_0h__20140509__GACCGTTG_peak_1250,Sox2_0h+dox__20140509__GCCGCAAC_peak_1331,Sox2_0h__20140514__CACATCCT_peak_898	95258406	601	2.39131	0.837682	0.56599	0.929244	0.68503	1.14563	0.865712	0.764258	0.887949	0.176127	3.5915	0.694183	1.26399	1.19976	0.255705	1.06022	0.538631	0.148951	0.204735	0.348284	2.6584	3.66541	2.62615	1.97657	1.89315	1.39733	1.17319	1.83571	0.675777	1.64761	0.964405	0.75099	0.526151	0.609661	0.466078	0.618954	1.1118	0.556962	0.845011	0.766542	0.45387	0.361512	4.90642	1.74088
chr10	95465563	95466163	Sox2_0h__20140509__GACCGTTG_peak_1253	95465863	601	1.97952	2.38632	1.76901	1.06639	0.834653	0.991165	0.401209	0.824828	0.994626	0.289093	3.15427	0.958263	2.10859	0.540628	0.127852	1.55487	0.594889	0.266873	0.375838	0.174267	1.65561	1.91786	0.951646	0.594364	2.09527	1.65058	1.02177	0.917855	0.506833	0.577607	0.833555	0.664662	0.73533	0.694759	0.375812	0.788853	0.979624	0.881688	1.21778	0.649405	0.45387	0.933712	2.72903	0.862042
chr10	95623943	95624543	Sox2_0h__20140509__GACCGTTG_peak_1255,Sox2_0h+dox__20140509__GCCGCAAC_peak_1336,Sox2_0h__20140514__CACATCCT_peak_902	95624243	601	1.71274	1.26425	0.56599	0.929244	1.15735	0.760894	0.865712	1.0563	1.44436	0.30245	5.21633	1.78103	2.30774	0.468052	0.255705	2.33247	1.51668	0.440659	1.12751	0.348784	1.43419	2.38496	1.27441	1.11238	1.26842	1.83849	0.870348	0.550713	0.640638	2.03058	2.54521	0.470786	0.478925	0.526232	0.634455	0.351017	0.938459	0.274711	1.23163	0.703922	0.825981	0.361512	1.37728	1.83448
chr10	95667275	95667875	Sox2_0h__20140509__GACCGTTG_peak_1256	95667575	601	1.75511	0.703222	0.494946	0.430334	0.671819	0.6336	0.697856	0.351072	0.738039	1.08348	2.49841	0.582842	0.387745	0.438427	0.51141	0.565417	0.594889	0.521359	0.904492	0.697068	2.24415	0.545505	0.502984	0.441664	0.974042	0.490265	0.765006	0.917855	0.572786	1.01529	0.573246	0.733065	0.573376	0.357704	0.324602	0.788853	0.88861	0.444613	0.48242	0.860471	1.01204	0.933712	1.38019	0.391564
chr1	18639210	18639810	Sox2_0h__20140509__GACCGTTG_peak_125,Sox2_0h+dox__20140509__GCCGCAAC_peak_114	18639510	601	4.15741	1.39871	1.8377	0.792094	0.858106	0.446239	0.514581	0.762715	0.556407	0.239289	1.82286	1.03117	1.22416	0.497677	0.255705	0.98948	2.00438	0.235844	0.495022	0.348534	1.75847	1.98294	1.32874	1.52949	2.36219	4.89453	1.27325	0.367142	0.568459	1.49684	1.44728	0.402382	0.8634	0.4841	0.427022	0.264198	1.02079	0.352123	0.745814	0.524165	0.639926	0.5722	0.369686	0.25727
chr10	96198897	96199497	Sox2_0h__20140509__GACCGTTG_peak_1263	96199197	601	1.9111	5.3182	2.47709	1.13497	1.28055	1.91081	0.926803	0.761171	0.844717	1.11993	2.55307	2.25549	1.65992	2.00106	2.94061	1.90827	1.51136	1.78741	2.28572	1.04585	0.785667	0.438332	0.648705	0.365314	0.475566	0.482145	0.61095	0.367142	0.333562	0.753839	0.509855	1.10125	1.01175	0.714574	1.02761	0.524655	1.20282	1.02419	0.656791	1.07154	0.639926	2.80114	0.755205	0.625342
chr10	96609241	96609841	Sox2_0h__20140509__GACCGTTG_peak_1267	96609541	601	2.10946	1.12206	0.776761	1.34417	0.871316	1.52608	0.516784	1.05476	0.481452	0.717866	2.31519	1.05138	1.01447	0.96573	0.639262	1.34301	0.648486	0.434466	0.495022	0.784327	5.71821	1.65949	1.15169	1.42589	2.82728	2.45944	0.967777	0.734284	0.353295	0.59097	0.586738	1.73975	0.782555	0.84097	0.571092	0.437836	0.879925	0.839212	0.845011	0.743335	1.17556	0.873849	1.62675	0.730263
chr1	18695976	18696576	Sox2_0h__20140509__GACCGTTG_peak_126,Sox2_0h__20140514__CACATCCT_peak_76,Sox2_MEF_peak_2092,Sox2_0h+dox__20140509__GCCGCAAC_peak_115	18696276	601	10.0533	4.06941	2.33264	1.58419	0.472322	1.21142	0.575673	0.994191	0.844717	0.641348	4.48523	1.08783	1.53225	1.11088	1.02282	1.69625	1.89186	1.1978	1.46678	1.48139	2.38129	2.88451	2.56607	0.493465	0.818353	1.34823	0.662302	0.367142	0.631985	0.672404	0.936082	0.628812	0.789226	0.619986	0.68826	0.524655	0.87124	1.27151	0.495985	1.61081	1.27985	0.993574	5.98381	3.68783
chr1	18845809	18846409	Sox2_0h__20140509__GACCGTTG_peak_127	18846109	601	7.35972	3.35846	0.992254	1.18814	0.671819	0.713695	0.691248	0.526609	0.663084	0.555096	3.13634	1.12626	1.44204	0.804279	0.255705	0.848126	1.94546	0.980598	1.09094	1.39414	1.71704	1.40112	2.08034	0.638052	0.915166	1.61811	0.765006	0.550713	0.471693	0.59097	0.895607	0.296482	0.843123	0.557205	0.727316	0.351017	1.06195	0.409677	0.3592	0.461546	0.825981	0.361512	1.81676	1.41983
chr10	97562875	97563475	Sox2_0h__20140509__GACCGTTG_peak_1271,Sox2_0h+dox__20140509__GCCGCAAC_peak_1355,Sox2_0h__20140514__CACATCCT_peak_912,Sox2_48h+dox__20140617__CAGCAAGG_peak_618,Sox2_48h__20140616__ATTATGTT_peak_830	97563175	601	10.8276	3.76957	2.96496	2.17056	0.921191	2.33846	0.809026	1.34681	0.919672	0.46522	6.32912	2.12197	2.61583	3.59332	1.91779	3.67511	2.75474	1.1978	2.32229	0.435542	3.93119	5.75954	5.18647	1.74211	5.03637	5.03333	3.41157	0.550713	0.860128	0.989824	1.60779	1.57038	0.957851	0.63031	0.73947	0.969971	2.59635	1.27904	0.810815	1.10285	1.0938	0.512337	8.47433	5.39345
chr10	98840369	98840969	Sox2_0h__20140509__GACCGTTG_peak_1272,Sox2_0h__20140514__CACATCCT_peak_914,Sox2_0h+dox__20140509__GCCGCAAC_peak_1356	98840669	601	6.19029	0.987602	0.918849	0.670347	0.535407	0.760894	0.571267	0.936708	0.738039	0.591543	6.89137	0.731626	1.76068	0.702078	0.255705	0.918869	0.324243	0.211008	0.699757	0.435292	3.34694	3.52561	3.33235	0.40068	1.01198	1.68345	0.662302	0.183571	1.30344	0.741737	1.5309	0.957849	0.620602	0.462617	0.595399	0.441576	0.929774	0.684388	0.721792	1.15736	0.45387	0.933712	5.078	0.599741
chr10	102370517	102371117	Sox2_0h__20140509__GACCGTTG_peak_1285,Sox2_0h+dox__20140509__GCCGCAAC_peak_1367,Sox2_0h-dox__20140507__GATATCCA_peak_490,Sox2_0h__20140514__CACATCCT_peak_920	102370817	601	6.17647	4.2116	4.23194	0.704634	0.572071	1.00976	0.401209	0.702145	0.812994	0.691152	3.6466	1.91257	2.69548	1.14051	0.639262	1.20155	0.809277	0.570968	1.58596	1.0456	2.7684	4.41192	2.76037	0.940538	2.12471	3.71797	1.27589	0.734284	0.596845	1.33019	1.67658	0.348608	0.694775	0.462617	0.558938	0.792593	1.5344	1.12422	0.588399	0.609992	0.825981	1.1444	5.82838	4.73792
chr10	106187606	106188206	Sox2_0h__20140509__GACCGTTG_peak_1292,Sox2_48h__20140616__ATTATGTT_peak_859,Sox2_0h__20140514__CACATCCT_peak_925,Sox2_0h+dox__20140509__GCCGCAAC_peak_1372,Sox2_48h+dox__20140514__ATTGTCTG_peak_1048,Sox2_48h+dox__20140617__CAGCAAGG_peak_632	106187906	601	12.621	6.01369	6.13832	2.17056	1.76609	2.42713	1.03797	1.69788	2.3208	0.415416	8.82753	2.83636	5.12852	3.79772	1.40638	4.45273	2.97179	1.45222	2.54237	0.523051	4.10547	4.7087	5.45234	1.77768	4.95852	6.34057	4.27929	0.734284	0.322482	0.988563	1.68467	1.2055	1.63902	1.01982	0.856637	0.524655	1.40222	1.08653	0.957774	1.93901	1.38415	0.512337	10.9274	7.25187
chr10	108569725	108570325	Sox2_0h__20140509__GACCGTTG_peak_1297,Sox2_0h+dox__20140509__GCCGCAAC_peak_1380	108570025	601	6.2339	2.12513	2.25924	1.13845	0.658609	0.962558	0.584484	0.935165	0.663084	0.239289	1.84122	1.08783	2.13787	0.365852	0.127852	1.27235	0.758342	0.297902	0.818941	0.436043	2.15987	3.96973	3.32342	0.556084	1.17358	2.14897	0.613588	0.367142	0.506833	0.947215	1.03454	0.384457	0.384475	0.388677	0.336756	0.264198	1.25267	0.28225	0.571442	0.398926	0.721686	0.361512	0.243333	0.38276
chr10	110024872	110025472	Sox2_0h__20140509__GACCGTTG_peak_1304a,Sox2_0h__20140514__CACATCCT_peak_929,Sox2_0h__20140509__GACCGTTG_peak_1304b,Sox2_0h-dox__20140507__GATATCCA_peak_496,Sox2_48h+dox__20140617__CAGCAAGG_peak_643,Sox2_0h+dox__20140509__GCCGCAAC_peak_1382,Sox2_48h+dox__20140514__ATTGTCTG_peak_1055,Sox2_0h__20140514__CACATCCT_peak_930	110025172	601	5.57323	5.32593	2.47001	2.70375	1.00773	0.976862	0.516784	0.700602	1.14454	0.46522	3.57447	2.36288	2.26791	2.01736	0.894967	2.68573	2.00438	0.899898	0.904492	0.261275	6.51246	6.85826	5.2178	3.28783	3.22045	4.51871	3.26016	0.367142	0.263283	0.823172	0.790402	0.332331	1.13315	0.472941	0.505134	0.618954	1.1118	0.789198	0.622595	0.938195	0.721686	0.723024	0.957178	1.12142
chr10	110854582	110855182	Sox2_0h__20140509__GACCGTTG_peak_1305,Sox2_0h+dox__20140509__GCCGCAAC_peak_1383,Sox2_0h-dox__20140507__GATATCCA_peak_497,Sox2_48h+dox__20140514__ATTGTCTG_peak_1056,Sox2_0h__20140514__CACATCCT_peak_931,Sox2_0h-dox__20140707__AGTTGCTT_peak_1231,Sox2_48h__20140616__ATTATGTT_peak_873,Sox2_48h+dox__20140617__CAGCAAGG_peak_645	110854882	601	11.8222	7.61644	4.44979	3.21806	1.12069	1.79926	1.3214	1.75382	1.25121	0.176127	6.14413	4.14687	5.15436	2.63056	0.51141	5.79606	1.84093	0.76959	1.62253	0.435793	4.07404	6.70497	5.43251	2.12386	2.63169	5.71151	0.86771	0.917855	0.522239	0.425579	1.1829	0.402382	0.721724	0.420485	0.505134	0.441576	1.17034	1.57637	0.934034	1.00081	0.907741	0.873849	14.0449	11.1815
chr10	110855637	110856237	Sox2_0h__20140509__GACCGTTG_peak_1306,Sox2_0h+dox__20140509__GCCGCAAC_peak_1384,Sox2_48h__20140616__ATTATGTT_peak_874,Sox2_0h-dox__20140507__GATATCCA_peak_498,Sox2_48h+dox__20140514__ATTGTCTG_peak_1057a,Sox2_48h+dox__20140514__ATTGTCTG_peak_1057b,Sox2_0h__20140514__CACATCCT_peak_932	110855937	601	8.28185	8.96877	6.01276	2.3574	1.92892	5.14604	1.72922	2.27888	1.06958	0.365612	5.05059	2.94473	3.12306	2.29434	1.27852	2.89791	2.10891	0.800618	1.21306	0.609559	5.63393	8.52337	6.91847	2.5054	4.17355	6.38195	2.2463	0.183571	0.535219	0.673665	1.41895	1.15008	1.07925	0.945882	0.790679	0.437836	1.59293	1.7312	0.591791	1.04023	0.45387	1.20426	17.1474	13.005
chr10	110911260	110911860	Sox2_0h__20140509__GACCGTTG_peak_1307,Sox2_0h-dox__20140507__GATATCCA_peak_499,Sox2_0h+dox__20140509__GCCGCAAC_peak_1385	110911560	601	2.56362	6.39084	1.27171	1.27212	1.1808	1.99949	0.23115	0.879224	1.53952	1.13328	3.191	1.91356	2.45651	0.804279	1.66208	1.97888	0.970068	1.08	1.07559	1.56915	1.8056	1.63651	1.15744	0.498874	0.546882	1.42169	0.459531	0.917855	0.627658	0.370869	0.349344	0.646737	0.715053	1.16603	0.363658	0.437836	0.979624	1.02419	0.742423	0.946298	1.0938	1.02467	5.05638	3.07048
chr10	110977265	110977865	Sox2_0h__20140509__GACCGTTG_peak_1309,Sox2_48h+dox__20140514__ATTGTCTG_peak_1059,Sox2_0h-dox__20140507__GATATCCA_peak_500,Sox2_0h+dox__20140509__GCCGCAAC_peak_1387,Sox2_0h__20140514__CACATCCT_peak_934	110977565	601	5.99601	4.48825	1.83534	0.586368	1.00773	0.366144	0.287836	0.703688	0.481452	0.289093	4.3029	1.53715	1.89071	0.731703	0.127852	1.62577	0.758342	0.26068	0.495022	0.174267	1.97844	1.72071	1.00022	1.01148	0.601817	2.28816	0.305475	0.367142	0.568459	0.384231	0.593484	0.332331	0.357526	0.504749	0.168378	0.264198	0.489812	0.317187	0.349026	0.336306	0.45387	0.512337	1.1152	1.05679
chr10	111000417	111001017	Sox2_0h__20140509__GACCGTTG_peak_1310,Sox2_0h-dox__20140707__AGTTGCTT_peak_1232,Sox2_48h__20140616__ATTATGTT_peak_875	111000717	601	4.23807	4.06168	1.62693	2.44834	1.0576	3.23952	0.926803	1.17281	1.68943	1.25961	2.82678	2.51957	1.88835	3.71182	1.27852	2.33236	2.04999	1.5764	0.751675	0.784327	0.689954	0.48043	0.557308	0.569815	0.467067	0.62095	1.37596	0.734284	0.432227	0.699129	0.412735	0.907369	1.54457	0.746381	0.844484	0.785113	1.39353	0.776878	0.485811	1.88449	1.0938	1.1444	0.73291	0.665631
chr10	111358125	111358725	Sox2_0h__20140509__GACCGTTG_peak_1311,Sox2_MEF_peak_17856	111358425	601	3.28455	0.979872	1.20302	0.636059	0.522196	0.464831	0.403411	0.644662	0.43822	0.239289	2.38777	0.844945	1.00392	0.936104	0.639262	0.706825	1.13086	0.577161	1.10923	1.39414	1.03423	0.698632	0.448661	0.542562	0.469037	0.670054	0.562235	0.367142	0.75281	0.425579	0.454549	0.943219	0.357526	0.641469	0.453924	0.264198	0.87124	0.614515	0.889381	0.735232	0.907741	0.5722	6.26076	0.887237
chr10	111369022	111369622	Sox2_0h__20140509__GACCGTTG_peak_1312,Sox2_0h__20140514__CACATCCT_peak_937	111369322	601	3.55949	2.66297	3.24441	1.44704	0.921191	1.30582	0.636764	1.40738	1.41263	0.46522	3.61076	1.1435	2.10859	0.804279	0.51141	1.69628	0.862874	0.484074	2.11462	0.522801	1.80845	2.10168	1.82022	0.537153	1.32336	0.743516	0.510883	2.75357	0.820662	1.41414	1.07769	0.384457	1.12648	0.4841	0.402714	0.441576	0.938459	0.846751	0.889381	1.30581	1.19809	0.5722	5.68747	4.37906
chr10	111433308	111433908	Sox2_0h__20140509__GACCGTTG_peak_1313,Sox2_0h+dox__20140509__GCCGCAAC_peak_1390	111433608	601	7.32018	11.7322	2.82287	1.63736	1.00773	1.56326	0.754542	0.880768	1.13303	0.46522	3.70037	1.57657	1.66229	1.19976	0.383557	1.69641	0.594889	0.434466	0.495022	0.609809	4.12832	3.34389	3.1777	1.01959	0.879199	1.08686	0.662302	0.183571	0.384108	0.370869	0.265716	1.84894	0.937574	0.935558	0.324602	0.528395	0.921089	0.994036	0.485811	0.609992	0.907741	0.361512	2.26984	1.01524
chr10	111559538	111560138	Sox2_0h__20140509__GACCGTTG_peak_1314	111559838	601	2.33104	3.23946	0.987531	0.91384	0.671819	0.417632	0.691248	0.585635	0.513175	0.239289	2.2789	0.843956	0.78604	0.570253	0.255705	0.918949	0.704745	0.26068	0.323919	0.174267	2.67554	1.85472	1.08012	0.656983	0.595289	0.375818	0.510883	0.183571	0.333562	0.548361	0.790402	0.122178	0.411423	0.441968	0.2977	0.528395	0.439962	0.402138	0.321613	0.641302	0.45387	0.361512	0.373235	0.677803
chr10	111739663	111740263	Sox2_0h__20140509__GACCGTTG_peak_1316	111739963	601	1.4378	3.09727	0.918849	0.826381	1.13093	0.812382	0.405614	0.705231	0.513175	2.17669	2.13286	0.694183	0.74621	1.17013	0.383557	1.69617	0.865535	0.856546	0.886207	0.522801	2.37985	1.13118	0.805925	1.08783	1.46599	1.74879	0.408179	1.10143	0.537646	0.837795	0.994066	0.332331	0.573376	0.819487	0.893099	1.05679	0.970939	0.204838	0.318222	0.430236	1.17556	1.38619	0.372916	0.444876
chr10	111911981	111912581	Sox2_0h__20140509__GACCGTTG_peak_1317,Sox2_0h__20140514__CACATCCT_peak_939	111912281	601	5.08203	3.224	1.8377	3.15645	0.808231	1.87363	0.758948	0.939794	1.06958	0.578186	4.26706	1.55933	1.59081	2.19214	1.27852	1.83755	1.34791	0.806812	1.87625	0.61031	1.81275	2.30076	1.92312	0.87251	1.29392	1.25002	1.11919	0.550713	0.46304	0.521637	0.454549	0.925294	0.573376	0.840135	0.597994	0.702034	1.45207	1.4962	0.622595	1.07154	0.639926	0.723024	5.7059	6.15646
chr10	112400296	112400896	Sox2_0h__20140509__GACCGTTG_peak_1319,Sox2_0h+dox__20140509__GCCGCAAC_peak_1398	112400596	601	2.62388	2.10193	2.18819	0.978934	0.635155	0.610718	0.23115	0.526609	1.02635	0.30245	2.06029	0.938058	1.41276	0.599878	0.127852	0.777436	0.594889	0.211008	0.666124	0.435793	1.35706	2.67578	1.80039	1.06037	0.955073	2.6721	0.765006	2.01928	0.482773	0.91923	0.643383	0.524559	0.694775	0.736057	0.2977	0.698294	0.780225	0.324726	0.615813	0.484753	0.45387	0.512337	2.0837	1.33086
chr1	20773985	20774585	Sox2_0h__20140509__GACCGTTG_peak_131,Sox2_0h+dox__20140509__GCCGCAAC_peak_118,Sox2_0h__20140514__CACATCCT_peak_80	20774285	601	6.26687	6.17134	1.76665	1.54642	2.03891	2.47433	0.987895	1.22875	1.25121	0.830832	2.86263	1.61303	2.37685	1.31528	0.767115	1.97904	2.2161	0.533746	1.31396	0.784577	2.1013	2.93432	3.05756	1.78018	2.94306	3.2683	2.60049	0.367142	0.792276	0.783085	2.20802	0.785192	0.620602	0.641469	0.44177	0.528395	0.489812	0.811815	0.523398	1.12605	1.27985	0.663162	1.72499	1.88654
chr10	113432688	113433288	Sox2_0h__20140509__GACCGTTG_peak_1323a,Sox2_0h__20140509__GACCGTTG_peak_1323b,Sox2_0h+dox__20140509__GCCGCAAC_peak_1400,Sox2_MEF_peak_17980	113432988	601	7.61834	3.66603	1.62457	0.997819	0.89477	0.347551	0.401209	1.16818	0.588129	0.528382	2.77124	1.55834	2.41668	0.540628	1.27852	0.706772	1.24071	0.676503	0.938125	2.78802	2.17701	3.66541	3.3605	0.409002	0.847791	1.71593	0.816358	0.550713	0.710917	0.657781	0.82547	0.680939	0.404752	0.693925	0.73947	0.615214	0.730376	0.57204	0.595182	0.821058	0.907741	0.361512	1.9402	1.78705
chr10	114608395	114608995	Sox2_0h__20140509__GACCGTTG_peak_1325,Sox2_MEF_peak_18034,Sox2_0h__20140514__CACATCCT_peak_942,Sox2_0h+dox__20140509__GCCGCAAC_peak_1402	114608695	601	8.67166	2.80516	3.73935	0.704634	0.572071	0.563519	0.632359	1.22412	0.844717	0.641348	4.19359	2.02886	3.70758	1.14051	0.51141	1.69633	1.8356	1.06124	1.6898	1.91594	2.46556	2.92275	2.6204	0.387158	0.984511	1.21754	0.762368	0.183571	0.537646	0.80981	0.957659	1.1338	0.593653	0.799672	0.480826	0.528395	1.06195	0.826892	0.786793	1.06343	1.27985	0.361512	4.30082	2.30496
chr10	115005630	115006230	Sox2_0h__20140509__GACCGTTG_peak_1326	115005930	601	2.58276	1.55636	0.779122	1.13497	1.1808	0.563519	0.290039	0.820198	0.331542	0.704509	1.82286	0.900615	2.39558	1.00868	0.383557	1.41357	1.73373	0.335124	1.02368	0.958093	2.26843	2.64719	2.32896	1.90292	0.807883	1.2013	0.662302	0.550713	0.329236	0.220101	0.810639	0.664662	0.883677	0.504749	0.324602	0.441576	0.439962	0.367201	0.444832	0.484753	0.45387	0.964811	0.3852	0.58757
chr10	115382852	115383452	Sox2_0h__20140509__GACCGTTG_peak_1328,Sox2_0h+dox__20140509__GCCGCAAC_peak_1405,Sox2_48h+dox__20140514__ATTGTCTG_peak_1064	115383152	601	12.9333	7.93947	3.18045	0.841784	0.472322	0.544926	0.684639	0.877681	0.406497	0.654705	5.21189	1.10705	3.29293	0.629503	0.51141	2.33249	1.08258	0.390988	0.495022	0.435542	1.42134	2.54949	1.60035	0.785134	0.71304	0.857963	0.81372	1.285	1.69377	1.27674	0.803894	0.384457	0.836452	0.399836	0.466078	0.351017	0.830075	0.162363	0.578225	0.336306	0.825981	0.512337	0.691869	0.781059
chr10	116512446	116513046	Sox2_0h__20140509__GACCGTTG_peak_1332,Sox2_0h+dox__20140509__GCCGCAAC_peak_1408	116512746	601	6.33937	6.50211	3.81512	1.43163	0.771568	0.695102	0.926803	0.703688	0.738039	0.176127	3.00822	1.21938	3.59046	0.702078	0.383557	1.83771	0.487695	0.521359	0.323919	0.61056	3.27408	3.25005	2.78337	0.943242	0.311378	0.555607	0.510883	1.10143	0.443307	0.480289	0.551669	0.122178	0.357526	0.535722	0.207434	0.264198	0.539662	0.606976	0.287417	0.618095	0.907741	0.723024	1.90175	1.60488
chr10	116562079	116562679	Sox2_0h__20140509__GACCGTTG_peak_1333,Sox2_0h+dox__20140509__GCCGCAAC_peak_1409,Sox2_0h__20140514__CACATCCT_peak_947,Sox2_0h-dox__20140507__GATATCCA_peak_503,Sox2_48h+dox__20140514__ATTGTCTG_peak_1067,Sox2_48h+dox__20140617__CAGCAAGG_peak_658,Sox2_48h__20140616__ATTATGTT_peak_891	116562379	601	14.8742	18.4414	10.9362	5.70913	2.62419	5.23615	2.64942	0.936708	1.17626	0.754314	10.1406	4.40601	6.90449	4.76345	0.767115	5.08891	2.16517	0.378602	1.28033	0.522801	5.94392	8.88506	6.767	4.97834	7.20099	9.56094	5.15491	0.734284	1.51427	0.753839	2.43192	0.384457	0.451977	0.619986	0.2977	0.351017	0.530977	0.819353	0.670639	0.609992	0.45387	0.361512	6.50701	2.25627
chr10	116679144	116679744	Sox2_0h__20140509__GACCGTTG_peak_1334	116679444	601	3.03284	3.67376	1.05858	0.567484	0.957854	1.09414	0.346725	0.644662	0.43822	0.478578	2.26098	0.937069	1.7103	1.43378	0.383557	1.06028	0.541292	0.322737	0.528655	1.13261	1.91416	1.90067	2.02027	0.41982	0.42913	0.506503	0.559597	0.183571	0.423574	0.494912	0.51794	0.715141	0.984799	0.462617	0.414868	0.792593	0.489812	0.564501	0.869033	1.01702	0.825981	0.361512	2.07497	1.59989
chr10	116754860	116755460	Sox2_0h__20140509__GACCGTTG_peak_1335,Sox2_48h+dox__20140514__ATTGTCTG_peak_1069,Sox2_0h-dox__20140507__GATATCCA_peak_504	116755160	601	6.3243	3.23173	0.850166	0.845265	0.721693	0.929662	1.26251	0.702145	0.812994	0.528382	4.15553	2.13921	1.13396	0.642828	0.767115	2.686	0.865535	0.757203	0.95641	0.61031	0.625676	0.392378	0.345765	0.36261	0.71107	0.310475	0.305475	0.734284	0.686857	0.70039	0.768825	0.436584	1.24787	0.777355	0.336756	0.264198	0.539662	0.971419	0.585008	0.578682	0.721686	0.813986	0.281143	0.389049
chr10	117866367	117866967	Sox2_0h__20140509__GACCGTTG_peak_1340,Sox2_0h__20140514__CACATCCT_peak_952	117866667	601	2.81533	1.26425	0.776761	0.879553	0.585281	0.878174	0.815634	0.821741	0.481452	0.289093	2.62609	0.825729	1.0543	0.96573	0.255705	0.777515	0.541292	0.266873	0.718042	0.174267	1.51276	2.46915	1.72307	0.545267	0.780416	0.629069	0.408179	0.734284	0.533319	0.796447	0.810639	0.539189	0.667827	0.988014	0.685665	0.351017	0.680526	0.626835	0.978404	0.524165	0.825981	0.512337	0.982066	1.00936
chr10	118044772	118045372	Sox2_0h__20140509__GACCGTTG_peak_1342,Sox2_0h+dox__20140509__GCCGCAAC_peak_1418,Sox2_0h__20140514__CACATCCT_peak_954,Sox2_48h+dox__20140514__ATTGTCTG_peak_1076,Sox2_0h-dox__20140507__GATATCCA_peak_506,Sox2_0h+dox__20140617__ATAGCGTC_peak_245,Sox2_0h-dox__20140707__AGTTGCTT_peak_1259	118045072	601	19.2478	13.6842	3.95721	1.32529	0.671819	0.662206	0.743528	0.995734	1.06958	0.704509	7.12791	2.96593	4.67404	0.497677	0.383557	2.82738	1.95078	0.32893	0.54694	0.609559	1.94845	2.48827	1.7774	0.812387	0.879199	1.68345	0.408179	0.367142	0.522239	0.617694	0.685197	0.226431	0.809503	0.389511	0.336756	0.441576	0.879925	0.409677	0.554203	0.430236	0.721686	0.5722	1.97123	1.04588
chr10	118904849	118905449	Sox2_0h__20140509__GACCGTTG_peak_1345,Sox2_MEF_peak_18172	118905149	601	2.31881	2.95508	0.56599	0.689231	0.621945	0.596415	0.403411	0.526609	0.738039	0.6049	2.00519	1.21938	0.974637	0.438427	0.639262	1.90835	0.648486	0.837903	0.852574	2.35348	0.978504	1.13311	0.848749	0.668009	0.730039	0.751636	1.2219	0.550713	1.05746	0.466926	0.977896	0.366533	0.694775	0.504749	0.700414	0.705773	0.77154	0.754261	0.554203	0.860471	0.907741	1.02467	0.224587	0.373104
chr10	119254801	119255401	Sox2_0h__20140509__GACCGTTG_peak_1346,Sox2_0h__20140514__CACATCCT_peak_957,Sox2_0h+dox__20140509__GCCGCAAC_peak_1422,Sox2_MEF_peak_18191	119255101	601	7.60328	4.06168	2.11951	1.50021	0.33591	0.281759	0.516784	0.933621	0.663084	0.641348	4.68593	1.23859	2.82315	0.702078	0.51141	1.97899	2.81099	1.1978	1.72343	2.09095	2.18986	2.81558	2.44018	0.444368	0.877229	1.11933	0.865072	0.183571	0.625231	0.384231	0.8592	0.664662	1.05897	0.798838	0.766372	0.611475	1.1118	0.741941	1.21439	0.641302	0.639926	0.873849	5.51621	3.56781
chr10	119830425	119831025	Sox2_0h__20140509__GACCGTTG_peak_1347,Sox2_48h+dox__20140514__ATTGTCTG_peak_1080,Sox2_0h+dox__20140509__GCCGCAAC_peak_1424	119830725	601	5.42007	6.21772	1.63165	1.77451	1.00773	1.10845	0.809026	0.643119	1.14454	0.46522	2.71525	1.74556	2.06058	0.804279	0.383557	2.1205	1.19244	0.359959	0.54694	0.174267	1.76846	1.92558	2.06626	1.13693	0.681632	0.97241	1.01913	0.734284	0.70659	0.728375	0.531432	0.803117	1.28843	0.54688	0.336756	0.351017	0.830075	0.47955	1.30002	0.758439	0.45387	0.512337	3.16173	1.76693
chr10	120171159	120171759	Sox2_0h__20140509__GACCGTTG_peak_1348,Sox2_0h-dox__20140507__GATATCCA_peak_509,Sox2_48h+dox__20140514__ATTGTCTG_peak_1082,Sox2_0h__20140514__CACATCCT_peak_958b,Sox2_0h__20140514__CACATCCT_peak_958a,Sox2_0h+dox__20140509__GCCGCAAC_peak_1425,Sox2_0h-dox__20140707__AGTTGCTT_peak_1268,Sox2_48h__20140616__ATTATGTT_peak_899,Sox2_48h+dox__20140617__CAGCAAGG_peak_669	120171459	601	8.83864	5.04155	2.19764	5.80703	0.984275	7.72335	1.90368	2.46059	1.58276	0.641348	8.00372	4.0912	3.97003	3.90289	0.383557	8.19924	1.78733	0.465495	1.05731	0.435793	5.33539	8.72246	5.07525	3.57679	6.11966	6.12831	2.86253	0.183571	0.733077	1.30346	2.60726	0.680939	1.13315	0.650959	0.24649	0.437836	0.970939	1.44895	1.68663	0.860471	0.45387	0.512337	14.0219	8.06567
chr10	120396905	120397505	Sox2_0h__20140509__GACCGTTG_peak_1349,Sox2_0h__20140514__CACATCCT_peak_961	120397205	601	1.3653	1.12206	1.34747	1.72134	0.921191	2.47004	0.516784	0.880768	0.994626	0.46522	3.4656	1.38837	1.50297	1.11088	0.639262	1.69644	0.916471	0.40963	0.495022	0.261275	2.31272	2.26621	1.40031	1.34954	1.01395	1.17695	0.816358	0.550713	0.572786	0.713752	0.61506	1.63879	0.978128	1.66046	1.44944	0.528395	1.02947	1.09885	1.28278	1.53308	0.721686	0.5722	3.32298	3.16489
chr10	120522834	120523434	Sox2_0h__20140509__GACCGTTG_peak_1352,Sox2_0h__20140514__CACATCCT_peak_964,Sox2_0h+dox__20140509__GCCGCAAC_peak_1430,Sox2_48h+dox__20140514__ATTGTCTG_peak_1084,Sox2_0h-dox__20140507__GATATCCA_peak_511	120523134	601	10.9905	5.16055	4.16798	2.61629	1.48005	4.11484	0.516784	0.995734	0.812994	1.30941	8.84501	2.8324	3.20272	1.37453	0.51141	3.18059	0.648486	0.378602	0.990043	0.871585	7.36811	9.58579	10.3819	2.02566	3.15307	6.4469	1.53001	0.183571	0.842822	0.604332	0.845708	1.25598	0.998405	0.914075	1.11528	0.788853	0.929774	2.03606	0.861968	0.586785	1.17556	1.50591	15.6001	10.384
chr10	120649809	120650409	Sox2_0h__20140509__GACCGTTG_peak_1353	120650109	601	2.59375	0.987602	1.34039	0.533197	0.286035	0.281759	0.23115	0.410099	0.481452	0.352255	2.46079	0.581853	0.547063	0.468052	0.127852	0.706825	0.702083	0.359959	0.375838	0.436043	0.312838	0.306254	0.200044	0.207205	0.262972	0.237013	0.305475	0.367142	0.447634	0.288173	0.434312	0.192229	0.573376	0.399836	0.24649	0.705773	0.73906	0.204838	0.674031	0.578682	1.62943	0.723024	0.499269	0.654311
chr10	121015959	121016559	Sox2_0h__20140509__GACCGTTG_peak_1354,Sox2_0h__20140514__CACATCCT_peak_966,Sox2_0h+dox__20140509__GCCGCAAC_peak_1431,Sox2_0h-dox__20140707__AGTTGCTT_peak_1270	121016259	601	6.25871	2.52851	1.83534	0.773209	0.621945	0.464831	0.518986	0.587178	1.28294	0.239289	3.97453	1.91554	1.72085	0.599878	0.127852	1.34296	0.594889	0.415824	0.699757	0.261275	0.788519	1.15416	0.703028	0.379045	0.771916	0.841725	0.408179	0.183571	0.478447	0.548361	0.399243	1.0621	0.789226	0.746381	0.634455	0.441576	0.73906	0.591898	0.783402	0.821058	0.45387	0.361512	5.94049	1.66408
chr10	121017029	121017629	Sox2_0h__20140509__GACCGTTG_peak_1355,Sox2_48h+dox__20140514__ATTGTCTG_peak_1085	121017329	601	4.92071	2.95508	1.20066	1.22243	0.821442	0.878174	0.403411	0.703688	0.887949	0.578186	3.71918	1.37113	1.38348	0.672453	0.255705	2.12042	1.07992	0.496524	0.409471	0.784077	2.82269	2.13414	1.18301	0.730628	1.26645	1.26665	0.459531	0.550713	0.803356	0.837795	0.902353	1.15172	0.742001	0.725732	0.363658	0.615214	1.02947	1.17626	1.10501	1.25129	0.45387	0.723024	6.47921	1.5411
chr10	121454886	121455486	Sox2_0h__20140509__GACCGTTG_peak_1356	121455186	601	5.02743	2.79743	2.75891	3.25583	1.41993	2.99923	1.73583	1.69788	1.55103	0.239289	2.47871	1.82045	1.66229	2.31064	0.127852	2.26196	0.594889	0.515103	0.614206	0.697568	3.55407	5.45328	3.44615	6.55152	7.97031	3.01544	5.30897	1.10143	0.746056	4.24369	3.28571	0.558761	0.546428	0.893426	0.751623	0.437836	0.680526	1.07145	1.06404	0.891781	1.36161	0.5722	2.85666	3.19678
chr10	122012712	122013312	Sox2_0h__20140509__GACCGTTG_peak_1357	122013012	601	5.23802	3.06635	0.776761	1.2756	0.721693	0.497727	0.4623	0.525066	0.951394	0.528382	2.37029	1.3529	1.04375	1.25603	0.639262	1.48418	1.35057	0.806812	1.14286	1.56865	1.31992	1.59442	1.12869	0.520718	0.57435	0.907067	0.61095	0.367142	0.548726	0.576347	0.87403	0.768915	0.694775	0.494424	0.402714	0.351017	1.1118	0.614515	0.48242	0.273686	1.0938	0.933712	2.41394	1.13862
chr10	122505939	122506539	Sox2_0h__20140509__GACCGTTG_peak_1359	122506239	601	2.7579	1.80982	1.48484	2.46374	1.19402	2.47433	0.691248	1.46332	1.05807	0.415416	2.46168	1.35191	1.20306	1.28566	2.04564	1.48418	2.31798	1.51434	1.19478	0.871085	0.839948	0.679512	0.703028	0.534449	0.233534	0.670054	0.459531	0.367142	0.368702	1.02991	0.335853	1.43193	1.00508	0.893426	1.10572	0.437836	1.0121	0.804276	0.817598	1.70474	0.907741	0.723024	0.739052	0.664373
chr1	22100538	22101138	Sox2_0h__20140509__GACCGTTG_peak_135,Sox2_0h+dox__20140509__GCCGCAAC_peak_124b,Sox2_0h+dox__20140509__GCCGCAAC_peak_124a,Sox2_MEF_peak_2478,Sox2_48h+dox__20140514__ATTGTCTG_peak_98,Sox2_0h-dox__20140507__GATATCCA_peak_59	22100838	601	6.53082	1.81755	1.12962	0.533197	0.435658	0.314655	0.57347	0.761171	0.663084	0.654705	4.39296	1.63224	2.89463	0.906479	0.383557	2.12042	1.18712	0.539939	1.75707	4.53019	1.73418	3.00887	2.18323	0.8153	0.915166	1.82225	0.459531	0.183571	1.17828	0.947215	1.18156	0.436584	0.553099	0.378353	0.363658	0.351017	0.680526	0.487089	0.615813	0.695819	0.825981	0.512337	1.43934	0.892268
chr10	122999240	122999840	Sox2_0h__20140509__GACCGTTG_peak_1360,Sox2_0h+dox__20140509__GCCGCAAC_peak_1434,Sox2_0h-dox__20140507__GATATCCA_peak_512	122999540	601	4.52807	3.52384	0.987531	1.24131	0.485532	1.00547	0.290039	0.352616	0.994626	0.239289	2.78961	1.21839	2.23863	0.234026	0.383557	1.55492	0.702083	0.0868932	1.62253	0.435793	0.867089	1.74369	0.854499	0.632434	1.30636	1.19318	0.662302	0.550713	0.368702	0.357506	0.621806	0.122178	0.168625	0.315572	0.2977	0.264198	0.340263	0.119887	0.414027	0.336306	0.639926	0.5722	0.224268	0.373104
chr10	125902512	125903112	Sox2_0h__20140509__GACCGTTG_peak_1365,Sox2_0h+dox__20140509__GCCGCAAC_peak_1439	125902812	601	5.115	3.25492	2.54341	0.601772	0.485532	0.577822	0.405614	0.876138	0.406497	0.46522	3.08036	0.71241	1.57208	0.365852	0.255705	1.06022	0.324243	0.26068	0.647839	0.435292	1.76132	0.893856	1.10312	0.62973	0.486036	1.11121	0.459531	0.183571	0.373028	0.53626	0.468041	0.472433	0.357526	0.27344	0.207434	0.351017	0.489812	0.28225	0.352418	0.609992	0.721686	0.361512	0.574889	0.357159
chr10	126301688	126302288	Sox2_0h__20140509__GACCGTTG_peak_1367	126301988	601	7.53485	3.76184	0.992254	1.43163	0.535407	0.464831	0.632359	0.876138	0.43822	0.830832	3.28105	1.5209	1.69975	0.774654	0.383557	1.55487	2.10891	0.813005	1.77535	0.870835	1.83989	1.77245	1.7774	0.449777	0.778445	0.882709	0.765006	0.734284	0.588192	0.548361	1.21529	0.314406	0.357526	0.452292	0.610148	0.437836	0.77154	0.332265	0.690987	0.821058	0.825981	0.5722	4.97913	3.28243
chr10	126435019	126435619	Sox2_0h__20140509__GACCGTTG_peak_1368,Sox2_0h__20140514__CACATCCT_peak_977	126435319	601	6.56628	3.35073	1.76901	1.39387	0.90798	1.80784	0.691248	0.938251	1.68943	0.880637	3.46472	1.78498	2.77277	1.85591	0.51141	2.75645	2.10891	0.850227	1.89454	0.261275	2.09559	3.17743	2.02027	0.995044	1.62821	2.94159	1.27325	0.367142	0.322482	0.562984	0.762079	0.941571	1.32872	0.871943	0.751623	0.702034	1.16165	1.31876	0.920186	1.00081	0.825981	0.964811	4.85373	3.54765
chr1	22466569	22467169	Sox2_0h__20140509__GACCGTTG_peak_136,Sox2_0h+dox__20140509__GCCGCAAC_peak_126,Sox2_0h-dox__20140507__GATATCCA_peak_60,Sox2_96h__20140617__CGCCTTCC_peak_7,Sox2_0h__20140514__CACATCCT_peak_85,Sox2_48h+dox__20140514__ATTGTCTG_peak_99,Sox2_MEF_peak_2506,Sox2_48h+dox__20140617__CAGCAAGG_peak_53,Sox2_0h-dox__20140707__AGTTGCTT_peak_143,Sox2_0h+dox__20140617__ATAGCGTC_peak_18,Sox2_48h-dox__20160201__TTA…	22466869	601	15.598	10.8559	4.30062	2.26994	0.944644	0.67651	0.920195	1.05167	0.738039	1.52198	16.5549	7.48129	9.89751	2.46911	2.4292	7.70401	6.99385	1.16058	3.48344	6.62365	5.5768	10.644	8.2587	2.35249	4.81133	9.20097	1.88948	1.285	2.18572	2.84291	5.64209	0.698864	0.64755	0.589012	0.49298	0.796332	0.962254	1.52636	0.84162	0.641302	1.62943	0.964811	10.3564	5.9609
chr10	127785329	127785929	Sox2_0h__20140509__GACCGTTG_peak_1371	127785629	601	4.42544	2.82835	1.27171	1.18814	0.808231	0.530623	0.346725	1.16664	0.919672	0.591543	2.46123	1.31348	3.05158	1.27233	0.639262	1.55498	1.24071	0.651668	1.17943	1.74242	1.64276	1.62511	1.76015	1.10135	1.02245	1.36447	1.07048	0.550713	0.836069	0.604332	0.713519	0.628812	0.357526	0.430809	0.24649	0.615214	0.82139	0.537103	0.390005	0.875575	1.73372	0.512337	1.22863	1.57218
chr10	127906032	127906632	Sox2_0h__20140509__GACCGTTG_peak_1375,Sox2_48h+dox__20140514__ATTGTCTG_peak_1098,Sox2_0h__20140514__CACATCCT_peak_985,Sox2_0h-dox__20140507__GATATCCA_peak_514,Sox2_0h+dox__20140509__GCCGCAAC_peak_1444	127906332	601	5.48566	1.39871	0.634673	0.91384	0.821442	0.248864	0.806823	0.703688	0.738039	0.176127	3.8473	1.4056	1.64119	0.599878	0.255705	2.40321	1.40949	0.614446	0.73339	0.435793	0.938513	0.939811	0.757351	0.485352	1.03945	0.302356	0.86771	0.183571	0.568459	0.632317	0.720265	0.506635	0.384475	0.809996	0.207434	0.528395	0.680526	0.367201	0.804033	0.492855	0.639926	0.5722	8.20806	1.67625
chr10	128094993	128095593	Sox2_0h__20140509__GACCGTTG_peak_1377,Sox2_48h+dox__20140514__ATTGTCTG_peak_1100,Sox2_0h+dox__20140509__GCCGCAAC_peak_1448,Sox2_0h-dox__20140507__GATATCCA_peak_516	128095293	601	5.06164	3.33527	2.04847	0.997819	0.585281	1.70486	1.44359	1.41046	2.07572	1.22316	4.2478	2.17566	2.35812	0.599878	0.767115	2.75666	0.919132	0.763396	1.00833	1.39339	2.90411	3.58314	3.30618	0.760585	1.08329	2.24718	1.37332	0.367142	1.49887	1.07126	1.44728	0.959496	1.12648	1.04047	1.08838	0.611475	0.979624	3.22262	1.35456	1.36843	0.45387	1.38619	15.8846	10.5267
chr10	128900571	128901171	Sox2_0h__20140509__GACCGTTG_peak_1379,Sox2_0h__20140514__CACATCCT_peak_987	128900871	601	3.11633	3.75411	2.82523	1.30989	1.35685	2.57731	0.987895	0.821741	1.11281	2.19005	3.62912	1.74556	2.25736	0.876854	2.55705	2.40321	1.18978	0.850353	0.971758	1.82943	6.00964	5.95283	6.03205	1.20225	1.53989	1.81375	0.86771	1.285	0.836069	0.534999	0.762079	3.17003	1.76042	1.56503	2.221	1.48341	0.489812	2.09564	1.31019	1.31391	1.36161	1.02467	4.38163	3.7852
chr10	129813978	129814578	Sox2_0h__20140509__GACCGTTG_peak_1381,Sox2_0h__20140514__CACATCCT_peak_989	129814278	601	4.92887	2.95508	1.34039	2.03341	1.00773	1.27721	0.689045	0.761171	0.812994	0.641348	3.02703	1.27505	2.08749	1.88553	0.767115	1.9083	1.07726	0.930927	2.32229	0.523051	1.44848	1.83945	1.37731	0.927016	1.43655	1.54426	1.53001	0.550713	0.678204	0.877882	0.797148	0.612535	0.478925	0.263116	0.54419	0.351017	0.912404	0.367201	0.913404	0.883678	0.825981	0.723024	2.36644	1.83825
chr10	129847236	129847836	Sox2_0h__20140509__GACCGTTG_peak_1383,Sox2_0h+dox__20140509__GCCGCAAC_peak_1450	129847536	601	8.53357	5.34139	1.76429	0.963531	0.572071	0.347551	0.346725	0.935165	0.588129	0.30245	3.81012	2.30919	3.45224	1.19976	0.51141	2.54432	1.84359	0.446852	1.31396	0.522801	4.06404	4.15162	3.17195	3.34795	2.16462	3.79916	1.73542	0.183571	0.557379	0.672404	0.950913	0.192229	0.600325	0.41016	0.583246	0.437836	0.730376	0.332265	0.708227	0.336306	0.639926	0.723024	0.707065	0.805808
chr10	130003998	130004598	Sox2_0h__20140509__GACCGTTG_peak_1384,Sox2_0h-dox__20140507__GATATCCA_peak_517,Sox2_0h__20140514__CACATCCT_peak_990	130004298	601	8.62521	7.07087	1.8377	1.8396	0.671819	1.25433	0.514581	0.410099	1.06958	0.352255	3.191	2.57129	2.25736	1.78333	0.767115	2.19098	1.18978	0.353766	1.02368	0.174267	1.92131	3.34582	2.13466	1.29503	2.89466	3.07266	2.28974	0.734284	0.423574	0.549622	0.775571	0.332331	0.843123	0.399836	0.168378	0.618954	0.680526	1.03173	0.42081	0.789749	0.45387	0.361512	2.89223	1.94277
chr10	130004949	130005549	Sox2_0h__20140509__GACCGTTG_peak_1385	130005249	601	6.85504	4.35379	2.89391	2.0831	0.635155	1.81213	1.20803	1.11224	0.951394	0.365612	3.00822	1.61401	1.37293	0.847229	0.255705	2.19098	1.45776	0.390988	1.04196	0.435793	2.68698	3.37265	2.82044	1.42048	2.476	3.61976	1.8842	0.550713	0.46304	0.617694	0.902353	1.16965	0.917296	0.431643	0.49298	0.528395	1.02079	0.826892	0.899555	0.516062	0.45387	0.663162	3.65486	3.00877
chr11	3278393	3278993	Sox2_0h__20140509__GACCGTTG_peak_1395	3278693	601	6.92754	2.12513	0.708078	0.738922	1.43018	0.798079	0.695653	1.0563	0.43822	1.48554	2.46123	0.994717	0.855149	1.30196	1.15067	1.34291	1.13618	0.701339	1.02368	1.21987	1.30563	0.71968	0.400088	0.308104	0.262972	0.670054	0.562235	0.367142	0.568459	0.589709	0.419481	1.76097	0.499203	0.851294	0.961652	1.22669	0.721691	1.12146	0.790184	0.555475	1.62943	0.964811	1.45322	0.616944
chr11	3472504	3473104	Sox2_0h__20140509__GACCGTTG_peak_1397,Sox2_0h+dox__20140509__GCCGCAAC_peak_1456,Sox2_0h__20140514__CACATCCT_peak_1006	3472804	601	2.87277	1.82528	1.76901	1.34417	1.39351	0.840989	1.22345	1.34835	1.28294	0.415416	5.6509	1.57558	2.43778	0.702078	0.383557	1.83771	0.970068	0.58961	0.751675	0.783576	1.79846	2.42513	1.98319	1.39593	2.05734	2.23094	1.63535	2.38642	1.41318	0.961838	1.05612	0.454508	0.526151	0.483266	0.634455	0.618954	1.02079	0.909085	0.896447	1.06343	0.45387	0.361512	0.486985	0.567851
chr11	3947417	3948017	Sox2_0h__20140509__GACCGTTG_peak_1398b,Sox2_0h__20140509__GACCGTTG_peak_1398a	3947717	601	2.96441	2.52851	1.76429	1.5345	0.422448	0.615007	0.634562	1.05167	0.513175	0.46522	2.71614	1.29426	1.29327	0.774654	0.383557	1.06012	1.13352	0.446852	0.785308	0.348534	1.70419	1.15994	0.740103	0.995044	1.65567	1.05399	2.13832	0.550713	0.478447	0.521637	0.783656	0.384457	1.03202	0.504749	0.661358	0.792593	1.44338	0.494628	0.810815	0.789749	0.45387	0.361512	2.20423	1.24188
chr11	3954733	3955333	Sox2_0h__20140509__GACCGTTG_peak_1399,Sox2_0h+dox__20140509__GCCGCAAC_peak_1457,Sox2_0h__20140514__CACATCCT_peak_1008,Sox2_48h+dox__20140514__ATTGTCTG_peak_1121,Sox2_0h-dox__20140707__AGTTGCTT_peak_1308	3955033	601	6.89741	6.0678	1.84006	1.84308	0.535407	1.45171	0.691248	1.46332	0.994626	0.289093	3.75636	2.25352	3.68885	1.88553	0.255705	2.54456	0.75568	0.415824	1.28033	0.174267	2.36271	3.14866	2.77762	1.19954	1.08132	1.90384	1.17319	0.550713	0.283016	0.644419	0.685197	0.558761	0.600325	0.778189	0.414868	0.264198	0.87124	0.699466	0.694379	1.72794	0.825981	0.512337	3.55922	2.2013
chr1	5681410	5682010	Sox2_0h__20140509__GACCGTTG_peak_14	5681710	601	6.86603	5.45266	3.67539	1.70245	0.671819	4.28217	0.870117	0.938251	1.25121	0.844189	2.66282	1.14647	1.32255	2.17881	1.15067	1.69623	1.67215	0.664054	1.07559	0.696818	2.54843	2.40601	2.04326	1.09594	3.26097	3.35839	3.91982	0.183571	0.302749	1.14059	1.80471	0.85689	0.8634	0.546046	0.519882	0.437836	1.36974	1.51128	0.790184	1.03212	0.45387	0.361512	3.17465	2.53537
chr11	4238899	4239499	Sox2_0h__20140509__GACCGTTG_peak_1400	4239199	601	1.38444	2.23639	1.55588	1.51561	0.572071	1.85932	0.867914	0.702145	0.769762	2.01392	2.24306	1.25781	0.586892	1.18346	1.53423	1.62559	0.970068	1.14825	0.904492	1.21962	0.717095	1.55039	0.745852	0.935129	0.837321	1.21754	0.66494	1.10143	0.432227	0.549622	0.608314	2.51196	1.83459	1.59684	2.28177	2.18544	1.71	1.53868	0.60903	0.860471	0.907741	1.80756	3.20632	0.833925
chr11	4705144	4705744	Sox2_0h__20140509__GACCGTTG_peak_1407,Sox2_0h+dox__20140509__GCCGCAAC_peak_1466	4705444	601	7.10143	9.87602	2.6855	1.10068	0.884527	1.52608	1.74244	2.69979	1.83934	0.415416	3.15382	1.57756	1.77123	1.22938	0.383557	1.62561	1.18978	0.49033	0.785308	0.348784	1.39705	2.88258	2.6204	1.06058	1.15917	1.92007	1.52737	1.10143	0.74173	0.907128	0.944167	1.95649	1.09953	1.47128	0.724721	0.528395	1.22019	1.17148	1.80278	1.97842	1.36161	1.29522	8.14505	5.80352
chr1	23970952	23971552	Sox2_0h__20140509__GACCGTTG_peak_140,Sox2_0h-dox__20140707__AGTTGCTT_peak_146,Sox2_0h-dox__20140507__GATATCCA_peak_61,Sox2_0h+dox__20140509__GCCGCAAC_peak_128,Sox2_48h+dox__20140514__ATTGTCTG_peak_102,Sox2_0h__20140514__CACATCCT_peak_88	23971252	601	11.1436	7.86217	3.8104	2.04881	1.09427	1.85075	0.632359	1.17127	0.844717	0.239289	6.74577	4.34101	5.09106	2.39654	0.894967	3.88731	3.73279	0.639218	1.82433	0.348534	4.03405	5.68868	4.98643	2.22475	3.88767	5.65428	2.95732	0.550713	0.384108	0.59097	1.06961	1.02955	1.67957	0.819487	1.23245	0.524655	1.35237	1.48866	0.78001	1.64212	0.825981	0.782887	6.65047	4.49615
chr11	5269633	5270233	Sox2_0h__20140509__GACCGTTG_peak_1412,Sox2_48h+dox__20140514__ATTGTCTG_peak_1131	5269933	601	1.8386	3.63511	4.44743	1.41275	0.485532	3.48409	0.865712	0.820198	1.06958	0.781028	2.48004	1.70911	1.45259	1.14051	1.40638	2.61515	0.975391	0.719981	0.971758	1.39364	1.66275	2.0959	1.38306	0.605181	0.749007	1.32387	0.765006	0.550713	0.636311	0.604332	0.553008	1.44656	0.478925	0.819487	0.519882	0.962491	0.439962	0.614515	0.560986	1.29071	0.45387	1.02467	0.858943	1.05679
chr11	5694977	5695577	Sox2_0h__20140509__GACCGTTG_peak_1415,Sox2_0h+dox__20140509__GCCGCAAC_peak_1475,Sox2_48h+dox__20140514__ATTGTCTG_peak_1135,Sox2_0h__20140514__CACATCCT_peak_1018,Sox2_48h+dox__20140617__CAGCAAGG_peak_698,Sox2_0h-dox__20140507__GATATCCA_peak_524	5695277	601	9.30378	5.60258	3.67539	1.85849	1.00773	1.93084	1.10347	1.05476	0.694807	0.176127	5.63431	3.00337	4.01804	2.61724	1.15067	4.52347	1.89186	0.657861	1.5187	0.174267	2.63555	3.32477	1.74032	0.9732	1.39467	1.78127	1.47602	0.550713	0.24355	0.397593	0.419481	0.594611	0.593653	0.472941	0.466078	0.437836	0.630676	1.2989	0.588399	0.852368	1.19809	0.5722	6.07139	5.36578
chr11	5840579	5841179	Sox2_0h__20140509__GACCGTTG_peak_1418	5840879	601	4.09714	2.24412	1.12962	0.860669	0.671819	1.4088	0.695653	0.938251	0.663084	0.365612	2.5347	1.35092	2.43541	1.11088	0.51141	1.6962	1.45776	0.738561	0.852574	0.435793	1.14564	1.4662	1.17727	0.57252	0.799384	1.16844	0.81372	0.367142	0.377355	0.673665	0.5665	0.785192	0.573376	0.736057	0.649204	0.875672	0.77154	0.811815	0.650009	1.34522	1.36161	0.512337	2.86894	2.40525
chr11	6235438	6236038	Sox2_0h__20140509__GACCGTTG_peak_1421	6235738	601	2.09032	4.0926	1.41143	2.42945	1.08106	0.779487	0.691248	0.292046	0.588129	0.289093	2.04192	0.619296	1.60136	1.74038	0.127852	1.06014	2.3769	0.539939	1.80898	0.523051	0.632821	0.459381	0.654455	0.62973	0.349315	0.367698	0.559597	0.183571	0.357622	0.301536	0.66362	0.348608	0.620602	0.599337	0.324602	0.264198	1.0121	0.247314	0.90323	0.852368	0.721686	0.5722	0.552275	0.400815
chr11	6555261	6555861	Sox2_0h__20140509__GACCGTTG_peak_1424,Sox2_48h+dox__20140514__ATTGTCTG_peak_1142,Sox2_0h+dox__20140509__GCCGCAAC_peak_1483	6555561	601	1.94531	1.41417	0.92121	0.689231	0.68503	0.826686	0.972476	0.410099	0.887949	0.239289	3.06288	1.31447	1.68102	0.804279	0.255705	2.96855	1.46309	0.32893	0.461389	0.696818	0.581392	0.97998	0.99447	1.05787	1.29983	0.964291	1.88684	0.550713	1.25964	1.27674	1.30026	0.314406	0.263075	0.27344	0.207434	0.264198	1.17034	0.746722	0.321613	0.735232	0.721686	0.933712	0.938433	0.73152
chr11	6744986	6745586	Sox2_0h__20140509__GACCGTTG_peak_1425	6745286	601	6.68806	4.60725	3.18281	3.34329	1.91571	5.10885	1.27793	1.40429	1.43285	0.943798	3.191	1.54012	2.88171	2.25139	1.66208	2.33223	2.75207	1.47087	2.66156	0.958344	2.48985	2.82136	2.73479	1.67387	3.75748	5.33569	5.89617	0.367142	0.432227	1.09924	2.22419	2.3018	1.71319	1.27094	0.532036	0.351017	2.69605	1.43111	1.1768	1.51688	0.639926	0.5722	3.3233	2.48583
chr1	25020350	25020950	Sox2_0h__20140509__GACCGTTG_peak_143	25020650	601	8.55803	2.80516	1.4138	0.997819	0.957854	0.629311	0.638967	0.641575	0.769762	1.05676	3.3366	1.20214	2.08749	1.66781	0.894967	2.26172	2.70646	0.701276	1.39951	1.74392	1.9456	2.205	1.97744	0.567111	0.633226	1.51178	0.559597	0.367142	0.607925	0.617694	0.875369	0.540837	1.24787	0.430809	0.661358	0.437836	1.78364	0.409677	0.790184	0.609992	1.36161	0.512337	3.58311	1.92849
chr11	7750894	7751494	Sox2_0h__20140509__GACCGTTG_peak_1433,Sox2_48h+dox__20140514__ATTGTCTG_peak_1149,Sox2_0h-dox__20140707__AGTTGCTT_peak_1320,Sox2_0h+dox__20140509__GCCGCAAC_peak_1493,Sox2_96h__20140617__CGCCTTCC_peak_88,Sox2_0h-dox__20140507__GATATCCA_peak_530,Sox2_0h__20140514__CACATCCT_peak_1030,Sox2_48h+dox__20140617__CAGCAAGG_peak_703	7751194	601	10.8316	6.89776	1.97742	2.70723	0.485532	0.925373	1.08365	0.818655	0.919672	0.428773	5.05014	3.9646	4.20663	1.18346	1.02282	3.46322	3.5184	0.676503	1.50335	0.435542	3.46695	4.37947	4.38055	1.85653	5.53681	7.46842	5.34449	0.367142	0.46304	0.920491	0.97115	0.628812	0.357526	0.535722	0.324602	0.702034	1.69263	0.776878	0.520007	0.695819	1.01204	0.663162	3.86361	3.40666
chr11	7775275	7775875	Sox2_0h__20140509__GACCGTTG_peak_1434,Sox2_0h+dox__20140617__ATAGCGTC_peak_264,Sox2_0h+dox__20140509__GCCGCAAC_peak_1494,Sox2_0h-dox__20140707__AGTTGCTT_peak_1321,Sox2_48h+dox__20140617__CAGCAAGG_peak_704,Sox2_0h-dox__20140507__GATATCCA_peak_531,Sox2_48h+dox__20140514__ATTGTCTG_peak_1150,Sox2_0h__20140514__CACATCCT_peak_1031	7775575	601	10.1559	5.78342	2.40133	1.42815	0.758357	1.51606	0.743528	1.28778	1.38961	0.352255	7.81961	4.92187	5.60885	1.74038	1.15067	3.3924	3.24775	0.775783	2.01372	0.261526	4.26261	4.74887	2.506	2.3527	6.5802	4.75572	3.87638	0.917855	0.386008	0.904607	1.06286	0.610888	0.573376	0.378353	0.841889	0.528395	0.879925	0.874149	0.845011	0.938195	0.825981	0.782887	3.14007	1.63219
chr11	7829655	7830255	Sox2_0h__20140509__GACCGTTG_peak_1435,Sox2_0h+dox__20140509__GCCGCAAC_peak_1495,Sox2_0h-dox__20140507__GATATCCA_peak_532	7829955	601	1.15187	2.37859	0.776761	0.396047	0.33591	0.183072	0.172261	0.469125	0.331542	0.415416	2.91639	1.18094	2.90518	0.599878	0.127852	1.27227	0.324243	0.211008	0.290286	0.958594	1.01994	1.04505	1.20601	0.207205	0.300909	0.79262	0.459531	1.10143	4.40711	0.589709	0.559754	0.192229	0.451977	0.263116	0.168378	0.615214	0.580826	0.37474	0.560986	0.695819	0.45387	0.361512	1.21603	0.899409
chr11	8163671	8164271	Sox2_0h__20140509__GACCGTTG_peak_1437	8163971	601	5.4979	4.19614	1.97506	1.39387	0.572071	0.629311	0.4623	0.994191	0.556407	0.515025	2.15079	1.29525	2.35575	1.62188	0.255705	1.34288	1.40417	0.577161	0.870859	0.348784	1.31278	1.16187	1.14019	1.64142	1.83033	1.72405	3.05475	1.10143	0.397088	0.64568	0.762079	0.628812	0.546428	0.462617	0.324602	0.528395	1.30252	0.522025	0.585008	0.695819	0.907741	0.5722	1.67717	1.23474
chr11	8754404	8755004	Sox2_0h__20140509__GACCGTTG_peak_1443,Sox2_0h+dox__20140509__GCCGCAAC_peak_1509,Sox2_48h+dox__20140617__CAGCAAGG_peak_710,Sox2_48h+dox__20140514__ATTGTCTG_peak_1164,Sox2_0h__20140514__CACATCCT_peak_1037,Sox2_0h-dox__20140707__AGTTGCTT_peak_1329,Sox2_0h-dox__20140507__GATATCCA_peak_536	8754704	601	11.4638	9.9641	5.58177	3.6638	1.55635	6.20443	1.97138	1.52389	1.9143	0.654705	6.43754	3.64287	4.82518	2.11956	0.767115	6.29049	1.99906	0.887512	1.28033	0.522801	4.29401	8.47742	6.13554	3.44073	4.37961	6.21879	4.33064	0.183571	0.682531	1.13933	2.09874	1.23805	0.883677	0.97769	0.998113	0.528395	1.84218	1.24889	0.988578	1.31391	0.639926	0.361512	10.7047	4.41724
chr11	8930004	8930604	Sox2_0h__20140509__GACCGTTG_peak_1446	8930304	601	2.52125	1.39871	1.27171	0.689231	0.708483	0.582111	0.577875	0.820198	0.43822	0.591543	2.98986	1.23859	1.44204	1.34491	0.127852	0.848152	1.29963	0.397181	0.751675	0.61006	0.652816	1.15416	0.745852	0.397976	0.527913	0.375818	1.01649	0.367142	0.517913	0.589709	0.691943	0.436584	0.890348	0.430809	0.453924	0.796332	0.87124	0.711786	0.612421	0.789749	0.639926	0.933712	1.61447	1.00895
chr11	9873979	9874579	Sox2_0h__20140509__GACCGTTG_peak_1449,Sox2_48h__20140616__ATTATGTT_peak_953	9874279	601	3.56357	3.80049	2.04611	1.77103	1.56659	0.873885	0.514581	1.22721	0.769762	0.30245	1.42191	1.615	2.43541	2.39654	0.255705	1.76689	1.78467	0.577161	0.751675	0.436043	2.09845	2.98027	1.32874	2.72883	3.45854	3.9631	3.11138	0.183571	0.427901	0.796447	1.00081	0.768915	1.1737	0.325897	0.24649	0.351017	1.59293	0.409677	0.585008	1.06343	0.907741	0.5722	0.881558	0.544766
chr1	25049596	25050196	Sox2_0h__20140509__GACCGTTG_peak_144,Sox2_MEF_peak_2753,Sox2_0h__20140514__CACATCCT_peak_90	25049896	601	7.53893	3.09727	2.40133	1.75911	0.758357	0.51632	0.521189	1.16818	0.513175	0.578186	3.97453	2.17863	2.16715	1.40416	0.639262	1.27219	1.72841	1.08607	1.3476	2.17846	1.85703	2.4902	2.47468	0.681531	0.673133	1.08686	0.916424	0.367142	0.636311	0.781824	0.468041	0.979068	0.627273	0.746381	0.363658	0.615214	1.30252	0.606976	0.718401	0.852368	1.91978	0.5722	4.68279	3.15945
chr11	9972084	9972684	Sox2_0h__20140509__GACCGTTG_peak_1451,Sox2_0h-dox__20140707__AGTTGCTT_peak_1339,Sox2_0h__20140514__CACATCCT_peak_1046,Sox2_48h+dox__20140617__CAGCAAGG_peak_713,Sox2_48h__20140616__ATTATGTT_peak_954	9972384	601	9.25575	6.06007	3.54039	4.04793	1.60622	4.46811	1.79692	0.936708	3.27219	0.365612	3.44679	2.98712	2.12732	3.11194	1.02282	3.1098	1.34525	0.887449	2.20017	0.348534	3.07839	3.87413	5.40951	2.31733	6.94454	6.88806	6.36626	0.183571	0.594946	1.97839	3.36259	0.804764	0.789226	0.683601	0.207434	0.437836	1.15297	1.1016	0.810815	2.5409	0.45387	0.361512	8.26526	6.52623
chr11	10103208	10103808	Sox2_0h__20140509__GACCGTTG_peak_1454	10103508	601	4.10122	1.68309	0.56599	1.08528	1.09427	0.446239	0.34232	0.758085	0.406497	0.352255	2.49752	1.18292	1.48187	0.570253	0.255705	0.777541	0.972729	0.595803	1.05731	1.0461	1.48277	1.4662	1.18301	0.468917	0.624727	0.678174	0.765006	3.85499	1.17396	0.7551	0.803894	0.192229	0.526151	0.49359	0.24649	0.705773	0.730376	0.28225	0.523398	0.758439	0.721686	0.512337	3.08356	1.07107
chr11	10625270	10625870	Sox2_0h__20140509__GACCGTTG_peak_1458,Sox2_0h__20140514__CACATCCT_peak_1050	10625570	601	3.55542	2.96281	1.0633	1.87737	1.41697	0.929662	0.865712	0.992648	1.05807	0.528382	2.97238	1.2588	1.80869	1.66483	0.127852	1.62559	1.78201	0.85642	1.92817	0.261526	0.632821	0.698632	0.448661	0.444368	0.330347	0.17979	0.61095	0.183571	0.353295	0.384231	0.524686	0.542484	0.694775	0.672442	0.556343	0.441576	1.16165	0.317187	0.615813	1.03212	1.17556	0.512337	0.564878	0.431447
chr11	10729564	10730164	Sox2_0h__20140509__GACCGTTG_peak_1459,Sox2_0h__20140514__CACATCCT_peak_1051	10729864	601	3.62384	2.10966	1.41143	1.34417	0.771568	0.281759	0.686842	0.992648	0.994626	0.289093	3.08213	1.1647	1.04375	0.96573	0.383557	1.41354	1.61855	0.794425	1.5187	0.697568	1.00994	1.70352	1.35748	0.534449	0.915166	1.33199	1.01913	0.367142	0.333562	0.837795	1.75481	0.768915	0.789226	0.641469	0.402714	0.528395	0.82139	0.734403	0.492594	0.578682	1.46591	1.08454	4.39746	1.84414
chr11	10967872	10968472	Sox2_0h__20140509__GACCGTTG_peak_1460,Sox2_0h+dox__20140509__GCCGCAAC_peak_1521	10968172	601	6.07383	1.55636	1.0633	0.792094	0.858106	0.680799	0.809026	0.877681	0.406497	0.74458	2.58935	1.23859	1.49242	0.774654	0.51141	1.13083	0.919132	0.657861	1.12751	1.30838	1.69419	2.14764	1.42588	0.384454	0.673133	0.923306	1.27325	0.550713	0.800929	0.617694	0.740503	0.402382	0.890348	0.515073	0.959057	0.351017	0.970939	0.57204	0.75938	0.883678	0.639926	1.02467	2.39133	1.45172
chr11	11039255	11039855	Sox2_0h__20140509__GACCGTTG_peak_1461,Sox2_48h+dox__20140617__CAGCAAGG_peak_716	11039555	601	4.31464	2.52851	1.97742	1.18814	0.944644	1.33872	0.809026	0.761171	1.1013	0.30245	2.35237	0.826717	1.5006	1.11088	0.127852	2.12021	1.29963	0.844034	1.3476	0.435793	1.18992	1.35709	1.13444	0.935129	1.76296	1.52802	1.27589	0.917855	0.46304	0.659042	0.763418	0.786839	0.8634	0.609661	0.402714	0.264198	1.07064	0.699466	0.424201	0.703922	0.825981	0.361512	1.81321	1.55624
chr11	11821889	11822489	Sox2_0h__20140509__GACCGTTG_peak_1463,Sox2_0h+dox__20140509__GCCGCAAC_peak_1523	11822189	601	5.20256	2.97054	1.90874	1.96135	1.29376	4.90146	1.9191	1.28778	1.40112	0.352255	3.79264	2.10176	2.47761	1.09756	0.255705	1.62575	1.24071	0.242037	1.28033	0.261275	3.89546	4.30861	3.38925	1.20225	1.30636	2.4432	1.88684	0.917855	0.616578	0.521637	1.01296	2.30015	1.46372	1.41799	1.24201	0.705773	1.66015	3.30003	2.15859	1.43105	1.0938	1.59687	23.2127	18.8647
chr11	11881623	11882223	Sox2_0h__20140509__GACCGTTG_peak_1465,Sox2_0h+dox__20140509__GCCGCAAC_peak_1526,Sox2_0h-dox__20140507__GATATCCA_peak_545,Sox2_48h+dox__20140514__ATTGTCTG_peak_1181	11881923	601	7.13564	8.33512	3.52858	0.533197	1.02094	1.40451	1.10567	0.938251	0.994626	2.30301	3.93647	1.96923	4.40815	1.11088	0.255705	2.89794	1.18978	0.322737	0.904492	1.91719	1.81275	3.66541	4.3748	1.09865	0.584819	1.58524	0.662302	4.58928	8.97452	0.86452	0.964405	0.715141	0.620602	0.914909	0.24649	0.618954	1.5106	2.04084	0.786793	0.789749	0.639926	0.723024	12.0581	8.24192
chr11	11904848	11905448	Sox2_0h__20140509__GACCGTTG_peak_1466,Sox2_48h+dox__20140514__ATTGTCTG_peak_1182,Sox2_0h+dox__20140509__GCCGCAAC_peak_1527,Sox2_0h-dox__20140507__GATATCCA_peak_546,Sox2_0h__20140514__CACATCCT_peak_1055	11905148	601	6.42694	4.6459	2.12187	0.807497	0.771568	1.85075	0.584484	1.69942	0.919672	0.352255	6.14457	2.15744	2.84662	0.936104	0.639262	2.3326	1.19244	0.378602	0.681472	0.174267	2.02558	5.75937	3.56629	0.659687	2.24443	2.32064	1.47338	0.367142	0.353295	0.784346	1.09793	0.977421	0.762278	0.441968	0.414868	0.528395	1.36974	0.966639	0.906621	0.492855	1.91978	0.723024	10.4307	6.8909
chr11	11941198	11941798	Sox2_0h__20140509__GACCGTTG_peak_1467,Sox2_0h+dox__20140509__GCCGCAAC_peak_1528	11941498	601	8.83332	10.4371	1.27171	0.636059	0.671819	0.840989	0.514581	0.818655	0.556407	0.578186	3.11665	1.12626	2.77514	0.599878	0.383557	0.98956	1.40949	0.242037	0.614206	0.784327	1.84274	2.78488	1.52878	0.703375	0.410161	0.661935	0.305475	0.183571	0.998259	0.713752	0.573246	0.174304	0.789226	0.578688	0.336756	0.264198	0.439962	0.444613	0.817598	0.586785	0.825981	0.361512	3.74986	1.44206
chr11	12380821	12381421	Sox2_0h__20140509__GACCGTTG_peak_1468,Sox2_0h+dox__20140509__GCCGCAAC_peak_1530	12381121	601	0.915221	0.837682	1.48248	0.498909	0.522196	0.215968	0.582281	0.820198	1.05807	0.289093	1.85915	1.05138	2.02893	0.234026	0.255705	0.636187	0.704745	0.297902	0.495022	0.609809	1.06422	0.740729	1.40606	0.567111	0.273441	1.16032	0.356827	0.550713	1.33235	0.507013	0.384413	0.192229	0.310301	0.54688	0.2977	0.351017	0.390113	0.28225	0.588399	0.461546	0.639926	0.5722	0.817584	0.906955
chr11	12469525	12470125	Sox2_0h__20140509__GACCGTTG_peak_1471,Sox2_0h-dox__20140507__GATATCCA_peak_548,Sox2_0h+dox__20140509__GCCGCAAC_peak_1534,Sox2_48h+dox__20140514__ATTGTCTG_peak_1185	12469825	601	7.2436	7.35525	4.51612	1.43163	0.758357	0.479135	0.575673	0.351072	0.663084	1.48554	2.91639	2.02688	4.03914	0.833904	0.639262	2.54456	0.865535	0.558581	0.647839	1.13261	2.17557	4.5305	3.60337	0.727924	0.42913	1.19318	0.913786	0.367142	0.258956	0.644419	0.775571	0.436584	0.404752	0.841804	0.414868	0.788853	0.439962	0.911843	0.571442	0.578682	0.825981	1.02467	6.43948	5.59664
chr11	12521876	12522476	Sox2_0h__20140509__GACCGTTG_peak_1472,Sox2_MEF_peak_19142	12522176	601	4.57044	2.6707	2.04847	0.498909	0.522196	0.399039	0.23115	0.702145	0.513175	0.30245	3.15427	1.14449	1.55098	1.0383	0.51141	1.62556	0.972729	0.651668	1.58596	1.82993	1.64705	2.20692	1.97744	0.520718	0.719569	1.01339	0.81372	0.550713	0.592519	0.70165	0.643383	0.454508	0.478925	0.378353	0.676106	0.528395	1.34368	0.529564	0.48242	0.547372	1.01204	0.512337	3.49684	2.65246
chr11	13519430	13520030	Sox2_0h__20140509__GACCGTTG_peak_1476,Sox2_0h+dox__20140509__GCCGCAAC_peak_1538,Sox2_0h-dox__20140707__AGTTGCTT_peak_1364,Sox2_0h-dox__20140507__GATATCCA_peak_550	13519730	601	6.77562	6.0678	1.05858	1.25672	0.385784	0.413343	0.405614	0.761171	0.588129	0.176127	3.372	3.45466	3.77906	1.43378	0.51141	1.48415	2.05265	0.546132	0.528655	0.697068	2.80554	2.93625	3.39757	2.05562	1.11076	1.83037	1.37596	0.183571	0.239223	0.70039	0.377667	0.524559	0.499203	0.798838	0.414868	0.264198	1.1118	0.402138	0.390005	0.453443	0.45387	0.361512	0.998538	1.27588
chr11	13664435	13665035	Sox2_0h__20140509__GACCGTTG_peak_1477,Sox2_0h__20140514__CACATCCT_peak_1060,Sox2_0h+dox__20140509__GCCGCAAC_peak_1539,Sox2_48h__20140616__ATTATGTT_peak_971	13664735	601	7.14912	3.20854	3.24913	1.94595	0.921191	1.65766	0.87232	0.933621	0.738039	0.853922	4.41354	1.70911	3.0223	2.63056	1.27852	2.68568	1.67215	0.552325	1.46678	0.609309	2.36415	2.64911	2.71179	1.14233	2.11621	2.92535	1.584	0.734284	0.342215	0.412216	0.685197	0.821041	0.357526	0.90375	0.558938	0.524655	1.30252	0.951561	0.622595	0.821058	0.639926	1.08454	3.85747	3.07466
chr11	13668225	13668825	Sox2_0h__20140509__GACCGTTG_peak_1478,Sox2_0h__20140514__CACATCCT_peak_1061,Sox2_0h+dox__20140617__ATAGCGTC_peak_271	13668525	601	5.4323	3.343	2.19056	1.84308	0.957854	1.71916	1.44799	1.05476	1.65771	0.578186	4.13894	1.48247	3.35967	2.55799	0.894967	1.69638	2.04999	1.24747	1.41486	0.61031	2.68269	3.39177	2.70604	1.34413	2.23852	2.94198	2.19231	0.367142	0.408168	0.905868	0.830877	1.4515	0.674498	0.829811	0.44177	0.611475	1.72511	0.989255	1.04341	0.891781	0.721686	0.663162	4.11695	3.21147
chr11	13903542	13904142	Sox2_0h__20140509__GACCGTTG_peak_1479,Sox2_0h+dox__20140509__GCCGCAAC_peak_1540	13903842	601	4.02464	4.63817	1.55588	1.75562	0.472322	0.544926	0.34232	1.46332	1.02635	0.478578	2.46079	1.36915	1.98092	1.94478	0.639262	1.6963	1.29165	0.570968	0.785308	1.04635	2.18701	3.40511	2.91184	2.39368	1.56933	2.37747	1.32724	0.367142	0.502506	0.920491	2.14463	0.698864	0.478925	0.577854	0.414868	0.618954	0.87124	0.94678	0.684205	0.304996	0.639926	0.361512	1.69559	2.07792
chr1	26527724	26528324	Sox2_0h__20140509__GACCGTTG_peak_148	26528024	601	3.86049	3.40484	0.494946	0.498909	0.472322	0.300352	0.23115	0.525066	0.256587	0.176127	3.28061	1.10606	1.09413	0.599878	0.255705	0.494753	0.431437	0.17998	0.290286	0.261526	0.945659	1.06996	0.637206	0.414411	0.225034	0.17979	0.408179	0.183571	0.866882	0.685767	0.25897	0.366533	0.4317	0.452292	0.24649	0.264198	0.680526	0.119887	0.571442	0.273686	0.907741	0.361512	0.464051	0.325269
chr11	14621321	14621921	Sox2_0h__20140509__GACCGTTG_peak_1483,Sox2_0h+dox__20140509__GCCGCAAC_peak_1546,Sox2_48h__20140616__ATTATGTT_peak_973	14621621	601	4.40629	2.66297	1.41143	0.601772	0.522196	0.347551	0.401209	0.467582	1.05807	0.46522	1.89632	1.69088	2.33702	1.68113	0.127852	1.48421	2.7038	0.459239	0.666124	0.174267	1.66275	2.0117	1.27441	0.747063	0.917136	0.784501	0.967777	0.367142	0.423574	0.740477	0.656874	0.402382	0.478925	0.430809	0.24649	0.437836	0.539662	0.487089	0.424201	0.906885	1.17556	0.361512	0.558736	0.503219
chr11	14943384	14943984	Sox2_0h__20140509__GACCGTTG_peak_1484,Sox2_MEF_peak_19346	14943684	601	3.54443	1.83301	1.90402	0.860669	0.708483	0.464831	0.460098	0.702145	0.663084	0.352255	2.18707	1.0696	1.55098	0.702078	0.383557	1.62559	0.75568	0.422017	0.938125	2.17896	1.43848	1.7935	1.23159	0.877919	0.887698	1.31575	0.356827	0.734284	1.29478	0.673665	1.50258	0.506635	0.357526	0.315572	0.622302	0.528395	0.439962	0.317187	0.629661	0.484753	1.0938	0.361512	0.924872	0.854089
chr11	15168064	15168664	Sox2_0h__20140509__GACCGTTG_peak_1486	15168364	601	8.56494	4.33833	3.53567	2.47914	0.971065	3.02355	1.15575	0.994191	1.57125	0.957155	2.15167	2.10374	3.14997	1.62188	0.894967	1.555	2.15985	1.27224	3.01911	0.61031	2.80698	3.10078	2.02601	1.54301	3.4461	4.7476	3.16273	0.183571	0.502506	1.24875	2.34154	1.00998	1.13315	0.777355	0.571092	0.524655	2.50533	0.819353	0.711618	1.39164	1.17556	0.873849	3.59088	2.69612
chr11	16607878	16608478	Sox2_0h__20140509__GACCGTTG_peak_1491,Sox2_0h+dox__20140509__GCCGCAAC_peak_1552,Sox2_0h-dox__20140507__GATATCCA_peak_555,Sox2_0h__20140514__CACATCCT_peak_1066,Sox2_48h+dox__20140514__ATTGTCTG_peak_1195,Sox2_48h+dox__20140617__CAGCAAGG_peak_733b,Sox2_48h+dox__20140617__CAGCAAGG_peak_733a,Sox2_0h-dox__20140707__AGTTGCTT_peak_1383,Sox2_0h+dox__20140617__ATAGCGTC_peak_276	16608178	601	11.2955	9.50661	4.37167	1.78991	1.31722	0.713695	0.514581	0.643119	1.02635	0.176127	8.11302	4.39173	7.13292	1.91516	0.894967	3.95805	2.38222	0.564774	1.5187	0.784077	5.47253	10.3302	6.77532	2.77543	2.36674	4.02844	1.01913	0.183571	0.458714	1.01529	0.929336	0.402382	0.620602	0.84097	0.363658	0.437836	1.59293	1.11668	0.755988	0.516062	1.0938	0.873849	7.5343	5.79974
chr11	16915845	16916445	Sox2_0h__20140509__GACCGTTG_peak_1493	16916145	601	6.48437	1.69082	1.06094	1.13845	0.286035	0.183072	0.34232	0.234563	0.663084	0.46522	2.46123	0.994717	1.37293	0.497677	0.127852	0.636108	0.431437	0.235844	0.443104	0.261275	0.785667	1.78385	0.551558	0.47703	0.252502	0.490265	0.305475	0.367142	0.384108	0.192116	0.447803	0.26228	0.620602	0.34738	0.168378	0.264198	0.390113	0.119887	0.414027	0.273686	0.721686	0.723024	0.183227	0.425158
chr11	16949354	16949954	Sox2_0h__20140509__GACCGTTG_peak_1494,Sox2_0h+dox__20140509__GCCGCAAC_peak_1554	16949654	601	4.8413	1.39871	1.12962	1.0167	0.671819	0.91107	0.802417	0.467582	0.87644	0.46522	3.91988	1.40857	2.75404	0.906479	0.894967	1.41352	1.56496	0.639218	1.10923	0.958594	1.4042	2.41934	1.98319	0.512605	0.641725	0.849844	0.81372	0.734284	0.434654	0.727114	0.753995	0.873168	0.721724	0.504749	0.597994	0.611475	1.6341	0.537103	0.814207	0.578682	1.27985	0.933712	6.98753	3.29334
chr11	17090246	17090846	Sox2_0h__20140509__GACCGTTG_peak_1495,Sox2_0h+dox__20140509__GCCGCAAC_peak_1555	17090546	601	6.97806	4.35379	2.11715	1.35958	1.09427	0.779487	0.457895	0.528152	0.738039	0.176127	3.68245	1.78498	3.03285	1.06793	0.383557	2.04968	1.13618	0.577161	1.10923	0.348784	1.58133	1.88155	1.5831	1.55404	1.87221	2.08362	1.42995	0.183571	0.469794	0.508274	0.852454	0.470786	0.910625	0.378353	0.324602	0.264198	0.481127	0.676849	0.489202	0.664509	1.0938	0.361512	1.92082	1.32416
chr1	26739704	26740304	Sox2_0h__20140509__GACCGTTG_peak_149,Sox2_MEF_peak_2914	26740004	601	8.27086	2.93962	3.036	0.860669	0.671819	0.948255	0.403411	0.644662	0.801485	0.591543	3.62779	0.957274	1.40221	0.570253	0.51141	1.06014	1.51402	0.750947	0.562288	2.43974	1.76561	2.55142	1.81447	0.588955	0.767976	1.08686	1.07048	0.550713	1.02717	0.741737	1.16807	0.87152	0.499203	0.609661	0.661358	0.705773	0.630676	0.826892	0.6534	0.609992	0.639926	1.1444	4.6366	2.53788
chr1	5816738	5817338	Sox2_0h__20140509__GACCGTTG_peak_15	5817038	601	4.60873	1.94428	0.776761	1.22243	1.19402	0.610718	0.634562	0.585635	0.631361	0.289093	2.97238	1.03216	2.23626	1.24271	0.255705	1.55487	2.16251	0.564774	1.02368	0.61031	3.48979	2.96115	2.17174	2.56261	3.37022	3.74233	4.12523	0.734284	0.592519	0.438941	0.733757	0.418659	0.600325	0.315572	0.363658	0.528395	1.4109	0.28225	0.615813	1.30581	0.639926	0.5722	0.916137	0.916612
chr11	17937810	17938410	Sox2_0h__20140509__GACCGTTG_peak_1500	17938110	601	2.76889	3.67376	0.776761	2.54772	0.435658	0.812382	0.401209	0.703688	0.556407	0.239289	2.51589	0.993729	1.22416	1.14051	0.127852	1.20158	0.487695	0.496524	0.375838	0.174267	1.76846	2.26252	1.82022	1.35495	0.957043	0.547488	0.613588	0.367142	0.168944	0.440202	0.223902	0.332331	0.451977	0.368028	0.207434	0.351017	0.830075	1.24411	0.427593	0.336306	0.825981	0.964811	8.04745	5.02372
chr11	19192247	19192847	Sox2_0h__20140509__GACCGTTG_peak_1504,Sox2_0h__20140514__CACATCCT_peak_1071	19192547	601	1.61702	1.12979	0.918849	0.327472	0.385784	0.281759	0.514581	0.703688	0.994626	0.176127	2.55351	0.469524	1.55098	0.629503	0.255705	0.565444	0.485034	0.242037	0.290286	0.174267	0.588537	1.19625	1.22901	0.256302	0.262972	1.38921	0.659664	0.183571	0.258956	0.508274	0.419481	0.122178	0.4317	0.13672	0.168378	0.264198	0.489812	0.239775	0.489202	0.789749	0.721686	0.663162	0.344479	0.295043
chr11	19415428	19416028	Sox2_0h__20140509__GACCGTTG_peak_1507,Sox2_0h__20140514__CACATCCT_peak_1073	19415728	601	11.1135	6.16361	5.29524	3.59871	1.71621	3.527	1.27133	1.63731	1.94602	0.6049	3.88403	2.1402	3.14997	2.93716	1.27852	2.96849	2.25906	1.40881	2.6645	0.696818	5.34971	6.94422	6.69285	2.59256	7.92117	10.8674	10.5349	0.550713	0.408168	3.19915	5.85116	1.93692	0.782555	0.97769	0.480826	0.962491	1.2115	1.15916	1.23502	1.51688	1.25732	1.44605	7.53398	6.06582
chr11	19747457	19748057	Sox2_0h__20140509__GACCGTTG_peak_1509	19747757	601	2.78112	2.10966	3.036	1.41275	1.07081	1.49318	0.992301	0.939794	0.812994	0.943798	2.68074	1.27604	1.18433	0.995355	0.255705	2.33252	1.08258	0.732368	0.938125	1.30638	3.70548	4.40228	4.25524	1.34413	2.0279	2.79466	0.713654	0.734284	1.51427	0.753839	1.12625	1.75767	0.499203	1.3234	0.907847	0.879412	0.979624	0.889227	1.00921	1.07154	0.721686	1.23536	3.11905	1.55538
chr1	27179348	27179948	Sox2_0h__20140509__GACCGTTG_peak_150,Sox2_0h__20140514__CACATCCT_peak_94	27179648	601	4.35701	1.82528	2.04847	1.60307	0.821442	1.20713	0.87232	0.411642	0.994626	0.541739	3.57447	1.55834	2.93209	1.34491	0.639262	1.20152	1.24338	0.664054	1.16115	0.523301	2.26129	2.56299	2.82044	1.09053	2.25096	2.91723	1.83549	0.550713	0.416821	0.631057	0.691943	0.698864	0.964522	0.525397	0.622302	0.528395	0.87124	0.352123	0.879207	1.33712	0.639926	0.933712	2.59103	1.41058
chr11	19917869	19918469	Sox2_0h__20140509__GACCGTTG_peak_1511,Sox2_0h__20140514__CACATCCT_peak_1077,Sox2_0h+dox__20140509__GCCGCAAC_peak_1566	19918169	601	4.55821	5.61804	1.55352	1.22243	1.3803	1.44169	0.69345	0.820198	1.29445	1.38593	4.50449	1.5007	3.00357	1.34491	0.383557	2.19106	1.08258	0.614446	0.818941	1.48089	1.03993	1.85857	1.34598	0.883328	0.732009	0.964291	0.967777	0.917855	0.495753	0.617694	0.636637	0.715141	0.8634	0.672442	0.466078	0.351017	0.929774	0.789198	0.417419	0.703922	1.46591	1.02467	1.25188	2.15679
chr11	20980455	20981055	Sox2_0h__20140509__GACCGTTG_peak_1519,Sox2_MEF_peak_19711	20980755	601	4.3228	1.39871	1.55588	0.963531	0.671819	0.530623	0.571267	0.526609	0.513175	0.6049	2.33356	0.957274	1.8989	1.53598	0.51141	1.13089	2.2161	0.800556	1.72343	1.65591	1.2285	1.04505	1.32874	0.392567	0.391193	0.988649	0.559597	0.550713	0.757136	0.672404	0.87403	0.576686	0.64755	0.619986	0.532036	0.351017	0.962254	0.606976	0.379831	0.672612	1.01204	0.512337	2.11697	1.37114
chr11	21258265	21258865	Sox2_0h__20140509__GACCGTTG_peak_1522a,Sox2_0h__20140509__GACCGTTG_peak_1522b,Sox2_MEF_peak_19716,Sox2_48h+dox__20140514__ATTGTCTG_peak_1212	21258565	601	8.05743	3.49292	2.18819	1.18814	0.485532	1.84073	0.69345	0.818655	1.53952	0.668062	4.41221	1.80321	1.80051	0.774654	0.894967	3.10987	2.54567	1.37778	1.62253	2.17821	2.64984	4.08655	3.59187	0.433551	1.07085	1.50366	1.2219	0.367142	0.710917	0.796447	0.929336	1.03119	0.573376	1.11358	0.700414	0.351017	1.3112	1.66132	0.755988	0.852368	0.721686	0.782887	10.7354	7.78613
chr11	22461112	22461712	Sox2_0h__20140509__GACCGTTG_peak_1524,Sox2_0h+dox__20140509__GCCGCAAC_peak_1589	22461412	601	7.83585	4.93028	1.12962	0.826381	1.09427	0.629311	0.689045	0.643119	0.513175	0.781028	3.26313	1.61303	2.45651	1.00868	0.383557	1.3428	1.62122	1.22883	1.39951	1.65666	1.67275	3.91623	2.08034	0.602477	0.681632	0.97241	0.967777	0.734284	0.634412	0.494912	0.936082	0.628812	1.02535	0.609661	0.532036	0.524655	0.921089	0.599437	0.506442	1.21188	0.825981	0.361512	3.04475	2.27684
chr11	22572992	22573592	Sox2_0h__20140509__GACCGTTG_peak_1525	22573292	601	1.90702	1.12206	0.637034	1.0167	0.784778	0.67651	0.525595	0.646205	0.694807	0.239289	2.38866	1.08783	1.64119	0.365852	0.383557	1.27214	0.270646	0.304095	0.666124	0.348534	1.63561	1.92172	1.04879	0.697966	0.977982	1.29912	1.07048	0.183571	0.588192	0.699129	0.509855	1.13051	0.768949	1.14622	0.2977	0.702034	1.07064	0.66931	1.38537	1.04833	0.45387	0.361512	8.40649	2.50555
chr11	22743730	22744330	Sox2_0h__20140509__GACCGTTG_peak_1528	22744030	601	4.16556	2.79743	1.55588	1.15385	0.921191	2.25408	0.697856	0.939794	0.588129	0.289093	2.97238	1.25682	1.02502	0.497677	0.127852	1.27222	0.431437	0.682696	0.409471	0.348784	2.41699	3.02992	2.35195	1.49954	1.46205	3.08078	0.767644	0.367142	0.577112	0.521637	0.705434	1.89777	1.51095	1.26062	0.983365	0.524655	0.489812	0.556962	0.735358	0.977608	0.639926	0.361512	7.45673	2.28942
chr11	22851378	22851978	Sox2_0h__20140509__GACCGTTG_peak_1529	22851678	601	5.3598	6.77876	1.69561	1.15385	1.34364	2.57302	0.813431	0.935165	1.1013	0.6049	2.31475	1.61401	1.45259	0.804279	0.127852	1.27227	0.758342	0.26068	1.04196	0.697568	2.73697	3.47982	3.13746	0.607886	1.5713	1.87136	1.37596	0.917855	1.94027	0.851158	1.37039	0.192229	0.600325	0.41016	0.2977	0.264198	0.489812	0.846751	0.506442	0.516062	0.45387	0.361512	4.3758	5.00359
chr1	28611247	28611847	Sox2_0h__20140509__GACCGTTG_peak_152,Sox2_0h__20140514__CACATCCT_peak_95,Sox2_MEF_peak_3167	28611547	601	3.87963	1.83301	0.352858	0.810978	0.385784	0.530623	0.346725	0.526609	0.331542	0.289093	3.28194	1.65245	1.85907	0.468052	0.127852	1.13086	0.972729	0.366152	1.02368	1.30663	1.57419	1.48724	1.0258	0.49617	0.584819	0.751636	0.765006	1.65214	0.660371	0.438941	0.66362	0.192229	0.337249	0.325897	0.24649	0.351017	1.2115	0.317187	0.37644	0.484753	1.0938	0.5722	1.25966	0.752942
chr11	22985364	22985964	Sox2_0h__20140509__GACCGTTG_peak_1531	22985664	601	3.13139	0.845412	0.989893	0.464622	0.33591	0.347551	0.523392	1.05322	0.706316	0.239289	2.66193	0.693194	0.894978	0.497677	0.383557	0.494727	0.37784	0.26068	0.323919	0.522551	0.588537	0.937882	0.800176	0.387158	0.496505	0.686293	0.967777	0.367142	0.566032	0.521637	0.454549	0.542484	0.310301	0.473775	0.24649	0.615214	0.780225	0.444613	0.75938	1.09474	0.639926	0.512337	3.07446	1.86049
chr11	23095520	23096120	Sox2_0h__20140509__GACCGTTG_peak_1532,Sox2_48h+dox__20140514__ATTGTCTG_peak_1217a,Sox2_48h+dox__20140514__ATTGTCTG_peak_1217b,Sox2_0h+dox__20140509__GCCGCAAC_peak_1597,Sox2_0h__20140514__CACATCCT_peak_1092,Sox2_0h-dox__20140507__GATATCCA_peak_574	23095820	601	10.9713	7.03995	1.55588	1.22243	1.26734	0.629311	0.344522	0.936708	0.919672	0.970512	9.18864	2.42053	3.95948	0.804279	1.15067	2.82722	1.40683	0.83784	1.21306	1.74192	2.50555	5.6636	2.20881	0.368018	1.44308	1.1031	1.22454	0.917855	0.862555	1.20866	2.41843	0.768915	0.620602	0.368028	0.24649	1.05679	1.17034	1.20917	0.540638	0.703922	0.721686	0.512337	13.0547	7.06678
chr11	23382664	23383264	Sox2_0h__20140509__GACCGTTG_peak_1534,Sox2_0h-dox__20140507__GATATCCA_peak_576,Sox2_0h+dox__20140509__GCCGCAAC_peak_1600	23382964	601	7.09169	8.1852	1.8377	1.32529	0.422448	0.248864	0.512378	0.643119	0.256587	0.515025	3.28105	1.87711	2.0102	0.336227	0.383557	1.27224	0.487695	0.353766	0.718042	0.435793	1.75847	1.20204	1.03729	0.752472	0.380724	0.490265	0.408179	0.183571	0.816336	0.274811	0.503109	0.122178	0.4317	0.178852	0.24649	0.351017	0.390113	0.119887	0.225807	0.273686	0.989501	0.361512	0.422691	0.464189
chr11	23505674	23506274	Sox2_0h__20140509__GACCGTTG_peak_1535,Sox2_0h__20140514__CACATCCT_peak_1094	23505974	601	3.01369	0.703222	0.708078	0.929244	0.585281	0.812382	0.344522	1.11224	0.588129	0.30245	2.26143	1.31447	0.924258	1.27233	0.255705	1.34296	1.24338	0.657861	1.22841	0.871335	0.829951	0.765635	0.68578	0.466212	0.437629	0.678174	0.865072	0.183571	0.416821	0.549622	0.377667	0.314406	0.667827	0.368028	0.285546	0.883152	0.77154	0.826892	0.670357	1.39974	0.639926	0.663162	2.12698	2.61635
chr11	23953268	23953868	Sox2_0h__20140509__GACCGTTG_peak_1538,Sox2_0h__20140514__CACATCCT_peak_1096	23953568	601	3.50206	1.12206	0.708078	0.601772	0.621945	0.863871	0.580078	0.938251	0.43822	0.176127	3.08169	0.694183	0.815319	1.21308	0.51141	0.989507	1.13086	0.744754	1.33225	1.04585	1.05422	0.851759	0.843	0.58625	0.85629	1.07023	0.967777	0.550713	0.561706	0.70039	0.783656	1.44821	0.620602	0.777355	0.622302	0.441576	0.340263	0.634374	0.762771	1.2826	0.907741	0.5722	2.17675	0.892268
chr11	26128992	26129592	Sox2_0h__20140509__GACCGTTG_peak_1544,Sox2_0h+dox__20140509__GCCGCAAC_peak_1614,Sox2_MEF_peak_19998	26129292	601	3.90161	7.29341	2.67842	1.92706	0.671819	1.41881	0.575673	1.05167	0.556407	1.5985	2.07865	0.938058	1.69157	1.27233	0.639262	1.20152	0.919132	0.626832	0.990043	2.0037	3.26408	5.96424	6.37266	2.32004	3.56976	6.48016	1.93819	0.550713	1.22883	1.01655	1.66309	0.75099	0.546428	0.263116	0.829735	0.441576	0.87124	1.32906	0.509833	0.641302	0.907741	1.1444	7.17399	7.09826
chr11	26197844	26198444	Sox2_0h__20140509__GACCGTTG_peak_1546	26198144	601	3.34074	3.36619	1.27171	0.757806	0.535407	0.544926	0.290039	0.410099	0.663084	2.45243	2.5701	0.788285	0.985187	1.33158	0.639262	1.34296	0.704745	0.40963	0.461389	1.13311	1.21707	1.76088	1.24884	0.569815	0.42913	0.735397	0.356827	0.734284	0.361948	0.494912	0.419481	0.75099	0.903954	0.683601	0.727316	0.615214	0.929774	0.494628	0.520007	0.672612	0.825981	0.512337	0.809168	0.69249
chr11	27064939	27065539	Sox2_0h__20140509__GACCGTTG_peak_1548,Sox2_0h+dox__20140617__ATAGCGTC_peak_282,Sox2_0h+dox__20140509__GCCGCAAC_peak_1620	27065239	601	8.67166	2.6707	1.69561	1.10068	0.385784	0.878174	0.750137	0.876138	0.256587	0.415416	3.11665	1.76478	3.38895	1.14051	0.51141	1.48431	2.16251	0.992984	1.12458	1.04535	2.30987	3.19076	2.54308	0.436255	0.826852	1.1928	0.510883	0.550713	0.70659	0.673665	0.685197	0.925294	1.82792	1.08177	0.44177	0.792593	0.921089	0.579579	0.845011	0.672612	1.0938	0.723024	5.09966	2.78047
chr11	27258417	27259017	Sox2_0h__20140509__GACCGTTG_peak_1550,Sox2_0h-dox__20140507__GATATCCA_peak_582,Sox2_0h+dox__20140509__GCCGCAAC_peak_1622	27258717	601	4.73459	4.07714	0.776761	0.533197	0.236161	0.366144	0.344522	0.469125	0.331542	0.176127	2.57054	2.23331	2.77514	0.847229	0.51141	1.20142	1.46309	0.390988	1.19478	0.522301	1.55704	1.5332	1.52878	1.09594	0.866759	1.12745	0.967777	0.917855	0.46304	0.741737	0.573246	0.348608	0.310301	0.715408	0.285546	0.264198	1.12049	0.239775	0.54742	0.336306	0.721686	0.873849	0.767808	0.98879
chr11	27602470	27603070	Sox2_0h__20140509__GACCGTTG_peak_1553	27602770	601	3.85358	2.39405	1.13198	1.51909	0.957854	1.08985	0.691248	0.584092	0.951394	0.352255	2.84515	0.825729	1.01447	0.96573	0.51141	1.20152	1.35323	0.645412	1.17649	0.261526	1.44563	1.4662	1.26866	0.727924	1.12123	1.38921	0.613588	0.550713	0.25463	0.521637	0.658213	0.506635	0.721724	0.515073	0.44177	0.441576	0.862555	0.487089	0.52679	0.367616	1.52513	0.723024	2.27176	1.61539
chr11	27609060	27609660	Sox2_0h__20140509__GACCGTTG_peak_1554	27609360	601	7.19557	5.87923	3.60671	2.5512	0.734904	3.48838	0.80462	1.57828	1.06958	0.740957	3.3012	1.82242	1.25344	2.36691	0.639262	2.61499	2.31798	1.29089	3.00376	0.697068	2.94269	3.26355	3.55222	1.40654	4.24942	5.29431	4.68219	0.367142	0.388435	1.64761	1.92881	1.168	1.15342	0.819487	0.985959	1.13613	1.73379	1.29136	0.882599	1.21188	0.45387	0.361512	3.05217	2.1589
chr11	28036014	28036614	Sox2_0h__20140509__GACCGTTG_peak_1558,Sox2_48h+dox__20140514__ATTGTCTG_peak_1227,Sox2_0h+dox__20140509__GCCGCAAC_peak_1625,Sox2_0h-dox__20140507__GATATCCA_peak_584,Sox2_0h-dox__20140707__AGTTGCTT_peak_1421,Sox2_0h__20140514__CACATCCT_peak_1104	28036314	601	7.9275	6.45572	2.89391	2.17056	1.703	2.02953	1.09246	1.29241	1.68943	0.176127	2.86307	2.44073	3.3995	1.57893	0.255705	2.47379	1.62122	0.570968	1.19478	0.697068	2.30128	3.9813	3.84366	1.4831	3.27538	4.40426	1.58664	0.367142	0.443307	0.412216	0.5665	0.402382	0.357526	0.619986	0.24649	0.611475	1.02079	1.75859	0.578225	0.609992	0.721686	0.512337	4.26915	4.48775
chr11	28075462	28076062	Sox2_0h__20140509__GACCGTTG_peak_1559	28075762	601	7.23952	6.92868	0.708078	1.67165	0.658609	0.709406	0.403411	0.818655	0.406497	0.176127	2.44331	1.12527	0.905528	0.365852	0.127852	1.13094	0.975391	0.148951	0.647839	0.174267	2.61126	1.39919	2.41778	1.00877	2.66112	3.02356	0.919062	0.183571	0.302749	0.644419	0.782317	0.26228	0.357526	0.441968	0.168378	0.351017	0.390113	0.332265	0.448223	0.304996	0.639926	0.361512	0.555825	0.415502
chr1	29978484	29979084	Sox2_0h__20140509__GACCGTTG_peak_155,Sox2_0h+dox__20140509__GCCGCAAC_peak_135,Sox2_0h__20140514__CACATCCT_peak_96	29978784	601	9.03009	3.64284	2.26396	1.13497	0.994518	0.399039	0.460098	1.40429	0.513175	0.654705	4.44894	1.89632	2.71421	1.28566	0.767115	1.62554	1.89186	0.819198	2.0627	1.21962	2.92125	4.90761	3.4749	0.627025	0.965543	1.1031	1.01649	0.734284	0.537646	0.7551	1.16673	0.891092	0.937574	0.662118	0.610148	0.611475	1.54308	0.629593	0.725184	0.461546	0.721686	0.723024	7.09869	3.69034
chr11	29749037	29749637	Sox2_0h__20140509__GACCGTTG_peak_1566,Sox2_0h+dox__20140509__GCCGCAAC_peak_1632	29749337	601	7.10268	5.34912	1.48484	1.42815	1.39351	1.82214	1.10347	0.935165	0.87644	0.528382	2.75287	1.25583	3.44987	0.96573	0.255705	1.48429	0.324243	0.353766	0.375838	0.522801	2.21701	3.03571	1.99469	0.766203	0.790885	1.34011	0.356827	0.734284	0.517913	0.605593	0.454549	0.923647	0.404752	0.883101	0.207434	0.351017	1.1118	0.47955	0.458397	0.703922	0.639926	0.361512	3.44933	2.57984
chr11	29875546	29876146	Sox2_0h__20140509__GACCGTTG_peak_1567	29875846	601	3.1587	3.08181	2.25924	1.60307	0.621945	0.943966	0.292242	0.410099	1.46457	0.857546	2.51633	1.25781	1.23234	1.78333	0.767115	1.62559	1.67481	0.819198	1.57062	0.61006	1.21851	1.51215	1.72307	0.768907	0.769946	0.923306	1.87892	0.183571	0.432227	0.549622	0.797148	0.576686	0.768949	0.893426	0.649204	0.792593	1.0121	0.47955	0.598573	1.36843	1.01204	1.1444	1.99353	2.26297
chr11	29932465	29933065	Sox2_0h__20140509__GACCGTTG_peak_1568,Sox2_0h+dox__20140509__GCCGCAAC_peak_1634,Sox2_0h__20140514__CACATCCT_peak_1113	29932765	601	6.95767	2.22866	1.97742	0.586368	0.472322	0.366144	0.512378	1.05167	0.331542	0.365612	3.50056	0.543421	1.99965	0.365852	0.51141	0.989507	0.485034	0.297902	0.562288	0.348284	0.748529	1.67668	0.891573	0.310808	0.185127	0.678174	0.61095	0.550713	0.419248	0.562984	0.496363	0.192229	0.4317	0.557205	0.168378	0.351017	0.390113	0.204838	0.383223	0.242376	0.989501	0.5722	1.24737	1.1848
chr11	30060435	30061035	Sox2_0h__20140509__GACCGTTG_peak_1569,Sox2_0h__20140514__CACATCCT_peak_1114	30060735	601	5.02052	2.68616	1.06094	1.25672	0.621945	0.281759	0.346725	0.702145	0.406497	0.239289	3.88403	1.20115	1.3331	0.438427	0.255705	1.13083	1.35057	0.626832	1.26204	1.48139	0.982797	1.50251	1.24884	0.782429	0.877229	1.31575	0.459531	2.75357	0.772543	1.07	0.902353	0.332331	0.600325	0.567529	0.375812	0.441576	0.481127	0.522025	0.520007	0.695819	0.721686	0.512337	1.66101	1.00056
chr11	31435268	31435868	Sox2_0h__20140509__GACCGTTG_peak_1576	31435568	601	3.87963	1.54863	1.34511	1.60307	1.00773	1.02835	0.636764	1.2303	0.919672	0.365612	2.89892	1.10804	2.73294	1.47673	0.767115	1.34288	1.29697	0.825391	1.09094	0.261526	1.14564	0.765635	1.04304	0.493465	0.809854	0.841725	1.93292	0.183571	0.384108	0.521637	0.92259	0.610888	1.51762	0.619986	0.571092	0.618954	1.20282	0.444613	0.728575	1.2745	2.0833	0.723024	1.35498	1.24943
chr11	31744563	31745163	Sox2_0h__20140509__GACCGTTG_peak_1577	31744863	601	2.86869	1.40644	1.41616	0.498909	0.821442	1.50748	1.44799	1.11379	1.02635	0.46522	3.24521	1.46523	1.64119	0.570253	0.383557	1.48439	0.648486	0.32893	0.495022	0.958594	2.49985	3.81082	3.3835	1.10426	1.48299	1.40545	0.919062	0.734284	0.998259	0.604332	1.8182	2.96317	1.59179	1.19784	0.724721	0.264198	1.06195	1.02143	1.04312	1.22809	0.825981	0.512337	8.9513	3.27444
chr11	31771010	31771610	Sox2_0h__20140509__GACCGTTG_peak_1579	31771310	601	2.17381	1.53317	0.56599	0.430334	0.485532	0.863871	0.754542	1.52543	0.994626	0.289093	2.15167	0.975501	0.666551	0.468052	0.383557	0.494753	0.37784	0.26068	0.290286	0.174267	0.642819	0.891927	0.805925	0.250894	0.994981	1.38109	0.459531	0.550713	0.526566	0.617694	0.678451	0.975773	0.526151	0.98718	0.285546	0.264198	0.589511	1.02143	0.783402	1.67343	1.01204	0.5722	4.65176	1.40344
chr11	31831170	31831770	Sox2_0h__20140509__GACCGTTG_peak_1580	31831470	601	5.66363	2.0942	0.705717	1.13845	1.23068	0.333248	0.285634	0.585635	0.812994	0.541739	2.29727	0.675956	0.934808	0.570253	0.51141	1.0602	0.975391	0.440659	0.409471	0.61031	0.669959	0.49955	0.557308	0.357201	0.359785	0.408683	0.356827	0.550713	0.620905	0.603071	0.733757	0.174304	0.505874	0.462617	0.207434	0.524655	0.73906	0.522025	0.48242	0.789749	0.639926	1.02467	0.584581	0.335331
chr11	33179706	33180306	Sox2_0h__20140509__GACCGTTG_peak_1584,Sox2_0h+dox__20140509__GCCGCAAC_peak_1649	33180006	601	7.20531	5.91015	1.48012	0.792094	0.385784	0.399039	0.457895	0.702145	0.256587	0.352255	4.13761	1.33171	2.1988	0.702078	0.383557	1.13091	0.594889	0.242037	0.938125	0.523051	1.01994	1.39533	0.945896	0.577928	0.389223	0.555607	0.61095	0.183571	0.533319	0.356246	0.454549	0.436584	0.573376	0.462617	0.466078	0.351017	0.390113	0.274711	0.472246	0.273686	0.45387	0.361512	0.46437	0.219497
chr11	33527211	33527811	Sox2_0h__20140509__GACCGTTG_peak_1587,Sox2_0h-dox__20140507__GATATCCA_peak_593,Sox2_0h+dox__20140509__GCCGCAAC_peak_1650,Sox2_48h__20140616__ATTATGTT_peak_1025,Sox2_48h+dox__20140617__CAGCAAGG_peak_755,Sox2_48h+dox__20140514__ATTGTCTG_peak_1246,Sox2_0h__20140514__CACATCCT_peak_1124	33527511	601	11.1082	12.8311	4.94238	5.17941	1.2571	2.00092	1.21244	1.34526	0.856226	1.72483	9.82702	5.88847	5.63232	5.37963	0.639262	4.66483	2.70646	0.558581	1.31396	1.21962	3.40978	6.49255	4.12618	2.49999	2.74944	3.34215	1.88684	0.367142	1.17828	0.562984	1.2018	0.122178	0.64755	0.41016	0.505134	0.883152	0.921089	1.66132	0.745814	1.03212	0.907741	0.873849	7.27254	8.58106
chr11	33527879	33528479	Sox2_0h__20140509__GACCGTTG_peak_1588,Sox2_MEF_peak_20551	33528179	601	8.08349	4.78036	2.68078	2.28882	0.572071	0.760894	0.691248	1.22721	0.481452	1.13328	2.47916	1.46325	1.37293	0.906479	0.639262	0.989507	1.0746	0.912284	1.36588	2.43974	1.54419	2.82715	2.11741	0.774316	0.749007	1.16032	1.01649	1.10143	0.824989	0.604332	0.553008	0.48871	1.349	0.682766	0.324602	0.437836	1.30252	1.97373	0.739032	0.821058	1.01204	1.50591	8.45203	9.77718
chr11	33535962	33536562	Sox2_0h__20140509__GACCGTTG_peak_1589	33536262	601	2.42552	1.83301	0.423902	0.929244	0.385784	0.512031	0.455692	0.818655	0.256587	0.289093	2.07821	1.10705	1.48187	0.702078	0.127852	1.20158	0.972729	0.242037	0.375838	0.348534	0.832803	1.09294	0.83725	0.310808	0.321848	0.433041	0.61095	0.183571	0.478447	0.410956	0.419481	0.26228	0.593653	0.652627	0.427022	0.528395	0.780225	1.12422	0.783402	0.860471	1.36161	0.361512	17.3455	13.2552
chr11	33550761	33551361	Sox2_0h__20140509__GACCGTTG_peak_1591,Sox2_0h+dox__20140509__GCCGCAAC_peak_1654,Sox2_0h-dox__20140507__GATATCCA_peak_596,Sox2_48h+dox__20140514__ATTGTCTG_peak_1250,Sox2_0h__20140514__CACATCCT_peak_1127	33551061	601	4.95493	3.65057	2.12423	1.51909	0.635155	1.04265	1.21684	1.52389	1.75288	0.46522	4.99593	2.72106	2.56782	1.00868	0.383557	3.32216	0.699422	0.40963	0.699757	0.523051	1.68989	4.62434	2.23181	0.70608	0.72154	0.866082	0.559597	0.367142	0.820662	0.507013	0.733757	1.18757	0.694775	0.882267	0.944309	1.23791	0.830075	1.23657	0.817598	0.492855	0.45387	0.782887	12.7907	8.72583
chr11	34112899	34113499	Sox2_0h__20140509__GACCGTTG_peak_1592,Sox2_0h+dox__20140509__GCCGCAAC_peak_1656,Sox2_48h+dox__20140514__ATTGTCTG_peak_1251	34113199	601	7.54176	2.81289	2.62154	1.11957	1.14414	1.37161	0.870117	0.705231	0.844717	0.176127	3.31823	1.76379	3.01412	0.804279	0.255705	2.75661	0.541292	0.32893	0.818941	0.435542	3.11123	4.26248	4.54986	1.3822	2.91757	6.40631	1.07048	1.83571	0.691184	1.01655	1.62262	0.296482	0.451977	0.693925	0.2977	0.618954	0.390113	0.409677	0.704836	1.06343	0.639926	0.663162	2.07561	1.33252
chr11	34872274	34872874	Sox2_0h__20140509__GACCGTTG_peak_1597,Sox2_0h+dox__20140509__GCCGCAAC_peak_1662,Sox2_0h-dox__20140507__GATATCCA_peak_598	34872574	601	8.47488	7.87763	0.989893	1.18814	0.621945	0.281759	0.580078	1.16973	0.663084	0.917084	2.29594	1.29426	1.72085	0.234026	0.383557	0.848126	0.75568	0.384795	0.614206	1.0461	0.669959	0.501479	1.09737	0.288964	0.311378	0.302356	0.408179	0.550713	0.294096	0.48155	0.454549	0.332331	0.789226	0.399836	0.24649	0.528395	0.912404	0.352123	0.52679	0.672612	0.825981	1.08454	0.284373	0.360932
chr1	6009564	6010164	Sox2_0h__20140509__GACCGTTG_peak_16	6009864	601	4.35293	2.64751	1.48484	2.42945	1.15735	1.12275	0.867914	0.938251	1.57125	0.415416	2.024	1.36915	1.24289	1.60856	0.255705	1.69625	1.67215	0.695083	1.94352	0.174267	1.49706	1.79157	1.28016	0.580633	1.68314	2.28777	2.08697	0.183571	0.368702	0.945955	1.32183	0.332331	0.667827	0.683601	0.44177	0.611475	1.06195	0.826892	0.674031	1.00081	0.907741	0.723024	3.83936	3.4377
chr11	35821879	35822479	Sox2_0h__20140509__GACCGTTG_peak_1601	35822179	601	3.26133	3.80822	1.12962	0.757806	0.33591	0.366144	0.516784	0.703688	0.87644	0.528382	2.06073	0.525194	1.0543	1.00868	0.127852	0.706798	0.921794	0.291708	0.290286	0.697068	0.839948	0.568482	0.697279	0.665305	0.641725	0.424922	0.254123	0.367142	0.403841	0.192116	0.66362	0.192229	0.789226	0.41016	0.207434	0.437836	0.290413	0.28225	0.448223	0.367616	0.45387	0.663162	1.16529	0.899409
chr11	36689330	36689930	Sox2_0h__20140509__GACCGTTG_peak_1604	36689630	601	1.22437	0.703222	0.352858	0.689231	0.708483	0.300352	0.285634	0.643119	0.481452	0.176127	2.13331	0.769069	0.815319	0.863529	0.383557	0.141354	0.538631	0.211008	0.409471	0.174267	1.30563	0.413426	0.405837	0.305399	0.418661	0.359579	0.356827	0.367142	0.364375	0.438941	0.300784	0.122178	0.600325	0.41016	0.207434	0.264198	0.630676	0.367201	0.458397	0.578682	0.45387	0.361512	0.420099	0.304699
chr11	39213355	39213955	Sox2_0h__20140509__GACCGTTG_peak_1606,Sox2_0h+dox__20140509__GCCGCAAC_peak_1671,Sox2_0h__20140514__CACATCCT_peak_1137	39213655	601	5.45961	2.79743	1.12962	2.18944	0.858106	0.765183	0.632359	0.759628	0.406497	0.515025	2.9903	1.68989	2.74349	1.0383	0.127852	1.5549	2.27236	0.583354	0.785308	0.784577	1.97989	2.58211	2.3347	1.54031	3.07978	3.18672	3.10082	0.550713	0.408168	0.753839	0.538178	0.664662	0.957851	0.452292	0.285546	0.264198	0.539662	0.676849	0.684205	0.609992	0.639926	0.663162	0.890611	0.69249
chr11	39987839	39988439	Sox2_0h__20140509__GACCGTTG_peak_1608	39988139	601	4.73867	2.39405	0.56599	0.498909	1.14414	0.183072	0.571267	0.702145	0.738039	0.289093	2.78872	1.29426	1.46077	0.876854	0.383557	1.06022	0.919132	0.477881	1.07559	0.871085	1.55419	0.937882	1.23159	0.340766	0.839292	0.727278	0.81372	0.367142	0.353295	0.64568	0.762079	0.384457	0.64755	0.504749	0.24649	0.615214	0.489812	0.591898	0.605639	0.516062	0.45387	0.723024	0.795927	0.499852
chr11	40477170	40477770	Sox2_0h__20140509__GACCGTTG_peak_1610	40477470	601	2.28868	1.25652	0.423902	0.620656	0.984275	0.662206	0.64117	0.877681	0.663084	0.30245	2.38821	0.825729	1.312	0.234026	0.127852	0.98948	0.594889	0.471688	0.204735	0.174267	2.63841	2.05187	2.24906	0.744359	1.3358	0.898948	0.713654	0.367142	0.45196	0.753839	0.720265	2.00038	1.32205	0.599337	0.673511	0.618954	1.50192	0.711786	1.07421	0.891781	0.639926	0.361512	4.17674	1.60995
chr11	41269631	41270231	Sox2_0h__20140509__GACCGTTG_peak_1617,Sox2_0h__20140514__CACATCCT_peak_1144	41269931	601	9.58812	4.07714	2.75418	2.06769	0.957854	0.713695	0.922398	0.759628	0.994626	0.289093	4.41221	1.783	2.86298	1.14051	0.894967	2.33239	2.92085	0.980598	1.46678	0.871585	2.28273	3.28074	2.45168	0.703375	1.04339	1.34011	1.47338	0.734284	0.761463	0.823172	1.39738	0.925294	0.836452	0.819487	0.402714	0.698294	1.40222	0.861829	0.906621	1.09474	1.44337	0.663162	6.0562	4.4034
chr11	42109590	42110190	Sox2_0h__20140509__GACCGTTG_peak_1619a,Sox2_0h__20140509__GACCGTTG_peak_1619b,Sox2_0h+dox__20140509__GCCGCAAC_peak_1683,Sox2_48h+dox__20140514__ATTGTCTG_peak_1268	42109890	601	7.12873	6.89003	1.76429	2.37976	0.658609	0.544926	0.460098	0.234563	0.663084	1.05676	2.78961	1.59579	2.46706	0.672453	0.767115	2.12042	0.811938	0.521359	0.409471	0.871335	3.14837	3.66541	6.11571	0.70608	1.14217	2.61487	0.559597	0.183571	0.27869	0.672404	0.880776	0.122178	0.573376	0.430809	0.24649	0.524655	0.489812	0.614515	0.325004	0.336306	0.45387	0.512337	3.02277	1.41143
chr1	31470406	31471006	Sox2_0h__20140509__GACCGTTG_peak_162	31470706	601	2.53631	2.6707	2.47237	2.27342	0.808231	2.35705	0.747934	0.703688	0.663084	0.880637	2.11494	1.39034	1.73958	2.22176	1.78993	1.767	2.2161	1.32817	1.21306	0.348784	0.448541	0.677583	0.691529	0.518014	0.534442	0.931425	0.965138	0.734284	0.392761	0.220101	0.573246	1.2055	1.03202	0.557205	0.715162	0.615214	0.77154	0.599437	0.3592	2.18949	1.73372	0.5722	0.663432	0.638772
chr11	43660026	43660626	Sox2_0h__20140509__GACCGTTG_peak_1620	43660326	601	1.74695	2.7897	0.850166	1.84308	1.09427	1.22573	0.87232	0.759628	0.87644	0.691152	2.00563	1.95496	1.46077	1.66483	1.40638	2.0497	1.40417	1.34056	1.99544	1.04535	0.588537	0.568482	0.600132	0.310808	0.439599	0.424922	0.356827	0.550713	0.247876	0.685767	0.377667	0.663014	0.8634	0.63031	0.676106	0.785113	1.48455	0.691927	0.646617	1.82187	1.36161	1.08454	0.656971	0.535109
chr11	43952068	43952668	Sox2_0h__20140509__GACCGTTG_peak_1622,Sox2_48h+dox__20140514__ATTGTCTG_peak_1269,Sox2_0h+dox__20140509__GCCGCAAC_peak_1686,Sox2_0h-dox__20140507__GATATCCA_peak_607	43952368	601	5.8058	5.76796	0.634673	1.34069	0.33591	2.10819	0.865712	0.528152	0.588129	0.491935	3.53641	1.85789	1.84034	0.804279	0.255705	1.69641	0.702083	0.148951	0.647839	0.261526	2.58842	3.74205	3.97213	1.24864	1.45552	2.45132	0.816358	1.46857	0.640638	0.80981	0.691943	1.11588	0.546428	0.641469	0.207434	0.264198	1.20282	0.564501	0.677422	0.703922	1.01204	0.361512	1.64614	0.847355
chr11	44235348	44235948	Sox2_0h__20140509__GACCGTTG_peak_1623	44235648	601	3.8947	4.34606	0.776761	0.773209	0.535407	0.812382	0.464503	0.410099	0.331542	0.754314	2.3694	0.505978	0.905528	1.06793	0.127852	0.494753	0.37784	0.204815	0.290286	0.957843	1.33848	1.22309	1.29166	0.727924	0.555381	1.03775	0.356827	0.367142	0.667124	0.534999	0.426227	0.244355	0.64755	0.315572	0.24649	0.528395	0.439962	0.367201	0.427593	0.609992	1.17556	0.663162	0.312811	0.561968
chr11	44237977	44238577	Sox2_0h__20140509__GACCGTTG_peak_1624,Sox2_0h__20140514__CACATCCT_peak_1146	44238277	601	3.7497	1.5409	1.05858	0.723518	0.385784	0.479135	0.34232	0.411642	0.556407	0.402059	2.89936	0.525194	1.35183	0.234026	0.255705	0.706798	0.431437	0.142758	0.290286	0.261275	2.7884	2.68157	2.78337	0.665305	0.809854	0.907067	0.716292	0.183571	0.4871	0.91923	0.454549	0.366533	0.836452	0.357704	0.24649	0.351017	0.539662	0.556962	0.430984	0.430236	0.989501	0.723024	0.328326	0.61946
chr11	44445467	44446067	Sox2_0h__20140509__GACCGTTG_peak_1626	44445767	601	4.96716	1.68309	1.12962	0.879553	0.385784	0.446239	0.460098	0.585635	0.331542	0.30245	2.80709	1.08882	1.35183	1.43378	0.383557	0.636081	1.29697	0.633025	1.10923	0.784077	1.01279	0.84983	1.09162	0.389863	0.555381	0.604711	0.356827	0.183571	0.399515	0.342883	0.559754	0.716788	0.526151	0.515073	0.453924	0.528395	0.680526	0.994036	0.755988	0.758439	0.907741	1.1444	2.2304	0.836035
chr11	44696524	44697124	Sox2_0h__20140509__GACCGTTG_peak_1628	44696824	601	1.02193	2.24412	1.20539	1.99912	0.771568	2.99065	1.50908	1.1759	1.3694	0.289093	2.46212	0.356205	1.01447	0.731703	0.127852	0.989533	0.541292	0.17998	0.409471	0.348284	1.86703	2.72559	1.24884	2.36643	2.35824	3.22771	2.2463	2.01928	0.860128	2.26656	1.30834	2.68461	2.09767	1.51174	0.427022	0.528395	1.5106	1.17626	0.889381	0.680715	0.639926	0.723024	1.79833	0.633741
chr11	44746653	44747253	Sox2_0h__20140509__GACCGTTG_peak_1630,Sox2_0h+dox__20140509__GCCGCAAC_peak_1688,Sox2_48h+dox__20140514__ATTGTCTG_peak_1271,Sox2_0h__20140514__CACATCCT_peak_1149	44746953	601	5.22171	1.83301	2.33501	1.46244	0.834653	5.97129	1.10127	0.705231	1.35789	0.46522	6.40081	2.08354	4.03914	1.05163	0.383557	3.03929	1.29963	0.353766	0.323919	0.348534	4.21403	7.13559	6.6986	1.96845	5.68597	8.1551	4.29511	0.550713	1.108	1.58079	3.02808	0.715141	0.499203	0.662118	0.932155	0.441576	0.929774	0.874149	0.708227	0.860471	0.45387	0.993574	4.23298	2.20548
chr11	44767178	44767778	Sox2_0h__20140509__GACCGTTG_peak_1631,Sox2_48h+dox__20140514__ATTGTCTG_peak_1272,Sox2_0h+dox__20140509__GCCGCAAC_peak_1690,Sox2_0h-dox__20140507__GATATCCA_peak_609,Sox2_0h__20140514__CACATCCT_peak_1150	44767478	601	7.8525	4.20387	3.036	1.01322	0.971065	0.596415	0.521189	0.703688	0.588129	1.05676	6.43443	1.70812	1.7314	0.863529	0.255705	3.25152	1.46042	0.242037	0.837226	0.958344	1.73418	1.33026	0.654455	0.877919	1.03292	1.59336	0.967777	0.917855	2.52847	0.80981	1.32858	0.314406	0.546428	0.41016	0.414868	0.705773	0.589511	0.472011	0.499659	0.398926	0.45387	0.723024	2.82599	0.472993
chr11	44803831	44804431	Sox2_0h__20140509__GACCGTTG_peak_1632,Sox2_0h+dox__20140509__GCCGCAAC_peak_1691,Sox2_0h__20140514__CACATCCT_peak_1151	44804131	601	2.54447	0.845412	1.27171	1.20702	0.90798	0.446239	0.403411	0.587178	0.919672	0.352255	3.75591	1.16371	1.86144	0.731703	0.255705	1.27227	0.972729	0.266873	0.632491	0.261275	1.61418	3.94868	2.38328	2.0448	1.10029	1.51178	0.713654	0.367142	0.96122	0.342883	0.985981	0.244355	0.263075	0.389511	0.595399	0.702034	1.07064	0.472011	0.694379	0.586785	0.639926	0.361512	0.84989	0.850722
chr11	44863841	44864441	Sox2_0h__20140509__GACCGTTG_peak_1634,Sox2_0h+dox__20140509__GCCGCAAC_peak_1693,Sox2_48h+dox__20140514__ATTGTCTG_peak_1274,Sox2_0h__20140514__CACATCCT_peak_1153,Sox2_0h-dox__20140507__GATATCCA_peak_611	44864141	601	13.0466	12.7044	2.11951	2.28534	2.00225	10.847	0.643373	1.05322	0.556407	0.176127	9.93943	3.32114	4.6073	1.40416	0.255705	5.15987	2.16783	0.688952	0.837226	0.174267	4.12832	4.75641	4.58118	0.981522	1.1317	3.80767	0.816358	0.367142	0.70659	0.741737	1.00622	1.47911	0.546428	0.935558	0.724721	0.437836	0.78891	1.26875	1.12536	1.47046	0.45387	0.933712	6.29403	2.01746
chr11	45423943	45424543	Sox2_0h__20140509__GACCGTTG_peak_1635,Sox2_0h+dox__20140509__GCCGCAAC_peak_1694,Sox2_48h+dox__20140514__ATTGTCTG_peak_1275,Sox2_MEF_peak_21016,Sox2_0h-dox__20140507__GATATCCA_peak_612	45424243	601	7.33649	6.17907	1.97742	0.601772	0.90798	0.183072	0.514581	0.992648	0.663084	0.46522	4.19271	2.17665	2.60528	0.847229	0.639262	2.26167	1.24338	0.546132	1.28033	1.83043	2.87697	4.15162	2.39735	1.06037	1.68708	2.62299	1.27325	0.917855	0.910674	1.60752	2.20802	0.542484	0.816174	0.63031	0.375812	0.441576	0.530977	0.487089	0.602247	1.00081	0.639926	0.813986	3.76151	1.87688
chr11	45745834	45746434	Sox2_0h__20140509__GACCGTTG_peak_1637,Sox2_48h+dox__20140514__ATTGTCTG_peak_1276,Sox2_0h-dox__20140507__GATATCCA_peak_613,Sox2_0h+dox__20140509__GCCGCAAC_peak_1696,Sox2_0h__20140514__CACATCCT_peak_1155	45746134	601	7.54176	3.81595	1.62457	0.670347	0.621945	0.563519	0.636764	0.761171	0.588129	0.415416	3.60987	1.38837	1.84034	0.336227	0.127852	2.82735	0.648486	0.32893	0.562288	0.261526	2.28843	1.19818	1.55178	0.253598	0.740508	0.857963	0.356827	0.183571	0.443307	0.356246	0.608314	0.26228	0.384475	0.526232	0.336756	0.264198	0.639361	0.274711	0.393397	0.461546	0.45387	0.361512	0.543221	0.38276
chr11	45964326	45964926	Sox2_0h__20140509__GACCGTTG_peak_1639,Sox2_0h+dox__20140509__GCCGCAAC_peak_1698,Sox2_48h+dox__20140514__ATTGTCTG_peak_1277,Sox2_0h-dox__20140707__AGTTGCTT_peak_1470,Sox2_0h-dox__20140507__GATATCCA_peak_614,Sox2_48h+dox__20140617__CAGCAAGG_peak_781	45964626	601	7.06971	4.51917	1.4138	1.22243	0.758357	0.530623	0.516784	0.703688	0.43822	0.578186	3.13457	2.92848	2.54672	1.50636	0.383557	2.75642	1.29963	0.533746	1.14286	0.261526	2.03131	1.62125	2.26888	1.40405	1.32533	1.87948	1.07048	0.367142	0.27869	0.548361	0.5665	0.192229	0.64755	0.430809	0.595399	0.351017	0.730376	0.417216	0.523398	0.273686	1.54767	0.5722	1.88883	1.94107
chr11	46020193	46020793	Sox2_0h__20140509__GACCGTTG_peak_1640,Sox2_0h__20140514__CACATCCT_peak_1158,Sox2_0h+dox__20140509__GCCGCAAC_peak_1700,Sox2_0h-dox__20140507__GATATCCA_peak_615,Sox2_48h+dox__20140514__ATTGTCTG_peak_1279,Sox2_0h-dox__20140707__AGTTGCTT_peak_1471	46020493	601	14.0139	12.2701	1.69797	0.704634	1.1808	0.483424	0.403411	1.22875	1.20798	0.365612	7.16597	4.12765	4.52764	0.96573	0.383557	2.2618	1.68014	0.533746	0.409471	0.609809	2.68269	5.14108	3.44357	0.436255	0.944604	1.2013	0.305475	0.550713	0.671451	0.699129	0.650129	0.296482	0.64755	0.494424	0.207434	0.618954	0.680526	0.402138	0.42081	0.430236	0.825981	0.723024	0.584581	0.748723
chr11	46056537	46057137	Sox2_0h__20140509__GACCGTTG_peak_1641	46056837	601	5.16427	3.80822	1.70033	1.25672	1.48005	4.44665	1.26912	1.64348	1.35789	0.352255	3.24565	1.29624	1.64119	0.804279	0.255705	1.83771	1.78467	0.484137	0.785308	0.435542	2.41843	1.99065	2.14616	1.2813	1.43458	1.20942	0.818996	1.285	0.875535	1.08588	0.643383	3.2613	2.30685	1.54522	0.583246	1.67948	0.83876	1.3811	1.276	0.985711	1.54767	0.873849	4.9607	0.719349
chr11	46059466	46060066	Sox2_0h__20140509__GACCGTTG_peak_1642	46059766	601	3.77292	2.97827	1.34511	1.25672	0.758357	1.12704	0.689045	0.410099	0.406497	0.30245	2.024	0.918842	1.21361	0.893154	0.383557	0.777488	0.594889	0.502717	0.938125	0.348534	0.832803	1.54653	0.848749	0.381749	0.72154	1.1031	0.662302	0.367142	0.377355	0.329521	0.516601	0.366533	0.404752	0.357704	0.285546	0.351017	1.58425	0.409677	0.430984	0.703922	0.45387	0.512337	2.8502	1.1424
chr11	46114952	46115552	Sox2_0h__20140509__GACCGTTG_peak_1643,Sox2_48h+dox__20140514__ATTGTCTG_peak_1281,Sox2_0h+dox__20140509__GCCGCAAC_peak_1701,Sox2_0h__20140514__CACATCCT_peak_1159	46115252	601	5.75936	3.35846	3.036	1.34417	0.68503	2.92057	0.806823	0.352616	1.00614	0.781028	5.54204	1.74556	3.66194	0.876854	0.255705	3.3929	0.648486	0.297902	0.852574	1.30738	5.40396	4.36018	4.64383	1.04685	2.72	4.39614	0.916424	0.734284	1.49211	0.823172	0.894268	0.801469	0.667827	1.00866	0.207434	0.437836	0.78891	1.29136	0.650009	0.649405	0.721686	0.5722	12.2029	4.14654
chr11	46145701	46146301	Sox2_0h__20140509__GACCGTTG_peak_1645	46146001	601	1.41865	0.561031	0.56599	0.879553	0.585281	0.347551	0.630156	0.764258	0.919672	0.30245	2.88055	0.825729	0.467404	0.629503	0.127852	0.636187	0.541292	0.235844	0.323919	0.61006	1.26135	0.803875	0.648705	0.384454	0.477537	0.661935	0.356827	1.10143	0.568459	0.672404	0.524686	0.244355	0.404752	0.178852	0.2977	0.437836	0.489812	0.591898	0.42081	0.618095	1.36161	0.361512	0.878327	0.3303
chr11	46427945	46428545	Sox2_0h__20140509__GACCGTTG_peak_1647	46428245	601	4.19286	3.79276	2.75182	2.02992	0.994518	0.779487	0.861306	1.1107	0.694807	0.176127	2.68074	1.53913	1.86962	1.31528	0.639262	0.989427	1.72575	0.515103	1.80898	0.348284	3.3655	3.72486	2.4945	2.92792	2.737	4.10191	3.26016	1.10143	1.29478	0.64568	1.44053	0.506635	0.715053	0.641469	0.414868	0.792593	1.59293	0.796737	0.427593	0.821058	0.721686	0.663162	1.47551	1.7111
chr11	46521103	46521703	Sox2_0h__20140509__GACCGTTG_peak_1648	46521403	601	3.19291	2.25186	2.40369	1.08528	0.585281	2.11248	0.754542	0.938251	1.06958	0.352255	2.11494	1.08783	1.32255	0.731703	0.127852	0.636108	0.538631	0.335124	0.528655	0.261526	1.14564	3.18305	3.14063	0.256302	1.12123	2.12461	0.61095	0.367142	0.544399	0.480289	0.762079	0.835671	0.627273	0.892592	0.207434	0.528395	0.589511	0.506947	0.396788	0.609992	0.639926	0.5722	3.38696	1.21332
chr11	46566751	46567351	Sox2_0h__20140509__GACCGTTG_peak_1649	46567051	601	3.26541	1.67536	1.20066	1.0167	1.31722	0.333248	0.401209	0.469125	0.663084	0.30245	2.24306	0.863172	0.924258	1.09756	0.255705	0.565417	0.972729	0.664054	1.07559	0.958844	0.537108	0.306254	0.945896	0.409002	0.71107	0.490265	0.965138	0.917855	0.416821	0.397593	0.503109	1.3081	0.478925	0.535722	0.532036	0.524655	1.16165	0.444613	0.674031	1.46236	0.907741	0.361512	5.1407	0.887237
chr11	47640536	47641136	Sox2_0h__20140509__GACCGTTG_peak_1650,Sox2_0h+dox__20140509__GCCGCAAC_peak_1703,Sox2_0h-dox__20140507__GATATCCA_peak_616,Sox2_48h+dox__20140617__CAGCAAGG_peak_784,Sox2_48h+dox__20140514__ATTGTCTG_peak_1284,Sox2_0h+dox__20140617__ATAGCGTC_peak_295,Sox2_0h__20140514__CACATCCT_peak_1162,Sox2_48h+dox__20140617__CAGCAAGG_peak_785,Sox2_0h__20140514__CACATCCT_peak_1163	47640836	601	4.64985	4.62271	2.26632	1.51561	0.535407	3.56704	0.752339	0.643119	0.663084	1.02032	5.39688	3.33937	7.06381	1.22938	0.639262	4.38196	2.11157	0.626895	1.09388	0.958344	6.22106	11.1381	8.89591	4.15222	3.54882	8.79229	2.95204	0.917855	5.37836	1.52482	1.75481	2.66175	2.48881	1.20733	0.712567	0.969971	1.07932	1.16394	0.598573	0.609992	0.989501	0.361512	2.81207	2.21473
chr11	48750991	48751591	Sox2_0h__20140509__GACCGTTG_peak_1654,Sox2_0h+dox__20140509__GCCGCAAC_peak_1706,Sox2_0h__20140514__CACATCCT_peak_1164	48751291	601	7.74828	3.08181	1.8377	1.11957	0.522196	0.596415	0.571267	1.28624	0.812994	0.704509	4.15686	2.08453	3.05158	0.540628	0.894967	1.13083	2.15985	0.949569	1.62253	0.958844	1.76846	3.53718	2.43185	0.678827	0.807883	0.743516	0.967777	0.367142	0.513586	1.00193	1.20988	0.716788	1.05897	0.862453	0.622302	0.962491	2.16507	0.707005	0.495985	0.852368	1.0938	0.723024	5.36337	3.37055
chr11	49451916	49452516	Sox2_0h__20140509__GACCGTTG_peak_1656,Sox2_0h__20140514__CACATCCT_peak_1166,Sox2_48h+dox__20140617__CAGCAAGG_peak_790	49452216	601	14.8371	8.38455	7.56156	5.1829	2.50099	6.7708	1.60704	1.64194	1.72116	1.00696	4.79657	1.80222	3.57754	3.17119	1.15067	3.46317	3.7248	1.12949	4.8676	0.609809	7.19959	8.9789	6.5612	3.70765	8.60872	13.3926	13.8925	0.734284	0.373028	3.97014	8.46243	3.09029	1.49067	0.966531	0.844484	1.23043	2.45548	1.63117	2.0594	1.61081	0.989501	1.1444	7.81058	5.903
chr11	49739615	49740215	Sox2_0h__20140509__GACCGTTG_peak_1657,Sox2_0h-dox__20140507__GATATCCA_peak_619,Sox2_0h-dox__20140707__AGTTGCTT_peak_1486,Sox2_0h+dox__20140509__GCCGCAAC_peak_1710,Sox2_48h+dox__20140514__ATTGTCTG_peak_1290	49739915	601	5.58422	2.39405	0.992254	1.0167	0.435658	0.314655	0.979084	0.587178	1.02635	0.289093	2.76991	3.3039	3.47097	0.731703	0.383557	2.96855	1.13618	0.378602	0.647839	0.697568	1.02708	1.74754	1.53453	0.414411	0.29241	0.490265	0.711016	0.917855	0.636311	0.425579	0.503109	0.332331	0.526151	0.494424	0.207434	0.264198	0.439962	0.487089	0.523398	0.618095	0.639926	0.512337	0.470512	0.760489
chr11	50897299	50897899	Sox2_0h__20140509__GACCGTTG_peak_1659	50897599	601	4.57327	5.61804	1.48248	1.63736	0.708483	0.497727	0.172261	0.818655	0.331542	0.46522	2.44287	1.05039	1.76068	1.30196	0.383557	0.91879	1.02633	0.564774	0.699757	0.522801	0.938513	1.7093	1.24884	0.668009	0.496505	0.80074	0.965138	0.367142	0.25463	0.342883	0.426227	0.400735	0.782555	0.368028	0.63705	0.618954	1.10312	0.247314	0.680813	0.672612	1.01204	1.08454	3.4183	2.73596
chr11	52032218	52032818	Sox2_0h__20140509__GACCGTTG_peak_1666	52032518	601	2.46381	1.5409	0.776761	0.636059	0.585281	0.512031	0.285634	0.939794	0.919672	0.365612	1.89632	0.749853	2.09804	1.0383	0.51141	1.4137	0.919132	0.32893	0.666124	1.0456	1.34562	1.37236	1.43738	0.774316	1.46205	0.923306	0.356827	0.183571	0.46304	1.02991	1.42029	0.348608	1.02535	0.89426	0.685665	0.441576	0.929774	0.437074	1.69002	1.2745	1.27985	0.933712	2.79268	1.21794
chr11	52227341	52227941	Sox2_0h__20140509__GACCGTTG_peak_1667,Sox2_0h-dox__20140507__GATATCCA_peak_622	52227641	601	2.84954	1.67536	0.92121	1.18814	1.40672	1.06125	0.979084	1.29087	0.769762	0.352255	2.62564	2.287	1.37293	0.468052	0.255705	1.69652	1.02899	0.465495	1.05731	0.522801	1.49991	2.75436	1.62593	1.12049	2.34778	1.61811	1.07048	0.183571	0.682531	0.960578	1.41221	1.32438	0.715053	1.18835	1.61782	0.792593	1.51929	1.97299	1.86072	1.34522	0.825981	0.782887	4.11727	3.98372
chr11	52357070	52357670	Sox2_0h__20140509__GACCGTTG_peak_1670,Sox2_0h__20140514__CACATCCT_peak_1178,Sox2_48h+dox__20140514__ATTGTCTG_peak_1298	52357370	601	5.95488	3.08954	1.8377	2.42945	1.04439	2.06671	0.809026	1.22567	0.738039	0.289093	4.83286	1.67166	2.91336	1.59226	0.894967	2.68584	2.27502	1.03021	2.30401	0.609809	1.57419	2.58983	1.92312	0.708784	1.61774	1.51139	1.42467	0.734284	0.204084	0.53626	0.579992	0.995345	1.63902	0.494424	0.68826	0.524655	0.962254	0.9591	0.790184	0.977608	0.907741	1.08454	6.52735	5.15046
chr11	52483359	52483959	Sox2_0h__20140509__GACCGTTG_peak_1671,Sox2_MEF_peak_21347,Sox2_0h+dox__20140509__GCCGCAAC_peak_1722	52483659	601	10.5184	3.23173	2.25924	0.963531	1.55338	0.962558	0.634562	0.995734	0.694807	0.704509	2.80709	2.00865	3.18162	0.876854	0.639262	1.9083	2.16251	1.03021	1.6898	1.74367	2.45557	3.25391	2.90034	0.539858	0.799384	1.291	0.61095	0.183571	0.46304	0.521637	0.782317	1.2055	1.20732	0.97769	0.597994	0.618954	1.39353	0.656991	0.588399	0.641302	0.825981	0.933712	5.5133	3.82342
chr11	53202295	53202895	Sox2_0h__20140509__GACCGTTG_peak_1673,Sox2_0h+dox__20140509__GCCGCAAC_peak_1725,Sox2_0h-dox__20140507__GATATCCA_peak_625,Sox2_48h+dox__20140514__ATTGTCTG_peak_1300,Sox2_0h__20140514__CACATCCT_peak_1179,Sox2_48h+dox__20140617__CAGCAAGG_peak_797,Sox2_48h+dox__20140514__ATTGTCTG_peak_1301	53202595	601	14.6322	19.5944	5.57469	3.02426	0.808231	0.746591	0.571267	0.877681	0.256587	0.30245	7.25647	4.53755	6.03061	2.38321	0.127852	3.39261	1.68014	0.390988	0.751675	0.522551	2.0813	4.65889	2.51175	1.58941	1.66158	2.44282	1.62744	0.183571	0.548726	0.740477	1.02105	0.402382	0.263075	0.431643	0.168378	0.264198	0.780225	0.452152	0.417419	0.758439	0.639926	0.5722	4.92744	3.73656
chr11	53291596	53292196	Sox2_0h__20140509__GACCGTTG_peak_1675,Sox2_0h+dox__20140509__GCCGCAAC_peak_1727	53291896	601	1.44188	3.07408	0.989893	0.792094	0.472322	0.563519	0.689045	1.05167	0.513175	0.415416	2.46035	0.899626	2.11914	0.468052	0.767115	0.918922	0.648486	0.359959	0.580573	0.348784	0.458538	0.71968	0.545809	0.463508	0.410161	0.245132	0.356827	0.550713	0.344642	0.617694	0.880776	0.26228	0.263075	0.589012	0.2977	0.615214	0.431277	0.444613	0.390005	0.304996	0.639926	0.361512	7.10224	4.00052
chr11	53311244	53311844	Sox2_0h__20140509__GACCGTTG_peak_1676,Sox2_0h+dox__20140509__GCCGCAAC_peak_1728,Sox2_48h+dox__20140514__ATTGTCTG_peak_1302	53311544	601	3.9399	2.94735	2.68078	0.498909	0.808231	0.399039	0.399006	0.820198	0.769762	0.415416	3.07991	1.10606	2.4085	0.570253	0.51141	1.97907	1.08258	0.353766	0.409471	1.91769	1.65276	1.92172	2.08609	0.755177	0.917136	1.1522	0.61095	1.65214	1.83675	0.753839	1.09793	0.384457	0.627273	0.494424	0.556343	0.441576	0.73906	0.614515	0.851794	1.03212	0.825981	0.782887	3.13361	2.15135
chr11	53799941	53800541	Sox2_0h__20140509__GACCGTTG_peak_1677,Sox2_0h-dox__20140507__GATATCCA_peak_626,Sox2_0h+dox__20140509__GCCGCAAC_peak_1730	53800241	601	4.52807	4.04622	2.05083	2.68487	1.75584	2.36278	0.750137	0.820198	1.21949	0.176127	3.11798	3.07825	2.07931	1.71076	0.255705	2.47393	1.19244	0.40963	0.528655	0.261275	2.62411	4.85025	3.54904	3.00178	5.85607	3.77519	1.53265	0.550713	0.800929	0.561724	0.944167	0.575039	0.715053	0.452292	0.336756	0.441576	0.830075	1.07899	0.687596	0.914988	0.45387	0.361512	1.95863	5.89833
chr11	53899945	53900545	Sox2_0h__20140509__GACCGTTG_peak_1678	53900245	601	1.90702	1.80982	1.62457	0.929244	0.957854	1.31011	0.632359	0.818655	1.72116	1.24625	2.07865	1.5007	1.80051	1.17013	0.894967	1.9084	0.972729	0.58961	0.852574	0.609309	1.21707	3.80134	2.17174	0.635347	0.820323	0.735397	1.01913	0.183571	0.561706	0.425579	0.468041	0.87152	0.809503	0.745547	0.610148	0.962491	0.970939	1.00911	0.879207	0.672612	0.907741	1.38619	2.63498	2.62223
chr11	54201917	54202517	Sox2_0h__20140509__GACCGTTG_peak_1681a,Sox2_0h__20140509__GACCGTTG_peak_1681b,Sox2_0h__20140514__CACATCCT_peak_1182,Sox2_0h+dox__20140509__GCCGCAAC_peak_1732,Sox2_0h-dox__20140507__GATATCCA_peak_628	54202217	601	7.75927	4.10033	1.83534	0.773209	0.572071	0.742302	0.518986	2.45288	0.331542	0.717866	4.59543	1.64849	2.15897	0.702078	0.255705	1.13089	0.485034	0.521359	0.632491	0.522551	1.56419	3.23093	2.46893	0.64346	0.790885	0.923306	0.305475	0.367142	0.537646	0.521637	0.915844	0.436584	0.573376	0.789347	0.427022	0.441576	0.580826	0.537103	0.858577	0.672612	0.825981	0.723024	0.704472	1.28132
chr11	54958410	54959010	Sox2_0h__20140509__GACCGTTG_peak_1683	54958710	601	2.73875	1.67536	1.76901	1.98371	0.884527	2.7518	0.815634	1.23338	1.35789	0.491935	2.97194	0.97649	2.18825	1.12718	0.383557	1.48426	0.594889	0.285515	0.290286	1.39414	4.75685	5.62151	4.76656	1.01418	2.459	3.93024	1.83812	0.917855	2.10679	0.987302	2.30107	1.13215	0.924231	1.31391	1.17864	0.973711	1.5106	1.41879	1.58715	1.44726	1.36161	1.44605	11.7314	10.1137
chr11	55904090	55904690	Sox2_0h__20140509__GACCGTTG_peak_1686,Sox2_0h-dox__20140507__GATATCCA_peak_631,Sox2_0h+dox__20140509__GCCGCAAC_peak_1742	55904390	601	7.20531	4.10033	1.34275	0.929244	0.621945	0.347551	0.691248	0.761171	0.588129	0.528382	2.13242	1.44404	1.77123	0.468052	0.51141	1.90832	1.02899	0.211008	0.290286	0.174267	0.852798	1.26519	0.897323	0.406298	0.311378	0.531249	0.356827	0.734284	0.557379	0.425579	0.441058	0.418659	0.789226	0.558039	0.24649	0.528395	0.680526	0.274711	0.325004	0.555475	0.45387	0.5722	0.372597	0.336183
chr1	34056438	34057038	Sox2_0h__20140509__GACCGTTG_peak_169	34056738	601	3.58555	0.703222	0.779122	0.704634	1.20723	1.41309	1.16456	0.764258	1.25121	0.30245	2.02311	0.731626	1.13396	0.336227	0.127852	1.20158	0.704745	0.242037	0.904492	0.348534	1.29849	1.15801	1.18876	0.877919	0.776475	0.670054	0.408179	0.550713	0.258956	0.687027	0.482872	0.592963	0.573376	0.578688	0.2977	0.351017	0.671841	0.591898	0.325004	0.712025	1.25732	0.663162	3.50039	1.11805
chr11	57576019	57576619	Sox2_0h__20140509__GACCGTTG_peak_1692,Sox2_MEF_peak_21460	57576319	601	6.2339	2.6707	1.27171	0.91384	0.435658	0.314655	0.518986	0.877681	0.801485	0.46522	1.34889	1.12626	2.08749	1.17013	0.639262	1.6963	1.56496	0.539939	1.28033	2.0047	1.88847	1.4662	1.86305	0.61059	0.866759	1.05399	1.11919	0.183571	0.467367	0.452303	0.586738	0.402382	0.337249	0.420485	0.324602	0.264198	0.580826	0.564501	0.427593	0.516062	0.825981	0.964811	1.2128	0.899409
chr11	57970471	57971071	Sox2_0h__20140509__GACCGTTG_peak_1696a,Sox2_0h__20140509__GACCGTTG_peak_1696b,Sox2_0h__20140514__CACATCCT_peak_1196,Sox2_0h+dox__20140509__GCCGCAAC_peak_1753,Sox2_48h+dox__20140514__ATTGTCTG_peak_1320,Sox2_48h+dox__20140617__CAGCAAGG_peak_806,Sox2_48h__20140616__ATTATGTT_peak_1087,Sox2_0h-dox__20140507__GATATCCA_peak_635	57970771	601	13.5597	7.70452	5.66699	6.12754	3.54538	20.6814	4.11063	1.70097	2.65234	0.352255	7.33215	4.33606	5.48118	3.47779	0.255705	8.05775	3.30135	0.67031	2.14825	0.522301	4.83112	9.75803	7.59532	4.45741	14.7552	13.8747	12.4995	4.77285	1.05989	1.70358	4.4767	0.838966	0.600325	0.714574	0.336756	0.441576	0.921089	0.599437	0.752597	1.25129	0.639926	1.1444	1.83164	2.2693
chr11	60100726	60101326	Sox2_0h__20140509__GACCGTTG_peak_1701,Sox2_0h-dox__20140507__GATATCCA_peak_638	60101026	601	2.59783	2.94735	0.847805	1.05099	1.1808	0.347551	1.04458	0.587178	0.481452	1.23289	2.31475	2.06333	2.63456	0.979055	0.894967	1.13086	0.702083	0.664117	1.05731	0.609809	0.445689	1.40112	1.28016	0.700671	1.16311	0.841725	0.865072	0.367142	0.368702	0.425579	0.300784	0.48871	0.667827	0.525397	0.805428	0.702034	0.780225	0.916624	0.578225	0.609992	0.639926	1.02467	0.470832	0.603515
chr11	60439753	60440353	Sox2_0h__20140509__GACCGTTG_peak_1704,Sox2_0h+dox__20140509__GCCGCAAC_peak_1763,Sox2_0h__20140514__CACATCCT_peak_1205	60440053	601	9.87689	8.60404	5.22183	4.47478	1.14414	2.1983	1.14914	1.51926	0.706316	0.515025	5.68941	3.02258	3.21327	2.70611	0.383557	2.40302	2.21344	0.800618	1.63788	0.435793	3.31551	5.34418	3.18603	2.94165	4.39464	5.45825	4.03044	0.367142	0.871208	0.904607	1.41895	0.698864	1.00508	0.4841	0.751623	0.528395	1.68394	0.614515	0.660183	0.852368	1.0938	0.5722	9.98638	5.86981
chr11	60740293	60740893	Sox2_0h__20140509__GACCGTTG_peak_1705b,Sox2_0h__20140509__GACCGTTG_peak_1705a,Sox2_0h__20140514__CACATCCT_peak_1207,Sox2_0h+dox__20140509__GCCGCAAC_peak_1764	60740593	601	5.52271	1.53317	2.19764	1.13845	1.40672	2.84476	0.636764	0.587178	0.994626	0.239289	5.89055	1.89632	2.63693	0.336227	0.51141	2.7564	0.324243	0.67031	0.632491	0.261526	3.71692	4.24529	3.22053	0.338061	2.181	3.17048	0.816358	0.550713	1.10178	0.370869	1.83303	1.86522	0.546428	1.10242	0.414868	0.528395	0.439962	0.819353	0.523398	1.01702	0.45387	0.361512	15.0653	10.3277
chr11	60886787	60887387	Sox2_0h__20140509__GACCGTTG_peak_1706,Sox2_0h+dox__20140509__GCCGCAAC_peak_1766	60887087	601	3.25318	4.89936	3.3865	1.61847	0.957854	1.66195	0.917992	0.702145	0.556407	1.04341	2.22381	1.20016	2.30774	0.599878	0.383557	2.04973	0.811938	0.726174	1.17649	1.04635	1.88988	2.95151	2.61465	0.804273	0.976012	0.808859	0.967777	0.367142	0.412494	0.246826	1.21663	0.715141	0.721724	0.925233	0.44177	0.702034	1.68394	0.826892	0.352418	1.06343	0.907741	0.873849	3.03279	3.77051
chr11	61577912	61578512	Sox2_0h__20140509__GACCGTTG_peak_1710,Sox2_0h+dox__20140509__GCCGCAAC_peak_1772	61578212	601	3.64174	1.69082	1.55588	0.894956	0.485532	0.380447	0.806823	0.702145	0.513175	0.415416	3.20759	1.05138	1.42331	0.833904	0.255705	0.706772	0.865535	0.366152	0.751675	0.261526	0.744236	1.78771	1.33449	0.564406	0.584819	0.62095	1.01649	0.917855	0.721997	0.562984	0.748588	0.192229	0.21585	0.536556	0.168378	0.351017	0.780225	0.359662	0.605639	0.336306	0.45387	0.5722	7.49685	3.17836
chr11	62508647	62509247	Sox2_0h__20140509__GACCGTTG_peak_1713	62508947	601	4.76064	4.33833	2.12187	1.68705	1.00773	1.67196	1.33903	0.762715	1.3694	0.754314	3.90107	1.91554	1.78996	1.47673	1.27852	2.12034	0.753019	0.825454	1.67152	0.697818	1.44848	3.71136	2.75462	0.547971	0.85826	1.29912	1.17055	0.367142	0.329236	0.301536	0.35609	1.16965	1.1737	0.662118	0.727316	0.524655	0.630676	1.61885	0.755988	1.04023	0.825981	0.782887	13.2137	11.3459
chr11	62510999	62511599	Sox2_0h__20140509__GACCGTTG_peak_1714b,Sox2_0h__20140509__GACCGTTG_peak_1714a,Sox2_0h+dox__20140509__GCCGCAAC_peak_1778a,Sox2_0h+dox__20140509__GCCGCAAC_peak_1778b,Sox2_0h-dox__20140507__GATATCCA_peak_641a,Sox2_0h-dox__20140507__GATATCCA_peak_641b,Sox2_48h+dox__20140514__ATTGTCTG_peak_1339,Sox2_0h__20140514__CACATCCT_peak_1220,Sox2_0h-dox__20140707__AGTTGCTT_peak_1512,Sox2_48h+dox__20140617__CAGC…	62511299	601	12.9496	12.6812	6.99321	5.02686	1.49326	3.73868	1.66372	1.69325	1.29445	0.176127	7.02037	5.51503	4.4187	1.78333	0.255705	5.08902	1.24338	0.211008	1.02368	0.61006	4.95827	10.828	7.82094	1.77477	2.13715	3.31779	1.37596	0.917855	0.561706	1.02865	1.31375	0.524559	0.310301	0.4841	0.24649	0.441576	0.73906	2.72321	0.920186	0.703922	0.639926	0.723024	19.212	14.8622
chr11	62512970	62513570	Sox2_0h__20140509__GACCGTTG_peak_1715,Sox2_0h+dox__20140509__GCCGCAAC_peak_1779	62513270	601	3.67312	4.37698	2.89863	1.42815	0.871316	3.62425	1.04899	0.643119	1.17626	0.352255	3.22773	1.5948	2.2199	1.33158	0.255705	1.76705	0.538631	0.322737	0.290286	0.261275	2.73127	4.24932	3.79766	1.2268	1.12123	1.25853	0.510883	0.550713	0.623332	0.796447	0.650129	1.39608	0.499203	1.54438	0.854043	0.437836	1.07064	2.75539	0.451615	0.618095	0.721686	0.361512	13.5481	15.5395
chr11	62537907	62538507	Sox2_0h__20140509__GACCGTTG_peak_1716,Sox2_0h+dox__20140509__GCCGCAAC_peak_1780	62538207	601	4.32031	3.38938	1.63165	1.70593	1.30697	3.53987	1.79252	1.87496	1.53952	0.352255	2.60683	1.82045	1.99965	1.19976	0.383557	2.26175	1.13618	0.353766	0.718042	0.784077	0.931368	2.49213	1.32874	1.34954	1.20955	1.39733	0.613588	0.550713	1.55807	0.576347	0.720265	1.41071	1.07925	1.33456	0.971211	1.14735	1.5106	1.62841	1.00243	1.93901	1.0938	0.5722	1.3902	1.40932
chr11	62872931	62873531	Sox2_0h__20140509__GACCGTTG_peak_1717,Sox2_0h+dox__20140509__GCCGCAAC_peak_1783,Sox2_48h+dox__20140514__ATTGTCTG_peak_1345	62873231	601	2.48296	3.66603	2.05319	0.723518	0.871316	1.79353	0.577875	0.818655	0.706316	0.415416	2.71614	1.44601	2.06058	0.702078	0.255705	1.7671	0.919132	0.322737	0.580573	0.348534	0.458538	1.65371	1.49745	0.613503	0.584819	0.784501	0.562235	0.367142	0.298423	0.632317	0.531432	1.30481	0.384475	1.00866	0.712567	0.698294	1.02079	0.936483	0.615813	1.18867	0.45387	1.08454	0.442394	0.874214
chr11	63350003	63350603	Sox2_0h__20140509__GACCGTTG_peak_1719,Sox2_0h-dox__20140507__GATATCCA_peak_645,Sox2_0h+dox__20140509__GCCGCAAC_peak_1787,Sox2_0h__20140514__CACATCCT_peak_1226,Sox2_48h+dox__20140514__ATTGTCTG_peak_1347	63350303	601	10.0549	7.87763	1.13198	1.20354	0.535407	1.84646	0.464503	0.877681	0.663084	0.970512	4.46687	1.83768	2.28901	0.570253	0.127852	2.19114	0.811938	0.322737	0.852574	0.697318	1.42134	3.29215	2.47468	0.730628	0.828822	1.52802	0.713654	0.734284	2.28439	0.521637	0.950913	1.06704	0.883677	0.683601	0.336756	0.351017	1.17034	0.402138	0.824381	0.492855	0.45387	0.5722	3.89205	2.95253
chr11	64877717	64878317	Sox2_0h__20140509__GACCGTTG_peak_1726,Sox2_MEF_peak_21618	64878017	601	3.2312	0.703222	1.69325	0.689231	0.808231	0.347551	0.4623	0.994191	0.663084	0.6049	2.13286	0.487751	1.04375	0.642828	0.127852	0.706745	1.13352	0.800618	0.837226	1.83018	0.544254	0.71968	0.545809	0.460803	0.498475	0.629069	0.81372	0.183571	0.427901	0.617694	0.524686	0.768915	0.505874	0.683601	0.168378	0.437836	0.390113	0.359662	0.506442	0.938195	0.721686	0.782887	1.51236	0.631225
chr11	65458298	65458898	Sox2_0h__20140509__GACCGTTG_peak_1727,Sox2_48h__20140616__ATTATGTT_peak_1100,Sox2_0h__20140514__CACATCCT_peak_1234	65458598	601	2.41861	3.07408	3.39122	1.49673	1.0576	2.84048	1.39351	1.17127	1.1013	1.30941	2.84515	1.10902	1.968	2.99641	1.53423	2.54435	3.51574	1.75025	1.70515	0.784077	1.15279	0.81159	0.740103	0.836935	0.797414	0.882321	0.765006	0.550713	0.423574	0.453564	0.377667	1.62416	1.49734	1.40766	0.910442	1.05305	1.39353	1.00911	0.88599	1.94711	1.17556	0.873849	0.559374	0.738661
chr11	66920026	66920626	Sox2_0h__20140509__GACCGTTG_peak_1728	66920326	601	2.81125	2.37859	1.13198	1.05099	1.28055	1.46029	0.747934	0.761171	0.738039	0.239289	2.40702	1.01393	1.09413	0.863529	0.255705	0.989533	0.538631	0.322737	0.54694	0.435542	3.65834	3.93921	2.42035	0.757881	1.52289	3.3669	1.3246	0.367142	0.471693	0.851158	1.16807	0.731418	0.809503	0.599337	0.54419	0.528395	0.879925	0.839212	0.60903	0.492855	0.639926	0.361512	3.16141	4.59775
chr11	68742550	68743150	Sox2_0h__20140509__GACCGTTG_peak_1735,Sox2_0h__20140514__CACATCCT_peak_1242,Sox2_48h+dox__20140514__ATTGTCTG_peak_1360,Sox2_0h+dox__20140509__GCCGCAAC_peak_1812,Sox2_0h-dox__20140507__GATATCCA_peak_648	68742850	601	3.90977	3.6583	1.06094	0.723518	0.784778	0.431935	0.992301	0.703688	1.02635	0.402059	6.28839	1.70713	2.18825	0.497677	0.127852	3.03945	0.538631	0.304095	0.495022	0.174267	0.519965	0.86895	0.757351	0.179953	0.273441	0.416803	0.305475	0.367142	0.188677	0.549622	0.434312	0.122178	0.263075	0.441968	0.2977	0.264198	0.630676	0.409677	0.458397	0.367616	0.45387	0.361512	0.341248	0.389901
chr1	34107328	34107928	Sox2_0h__20140509__GACCGTTG_peak_173,Sox2_0h+dox__20140509__GCCGCAAC_peak_157,Sox2_0h-dox__20140507__GATATCCA_peak_70,Sox2_0h__20140514__CACATCCT_peak_106a,Sox2_0h__20140514__CACATCCT_peak_106b,Sox2_48h+dox__20140514__ATTGTCTG_peak_118,Sox2_0h+dox__20140617__ATAGCGTC_peak_27,Sox2_48h+dox__20140617__CAGCAAGG_peak_74	34107628	601	11.7811	6.44026	3.95013	1.89277	1.56659	2.39567	1.22125	1.23184	0.994626	0.930441	8.40866	3.2098	6.36324	3.11194	1.66208	4.38209	1.99373	1.14813	2.95185	0.61031	4.09118	5.78444	5.28937	2.54368	4.83621	5.88318	3.97117	0.367142	0.388435	1.26337	2.34288	0.959496	1.05897	0.798838	0.817581	1.31725	1.45207	1.39139	0.889381	0.609992	0.907741	1.1444	13.0091	8.86349
chr11	70410213	70410813	Sox2_0h__20140509__GACCGTTG_peak_1741,Sox2_0h__20140514__CACATCCT_peak_1251	70410513	601	5.19565	3.62738	5.30232	3.11868	1.97879	9.12069	4.78205	2.17472	2.4707	2.87147	5.23381	2.27174	2.77514	1.63818	2.81275	2.75648	1.56762	1.8683	0.904492	2.35148	1.71418	4.56698	3.372	2.42634	3.52135	4.79632	3.0653	2.75357	1.92677	1.86645	2.25117	3.29385	2.07072	2.46878	5.91753	5.47629	2.37316	3.50211	3.31787	2.07235	2.64146	2.20017	12.5483	9.58535
chr11	71320872	71321472	Sox2_0h__20140509__GACCGTTG_peak_1742,Sox2_MEF_peak_21763	71321172	601	3.48291	2.80516	0.494946	1.0167	0.621945	0.544926	0.516784	0.351072	0.588129	0.541739	2.04236	0.957274	1.09413	0.906479	0.639262	1.48407	2.32862	0.68889	1.28033	1.91669	1.16708	1.00681	1.52878	0.389863	0.302879	0.719158	1.06784	0.367142	0.647391	0.562984	0.30753	0.418659	0.8634	0.599337	0.571092	0.615214	0.912404	0.28225	0.69777	0.695819	1.27985	0.512337	1.95185	1.28383
chr11	71597630	71598230	Sox2_0h__20140509__GACCGTTG_peak_1744,Sox2_0h__20140514__CACATCCT_peak_1253	71597930	601	2.95218	1.25652	1.20066	1.0167	0.585281	0.840989	0.401209	0.528152	1.1013	0.717866	3.93824	0.993729	1.63064	0.833904	0.51141	1.97899	0.865535	0.533746	0.886207	0.959094	1.89702	2.88837	3.25185	0.717106	1.21152	1.5199	0.765006	0.183571	0.682531	0.660303	0.880776	0.715141	0.984799	0.567529	0.402714	0.702034	0.780225	0.726864	0.458397	1.64212	0.45387	1.11564	2.88091	1.69094
chr11	72420346	72420946	Sox2_0h__20140509__GACCGTTG_peak_1746,Sox2_0h+dox__20140509__GCCGCAAC_peak_1829,Sox2_48h+dox__20140514__ATTGTCTG_peak_1378,Sox2_0h-dox__20140507__GATATCCA_peak_656,Sox2_0h-dox__20140707__AGTTGCTT_peak_1528	72420646	601	9.57464	8.63496	4.16562	2.54772	0.971065	1.64908	0.4623	0.938251	0.919672	0.239289	3.66319	3.36056	3.48152	0.570253	0.127852	2.89804	1.51668	0.148951	0.647839	0.435793	3.25694	3.38791	3.52605	0.561702	2.12274	2.01016	0.816358	0.550713	0.513586	0.741737	1.15324	0.418659	0.742001	0.619986	0.427022	0.264198	1.02947	1.12146	0.625987	0.766542	0.721686	0.663162	5.86747	1.9394
chr11	72955672	72956272	Sox2_0h__20140509__GACCGTTG_peak_1748,Sox2_MEF_peak_21793	72955972	601	1.46102	1.53317	1.4138	0.498909	0.535407	0.779487	0.756745	0.823284	1.40112	0.491935	2.13331	1.31348	1.21361	0.540628	0.639262	1.27219	1.13618	0.664117	0.73339	1.74292	1.11135	0.501479	1.13444	0.409002	0.828822	0.482145	0.818996	0.550713	0.710917	0.713752	0.930675	0.713494	0.404752	1.22965	0.68826	0.437836	0.87124	0.684388	0.48242	0.712025	0.825981	0.782887	0.986573	0.60603
chr11	73318456	73319056	Sox2_0h__20140509__GACCGTTG_peak_1749,Sox2_0h+dox__20140509__GCCGCAAC_peak_1836,Sox2_0h+dox__20140617__ATAGCGTC_peak_309,Sox2_MEF_peak_21797,Sox2_0h-dox__20140507__GATATCCA_peak_657,Sox2_0h__20140514__CACATCCT_peak_1260,Sox2_48h+dox__20140514__ATTGTCTG_peak_1380,Sox2_0h-dox__20140707__AGTTGCTT_peak_1529,Sox2_48h+dox__20140617__CAGCAAGG_peak_825	73318756	601	10.7457	9.43399	1.97979	1.10068	0.635155	0.530623	0.627953	0.759628	0.588129	0.993602	13.0185	5.85598	6.2965	1.14051	0.767115	3.88736	2.00172	0.732368	1.22841	5.57879	3.32266	5.97003	4.53202	1.34684	2.4675	4.11853	1.63535	8.07713	4.23764	1.88107	3.59324	0.402382	0.688104	0.525397	0.285546	0.441576	1.22019	1.23657	0.544029	0.758439	0.721686	0.933712	7.82418	4.35853
chr1	34499462	34500062	Sox2_0h__20140509__GACCGTTG_peak_175	34499762	601	4.223	0.987602	1.13198	0.723518	1.09427	1.77923	0.992301	0.703688	0.556407	0.239289	2.51678	0.487751	1.26399	0.438427	0.127852	0.565391	0.645825	0.353766	0.290286	0.174267	0.992795	1.15801	1.15744	1.03062	1.10029	1.39733	1.3246	0.367142	0.671451	0.781824	0.656874	1.49704	0.964522	1.50142	0.971211	0.351017	1.36974	0.626835	0.516616	1.44726	0.907741	0.361512	0.433021	0.433962
chr11	74139926	74140526	Sox2_0h__20140509__GACCGTTG_peak_1752,Sox2_0h+dox__20140617__ATAGCGTC_peak_310,Sox2_0h+dox__20140509__GCCGCAAC_peak_1838,Sox2_0h-dox__20140707__AGTTGCTT_peak_1536,Sox2_0h-dox__20140507__GATATCCA_peak_659,Sox2_0h__20140514__CACATCCT_peak_1262	74140226	601	8.59916	4.35379	2.25924	1.75911	0.435658	0.314655	0.516784	0.817112	0.481452	0.176127	3.60987	2.74225	4.26519	1.65151	0.383557	1.90827	1.95078	0.614446	1.31396	0.61006	2.52984	2.47494	2.6204	1.09053	1.19711	2.5824	1.52737	0.183571	0.329236	0.604332	0.768825	0.26228	0.4317	0.462617	0.505134	0.441576	0.489812	0.37474	0.591791	0.304996	0.825981	0.512337	1.2729	1.08953
chr11	74720580	74721180	Sox2_0h__20140509__GACCGTTG_peak_1753,Sox2_0h__20140514__CACATCCT_peak_1264	74720880	601	4.10405	6.50984	1.69561	1.16926	0.535407	0.892478	0.863509	0.992648	0.87644	1.10657	3.02703	1.03117	1.29327	0.906479	0.639262	0.636055	0.75568	0.583417	0.495022	0.609809	1.01279	2.70455	1.7774	0.806978	0.769946	1.46267	0.562235	0.917855	0.342215	0.178753	0.384413	0.716788	0.310301	0.567529	0.285546	0.351017	0.73906	0.487089	0.448223	0.758439	0.989501	1.02467	3.91079	2.22775
chr11	75327398	75327998	Sox2_0h__20140509__GACCGTTG_peak_1754	75327698	601	3.01245	1.25652	1.55352	1.2602	0.535407	1.01405	0.580078	0.818655	0.994626	0.591543	2.29683	0.92082	1.93872	1.0383	0.51141	0.848126	0.91381	0.558581	1.04196	0.871835	1.13279	1.02593	1.18876	0.624321	0.57435	1.03775	0.865072	0.550713	0.46304	0.521637	0.810639	1.03119	0.600325	0.693925	0.73947	0.611475	0.580826	0.981716	0.417419	0.985711	1.46591	0.723024	1.2926	1.17137
chr11	76657410	76658010	Sox2_0h__20140509__GACCGTTG_peak_1762,Sox2_48h+dox__20140514__ATTGTCTG_peak_1389,Sox2_0h+dox__20140509__GCCGCAAC_peak_1849	76657710	601	2.48296	1.96747	1.4138	0.792094	0.871316	1.17853	0.931209	1.22875	0.663084	1.07012	2.77124	1.55637	1.99965	0.497677	1.40638	2.68605	1.46042	0.471688	0.886207	0.871335	1.32278	2.07678	2.03176	0.826118	1.26645	0.833605	0.86771	0.550713	0.4871	0.687027	0.762079	2.24638	0.553099	1.07228	0.973805	1.05305	1.07064	1.14408	0.54742	1.49367	0.825981	1.08454	0.600415	0.630373
chr11	77615712	77616312	Sox2_0h__20140509__GACCGTTG_peak_1765,Sox2_MEF_peak_22022,Sox2_0h__20140514__CACATCCT_peak_1273	77616012	601	2.12453	1.39871	1.12962	0.723518	0.68503	0.830975	0.636764	0.528152	1.3694	0.781028	3.17396	1.37113	1.32255	0.876854	0.894967	1.34299	1.19244	0.552388	0.938125	2.61476	0.982797	0.782827	1.00022	0.668009	0.448099	0.612831	0.510883	0.183571	0.337889	0.548361	0.524686	0.819394	0.816174	0.557205	1.20555	1.48715	1.02079	1.08653	0.564377	1.06343	1.36161	0.723024	1.18468	0.973251
chr1	34546963	34547563	Sox2_0h__20140509__GACCGTTG_peak_176,Sox2_0h+dox__20140509__GCCGCAAC_peak_164,Sox2_0h__20140514__CACATCCT_peak_108	34547263	601	6.00416	2.91643	1.05858	0.826381	0.522196	0.859582	0.861306	0.585635	0.481452	0.415416	3.30075	1.05039	2.18825	0.570253	1.02282	1.4136	0.865535	0.713725	0.647839	0.609809	1.37706	1.96189	1.21176	0.668009	0.643695	1.78127	0.356827	0.367142	0.737403	0.562984	0.838962	0.646737	0.957851	0.305248	0.324602	0.618954	1.16165	0.606976	0.54742	1.03212	0.825981	0.361512	1.47487	0.842324
chr11	77947786	77948386	Sox2_0h__20140509__GACCGTTG_peak_1771,Sox2_48h+dox__20140514__ATTGTCTG_peak_1396,Sox2_0h+dox__20140509__GCCGCAAC_peak_1856,Sox2_0h-dox__20140707__AGTTGCTT_peak_1548	77948086	601	13.1288	7.59325	7.29391	3.29012	1.38327	10.8313	3.18823	1.81748	1.1013	0.528382	3.99245	3.5872	4.98212	1.24271	0.639262	5.01844	2.16517	0.434466	0.767023	0.261526	2.57983	5.57186	5.68945	3.70494	6.28779	7.42782	5.14963	0.917855	1.16098	1.31682	1.23687	3.81512	1.26815	1.66995	0.841889	0.528395	1.27872	0.86661	0.530181	0.923091	0.45387	0.5722	1.11197	0.695005
chr11	78247588	78248188	Sox2_0h__20140509__GACCGTTG_peak_1772,Sox2_0h+dox__20140509__GCCGCAAC_peak_1858,Sox2_0h-dox__20140507__GATATCCA_peak_667,Sox2_0h__20140514__CACATCCT_peak_1281,Sox2_48h+dox__20140514__ATTGTCTG_peak_1397	78247888	601	8.10671	11.9084	5.01106	6.67614	3.04664	9.58983	4.0908	2.52271	2.58889	1.32277	5.85337	3.73203	5.29258	2.04698	0.767115	4.80626	2.48941	1.10478	1.39951	1.22012	3.35835	9.01538	5.7751	3.81125	7.81524	7.79591	6.73627	1.10143	1.49887	1.86645	3.92235	1.81309	1.12648	0.978524	1.12744	1.14361	1.46075	2.60535	1.79572	1.5795	1.36161	1.29522	4.84663	8.32627
chr11	78668567	78669167	Sox2_0h__20140509__GACCGTTG_peak_1774,Sox2_0h+dox__20140509__GCCGCAAC_peak_1861,Sox2_48h+dox__20140514__ATTGTCTG_peak_1399,Sox2_0h__20140514__CACATCCT_peak_1282	78668867	601	4.55537	2.54397	2.2616	1.15385	0.671819	1.12275	0.745731	0.936708	0.87644	0.704509	4.52241	1.66968	2.25973	0.468052	0.894967	3.32218	0.758342	0.372408	0.495022	0.784327	2.19272	5.66939	4.33514	1.74752	2.86325	6.32472	2.85989	0.367142	1.00501	1.30472	2.64907	0.26228	0.478925	0.41016	0.285546	0.437836	0.489812	0.641913	0.619204	0.547372	0.45387	0.512337	3.97285	2.21473
chr11	78883409	78884009	Sox2_0h__20140509__GACCGTTG_peak_1775,Sox2_48h-dox__20160201__TTATATCT_peak_32126	78883709	601	1.11358	1.53317	1.13198	0.723518	0.635155	1.44598	0.931209	0.820198	0.738039	1.86088	1.53122	0.825729	1.72903	0.906479	2.17349	0.636028	0.919132	0.844096	1.10923	0.959344	0.867089	0.874736	0.891573	0.433551	0.671163	0.89044	0.662302	0.550713	0.533319	0.59097	0.454549	1.58501	0.674498	0.967365	1.41558	1.13613	0.77154	0.974177	0.581617	0.649405	0.639926	1.53701	0.9701	0.561968
chr11	79233544	79234144	Sox2_0h__20140509__GACCGTTG_peak_1777	79233844	601	2.36118	2.79743	2.33028	2.58549	0.921191	1.25862	0.800214	1.87187	0.556407	1.30941	2.60683	1.31447	2.51507	1.91516	2.30134	1.83745	1.61323	1.99842	2.15119	0.959094	0.819953	0.656534	0.648705	0.561702	0.622756	1.04587	0.61095	0.734284	0.546299	0.727114	0.727011	0.646737	0.836452	1.09293	1.23504	0.611475	1.07064	0.776878	0.882599	1.49367	0.721686	1.44605	0.903215	0.906955
chr11	79324289	79324889	Sox2_0h__20140509__GACCGTTG_peak_1778,Sox2_0h__20140514__CACATCCT_peak_1289	79324589	601	3.47884	1.39871	1.8377	1.39387	0.585281	2.47862	0.750137	0.998821	1.46457	0.176127	3.83026	0.900615	1.21361	0.833904	0.255705	1.20147	1.13352	0.266873	0.204735	0.261526	3.23694	3.41475	3.66602	0.836935	1.59224	1.49554	0.9217	0.734284	0.74173	1.26211	1.01296	1.28853	1.22093	0.872777	0.414868	0.618954	1.07932	0.776878	0.749206	0.797852	0.721686	0.512337	4.90287	7.24725
chr11	79364876	79365476	Sox2_0h__20140509__GACCGTTG_peak_1779,Sox2_0h+dox__20140509__GCCGCAAC_peak_1866,Sox2_0h-dox__20140507__GATATCCA_peak_668	79365176	601	5.31336	4.95347	2.2616	0.757806	0.708483	0.563519	0.754542	0.936708	0.663084	0.767671	3.53596	1.68791	2.22808	0.761329	0.255705	1.20158	1.18978	0.26068	0.666124	1.13261	0.717095	0.914905	0.551558	0.308104	0.340816	0.245132	0.61095	0.183571	0.746056	0.466926	0.454549	0.296482	0.357526	0.283765	0.375812	0.351017	0.340263	0.367201	0.650009	0.516062	0.45387	0.361512	0.719668	0.393674
chr1	34547839	34548439	Sox2_0h__20140509__GACCGTTG_peak_177,Sox2_0h+dox__20140509__GCCGCAAC_peak_165,Sox2_0h__20140514__CACATCCT_peak_109	34548139	601	2.98639	0.979872	0.987531	0.704634	0.535407	0.380447	0.228947	0.643119	0.588129	0.239289	2.17004	0.975501	1.72085	0.96573	0.127852	1.41357	0.538631	0.204815	0.54694	0.261526	0.931368	1.39533	0.757351	0.463508	0.702571	0.841725	0.662302	0.917855	0.45196	0.699129	0.685197	0.26228	0.694775	0.599337	0.168378	0.264198	0.730376	0.197299	0.585008	0.367616	0.825981	0.361512	1.13426	0.928377
chr11	79427455	79428055	Sox2_0h__20140509__GACCGTTG_peak_1781,Sox2_0h+dox__20140509__GCCGCAAC_peak_1868,Sox2_48h+dox__20140514__ATTGTCTG_peak_1405,Sox2_0h__20140514__CACATCCT_peak_1291	79427755	601	4.08491	3.09727	0.992254	1.25672	1.14414	0.925373	0.926803	0.646205	0.781271	0.591543	3.9024	1.33171	2.30774	1.47673	0.127852	2.75642	0.702083	0.366152	0.632491	0.697318	2.18272	4.75641	2.77187	1.71485	2.4505	3.0398	2.60313	1.83571	2.55443	1.55281	1.7683	0.26228	0.505874	0.914909	0.505134	0.264198	0.489812	0.367201	0.937426	0.242376	0.45387	0.361512	3.24672	1.96249
chr11	79731381	79731981	Sox2_0h__20140509__GACCGTTG_peak_1784,Sox2_48h+dox__20140514__ATTGTCTG_peak_1408	79731681	601	6.18338	3.08181	1.4872	1.18814	1.34364	1.77065	0.87232	0.706775	1.17626	0.402059	3.39036	1.68989	2.26791	0.497677	0.255705	1.97915	0.648486	0.235844	0.409471	0.697068	1.26849	2.14185	4.02645	0.474326	0.614257	0.980529	0.61095	0.367142	0.761463	0.672404	0.845708	1.1338	1.05897	1.14538	0.375812	0.441576	0.879925	1.14408	0.489202	0.837264	0.45387	0.512337	3.53592	2.1249
chr11	79976551	79977151	Sox2_0h__20140509__GACCGTTG_peak_1786,Sox2_0h__20140514__CACATCCT_peak_1295	79976851	601	6.35568	6.3058	2.11951	2.15167	0.957854	1.12704	0.920195	0.820198	0.844717	1.2098	5.17915	2.44172	3.10196	1.92848	1.27852	2.61499	1.62122	0.825454	1.72343	0.348534	2.45557	3.85694	2.7003	0.877919	2.215	1.67533	1.7815	0.550713	0.313829	0.70039	1.04803	0.995345	0.694775	0.483266	0.829735	0.611475	1.17034	1.51404	0.513224	0.641302	1.38415	0.933712	10.3774	8.96674
chr11	79979058	79979658	Sox2_0h__20140509__GACCGTTG_peak_1787,Sox2_0h+dox__20140509__GCCGCAAC_peak_1874	79979358	601	3.11633	5.8715	3.10468	1.42815	0.572071	1.29581	0.23115	0.935165	0.663084	1.02032	2.44287	1.0696	2.55727	1.0383	0.639262	1.20155	1.24604	0.471688	1.21306	0.784077	0.608533	0.853687	0.691529	0.280851	0.311378	0.237013	0.510883	0.367142	1.45265	0.397593	0.30753	0.592963	0.553099	0.357704	0.946903	1.31725	1.46075	0.649452	0.619204	0.336306	1.62943	1.35509	5.90336	5.12908
chr11	80131954	80132554	Sox2_0h__20140509__GACCGTTG_peak_1789,Sox2_0h+dox__20140509__GCCGCAAC_peak_1877,Sox2_48h+dox__20140514__ATTGTCTG_peak_1412,Sox2_0h-dox__20140507__GATATCCA_peak_671a,Sox2_0h-dox__20140507__GATATCCA_peak_671b,Sox2_0h__20140514__CACATCCT_peak_1298b,Sox2_0h__20140514__CACATCCT_peak_1298a,Sox2_0h-dox__20140707__AGTTGCTT_peak_1552,Sox2_48h+dox__20140617__CAGCAAGG_peak_837	80132254	601	12.8539	15.5327	7.05953	2.82202	1.18377	1.98233	2.26583	0.995734	0.588129	0.541739	9.49643	4.76814	5.71197	1.43378	0.639262	6.43224	1.62388	0.353766	1.09094	0.783826	4.07689	4.87709	4.30897	2.34999	2.37068	4.41238	0.356827	0.183571	0.337889	0.617694	1.10468	0.612535	0.640879	0.714574	0.2977	0.351017	0.988309	1.85862	0.516616	0.461546	0.721686	0.5722	4.48341	5.00525
chr1	34620663	34621263	Sox2_0h__20140509__GACCGTTG_peak_178,Sox2_0h+dox__20140509__GCCGCAAC_peak_166	34620963	601	5.00545	2.6707	1.69325	1.56878	0.472322	0.662206	0.464503	0.933621	0.844717	0.781028	2.53337	1.29525	2.86298	1.47673	1.02282	1.41362	1.40417	0.577161	1.84262	1.74367	1.50561	2.27393	1.77165	0.466212	0.847791	1.46267	1.21926	0.367142	0.519813	0.453564	0.713519	0.558761	0.816174	0.820321	0.363658	0.437836	0.589511	0.622054	0.906621	1.00081	1.71119	0.512337	2.33186	1.96038
chr1	34915724	34916324	Sox2_0h__20140509__GACCGTTG_peak_179	34916024	601	1.18608	2.0942	1.6222	1.99912	0.821442	0.629311	0.577875	0.469125	1.02635	0.528382	2.5898	1.65442	1.69975	1.78333	1.15067	1.20142	1.72309	1.11091	2.11462	0.523051	0.554251	0.285205	0.248617	0.458099	0.340816	0.555607	1.06784	0.367142	0.164618	0.274811	0.476126	0.384457	0.816174	0.27344	0.844484	0.351017	1.06195	0.57204	0.554203	1.30581	0.825981	0.723024	0.480204	0.524195
chr11	81041527	81042127	Sox2_0h__20140509__GACCGTTG_peak_1793,Sox2_0h__20140514__CACATCCT_peak_1299,Sox2_0h+dox__20140509__GCCGCAAC_peak_1882	81041827	601	5.33658	4.23479	1.20302	1.27212	1.09427	2.11391	0.691248	0.588722	0.631361	0.352255	3.79353	1.10606	1.65174	0.702078	0.127852	1.34301	1.62654	0.372408	0.666124	0.348284	1.24706	1.33026	1.04879	0.725219	0.942633	1.51178	0.86771	0.367142	0.491426	0.618955	0.909099	0.296482	0.715053	0.619986	0.207434	0.441576	0.730376	0.28225	0.523398	0.649405	0.45387	0.5722	0.379058	0.471735
chr11	81158670	81159270	Sox2_0h__20140509__GACCGTTG_peak_1794	81158970	601	3.99734	1.40644	1.20302	0.636059	0.621945	0.544926	0.636764	0.526609	0.619852	0.176127	2.77124	1.18292	0.626722	0.336227	0.255705	1.41354	0.758342	0.291708	0.375838	0.435542	0.49997	1.28238	0.957395	0.411707	0.797414	0.670054	0.61095	0.550713	0.298423	0.438941	0.538178	0.418659	0.478925	0.420485	0.427022	0.705773	0.77154	0.197299	0.42081	0.703922	0.45387	0.361512	0.46114	0.432705
chr11	81832212	81832812	Sox2_0h__20140509__GACCGTTG_peak_1797,Sox2_0h+dox__20140509__GCCGCAAC_peak_1886	81832512	601	2.6854	6.74783	1.8377	1.11957	0.758357	0.662206	0.689045	0.703688	0.513175	0.817475	3.31779	1.27604	2.67675	1.43378	0.127852	0.777515	1.02899	0.353766	0.204735	1.13311	1.73133	2.69507	2.11166	0.935129	0.244003	1.20942	0.356827	0.367142	0.601172	0.288173	0.496363	0.26228	0.573376	0.41016	0.2977	0.264198	0.340263	0.784417	0.643226	0.609992	0.907741	0.361512	1.08062	1.24858
chr11	82661936	82662536	Sox2_0h__20140509__GACCGTTG_peak_1798,Sox2_0h__20140514__CACATCCT_peak_1303	82662236	601	2.27361	1.81755	0.847805	1.74022	0.808231	1.07555	0.745731	0.877681	0.962904	0.668062	2.51633	1.01393	0.666551	0.468052	0.255705	1.06017	0.75568	0.266873	0.54694	0.174267	2.29557	1.54653	1.34598	0.725219	1.69755	1.94482	0.967777	0.550713	0.344642	0.7551	0.586738	0.975773	0.526151	0.388677	0.336756	0.441576	0.489812	0.359662	0.585008	0.672612	0.639926	0.723024	1.05186	0.503625
chr11	82835464	82836064	Sox2_0h__20140509__GACCGTTG_peak_1799,Sox2_0h+dox__20140509__GCCGCAAC_peak_1888,Sox2_48h+dox__20140617__CAGCAAGG_peak_842,Sox2_0h__20140514__CACATCCT_peak_1304	82835764	601	3.32975	3.105	0.847805	1.08528	1.23068	1.02406	0.512378	0.995734	0.706316	0.491935	3.02748	1.23958	4.06842	0.804279	0.383557	2.82701	1.02633	0.273066	1.04196	0.958344	0.659962	1.50636	1.14594	0.531744	0.917136	2.32876	0.816358	0.734284	2.99341	0.438941	1.56597	0.244355	0.667827	0.619986	0.466078	0.264198	0.730376	0.444613	0.509833	1.04023	0.45387	0.361512	1.5353	1.01565
chr11	83271179	83271779	Sox2_0h__20140509__GACCGTTG_peak_1801	83271479	601	8.35843	4.94574	5.44205	5.00798	3.28874	5.18322	7.28784	6.44662	9.3062	0.365612	4.08428	2.10078	2.29719	2.85126	0.383557	3.32203	2.91287	0.943313	2.59429	0.435793	5.23682	7.53006	6.12087	4.81191	8.1685	8.58775	14.5759	18.9078	7.08131	4.37857	3.91426	2.61456	1.6729	2.26845	1.10053	0.973711	2.09143	3.38425	4.30306	2.00973	1.17556	1.23536	3.80446	3.22198
chr11	84121518	84122118	Sox2_0h__20140509__GACCGTTG_peak_1805,Sox2_0h+dox__20140509__GCCGCAAC_peak_1895,Sox2_48h+dox__20140514__ATTGTCTG_peak_1425,Sox2_0h__20140514__CACATCCT_peak_1310	84121818	601	2.13552	1.54863	0.918849	0.738922	0.858106	0.399039	0.457895	0.643119	0.663084	0.402059	5.26921	1.21839	2.51744	0.672453	0.51141	2.04994	0.485034	0.242037	0.852574	0.958344	0.958508	0.828781	0.297191	0.640756	0.759477	0.482145	0.356827	0.183571	5.04532	0.59097	0.888861	0.332331	0.310301	0.472941	0.207434	0.351017	0.340263	0.684388	0.550812	0.852368	0.989501	0.5722	3.45611	1.58224
chr11	84846687	84847287	Sox2_0h__20140509__GACCGTTG_peak_1807,Sox2_0h+dox__20140509__GCCGCAAC_peak_1902,Sox2_48h+dox__20140514__ATTGTCTG_peak_1426	84846987	601	5.08486	7.4356	6.28041	2.04881	1.14414	4.10339	1.27133	0.410099	0.919672	2.23985	2.75287	1.31348	2.30774	1.06793	0.894967	2.54446	1.18712	0.676503	0.852574	1.13286	2.54699	4.15741	3.10613	0.673418	1.20955	1.07023	1.17055	0.550713	0.366275	0.53626	0.755334	0.977421	1.05897	1.05079	0.68826	0.698294	1.36974	2.41834	0.56466	0.766542	1.0938	1.23536	12.9348	9.5421
chr11	85361464	85362064	Sox2_0h__20140509__GACCGTTG_peak_1809	85361764	601	2.71961	0.987602	0.847805	0.982415	0.858106	0.859582	0.815634	0.469125	1.87107	0.817475	2.15123	0.655751	0.74621	1.0383	1.15067	1.27227	0.594889	0.67031	0.818941	1.39439	1.34277	1.77245	2.04326	0.749768	1.43064	1.09498	0.816358	0.367142	1.10368	0.7551	1.39738	0.715141	0.451977	0.641469	0.68826	0.962491	0.671841	1.26875	0.755988	1.07154	1.0938	1.08454	7.3614	2.8522
chr11	85900232	85900832	Sox2_0h__20140509__GACCGTTG_peak_1811,Sox2_0h__20140514__CACATCCT_peak_1314	85900532	601	3.50897	1.53317	2.33737	0.91384	0.435658	3.83164	1.10567	0.644662	1.25121	0.176127	3.4656	0.900615	1.9891	0.804279	0.255705	1.83776	1.13618	0.211008	0.461389	0.174267	3.08124	3.09499	3.27485	1.66846	1.89968	3.38314	1.22718	0.367142	0.478447	0.781824	1.01971	0.837318	0.451977	0.787679	0.207434	0.264198	0.539662	0.711786	0.424201	0.524165	0.825981	0.5722	0.672805	1.01524
chr11	86637617	86638217	Sox2_0h__20140509__GACCGTTG_peak_1813	86637917	601	4.47755	5.49904	0.850166	0.533197	0.758357	0.183072	0.401209	0.292046	0.588129	0.46522	2.16915	0.993729	0.78604	0.365852	0.255705	0.848126	1.19244	0.353766	0.614206	0.348534	0.401405	0.436404	0.394338	0.20991	0.204096	0.17979	0.305475	0.917855	0.270036	0.316159	0.272462	0.26228	0.620602	0.220984	0.168378	0.528395	0.340263	0.162363	0.379831	0.242376	0.45387	0.782887	0.321864	0.345839
chr11	86701067	86701667	Sox2_0h__20140509__GACCGTTG_peak_1814,Sox2_0h+dox__20140509__GCCGCAAC_peak_1910,Sox2_0h-dox__20140507__GATATCCA_peak_677	86701367	601	7.82361	14.372	1.13198	2.73456	1.21747	1.4231	0.401209	1.05167	0.481452	0.402059	4.44761	3.00139	3.68304	1.53598	0.255705	2.2617	1.40949	0.415824	0.580573	0.174267	2.09415	3.46263	2.64022	2.2545	1.15917	0.80074	0.865072	0.367142	0.537646	0.466926	0.775571	0.26228	0.546428	0.399836	0.2977	0.264198	0.489812	0.409677	0.544029	0.336306	0.721686	0.5722	0.539991	1.0677
chr11	86819497	86820097	Sox2_0h__20140509__GACCGTTG_peak_1816,Sox2_0h+dox__20140509__GCCGCAAC_peak_1911,Sox2_0h__20140514__CACATCCT_peak_1319	86819797	601	6.04936	2.94735	1.76665	0.982415	0.944644	0.446239	0.575673	0.646205	0.694807	0.239289	3.79176	0.957274	1.61191	0.599878	0.127852	0.706745	0.75568	0.204815	0.375838	0.174267	0.669959	1.56565	1.00022	0.708784	0.361755	0.539369	0.305475	0.367142	0.528993	0.783085	0.608314	0.436584	0.573376	0.263116	0.375812	0.883152	0.539662	0.394599	0.711618	0.727129	0.825981	0.361512	4.42526	1.00433
chr11	86856118	86856718	Sox2_0h__20140509__GACCGTTG_peak_1817	86856418	601	2.15874	0.561031	0.423902	0.533197	1.02094	0.314655	0.695653	0.879224	0.738039	0.352255	2.87966	1.21839	1.17378	0.995355	0.255705	1.20152	0.865535	0.353766	0.461389	0.435542	0.989943	0.981908	0.648705	0.463508	0.622756	0.424922	0.459531	0.734284	0.533319	0.672404	0.656874	0.540837	0.715053	0.462617	0.49298	0.441576	0.83876	0.522025	1.08778	0.977608	1.17556	0.361512	0.935202	0.926268
chr1	35220254	35220854	Sox2_0h__20140509__GACCGTTG_peak_182	35220554	601	4.98631	3.224	1.55824	0.982415	0.784778	1.09414	0.926803	1.22721	0.951394	0.6049	3.22773	2.36683	1.76068	1.84258	0.639262	2.0497	1.8356	0.968149	1.07559	0.871585	1.47562	2.25867	1.42588	0.880623	1.56933	1.43793	1.27325	0.734284	0.601172	0.673665	0.909099	0.576686	0.620602	0.641469	0.778525	0.615214	1.12049	1.44141	0.786793	1.30581	0.639926	0.361512	6.41133	4.24813
chr11	87448710	87449310	Sox2_0h__20140509__GACCGTTG_peak_1821	87449010	601	6.03837	6.05234	5.46802	3.51125	4.43288	7.71333	8.71821	8.18037	10.9524	0.817475	4.70518	2.62795	2.50689	1.60856	0.383557	3.18056	1.29697	0.645412	0.904492	0.784577	6.22106	8.00294	6.55228	6.64098	9.00188	8.82515	14.2731	30.8399	11.5241	5.40974	4.4268	1.48406	0.688104	0.988014	0.466078	0.969971	1.35237	1.12146	1.19036	1.45426	1.17556	0.361512	2.40457	1.769
chr11	87490237	87490837	Sox2_0h__20140509__GACCGTTG_peak_1822	87490537	601	2.99047	1.67536	1.48248	1.17274	0.385784	0.380447	0.464503	0.759628	0.951394	0.30245	3.41006	0.975501	1.16323	0.702078	0.383557	0.777409	1.24071	0.570968	1.07559	0.436043	1.10136	1.07189	0.885824	0.58625	0.654164	1.1522	0.61095	0.367142	0.544399	0.781824	0.845708	0.664662	0.505874	0.557205	0.363658	0.792593	0.439962	0.367201	0.629378	0.578682	1.01204	0.5722	2.61947	1.43996
chr11	88843153	88843753	Sox2_0h__20140509__GACCGTTG_peak_1829,Sox2_0h__20140514__CACATCCT_peak_1327	88843453	601	3.05481	1.66763	1.69797	0.567484	0.621945	2.84905	0.974678	0.880768	0.844717	0.857546	3.55655	1.48247	1.40221	0.702078	1.15067	1.06017	0.865535	1.1607	0.852574	0.523051	1.8213	2.48056	2.22923	0.599772	1.26448	2.12461	0.81372	0.367142	0.258956	0.48155	0.61506	1.32768	0.762278	1.20816	0.895693	0.611475	0.921089	1.21395	0.704836	0.797852	0.721686	0.993574	6.13987	3.92201
chr11	88857574	88858174	Sox2_0h__20140509__GACCGTTG_peak_1830	88857874	601	4.29833	1.83301	2.05083	0.792094	0.572071	1.53037	0.870117	0.762715	0.844717	0.578186	2.22381	0.863172	0.865699	0.804279	0.894967	0.777462	0.753019	0.651668	1.22841	0.61006	1.92131	1.41638	0.848749	0.777021	1.36523	1.78939	0.870348	0.367142	0.623332	0.769723	0.838962	1.13709	0.526151	0.787679	0.285546	0.437836	0.680526	0.367201	0.400179	0.735232	0.907741	0.964811	4.38809	0.969072
chr11	89067790	89068390	Sox2_0h__20140509__GACCGTTG_peak_1834,Sox2_0h+dox__20140509__GCCGCAAC_peak_1934,Sox2_48h+dox__20140514__ATTGTCTG_peak_1453,Sox2_0h-dox__20140507__GATATCCA_peak_684,Sox2_0h__20140514__CACATCCT_peak_1332	89068090	601	6.93853	11.0552	6.77063	2.61977	2.52444	3.15657	1.32801	0.762715	1.61448	1.91431	4.70474	2.4762	3.86927	1.08126	1.02282	4.80636	1.24604	0.99311	0.767023	1.0461	3.53693	5.43224	4.60616	1.13963	1.79436	2.9992	0.86771	0.183571	0.588192	0.80981	0.755334	0.907369	1.1062	0.851294	1.33487	0.524655	1.12049	1.87094	0.721792	1.19678	1.73372	0.5722	6.41488	10.8687
chr11	89153879	89154479	Sox2_0h__20140509__GACCGTTG_peak_1835,Sox2_0h__20140514__CACATCCT_peak_1335,Sox2_48h+dox__20140514__ATTGTCTG_peak_1454,Sox2_0h+dox__20140509__GCCGCAAC_peak_1935	89154179	601	5.23678	0.987602	1.27407	0.533197	0.821442	1.59187	0.523392	0.821741	0.844717	0.176127	3.9575	1.38935	1.86962	0.365852	0.127852	2.40324	0.648486	0.40963	0.681472	0.174267	1.05422	1.59056	2.36345	0.463508	0.595289	0.678174	0.913786	0.917855	0.636311	0.70039	0.797148	1.18593	0.688104	1.2821	0.2977	0.264198	0.780225	0.754261	0.684205	1.04023	0.825981	0.361512	3.94601	2.01787
chr1	35287292	35287892	Sox2_0h__20140509__GACCGTTG_peak_184	35287592	601	3.46785	1.69082	0.989893	1.67165	1.19402	1.00976	0.813431	0.705231	1.20798	0.415416	3.04496	1.10705	1.69975	1.35823	0.383557	1.2016	1.24071	0.955762	1.39951	0.174267	1.45277	1.55425	1.32874	0.515309	1.12123	1.27477	0.713654	0.183571	0.511159	0.521637	0.294038	0.697216	0.768949	0.672442	0.285546	0.611475	1.0121	0.606976	0.845011	1.18867	0.907741	1.29522	2.97946	2.01158
chr11	92451249	92451849	Sox2_0h__20140509__GACCGTTG_peak_1840	92451549	601	3.8947	4.6459	1.4138	1.32529	0.422448	0.300352	0.23115	0.525066	0.43822	0.289093	2.40569	1.18193	1.0543	0.833904	0.127852	0.848152	0.594889	0.148951	0.290286	0.174267	1.93131	1.55232	1.48596	1.59211	0.761447	2.03452	0.356827	0.550713	0.384108	0.220101	0.748588	0.174304	0.357526	0.34738	0.168378	0.264198	0.489812	0.119887	0.325004	0.242376	0.45387	0.512337	0.312811	0.238809
chr11	93972782	93973382	Sox2_0h__20140509__GACCGTTG_peak_1842,Sox2_0h+dox__20140509__GCCGCAAC_peak_1942,Sox2_0h-dox__20140507__GATATCCA_peak_688,Sox2_0h__20140514__CACATCCT_peak_1343,Sox2_48h+dox__20140514__ATTGTCTG_peak_1458	93973082	601	2.66625	0.987602	1.70033	1.22243	0.957854	0.615007	1.16016	0.998821	1.1013	0.176127	4.2478	2.00766	2.35812	0.599878	0.383557	2.40316	0.919132	0.297902	0.580573	0.174267	4.85256	2.75243	2.19731	0.57252	1.11273	1.26665	0.408179	0.367142	0.408168	0.178753	0.538178	1.29183	1.19398	1.2503	0.634455	0.792593	0.988309	1.26875	1.58743	1.25129	0.639926	0.512337	10.7616	3.63034
chr11	94714238	94714838	Sox2_0h__20140509__GACCGTTG_peak_1844,Sox2_0h+dox__20140509__GCCGCAAC_peak_1943,Sox2_0h__20140514__CACATCCT_peak_1344	94714538	601	1.86873	1.81755	1.26935	0.654943	0.758357	0.380447	0.4623	0.587178	0.619852	0.478578	3.20936	1.08981	2.07931	0.599878	0.383557	0.989533	0.37784	0.32893	0.614206	0.697318	0.877087	1.35324	1.73457	0.613503	0.536413	0.424922	1.21926	0.367142	0.357622	0.314898	0.531432	0.348608	0.404752	0.504749	0.880945	0.264198	0.580826	0.676849	0.325004	0.555475	0.825981	0.512337	0.467601	0.399557
chr11	94987094	94987694	Sox2_0h__20140509__GACCGTTG_peak_1845	94987394	601	2.26137	1.25652	1.27643	0.654943	0.784778	2.92915	1.27573	0.939794	2.08442	0.239289	3.64749	1.21938	1.84034	0.365852	0.255705	1.06017	0.37784	0.17998	0.785308	0.697318	1.72274	2.90941	2.6089	0.741654	1.96052	1.66721	0.919062	0.367142	0.46304	0.80981	1.35556	3.28891	1.3626	1.33373	1.24201	0.351017	1.07064	1.34616	1.23134	1.13416	0.639926	0.361512	12.4995	5.85553
chr11	95930495	95931095	Sox2_0h__20140509__GACCGTTG_peak_1849	95930795	601	4.06701	4.19614	0.918849	2.10198	0.871316	0.976862	0.627953	0.820198	0.962904	0.239289	2.17004	1.12626	1.44204	1.54931	0.255705	1.48423	1.24338	0.453046	0.580573	0.522801	2.70127	2.6549	2.01452	2.52454	2.68009	3.35839	2.75191	0.550713	0.434654	0.728375	0.66362	0.454508	0.546428	0.809996	0.583246	0.351017	1.16165	0.649452	0.591791	1.09474	0.639926	0.782887	1.35821	0.926674
chr11	96115450	96116050	Sox2_0h__20140509__GACCGTTG_peak_1852,Sox2_48h-dox__20160201__TTATATCT_peak_33019,Sox2_0h__20140514__CACATCCT_peak_1349,Sox2_MEF_peak_22528	96115750	601	1.96038	2.65524	1.34275	0.982415	0.33591	0.629311	0.924601	0.588722	1.28294	1.96411	2.69866	1.37014	2.01838	1.21308	1.91779	1.48437	1.40949	0.986917	0.852574	2.09045	0.561397	0.614437	0.691529	0.278146	0.437629	0.531249	0.562235	0.183571	0.348969	0.397593	0.509855	1.15172	1.30177	0.90375	1.85735	1.84564	0.489812	1.14408	0.554203	0.946298	0.721686	1.7477	8.12016	6.21606
chr11	96130455	96131055	Sox2_0h__20140509__GACCGTTG_peak_1853,Sox2_48h+dox__20140514__ATTGTCTG_peak_1467	96130755	601	2.46789	1.69082	1.77374	1.22243	0.871316	1.78924	0.761151	0.820198	0.631361	0.46522	2.62564	1.0696	1.59081	0.497677	0.51141	1.69638	0.541292	0.378602	0.614206	0.609559	1.00994	3.06254	2.92334	0.542562	1.27692	1.89572	0.765006	1.285	0.71767	0.576347	0.66362	2.68132	1.33565	1.41799	0.622302	0.883152	1.46075	1.77091	0.814207	0.774645	1.0938	0.663162	7.73755	5.18191
chr11	96979656	96980256	Sox2_0h__20140509__GACCGTTG_peak_1858,Sox2_0h+dox__20140509__GCCGCAAC_peak_1962	96979956	601	2.57053	1.95974	2.69022	1.03211	1.0576	3.93462	1.11008	0.998821	1.3694	1.24625	3.31912	0.450308	2.03948	0.804279	1.15067	2.12037	0.758342	0.403437	1.07559	0.958594	2.06701	3.76503	4.3633	0.9732	2.38115	3.96271	1.63008	0.917855	0.693611	0.466926	0.762079	1.89777	0.600325	1.34488	1.56661	1.49463	0.929774	2.53069	1.21099	1.01702	0.825981	1.41728	15.9608	15.4875
chr11	97088152	97088752	Sox2_0h__20140509__GACCGTTG_peak_1859,Sox2_0h__20140514__CACATCCT_peak_1357	97088452	601	3.40633	2.22866	2.25924	2.42945	0.90798	1.15993	0.518986	0.880768	1.61448	0.239289	4.19404	0.995706	2.24681	1.50636	0.894967	1.34285	1.4551	0.781976	1.16115	0.696818	1.50991	1.62125	1.686	0.463508	1.07085	1.42208	1.17055	0.183571	0.482773	0.64568	0.650129	0.436584	0.937574	0.557205	0.83233	0.611475	1.1118	0.529564	0.632769	0.914988	0.721686	1.08454	6.23779	4.55953
chr11	97427611	97428211	Sox2_0h__20140509__GACCGTTG_peak_1861,Sox2_48h+dox__20140514__ATTGTCTG_peak_1475	97427911	601	3.88247	1.39871	2.33973	1.22243	1.24389	4.25356	3.57842	2.46677	2.50243	0.176127	4.08428	1.95001	1.94927	0.761329	0.383557	3.32205	1.46309	0.440659	0.73339	0.261526	2.19272	4.69327	2.46893	2.90608	8.57213	8.77605	6.58486	3.48785	1.45265	4.20108	4.92991	2.9436	1.78737	1.35521	0.971211	1.32473	1.66015	1.5784	1.40939	0.837264	0.45387	1.08454	8.00123	5.44047
chr11	97656570	97657170	Sox2_0h__20140509__GACCGTTG_peak_1863,Sox2_0h+dox__20140509__GCCGCAAC_peak_1970	97656870	601	2.73875	2.51305	2.11951	1.32529	1.43018	2.071	1.21464	1.40429	1.17626	0.176127	2.00519	1.03117	1.7314	1.06793	0.127852	1.55498	0.594889	0.148951	0.323919	0.348284	1.18992	3.8722	3.38608	0.886032	1.20955	1.11933	1.12183	1.65214	0.384108	0.644419	0.915844	0.506635	0.337249	0.515073	0.207434	0.264198	0.589511	0.974177	0.725184	0.618095	0.45387	0.361512	6.81818	8.58816
chr11	99493385	99493985	Sox2_0h__20140509__GACCGTTG_peak_1868	99493685	601	1.40359	1.12979	0.992254	0.948128	0.585281	0.464831	0.582281	0.526609	0.769762	0.176127	2.44242	0.71241	0.347915	0.468052	0.255705	0.56547	0.431437	0.291708	0.461389	0.348784	1.67275	0.589531	0.703028	0.580841	0.389223	0.253252	0.81372	0.550713	0.384108	0.562984	0.524686	0.330684	0.526151	0.557205	0.207434	0.351017	0.830075	0.7618	0.612421	0.931194	0.907741	0.5722	0.628852	0.645061
chr11	99529228	99529828	Sox2_0h__20140509__GACCGTTG_peak_1869,Sox2_0h__20140514__CACATCCT_peak_1361,Sox2_MEF_peak_22593	99529528	601	3.66213	0.703222	0.776761	0.689231	0.758357	0.727998	0.455692	0.700602	0.513175	0.528382	3.08125	1.31348	1.13396	0.629503	0.51141	0.706719	0.809277	0.390988	0.751675	2.26572	1.07136	1.11206	0.691529	0.515309	0.486036	0.874202	0.61095	0.183571	1.28613	0.562984	0.741842	1.11588	0.478925	0.683601	0.363658	0.441576	0.340263	0.324726	0.742423	0.641302	0.45387	0.5722	1.92955	0.614022
chr11	100544964	100545564	Sox2_0h__20140509__GACCGTTG_peak_1875	100545264	601	3.39127	1.84074	3.54039	2.44486	2.25459	8.64729	5.011	3.40347	2.8772	1.03367	2.57054	1.57558	1.62246	1.30196	0.51141	1.76697	1.29697	0.782039	1.39951	0.958344	0.832803	2.71033	1.686	1.46396	2.96203	2.38598	3.21408	2.57	1.62592	1.46885	2.31456	2.80844	1.61207	1.34572	2.14986	1.672	1.95925	1.50098	2.85976	1.04833	1.17556	1.23536	2.62593	4.93851
chr11	100663698	100664298	Sox2_0h__20140509__GACCGTTG_peak_1877	100663998	601	2.36118	3.06635	1.55588	1.91166	1.02094	3.1966	1.55696	0.469125	1.72116	0.880637	2.44331	2.14217	1.84852	2.29434	2.04564	1.48421	1.5623	1.79992	1.48507	1.13361	0.411403	0.547433	0.448661	0.400889	0.534442	0.604711	0.713654	0.367142	0.423574	0.576347	0.405989	2.06404	1.27482	0.483266	1.2203	1.22669	0.970939	1.24135	0.9476	1.79867	1.19809	0.512337	0.552913	0.537625
chr11	101645492	101646092	Sox2_0h__20140509__GACCGTTG_peak_1882,Sox2_48h+dox__20140514__ATTGTCTG_peak_1499a,Sox2_48h+dox__20140514__ATTGTCTG_peak_1499b,Sox2_0h__20140514__CACATCCT_peak_1372	101645792	601	12.8975	5.88696	9.07001	7.04138	5.53011	9.50401	13.2763	8.18655	14.1929	0.591543	6.54774	3.34036	5.82435	3.74144	0.639262	5.65465	3.28804	1.48325	3.97552	0.697068	6.48961	9.37144	7.60107	5.71438	13.3337	13.3516	22.3155	28.8207	10.4304	5.79271	4.7748	4.51563	2.30685	2.33123	0.673511	0.966231	2.22361	2.63752	2.96206	1.61081	1.46591	1.65674	5.47872	4.91583
chr1	35871477	35872077	Sox2_0h__20140509__GACCGTTG_peak_188,Sox2_MEF_peak_3810,Sox2_0h-dox__20140507__GATATCCA_peak_75	35871777	601	6.52391	3.09727	1.69561	0.689231	0.808231	0.647903	0.348928	0.761171	1.02635	0.817475	3.20892	1.34993	1.56153	0.804279	0.51141	1.48423	1.62122	0.862676	1.39951	2.35348	1.62276	2.44618	1.97744	0.436255	0.740508	1.40545	0.459531	0.550713	0.691184	0.494912	1.20314	0.384457	0.553099	0.682766	0.363658	0.962491	1.16165	0.784417	0.325004	0.672612	1.36161	1.02467	4.76005	2.47159
chr11	102702125	102702725	Sox2_0h__20140509__GACCGTTG_peak_1890,Sox2_0h+dox__20140509__GCCGCAAC_peak_2009,Sox2_0h__20140514__CACATCCT_peak_1381	102702425	601	7.45827	3.21627	2.89627	0.860669	0.621945	0.530623	0.806823	0.818655	0.769762	0.415416	4.04755	1.80123	3.18162	0.936104	1.40638	2.61507	1.29697	1.11091	1.3476	1.0456	1.65705	3.45878	2.00877	0.490761	0.750978	0.890829	1.32197	0.183571	0.432227	0.548361	0.985981	0.837318	0.789226	0.504749	0.649204	0.528395	1.15297	1.07421	0.458397	1.00892	0.721686	0.723024	8.55837	5.37248
chr11	103406924	103407524	Sox2_0h__20140509__GACCGTTG_peak_1893,Sox2_0h+dox__20140509__GCCGCAAC_peak_2015b,Sox2_0h+dox__20140509__GCCGCAAC_peak_2015a	103407224	601	6.34061	7.46652	2.25688	3.06551	1.34364	2.80758	1.3869	1.16973	1.40112	0.176127	3.1359	2.25154	4.01804	2.23509	0.639262	2.68576	2.05265	0.924734	1.84262	1.48214	4.0469	6.81424	4.75189	3.59593	4.45155	5.11491	5.19307	0.917855	1.05989	1.08462	1.85193	1.03119	0.546428	1.27261	0.207434	0.705773	1.07932	1.12422	0.721792	0.852368	1.27985	0.361512	8.69928	10.5624
chr11	103935654	103936254	Sox2_0h__20140509__GACCGTTG_peak_1897,Sox2_0h+dox__20140509__GCCGCAAC_peak_2018	103935954	601	6.2424	5.17601	1.6222	1.13845	0.585281	0.464831	0.344522	0.703688	0.588129	0.46522	3.51804	1.37014	1.94109	0.497677	0.127852	1.13091	1.46309	0.17998	0.870859	0.435542	0.761379	1.28816	1.18876	0.177248	0.380724	0.245132	0.356827	0.734284	0.258956	0.412216	0.461295	0.558761	0.4317	0.41016	0.207434	0.441576	0.290413	0.204838	0.390005	0.641302	0.907741	0.663162	2.47568	2.2693
chr1	35905681	35906281	Sox2_0h__20140509__GACCGTTG_peak_190	35905981	601	3.58147	2.0942	0.779122	1.32877	1.48005	1.29581	1.09686	0.646205	0.887949	0.176127	2.89892	0.918842	1.36238	0.599878	0.255705	1.13089	0.648486	1.25998	1.14286	0.348534	0.992795	1.15223	1.10887	0.539858	1.28542	1.23378	0.716292	0.367142	0.721997	0.823172	0.643383	1.46613	0.310301	0.598503	0.2977	0.966231	0.589511	0.394599	0.390005	1.01702	0.45387	0.361512	2.83664	0.911987
chr11	104305618	104306218	Sox2_0h__20140509__GACCGTTG_peak_1900,Sox2_0h+dox__20140509__GCCGCAAC_peak_2020	104305918	601	5.58014	3.37392	5.23836	1.25672	0.871316	2.09389	1.09906	0.821741	0.951394	0.880637	2.38777	1.18292	2.20935	0.702078	0.255705	1.41368	0.919132	0.148951	0.443104	0.609559	1.70704	3.52771	4.86053	0.409002	0.399692	0.612831	1.01649	0.367142	0.761463	0.288173	0.544924	0.995345	1.07925	1.27094	0.466078	0.264198	0.730376	1.26397	0.48242	0.985711	0.825981	0.361512	10.4381	7.53259
chr11	105899206	105899806	Sox2_0h__20140509__GACCGTTG_peak_1903,Sox2_0h+dox__20140509__GCCGCAAC_peak_2024	105899506	601	3.41041	1.40644	1.4138	0.533197	0.236161	0.610718	0.811228	1.05476	0.663084	0.46522	2.9903	1.40758	2.78569	0.731703	0.51141	1.76702	0.270646	0.335124	0.632491	0.697068	2.26129	3.09692	2.506	0.526127	0.780416	1.16032	0.61095	1.46857	0.651718	0.632317	1.46885	1.0279	0.978128	0.851294	0.168378	0.264198	1.12049	0.359662	0.944208	0.946298	0.639926	0.361512	4.72965	3.88465
chr11	105993876	105994476	Sox2_0h__20140509__GACCGTTG_peak_1905,Sox2_0h+dox__20140617__ATAGCGTC_peak_318,Sox2_48h+dox__20140617__CAGCAAGG_peak_866	105994176	601	4.97124	2.94735	1.8377	1.72482	0.522196	0.530623	0.630156	1.69634	0.619852	0.176127	2.55262	1.89632	3.20035	0.672453	0.127852	1.83745	2.05798	0.32893	0.990043	0.261275	1.9456	2.16868	1.88029	1.80493	3.08828	3.94686	3.06002	0.367142	0.502506	0.796447	0.481533	0.470786	0.546428	0.673276	0.336756	0.705773	1.07064	0.522025	0.848403	1.12605	1.0938	0.361512	0.875416	0.638772
chr11	106609545	106610145	Sox2_0h__20140509__GACCGTTG_peak_1907	106609845	601	1.45694	1.26425	1.62693	0.670347	1.44339	1.72774	1.39131	0.646205	0.556407	0.176127	2.58891	1.01492	1.40221	1.0383	0.383557	0.989586	0.648486	0.235844	0.443104	0.784577	1.69989	2.09397	0.891573	1.01148	2.36477	1.96145	2.28974	0.734284	0.733077	1.15143	0.838962	1.18757	0.789226	0.956207	0.622302	0.615214	0.73906	1.02897	0.355809	1.18867	0.721686	0.361512	3.70591	2.07958
chr11	109305551	109306151	Sox2_0h__20140509__GACCGTTG_peak_1915,Sox2_0h+dox__20140509__GCCGCAAC_peak_2037,Sox2_48h+dox__20140514__ATTGTCTG_peak_1536,Sox2_0h__20140514__CACATCCT_peak_1404	109305851	601	4.27228	3.36619	1.55588	2.02992	1.3803	4.62399	0.584484	0.411642	0.406497	0.830832	2.95446	0.788285	2.05821	0.804279	0.255705	2.19122	1.24604	0.434466	0.562288	0.522801	1.39135	1.11399	1.32041	0.692557	0.797414	0.874202	0.765006	0.367142	0.313829	0.178753	0.370921	0.64509	0.667827	0.599337	0.24649	0.351017	0.721691	0.402138	0.390005	0.492855	0.45387	0.512337	1.19469	0.753348
chr11	109351415	109352015	Sox2_0h__20140509__GACCGTTG_peak_1916	109351715	601	3.12324	1.40644	2.54105	0.654943	0.671819	0.742302	0.518986	0.764258	0.738039	0.30245	2.46168	0.356205	1.63064	0.336227	0.127852	0.777488	0.541292	0.235844	0.375838	0.348534	2.16272	3.71505	3.00641	0.283555	1.23898	2.11649	0.356827	0.917855	0.682531	0.562984	0.558415	0.418659	0.573376	0.631144	0.427022	0.528395	0.730376	0.47955	0.325004	0.829161	0.639926	0.361512	4.42298	2.33348
chr11	109782838	109783438	Sox2_0h__20140509__GACCGTTG_peak_1919,Sox2_0h+dox__20140617__ATAGCGTC_peak_320,Sox2_0h+dox__20140509__GCCGCAAC_peak_2039,Sox2_0h-dox__20140707__AGTTGCTT_peak_1594,Sox2_48h+dox__20140617__CAGCAAGG_peak_874,Sox2_0h__20140514__CACATCCT_peak_1407,Sox2_48h__20140616__ATTATGTT_peak_1158	109783138	601	6.05469	3.224	2.68314	1.46592	0.994518	0.647903	0.577875	0.817112	0.43822	0.289093	3.62824	2.85755	3.93601	2.20546	0.383557	2.40297	1.62122	0.477881	1.46678	0.435292	1.68275	2.49984	1.52878	1.15045	2.52243	3.1786	1.68143	0.367142	0.557379	0.425579	0.658213	0.314406	0.478925	0.650959	0.336756	0.264198	1.02079	0.676849	0.721792	1.18867	1.17556	0.782887	1.40603	0.842324
chr1	35944238	35944838	Sox2_0h__20140509__GACCGTTG_peak_191,Sox2_48h+dox__20140514__ATTGTCTG_peak_126,Sox2_0h+dox__20140509__GCCGCAAC_peak_176,Sox2_0h__20140514__CACATCCT_peak_113	35944538	601	15.1573	8.8575	6.50062	2.95917	1.65609	4.06907	1.60704	1.75845	1.14454	0.857546	6.58314	2.06432	5.51864	2.26769	0.767115	4.02893	1.83826	0.583417	0.461389	0.261275	3.64978	4.69134	5.43826	3.36709	4.28933	5.04184	1.32724	0.367142	0.478447	0.86452	1.11142	0.470786	0.883677	0.725732	0.661358	0.524655	0.489812	1.29136	0.749206	0.891781	1.01204	0.663162	11.1552	7.24891
chr11	111043176	111043776	Sox2_0h__20140509__GACCGTTG_peak_1925,Sox2_48h+dox__20140514__ATTGTCTG_peak_1543,Sox2_0h+dox__20140509__GCCGCAAC_peak_2042,Sox2_0h-dox__20140507__GATATCCA_peak_708,Sox2_0h__20140514__CACATCCT_peak_1415	111043476	601	12.1888	12.0243	4.37167	2.0985	1.40376	0.943966	0.514581	0.584092	0.331542	0.641348	5.3409	2.94374	3.36441	0.893154	0.383557	2.40326	0.975391	0.204815	0.580573	0.61006	5.24252	5.11634	5.39801	1.40675	1.1232	2.72932	0.408179	0.183571	0.504933	0.384231	0.720265	0.296482	0.694775	0.388677	0.207434	0.264198	1.2115	0.452152	0.479028	0.398926	0.721686	0.933712	0.508323	0.656826
chr11	111844277	111844877	Sox2_0h__20140509__GACCGTTG_peak_1927	111844577	601	3.25034	2.26732	0.847805	0.792094	0.485532	0.563519	0.285634	0.528152	0.406497	0.176127	2.46123	1.33072	1.59081	0.731703	0.255705	1.13089	0.487695	0.378602	0.290286	0.174267	4.91399	2.01556	1.47446	3.03423	1.83427	1.31575	2.39772	0.367142	0.577112	1.24875	0.838962	0.122178	0.310301	0.178852	0.207434	0.351017	0.240564	0.47955	0.516616	0.398926	0.45387	1.08454	0.492808	0.441103
chr11	113120448	113121048	Sox2_0h__20140509__GACCGTTG_peak_1932	113120748	601	3.13955	4.38471	1.06094	2.89755	0.821442	0.512031	0.403411	0.938251	0.844717	0.957155	2.97238	0.71241	1.09413	0.833904	0.767115	1.13097	0.919132	0.49033	0.666124	0.696818	1.63847	1.39533	0.642956	1.18602	0.467067	0.661935	0.356827	0.367142	0.377355	0.425579	0.30753	0.436584	0.789226	0.588178	0.54419	0.351017	0.630676	0.606976	0.485811	0.766542	0.825981	0.663162	0.650828	0.64003
chr11	113292267	113292867	Sox2_0h__20140509__GACCGTTG_peak_1933,Sox2_0h__20140514__CACATCCT_peak_1423,Sox2_0h+dox__20140509__GCCGCAAC_peak_2045,Sox2_MEF_peak_22957	113292567	601	3.19574	1.39871	3.04072	1.2756	0.535407	1.54467	0.695653	0.528152	0.812994	4.21732	5.89011	1.12725	2.44596	0.540628	0.255705	1.48423	1.02899	0.893768	1.55233	2.70076	1.58133	1.47953	2.20623	0.57252	0.849761	1.62623	1.42467	5.32356	4.49227	0.728375	1.31375	2.63578	1.54457	0.934724	0.414868	0.264198	0.689211	0.889227	0.632769	0.766542	1.979	2.01825	7.78601	1.88317
chr11	113382599	113383199	Sox2_0h__20140509__GACCGTTG_peak_1934,Sox2_0h+dox__20140509__GCCGCAAC_peak_2046,Sox2_0h__20140514__CACATCCT_peak_1424,Sox2_48h+dox__20140514__ATTGTCTG_peak_1550	113382899	601	7.72381	5.02609	2.89863	1.2756	0.821442	3.16371	1.69016	1.40738	1.72116	0.46522	3.88403	1.65146	2.87353	0.774654	0.127852	1.90853	0.37784	0.484137	0.375838	0.174267	3.17551	2.9438	1.55178	1.01689	1.28542	1.45417	0.970415	0.367142	0.601172	1.27548	0.853793	1.11752	0.310301	1.01899	0.168378	0.351017	0.630676	0.626835	0.417419	0.586785	0.639926	0.512337	1.59831	0.423048
chr11	113484416	113485016	Sox2_0h__20140509__GACCGTTG_peak_1935,Sox2_48h+dox__20140514__ATTGTCTG_peak_1551	113484716	601	2.51309	1.81755	1.20302	0.91384	0.934401	0.713695	0.931209	0.702145	1.1013	0.289093	3.3012	1.40857	1.1445	0.731703	0.383557	1.83774	0.485034	0.26068	0.461389	0.348534	1.58418	1.20204	1.6176	0.610799	0.664634	0.874202	0.408179	0.183571	0.74173	0.576347	0.559754	0.400735	0.526151	0.599337	0.336756	0.615214	0.340263	0.514486	0.321613	0.712025	0.639926	0.723024	0.660201	0.622827
chr11	113588858	113589458	Sox2_0h__20140509__GACCGTTG_peak_1936,Sox2_0h+dox__20140509__GCCGCAAC_peak_2047	113589158	601	4.79769	0.972142	1.41616	1.10416	0.33591	0.859582	0.69345	0.880768	1.02635	0.365612	3.682	1.05138	1.06485	1.46341	0.127852	1.13089	0.324243	0.17998	0.204735	0.261526	1.61847	1.86805	1.54028	0.49617	0.965543	0.80074	0.459531	0.550713	0.548726	0.521637	0.573246	0.697216	1.32205	1.10325	0.207434	0.618954	0.290413	0.47955	0.660183	0.829161	0.721686	0.512337	9.25829	1.39212
chr11	114531099	114531699	Sox2_0h__20140509__GACCGTTG_peak_1939,Sox2_0h__20140514__CACATCCT_peak_1428,Sox2_0h+dox__20140509__GCCGCAAC_peak_2049	114531399	601	2.49111	1.11433	2.33737	1.36306	1.15735	1.65194	0.577875	0.880768	0.919672	0.176127	3.50278	1.34993	2.21753	0.96573	0.127852	1.69638	0.865535	0.266873	0.461389	0.435542	1.92416	1.89488	3.53239	1.40675	1.69755	3.21108	1.63535	0.367142	0.49818	0.728375	0.964405	1.08003	0.600325	0.945882	0.168378	0.264198	0.82139	1.12624	0.585008	0.492855	0.721686	0.723024	1.40312	0.903182
chr1	36043797	36044397	Sox2_0h__20140509__GACCGTTG_peak_193,Sox2_48h+dox__20140514__ATTGTCTG_peak_130	36044097	601	4.814	3.93495	2.04847	0.910359	0.957854	1.02406	0.577875	1.23338	1.02635	0.578186	2.73451	1.35191	3.13124	1.97441	0.894967	2.40318	1.18712	0.881318	0.938125	0.784327	1.40135	1.59827	1.81447	0.651574	1.26842	2.03452	1.01913	0.734284	0.491426	0.425579	0.594823	0.418659	0.64755	0.557205	0.480826	0.698294	1.35237	0.94678	0.6534	0.860471	1.27985	0.873849	4.12469	4.13437
chr11	114994737	114995337	Sox2_0h__20140509__GACCGTTG_peak_1944,Sox2_MEF_peak_22977	114995037	601	4.92479	1.12206	1.34275	1.05099	0.658609	0.281759	0.460098	0.992648	0.256587	0.893994	2.58891	1.23859	1.42094	1.09756	0.639262	1.41362	1.29963	0.744754	1.19478	1.83143	1.24135	1.00489	1.63168	0.381749	0.555381	1.02151	0.916424	0.550713	0.757136	0.673665	0.538178	0.716788	0.532822	0.525397	0.414868	0.437836	1.00342	0.289789	0.533572	1.03212	0.721686	0.782887	3.11132	1.40263
chr11	116000519	116001119	Sox2_0h__20140509__GACCGTTG_peak_1946,Sox2_0h__20140514__CACATCCT_peak_1434,Sox2_48h+dox__20140514__ATTGTCTG_peak_1564	116000819	601	4.21892	0.837682	1.84006	0.533197	0.635155	2.92915	1.51129	0.939794	0.738039	0.478578	7.71651	1.5948	2.79387	1.06793	0.383557	2.68589	1.13618	1.02414	1.28033	1.0456	1.69989	3.00501	2.44335	0.924311	2.36022	2.32064	1.73278	2.01928	2.28872	1.86771	4.15974	2.62919	0.917296	1.03964	0.466078	0.441576	1.3112	0.66931	0.896164	0.743335	0.639926	0.813986	3.69331	1.60322
chr11	116436675	116437275	Sox2_0h__20140509__GACCGTTG_peak_1947,Sox2_0h__20140514__CACATCCT_peak_1441,Sox2_0h+dox__20140509__GCCGCAAC_peak_2060,Sox2_48h+dox__20140514__ATTGTCTG_peak_1567	116436975	601	3.7224	1.67536	2.97676	2.36088	0.734904	8.58578	2.32031	1.2303	1.95753	0.176127	4.37681	1.6687	2.27846	1.43378	0.383557	2.96855	0.919132	0.620702	0.990043	0.435793	3.50835	8.04294	7.32113	1.20516	6.91252	12.8292	3.57618	1.46857	1.97489	1.63298	3.97091	1.92064	0.910625	1.06195	0.2977	0.441576	0.489812	1.14408	0.516616	1.00892	0.45387	0.361512	13.8267	8.80762
chr11	116488226	116488826	Sox2_0h__20140509__GACCGTTG_peak_1948,Sox2_0h__20140514__CACATCCT_peak_1443	116488526	601	4.50485	7.84671	1.55352	1.68705	2.17532	1.62476	1.26692	1.17281	0.588129	0.957155	3.7017	1.76478	2.10859	2.34026	2.30134	2.75658	0.809277	0.602059	0.818941	1.13311	1.03708	1.1638	1.23159	0.588955	0.641725	0.784501	0.970415	0.367142	0.337889	0.288173	0.25897	0.436584	0.404752	0.673276	0.844484	0.698294	0.879925	0.811815	0.325004	0.946298	1.27985	1.44605	2.31635	1.01439
chr11	116730611	116731211	Sox2_0h__20140509__GACCGTTG_peak_1949,Sox2_0h__20140514__CACATCCT_peak_1445	116730911	601	3.36804	1.41417	1.62457	0.689231	0.485532	0.464831	0.405614	0.702145	0.481452	0.365612	2.57143	1.33368	1.36238	0.761329	0.51141	0.777409	0.75568	0.50891	1.10923	1.39364	0.972799	1.40112	1.24884	0.387158	0.593318	0.612831	1.42203	0.367142	0.419248	0.301536	0.664959	0.855243	0.742001	0.651793	0.622302	0.351017	0.970939	0.606976	0.745814	1.09474	0.907741	0.512337	2.36385	1.39464
chr11	117106746	117107346	Sox2_0h__20140509__GACCGTTG_peak_1953	117107046	601	1.31602	1.9752	1.13198	1.37846	0.721693	1.71344	0.754542	1.23493	1.1013	0.239289	2.27935	1.38738	1.10468	0.497677	0.639262	1.27232	0.485034	0.378602	0.904492	0.436043	1.00994	1.20204	1.686	0.978817	1.35674	1.61811	1.27325	1.46857	0.954467	1.49684	1.06286	1.98575	0.816174	0.662118	0.54419	0.611475	0.879925	1.98053	0.861968	0.860471	0.825981	0.512337	4.06331	1.75597
chr11	117108141	117108741	Sox2_0h__20140509__GACCGTTG_peak_1954	117108441	601	1.67037	0.703222	0.56599	1.60307	0.585281	0.981151	0.752339	0.997277	0.663084	0.30245	2.8613	0.505978	0.815319	0.234026	0.383557	0.565444	0.324243	0.32893	0.290286	0.348534	0.339978	0.48043	0.302941	0.357201	0.496505	0.367698	0.459531	0.734284	0.620905	0.617694	0.770164	0.400735	0.8634	0.598503	0.168378	0.351017	0.439962	0.197299	0.560986	0.586785	0.825981	0.361512	1.00759	0.436478
chr11	117665055	117665655	Sox2_0h__20140509__GACCGTTG_peak_1958,Sox2_0h+dox__20140509__GCCGCAAC_peak_2072	117665355	601	4.30241	5.23785	1.26935	0.757806	0.658609	0.713695	0.172261	0.411642	0.331542	0.239289	2.46035	1.82045	2.34757	0.96573	0.127852	0.777541	1.29697	0.335124	0.375838	0.61006	0.72424	1.11399	0.703028	0.357201	0.330347	0.482145	0.61095	0.550713	0.333562	0.425579	0.419481	0.122178	0.384475	0.263116	0.207434	0.351017	0.530977	0.28225	0.386614	0.516062	0.639926	0.361512	0.549363	0.828894
chr11	117831552	117832152	Sox2_0h__20140509__GACCGTTG_peak_1959	117831852	601	2.43368	3.79276	3.10704	0.910359	1.65609	2.44144	2.26142	1.11842	2.08442	1.42238	2.95357	0.900615	1.26399	1.54931	1.40638	1.76692	0.806616	1.08	1.46972	1.48139	1.8256	1.81455	2.32321	0.85337	1.44308	1.1031	1.27325	1.285	0.583866	0.576347	0.670366	1.41236	0.910625	1.23914	1.64732	2.27226	1.16165	1.6661	1.54956	1.2826	1.27985	1.38619	7.75662	3.64628
chr11	119672006	119672606	Sox2_0h__20140509__GACCGTTG_peak_1966,Sox2_0h+dox__20140509__GCCGCAAC_peak_2083,Sox2_48h+dox__20140514__ATTGTCTG_peak_1586	119672306	601	2.10946	3.54703	1.12962	1.17274	0.771568	0.446239	0.580078	0.761171	1.06958	0.528382	2.07776	1.20115	1.89071	0.336227	0.255705	1.76718	0.809277	0.204815	0.785308	0.435793	1.07422	0.853687	0.588633	1.04955	1.54383	0.735397	1.37332	0.183571	0.313829	0.53626	0.810639	0.192229	0.310301	0.325897	0.2977	0.264198	0.589511	0.352123	0.492594	0.821058	0.45387	0.723024	0.704792	0.539734
chr11	120167781	120168381	Sox2_0h__20140509__GACCGTTG_peak_1969,Sox2_0h+dox__20140509__GCCGCAAC_peak_2086	120168081	601	5.20948	3.21627	2.61918	1.99912	0.971065	7.03253	1.61585	0.352616	0.588129	0.176127	2.13286	1.46523	3.08323	0.995355	0.127852	1.76705	0.592228	0.347573	0.699757	0.348284	1.69704	3.01466	3.43207	1.07139	2.12668	3.08078	1.47866	0.367142	0.313829	0.7551	0.860539	0.628812	0.843123	1.39651	0.466078	0.611475	0.539662	0.874149	0.694379	0.954401	0.721686	0.5722	4.56776	3.84395
[truncated: 45,273 more rows]
[truncated: 30 more columns]
